# Supplementary material for: Quantifying tumor specificity using Bayesian probabilistic modeling for drug and immunotherapeutic target discovery
Source: Cell Rep Methods. 2024 Nov 7;4(11):100900. doi: 10.1016/j.crmeth.2024.100900 (PMC11705768; doi:10.1016/j.crmeth.2024.100900)
Supplement: Table S1. BayesTS-inferred scores for 54 CAR-T targets and combinatorial pairs, related to Figures 2, 3, and 4 — The table consists of five tabs, each representing the inferred scores under different conditions: with all evidence included and with each individual evidence omitted along with logic-gated target pair. [file mmc2.xlsx]

## Sheet: car54_xyz
	mean_sigma	alpha	beta	prior_sigma	Y_mean	X_mean	Z_mean	gene
ENSG00000081051	0.0117002	0.349839	28.5709	0.494246	0.0911363	0.102041	3	AFP
ENSG00000147381	0.0176977	0.573313	30.8154	0.495908	0.546101	0.510204	2.93258	MAGEA4
ENSG00000198681	0.020199	0.559185	29.718	0.508175	0.222403	0.510204	2.96629	MAGEA1
ENSG00000163283	0.0237923	0.745434	29.6025	0.501324	0.290131	0.469388	2.8427	ALPP
ENSG00000131019	0.033087	0.943285	26.6706	0.502094	0.608196	0.795918	2.75281	ULBP3
ENSG00000181143	0.0375033	1.05306	26.1907	0.509115	0.294818	0.77551	2.8427	MUC16
ENSG00000121594	0.0462512	1.23941	26.0763	0.516369	0.41551	1.02041	2.88764	CD80
ENSG00000111981	0.0496065	1.32903	24.9836	0.502218	0.755065	1.55102	2.8764	ULBP1
ENSG00000066405	0.0550331	1.32426	23.0755	0.495944	12.5994	1.28571	2.88764	CLDN18
ENSG00000177455	0.0994066	2.11632	18.7725	0.503606	7.48497	2.71429	2.76404	CD19
ENSG00000131015	0.102667	2.22899	19.3305	0.498629	1.46053	3.36735	3	ULBP2
ENSG00000120949	0.105237	2.27715	19.0704	0.50632	1.33919	3.04082	2.88764	TNFRSF8
ENSG00000185664	0.109198	2.31015	18.5776	0.506463	5.27569	3.4898	2.96629	PMEL
ENSG00000172322	0.112312	2.36971	18.2356	0.498279	3.24969	3.5102	2.92135	CLEC12A
ENSG00000156738	0.114929	2.34711	18.0253	0.504486	11.3742	3.02041	2.70787	MS4A1
ENSG00000105388	0.126844	2.73077	18.2018	0.507279	23.5804	3.69388	2.50562	CEACAM5
ENSG00000110448	0.128578	2.586	17.2053	0.490817	2.48114	3.7551	2.76404	CD5
ENSG00000102854	0.136954	2.77167	17.4538	0.504392	7.50262	4.12245	2.76404	MSLN
ENSG00000167653	0.138336	2.64667	16.5567	0.494867	66.4589	4.63265	2.91011	PSCA
ENSG00000026751	0.157535	2.97535	15.9146	0.508147	3.69592	4.81633	2.80899	SLAMF7
ENSG00000240505	0.163215	3.12193	16.1184	0.5004	1.52024	1.36735	1.38202	TNFRSF13B
ENSG00000173762	0.200793	3.64495	14.3562	0.503734	6.31843	7	2.8427	CD7
ENSG00000086205	0.225781	3.82459	12.9828	0.493489	6.52305	7.79592	2.76404	FOLH1
ENSG00000120217	0.229959	4.01892	13.5225	0.511678	3.4495	7.40816	2.77528	CD274
ENSG00000196083	0.236594	3.92259	12.8905	0.500107	2.89236	6.93878	2.46067	IL1RAP
ENSG00000007062	0.242795	3.99678	12.9098	0.504069	5.02494	6.10204	2.44944	PROM1
ENSG00000196549	0.257047	4.31574	12.4191	0.50731	7.41112	8.40816	2.75281	MME
ENSG00000105383	0.262242	4.34306	11.9628	0.500017	3.78657	8.06122	2.67416	CD33
ENSG00000114013	0.281166	4.60792	11.8268	0.500815	3.35387	7.81633	2.21348	CD86
ENSG00000078098	0.281926	4.54915	11.3285	0.502895	5.04432	8.04082	2.14607	FAP
ENSG00000004468	0.292034	4.70558	11.4467	0.501415	3.87278	9.34694	2.75281	CD38
ENSG00000178568	0.303985	4.74299	11.0282	0.492622	2.74251	7.79592	1.93258	ERBB4
ENSG00000012124	0.336744	5.35723	10.4841	0.491746	18.909	12.0408	2.80899	CD22
ENSG00000119888	0.364887	5.76386	9.75388	0.502923	37.7096	12.3673	2.37079	EPCAM
ENSG00000115884	0.374784	5.58356	9.33469	0.500386	75.6044	11.6327	2.32584	SDC1
ENSG00000185499	0.457655	6.5991	7.73298	0.512131	33.4938	15.0204	2.1573	MUC1
ENSG00000173638	0.463281	7.08093	8.15844	0.493464	6.45743	19.2041	2.82022	SLC19A1
ENSG00000198910	0.46834	6.88591	7.84105	0.495056	29.2002	17.0612	2.52809	L1CAM
ENSG00000157404	0.479852	7.06629	7.84516	0.496784	14.1148	18.3673	2.82022	KIT
ENSG00000149294	0.507395	7.33634	7.3174	0.48467	30.2483	18.3061	2.69663	NCAM1
ENSG00000128052	0.508953	7.4263	7.32321	0.504985	18.935	20.6327	2.91011	KDR
ENSG00000105976	0.509447	6.94322	6.58666	0.496449	6.42051	15.1429	1.48315	MET
ENSG00000010610	0.524293	7.68398	6.87608	0.509584	16.2922	21.4694	2.86517	CD4
ENSG00000174059	0.534583	8.01887	6.96911	0.503149	31.1993	22.4898	2.8427	CD34
ENSG00000146648	0.580488	8.01745	5.9054	0.513281	19.2448	21.6327	2.08989	EGFR
ENSG00000141736	0.58344	8.37912	5.95324	0.503545	39.3008	23.5306	2.53933	ERBB2
ENSG00000169908	0.595389	8.83171	5.98696	0.492475	76.7744	24.2857	2.74157	TM4SF1
ENSG00000196923	0.59575	8.89686	6.01762	0.49379	146.055	24.449	2.75281	LMP1
ENSG00000167601	0.607103	8.8631	5.60637	0.504052	37.9792	23.6531	2.37079	AXL
ENSG00000103855	0.661655	9.16331	4.6882	0.50352	19.4818	23.1633	1.82022	CD276
ENSG00000172270	0.684866	10.1687	4.51794	0.502242	396.017	25	2.22472	BSG
ENSG00000065361	0.719868	8.52169	3.12409	0.504582	21.7887	17.7959	0.741573	ERBB3
ENSG00000185291	0.733561	9.87428	3.66196	0.497694	16.4878	23.3469	1.44944	IL3RA
ENSG00000120889	0.825375	10.1145	2.21147	0.499831	29.1856	23.449	0.786517	TNFRSF10B

## Sheet: car54_xy
	mean_sigma	alpha	beta	prior_sigma	Y_mean	X_mean	Z_mean	gene
ENSG00000081051	0.00904431	0.268324	29.4607	0.503906	0.0911363	0.102041	3	AFP
ENSG00000147381	0.0151364	0.513382	30.5617	0.497825	0.546101	0.510204	2.93258	MAGEA4
ENSG00000198681	0.0170527	0.497769	29.695	0.49379	0.222403	0.510204	2.96629	MAGEA1
ENSG00000163283	0.0173867	0.522785	28.8104	0.512831	0.290131	0.469388	2.8427	ALPP
ENSG00000181143	0.026575	0.813506	28.8795	0.491669	0.294818	0.77551	2.8427	MUC16
ENSG00000131019	0.0329663	0.94559	28.2807	0.499134	0.608196	0.795918	2.75281	ULBP3
ENSG00000121594	0.0376764	1.02469	26.9106	0.496313	0.41551	1.02041	2.88764	CD80
ENSG00000240505	0.0429178	1.20801	26.5754	0.509988	1.52024	1.36735	1.38202	TNFRSF13B
ENSG00000066405	0.0508642	1.30627	24.762	0.509473	12.5994	1.28571	2.88764	CLDN18
ENSG00000111981	0.0551777	1.33299	23.7689	0.504107	0.755065	1.55102	2.8764	ULBP1
ENSG00000177455	0.101381	2.07427	18.7509	0.518214	7.48497	2.71429	2.76404	CD19
ENSG00000156738	0.106067	2.26131	19.4928	0.495656	11.3742	3.02041	2.70787	MS4A1
ENSG00000105388	0.111523	2.29373	18.2331	0.500097	23.5804	3.69388	2.50562	CEACAM5
ENSG00000120949	0.116311	2.37847	18.3178	0.4997	1.33919	3.04082	2.88764	TNFRSF8
ENSG00000131015	0.122556	2.49068	17.1641	0.507158	1.46053	3.36735	3	ULBP2
ENSG00000172322	0.129082	2.63464	17.821	0.49197	3.24969	3.5102	2.92135	CLEC12A
ENSG00000185664	0.133668	2.63896	16.9748	0.49661	5.27569	3.4898	2.96629	PMEL
ENSG00000110448	0.13928	2.77586	17.005	0.507987	2.48114	3.7551	2.76404	CD5
ENSG00000102854	0.155347	2.82928	15.7055	0.506757	7.50262	4.12245	2.76404	MSLN
ENSG00000167653	0.170846	3.00741	14.852	0.504112	66.4589	4.63265	2.91011	PSCA
ENSG00000026751	0.171639	3.21644	15.2163	0.495144	3.69592	4.81633	2.80899	SLAMF7
ENSG00000007062	0.231058	3.85309	12.8938	0.50344	5.02494	6.10204	2.44944	PROM1
ENSG00000178568	0.253032	4.09926	11.8436	0.504474	2.74251	7.79592	1.93258	ERBB4
ENSG00000173762	0.273506	4.1945	11.3983	0.50312	6.31843	7	2.8427	CD7
ENSG00000196083	0.274089	4.33277	11.4383	0.500619	2.89236	6.93878	2.46067	IL1RAP
ENSG00000086205	0.278372	4.28417	11.1623	0.498065	6.52305	7.79592	2.76404	FOLH1
ENSG00000078098	0.291279	4.47618	11.0164	0.499072	5.04432	8.04082	2.14607	FAP
ENSG00000120217	0.297882	4.68633	11.1291	0.499111	3.4495	7.40816	2.77528	CD274
ENSG00000196549	0.298228	4.49598	10.2094	0.495368	7.41112	8.40816	2.75281	MME
ENSG00000114013	0.301869	4.69882	10.762	0.498094	3.35387	7.81633	2.21348	CD86
ENSG00000105383	0.3061	4.60016	10.4663	0.513369	3.78657	8.06122	2.67416	CD33
ENSG00000004468	0.350682	5.11835	9.74787	0.491422	3.87278	9.34694	2.75281	CD38
ENSG00000012124	0.425516	5.66702	7.64069	0.503178	18.909	12.0408	2.80899	CD22
ENSG00000115884	0.449068	5.90117	7.2163	0.511359	75.6044	11.6327	2.32584	SDC1
ENSG00000119888	0.460531	5.96346	7.15744	0.481053	37.7096	12.3673	2.37079	EPCAM
ENSG00000105976	0.535333	6.49969	5.68666	0.497639	6.42051	15.1429	1.48315	MET
ENSG00000185499	0.565993	6.56654	5.08179	0.498483	33.4938	15.0204	2.1573	MUC1
ENSG00000198910	0.619663	7.22737	4.45917	0.505647	29.2002	17.0612	2.52809	L1CAM
ENSG00000065361	0.637092	6.80336	3.93433	0.498882	21.7887	17.7959	0.741573	ERBB3
ENSG00000173638	0.652996	7.04499	3.66103	0.506522	6.45743	19.2041	2.82022	SLC19A1
ENSG00000157404	0.655017	7.3431	3.86466	0.502212	14.1148	18.3673	2.82022	KIT
ENSG00000149294	0.690564	7.09898	3.28992	0.497678	30.2483	18.3061	2.69663	NCAM1
ENSG00000128052	0.725544	7.48092	2.8877	0.516608	18.935	20.6327	2.91011	KDR
ENSG00000010610	0.759216	7.5259	2.49248	0.498596	16.2922	21.4694	2.86517	CD4
ENSG00000146648	0.770936	7.85393	2.38364	0.485528	19.2448	21.6327	2.08989	EGFR
ENSG00000174059	0.811308	7.48618	1.84976	0.507482	31.1993	22.4898	2.8427	CD34
ENSG00000185291	0.813949	7.9054	1.8565	0.496688	16.4878	23.3469	1.44944	IL3RA
ENSG00000103855	0.815064	7.74121	1.77695	0.501506	19.4818	23.1633	1.82022	CD276
ENSG00000120889	0.85023	7.70997	1.41168	0.499935	29.1856	23.449	0.786517	TNFRSF10B
ENSG00000167601	0.855631	7.94111	1.34153	0.506052	37.9792	23.6531	2.37079	AXL
ENSG00000141736	0.856625	8.02186	1.32501	0.49664	39.3008	23.5306	2.53933	ERBB2
ENSG00000169908	0.906612	8.6777	0.864718	0.504831	76.7744	24.2857	2.74157	TM4SF1
ENSG00000196923	0.926334	9.12427	0.734204	0.500079	146.055	24.449	2.75281	LMP1
ENSG00000172270	0.973476	12.6921	0.33178	0.513739	396.017	25	2.22472	BSG

## Sheet: car54_yz
	mean_sigma	alpha	beta	prior_sigma	Y_mean	X_mean	Z_mean	gene
ENSG00000081051	0.0130502	0.343706	23.804	0.496003	0.0911363	0.102041	3	AFP
ENSG00000198681	0.0142218	0.394063	26.7893	0.512622	0.222403	0.510204	2.96629	MAGEA1
ENSG00000147381	0.0155871	0.434893	26.9311	0.512176	0.546101	0.510204	2.93258	MAGEA4
ENSG00000163283	0.0234527	0.623203	25.5415	0.496731	0.290131	0.469388	2.8427	ALPP
ENSG00000131015	0.0249008	0.510713	19.3362	0.502143	1.46053	3.36735	3	ULBP2
ENSG00000131019	0.0256993	0.578954	21.5115	0.515419	0.608196	0.795918	2.75281	ULBP3
ENSG00000167653	0.0264403	0.531711	19.139	0.499235	66.4589	4.63265	2.91011	PSCA
ENSG00000181143	0.0295631	0.740696	23.9542	0.506817	0.294818	0.77551	2.8427	MUC16
ENSG00000111981	0.0337698	0.73944	21.3639	0.500515	0.755065	1.55102	2.8764	ULBP1
ENSG00000185664	0.0351651	0.67507	18.0616	0.50129	5.27569	3.4898	2.96629	PMEL
ENSG00000172322	0.0357162	0.764822	18.5454	0.503801	3.24969	3.5102	2.92135	CLEC12A
ENSG00000121594	0.0435814	0.931274	20.021	0.492457	0.41551	1.02041	2.88764	CD80
ENSG00000066405	0.0463433	0.90711	19.2517	0.5057	12.5994	1.28571	2.88764	CLDN18
ENSG00000120949	0.0496163	0.906304	17.5293	0.501918	1.33919	3.04082	2.88764	TNFRSF8
ENSG00000102854	0.0708058	1.34608	17.7923	0.507902	7.50262	4.12245	2.76404	MSLN
ENSG00000177455	0.071416	1.39697	17.0109	0.494134	7.48497	2.71429	2.76404	CD19
ENSG00000156738	0.0746433	1.44188	17.1526	0.499311	11.3742	3.02041	2.70787	MS4A1
ENSG00000105388	0.0754192	1.45902	17.8192	0.503967	23.5804	3.69388	2.50562	CEACAM5
ENSG00000026751	0.0855927	1.48199	16.0685	0.498536	3.69592	4.81633	2.80899	SLAMF7
ENSG00000086205	0.0856686	1.45525	14.7614	0.495393	6.52305	7.79592	2.76404	FOLH1
ENSG00000173762	0.089822	1.4344	14.778	0.498273	6.31843	7	2.8427	CD7
ENSG00000173638	0.0933232	1.35855	12.7036	0.49547	6.45743	19.2041	2.82022	SLC19A1
ENSG00000110448	0.0983954	1.63364	15.238	0.504765	2.48114	3.7551	2.76404	CD5
ENSG00000120217	0.107376	1.64807	14.4639	0.504116	3.4495	7.40816	2.77528	CD274
ENSG00000196549	0.108437	1.66891	14.396	0.499683	7.41112	8.40816	2.75281	MME
ENSG00000012124	0.110932	1.683	13.9213	0.501229	18.909	12.0408	2.80899	CD22
ENSG00000128052	0.111976	1.51333	11.9975	0.491997	18.935	20.6327	2.91011	KDR
ENSG00000196083	0.113894	1.61784	12.8153	0.506727	2.89236	6.93878	2.46067	IL1RAP
ENSG00000004468	0.118784	1.85491	13.5581	0.49488	3.87278	9.34694	2.75281	CD38
ENSG00000010610	0.129706	1.74466	12.2131	0.498327	16.2922	21.4694	2.86517	CD4
ENSG00000105383	0.147214	2.24537	13.3991	0.492577	3.78657	8.06122	2.67416	CD33
ENSG00000157404	0.149953	2.02623	12.029	0.500579	14.1148	18.3673	2.82022	KIT
ENSG00000174059	0.161502	2.03457	10.831	0.502725	31.1993	22.4898	2.8427	CD34
ENSG00000007062	0.184861	2.72648	12.1663	0.507123	5.02494	6.10204	2.44944	PROM1
ENSG00000149294	0.202666	2.70949	10.3913	0.490884	30.2483	18.3061	2.69663	NCAM1
ENSG00000196923	0.203004	2.29458	8.86126	0.512004	146.055	24.449	2.75281	LMP1
ENSG00000198910	0.20808	2.57708	10.1755	0.504591	29.2002	17.0612	2.52809	L1CAM
ENSG00000119888	0.210426	2.8539	10.7028	0.490585	37.7096	12.3673	2.37079	EPCAM
ENSG00000078098	0.211315	3.12576	11.4209	0.495864	5.04432	8.04082	2.14607	FAP
ENSG00000169908	0.235575	2.86309	9.69578	0.495226	76.7744	24.2857	2.74157	TM4SF1
ENSG00000115884	0.240427	3.23594	10.2302	0.498	75.6044	11.6327	2.32584	SDC1
ENSG00000178568	0.242288	3.50023	10.8662	0.504586	2.74251	7.79592	1.93258	ERBB4
ENSG00000240505	0.257437	3.56633	10.4235	0.491506	1.52024	1.36735	1.38202	TNFRSF13B
ENSG00000114013	0.259756	3.61051	10.1726	0.507281	3.35387	7.81633	2.21348	CD86
ENSG00000141736	0.270113	3.52213	9.49799	0.495821	39.3008	23.5306	2.53933	ERBB2
ENSG00000185499	0.303647	3.91944	9.28119	0.500557	33.4938	15.0204	2.1573	MUC1
ENSG00000167601	0.316422	4.00307	8.94951	0.504936	37.9792	23.6531	2.37079	AXL
ENSG00000146648	0.345937	4.49111	8.57816	0.495824	19.2448	21.6327	2.08989	EGFR
ENSG00000105976	0.417631	5.37235	7.45361	0.501281	6.42051	15.1429	1.48315	MET
ENSG00000103855	0.474046	6.0719	6.76919	0.494111	19.4818	23.1633	1.82022	CD276
ENSG00000172270	0.54798	7.69468	6.32671	0.491873	396.017	25	2.22472	BSG
ENSG00000185291	0.562216	7.04385	5.39727	0.501985	16.4878	23.3469	1.44944	IL3RA
ENSG00000065361	0.703695	8.25917	3.35566	0.491294	21.7887	17.7959	0.741573	ERBB3
ENSG00000120889	0.752416	9.20479	3.05976	0.496556	29.1856	23.449	0.786517	TNFRSF10B

## Sheet: car54_xz
	mean_sigma (BayesTS)	alpha	beta	prior_sigma	Y_mean	X_mean	Z_mean	gene
ENSG00000081051	0.0158474	0.46466	30.8263	0.492954	0.0911363	0.102041	3	AFP
ENSG00000198681	0.0354152	0.901481	25.5825	0.497434	0.222403	0.510204	2.96629	MAGEA1
ENSG00000163283	0.0390846	1.06816	26.8809	0.49919	0.290131	0.469388	2.8427	ALPP
ENSG00000147381	0.0393828	0.971874	25.5131	0.500857	0.546101	0.510204	2.93258	MAGEA4
ENSG00000181143	0.0425612	1.18214	26.0489	0.49476	0.294818	0.77551	2.8427	MUC16
ENSG00000131019	0.0426439	1.16212	25.5713	0.512808	0.608196	0.795918	2.75281	ULBP3
ENSG00000121594	0.0618735	1.43154	22.4543	0.507061	0.41551	1.02041	2.88764	CD80
ENSG00000066405	0.0625439	1.43767	21.7812	0.506704	12.5994	1.28571	2.88764	CLDN18
ENSG00000111981	0.0643008	1.52728	21.9384	0.500328	0.755065	1.55102	2.8764	ULBP1
ENSG00000120949	0.109818	2.3735	19.086	0.50227	1.33919	3.04082	2.88764	TNFRSF8
ENSG00000185664	0.120741	2.47242	17.9837	0.500684	5.27569	3.4898	2.96629	PMEL
ENSG00000172322	0.123392	2.54967	18.1577	0.487469	3.24969	3.5102	2.92135	CLEC12A
ENSG00000131015	0.124513	2.43477	17.3208	0.499119	1.46053	3.36735	3	ULBP2
ENSG00000177455	0.125087	2.55674	18.2446	0.504444	7.48497	2.71429	2.76404	CD19
ENSG00000156738	0.130529	2.7773	17.8468	0.504406	11.3742	3.02041	2.70787	MS4A1
ENSG00000167653	0.145545	2.86209	16.3614	0.509149	66.4589	4.63265	2.91011	PSCA
ENSG00000102854	0.156086	3.03856	16.8807	0.501736	7.50262	4.12245	2.76404	MSLN
ENSG00000105388	0.16185	3.07581	15.542	0.504129	23.5804	3.69388	2.50562	CEACAM5
ENSG00000110448	0.164794	3.07364	15.8969	0.497989	2.48114	3.7551	2.76404	CD5
ENSG00000026751	0.187924	3.27227	14.588	0.492991	3.69592	4.81633	2.80899	SLAMF7
ENSG00000173762	0.23487	3.86294	12.7971	0.503218	6.31843	7	2.8427	CD7
ENSG00000120217	0.244492	4.17569	12.852	0.511256	3.4495	7.40816	2.77528	CD274
ENSG00000196083	0.245802	4.17423	12.7932	0.511585	2.89236	6.93878	2.46067	IL1RAP
ENSG00000086205	0.251316	4.18306	12.1026	0.507055	6.52305	7.79592	2.76404	FOLH1
ENSG00000240505	0.251997	4.28841	12.5413	0.503538	1.52024	1.36735	1.38202	TNFRSF13B
ENSG00000007062	0.253982	4.25269	12.4136	0.504152	5.02494	6.10204	2.44944	PROM1
ENSG00000105383	0.268928	4.42299	12.0382	0.495307	3.78657	8.06122	2.67416	CD33
ENSG00000196549	0.27721	4.4679	11.8669	0.498243	7.41112	8.40816	2.75281	MME
ENSG00000004468	0.3033	4.84303	11.2551	0.495607	3.87278	9.34694	2.75281	CD38
ENSG00000078098	0.319096	4.96963	10.7591	0.490194	5.04432	8.04082	2.14607	FAP
ENSG00000114013	0.334548	5.02205	10.0647	0.50323	3.35387	7.81633	2.21348	CD86
ENSG00000178568	0.348073	5.33107	10.0326	0.501872	2.74251	7.79592	1.93258	ERBB4
ENSG00000012124	0.351889	5.45365	10.2134	0.492105	18.909	12.0408	2.80899	CD22
ENSG00000119888	0.400776	6.06252	8.71757	0.498343	37.7096	12.3673	2.37079	EPCAM
ENSG00000115884	0.412172	6.06482	8.55467	0.494309	75.6044	11.6327	2.32584	SDC1
ENSG00000198910	0.477633	6.92893	7.59238	0.492112	29.2002	17.0612	2.52809	L1CAM
ENSG00000185499	0.483543	6.93835	7.41026	0.50029	33.4938	15.0204	2.1573	MUC1
ENSG00000149294	0.495333	7.13492	7.32718	0.514846	30.2483	18.3061	2.69663	NCAM1
ENSG00000157404	0.50227	7.29833	7.44011	0.499661	14.1148	18.3673	2.82022	KIT
ENSG00000173638	0.505193	7.43056	7.39105	0.510823	6.45743	19.2041	2.82022	SLC19A1
ENSG00000010610	0.525299	7.70418	6.94527	0.49833	16.2922	21.4694	2.86517	CD4
ENSG00000128052	0.5314	7.85286	7.04161	0.503937	18.935	20.6327	2.91011	KDR
ENSG00000174059	0.552761	8.22731	6.61852	0.499536	31.1993	22.4898	2.8427	CD34
ENSG00000196923	0.579755	8.65047	6.29131	0.494102	146.055	24.449	2.75281	LMP1
ENSG00000105976	0.585362	8.02918	5.54971	0.504562	6.42051	15.1429	1.48315	MET
ENSG00000169908	0.596821	8.64692	5.71961	0.499424	76.7744	24.2857	2.74157	TM4SF1
ENSG00000141736	0.600833	8.59214	5.78154	0.506414	39.3008	23.5306	2.53933	ERBB2
ENSG00000146648	0.619811	8.67688	5.37669	0.490966	19.2448	21.6327	2.08989	EGFR
ENSG00000167601	0.621481	8.88499	5.50631	0.490559	37.9792	23.6531	2.37079	AXL
ENSG00000172270	0.660829	9.03029	4.64658	0.506356	396.017	25	2.22472	BSG
ENSG00000103855	0.705435	9.78679	4.06736	0.496659	19.4818	23.1633	1.82022	CD276
ENSG00000185291	0.749294	9.87983	3.21976	0.494349	16.4878	23.3469	1.44944	IL3RA
ENSG00000065361	0.819608	9.58905	2.20314	0.503347	21.7887	17.7959	0.741573	ERBB3
ENSG00000120889	0.850938	10.6894	1.90151	0.500745	29.1856	23.449	0.786517	TNFRSF10B

## Sheet: logit_gate_full
	mean_sigma	alpha	beta	prior_sigma	Y_mean	X_mean	Z_mean	gene_symbols	sigma1	sigma2	delta1	delta2
ENSG00000163283,ENSG00000105976	0.0273482	0.749963	28.2318	0.50221	0.179286	0.469388	2.95122	ALPP,MET	0.0315915	0.399453	-0.0042433	-0.372105
ENSG00000198681,ENSG00000010610	0.0174687	0.549237	30.7236	0.496774	0.103631	0.367347	3	MAGEA1,CD4	0.0249306	0.407867	-0.0074619	-0.390398
ENSG00000173762,ENSG00000178568	0.032986	0.934075	26.5699	0.485357	0.661831	0.734694	2.95122	CD7,ERBB4	0.180151	0.241811	-0.147165	-0.208825
ENSG00000173762,ENSG00000010610	0.217565	3.6728	13.7815	0.50381	5.17512	6.81633	2.90244	CD7,CD4	0.180151	0.407867	0.0374146	-0.190302
ENSG00000147381,ENSG00000121594	0.010973	0.310775	28.4316	0.506857	0.00913788	0	3	MAGEA4,CD80	0.0236483	0.0463508	-0.0126752	-0.0353778
ENSG00000081051,ENSG00000156738	0.0107323	0.319879	28.5802	0.501458	0.0459063	0	3	AFP,MS4A1	0.0146384	0.10545	-0.0039061	-0.094718
ENSG00000240505,ENSG00000105383	0.0553274	1.42219	24.0133	0.491361	0.80427	1.12245	2.81707	TNFRSF13B,CD33	0.167132	0.212341	-0.111805	-0.157014
ENSG00000131015,ENSG00000167601	0.104426	2.29344	19.613	0.498172	1.39092	3.2449	3	ULBP2,AXL	0.0860099	0.480263	0.0184161	-0.375837
ENSG00000121594,ENSG00000115884	0.0444377	1.13622	24.7067	0.498931	0.401303	1	2.96341	CD80,SDC1	0.0463508	0.310784	-0.0019131	-0.266346
ENSG00000105388,ENSG00000185291	0.119482	2.44742	18.2427	0.488703	1.59978	3.65306	2.70732	CEACAM5,IL3RA	0.124096	0.529102	-0.0046139	-0.40962
ENSG00000172322,ENSG00000185291	0.101585	2.24379	19.0222	0.509416	1.85174	3.44898	2.96341	CLEC12A,IL3RA	0.0987541	0.529102	0.00283075	-0.427517
ENSG00000156738,ENSG00000105976	0.0788913	1.8112	21.3737	0.504942	0.851851	2.26531	2.86585	MS4A1,MET	0.10545	0.399453	-0.0265589	-0.320562
ENSG00000066405,ENSG00000174059	0.0520611	1.20448	22.7388	0.498043	1.60528	1.28571	3	CLDN18,CD34	0.0537685	0.427761	-0.0017074	-0.3757
ENSG00000066405,ENSG00000196923	0.0479977	1.18072	22.8423	0.496043	3.20706	1.28571	2.9878	CLDN18,LMP1	0.0537685	0.455409	-0.0057708	-0.407411
ENSG00000114013,ENSG00000185291	0.286229	4.711	11.3882	0.486106	3.04478	7.69388	2.30488	CD86,IL3RA	0.236918	0.529102	0.049311	-0.242873
ENSG00000114013,ENSG00000141736	0.224446	3.86455	13.501	0.501911	2.82051	7.26531	2.7561	CD86,ERBB2	0.236918	0.459536	-0.0124716	-0.23509
ENSG00000131019,ENSG00000105388	0.0156913	0.383901	27.627	0.509497	0.198709	0.0408163	2.89024	ULBP3,CEACAM5	0.0389313	0.124096	-0.0232401	-0.108405
ENSG00000163283,ENSG00000007062	0.0166083	0.492512	29.4202	0.490824	0.07855	0.183673	3	ALPP,PROM1	0.0315915	0.190563	-0.0149832	-0.173955
ENSG00000173638,ENSG00000065361	0.356531	5.71685	10.2776	0.50403	4.02032	13.449	2.81707	SLC19A1,ERBB3	0.372872	0.507104	-0.0163406	-0.150573
ENSG00000115884,ENSG00000169908	0.316203	5.06365	10.6725	0.497992	19.8177	11.5306	2.91463	SDC1,TM4SF1	0.310784	0.465082	0.00541959	-0.148879
ENSG00000172322,ENSG00000120949	0.0386893	1.04223	25.4098	0.494464	0.691489	0.979592	3	CLEC12A,TNFRSF8	0.0987541	0.10291	-0.0600648	-0.0642211
ENSG00000173638,ENSG00000149294	0.364161	5.71307	9.78462	0.499865	4.5486	14.7347	2.9878	SLC19A1,NCAM1	0.372872	0.376846	-0.0087112	-0.0126852
ENSG00000120949,ENSG00000196923	0.0978509	2.07354	18.939	0.504617	1.33919	3.04082	2.9878	TNFRSF8,LMP1	0.10291	0.455409	-0.0050595	-0.357558
ENSG00000121594,ENSG00000240505	0.0367517	0.977827	26.9883	0.497612	0.21753	0.55102	2.90244	CD80,TNFRSF13B	0.0463508	0.167132	-0.0095991	-0.13038
ENSG00000081051,ENSG00000240505	0.0121559	0.329092	29.1389	0.497311	0.0214113	0	3	AFP,TNFRSF13B	0.0146384	0.167132	-0.0024825	-0.154976
ENSG00000110448,ENSG00000026751	0.120549	2.4862	17.8501	0.503883	1.77153	3.02041	2.85366	CD5,SLAMF7	0.129669	0.137336	-0.0091199	-0.016787
ENSG00000178568,ENSG00000167601	0.251567	4.16289	12.8035	0.501919	2.52719	7.67347	2.57317	ERBB4,AXL	0.241811	0.480263	0.009756	-0.228696
ENSG00000081051,ENSG00000010610	0.0146762	0.436754	28.1664	0.492449	0.0911363	0.102041	3	AFP,CD4	0.0146384	0.407867	3.78e-05	-0.393191
ENSG00000181143,ENSG00000086205	0.0197755	0.554432	27.5755	0.503298	0.171541	0.306122	2.9878	MUC16,FOLH1	0.0401245	0.20122	-0.020349	-0.181445
ENSG00000128052,ENSG00000120889	0.490547	7.50406	7.89974	0.500901	14.773	20.2653	2.92683	KDR,TNFRSF10B	0.402978	0.609847	0.0875692	-0.1193
ENSG00000163283,ENSG00000119888	0.022554	0.646133	28.8647	0.509423	0.288384	0.469388	2.9878	ALPP,EPCAM	0.0315915	0.304265	-0.0090375	-0.281711
ENSG00000114013,ENSG00000172270	0.260374	4.18197	12.203	0.514677	3.35387	7.81633	2.70732	CD86,BSG	0.236918	0.527046	0.023456	-0.266672
ENSG00000156738,ENSG00000172270	0.0988882	2.0837	19.0468	0.505779	7.67885	3.02041	3	MS4A1,BSG	0.10545	0.527046	-0.006562	-0.428158
ENSG00000167653,ENSG00000157404	0.124474	2.44121	17.23	0.493994	2.38929	4.40816	3	PSCA,KIT	0.122384	0.380011	0.00209063	-0.255536
ENSG00000198681,ENSG00000065361	0.018045	0.554797	29.4642	0.501395	0.0681921	0.22449	2.96341	MAGEA1,ERBB3	0.0249306	0.507104	-0.0068856	-0.489059
ENSG00000146648,ENSG00000120889	0.580993	8.33471	6.06966	0.48271	14.4821	20.898	2.02439	EGFR,TNFRSF10B	0.459682	0.609847	0.121311	-0.0288539
ENSG00000173762,ENSG00000167601	0.195638	3.4614	14.5933	0.50984	3.46213	6.34694	3	CD7,AXL	0.180151	0.480263	0.0154872	-0.284625
ENSG00000196083,ENSG00000086205	0.0619253	1.53596	22.8186	0.503878	1.17836	1.77551	2.95122	IL1RAP,FOLH1	0.188532	0.20122	-0.126607	-0.139295
ENSG00000114013,ENSG00000120889	0.293542	4.7366	11.5365	0.495767	3.2917	7.79592	2.32927	CD86,TNFRSF10B	0.236918	0.609847	0.0566238	-0.316305
ENSG00000121594,ENSG00000078098	0.0222218	0.648441	28.2119	0.504344	0.273891	0.408163	2.9878	CD80,FAP	0.0463508	0.246991	-0.0241291	-0.224769
ENSG00000102854,ENSG00000141736	0.123152	2.50429	17.8092	0.493421	3.76696	4.02041	2.97561	MSLN,ERBB2	0.133087	0.459536	-0.0099348	-0.336384
ENSG00000105383,ENSG00000103855	0.231619	3.92422	13.1023	0.488909	2.88909	7.53061	2.84146	CD33,CD276	0.212341	0.495694	0.0192784	-0.264074
ENSG00000198681,ENSG00000146648	0.0208726	0.569786	28.98	0.49606	0.132696	0.428571	3	MAGEA1,EGFR	0.0249306	0.459682	-0.004058	-0.43881
ENSG00000066405,ENSG00000004468	0.0277139	0.760274	26.4788	0.497975	0.572813	0.530612	3	CLDN18,CD38	0.0537685	0.218755	-0.0260546	-0.191041
ENSG00000147381,ENSG00000105383	0.0154953	0.481556	31.274	0.500818	0.026751	0.0204082	2.95122	MAGEA4,CD33	0.0236483	0.212341	-0.0081529	-0.196846
ENSG00000081051,ENSG00000163283	0.0106876	0.318184	30.1151	0.499904	0.0105529	0	3	AFP,ALPP	0.0146384	0.0315915	-0.0039508	-0.0209039
ENSG00000119888,ENSG00000120889	0.367404	5.67865	9.89734	0.497829	10.7221	11.8367	2.45122	EPCAM,TNFRSF10B	0.304265	0.609847	0.0631395	-0.242443
ENSG00000120217,ENSG00000086205	0.0556198	1.40663	24.3581	0.502191	1.04756	1.40816	3	CD274,FOLH1	0.198812	0.20122	-0.143192	-0.145601
ENSG00000102854,ENSG00000103855	0.130477	2.64724	17.2005	0.497978	3.00962	4.04082	2.89024	MSLN,CD276	0.133087	0.495694	-0.0026095	-0.365216
ENSG00000198681,ENSG00000026751	0.011848	0.315139	27.0726	0.502826	0.0127454	0	3	MAGEA1,SLAMF7	0.0249306	0.137336	-0.0130826	-0.125488
ENSG00000066405,ENSG00000167653	0.0288013	0.837406	26.6314	0.512193	9.06224	0.653061	2.96341	CLDN18,PSCA	0.0537685	0.122384	-0.0249672	-0.0935824
ENSG00000181143,ENSG00000178568	0.0183155	0.55861	29.4031	0.505901	0.146405	0.285714	2.96341	MUC16,ERBB4	0.0401245	0.241811	-0.021809	-0.223496
ENSG00000181143,ENSG00000120217	0.0220471	0.616791	27.9547	0.510002	0.175355	0.367347	3	MUC16,CD274	0.0401245	0.198812	-0.0180774	-0.176765
ENSG00000185664,ENSG00000105976	0.0856043	1.86437	19.4929	0.505998	1.44668	2.55102	3	PMEL,MET	0.111675	0.399453	-0.0260703	-0.313849
ENSG00000026751,ENSG00000157404	0.125245	2.59639	17.7283	0.487858	1.78221	3.87755	2.97561	SLAMF7,KIT	0.137336	0.380011	-0.0120903	-0.254765
ENSG00000110448,ENSG00000119888	0.0866071	1.99572	21.0125	0.49992	1.31731	2.57143	3	CD5,EPCAM	0.129669	0.304265	-0.0430615	-0.217658
ENSG00000198681,ENSG00000103855	0.021033	0.630925	29.0798	0.518677	0.216711	0.510204	2.9878	MAGEA1,CD276	0.0249306	0.495694	-0.0038976	-0.474661
ENSG00000066405,ENSG00000110448	0.0302736	0.830623	25.9703	0.491534	0.56762	0.591837	3	CLDN18,CD5	0.0537685	0.129669	-0.0234949	-0.099395
ENSG00000115884,ENSG00000172270	0.337769	5.19668	10.1347	0.48614	40.7962	11.6327	2.71951	SDC1,BSG	0.310784	0.527046	0.0269854	-0.189277
ENSG00000110448,ENSG00000105383	0.0991068	2.19114	19.3305	0.499153	1.61501	2.73469	2.92683	CD5,CD33	0.129669	0.212341	-0.0305618	-0.113234
ENSG00000066405,ENSG00000026751	0.0329846	0.863881	24.9504	0.486863	0.620731	0.734694	2.9878	CLDN18,SLAMF7	0.0537685	0.137336	-0.0207839	-0.104351
ENSG00000120217,ENSG00000105383	0.121815	2.46124	17.3926	0.504016	2.09025	3.93878	3	CD274,CD33	0.198812	0.212341	-0.0769972	-0.0905262
ENSG00000172322,ENSG00000012124	0.0794114	1.75532	20.9863	0.502585	1.56247	2.20408	2.97561	CLEC12A,CD22	0.0987541	0.271091	-0.0193427	-0.191679
ENSG00000156738,ENSG00000149294	0.0532566	1.36505	23.9644	0.503019	0.827559	1.46939	3	MS4A1,NCAM1	0.10545	0.376846	-0.0521936	-0.323589
ENSG00000177455,ENSG00000105383	0.070947	1.63361	21.1095	0.504474	1.35033	1.7551	2.91463	CD19,CD33	0.101625	0.212341	-0.0306776	-0.141394
ENSG00000177455,ENSG00000110448	0.0932328	2.02297	19.8546	0.517026	1.44679	2.04082	2.79268	CD19,CD5	0.101625	0.129669	-0.0083918	-0.0364358
ENSG00000149294,ENSG00000169908	0.42327	6.46548	8.80193	0.510659	15.7737	18.1224	2.95122	NCAM1,TM4SF1	0.376846	0.465082	0.0464243	-0.0418121
ENSG00000196549,ENSG00000065361	0.208284	3.62688	13.8192	0.506736	4.46146	6.12245	2.78049	MME,ERBB3	0.219602	0.507104	-0.0113181	-0.298821
ENSG00000086205,ENSG00000196549	0.107392	2.18746	17.7718	0.487473	1.66775	3.10204	2.91463	FOLH1,MME	0.20122	0.219602	-0.0938283	-0.11221
ENSG00000121594,ENSG00000004468	0.055674	1.38201	23.6889	0.483841	0.387151	0.938776	2.87805	CD80,CD38	0.0463508	0.218755	0.0093231	-0.163081
ENSG00000196549,ENSG00000119888	0.144657	2.75855	16.2174	0.489232	3.46485	4.53061	2.93902	MME,EPCAM	0.219602	0.304265	-0.0749447	-0.159608
ENSG00000110448,ENSG00000114013	0.110513	2.33405	18.5135	0.485103	1.55145	2.77551	2.85366	CD5,CD86	0.129669	0.236918	-0.0191553	-0.126405
ENSG00000120949,ENSG00000012124	0.0721445	1.59657	21.1599	0.502754	0.921138	1.91837	2.96341	TNFRSF8,CD22	0.10291	0.271091	-0.0307659	-0.198946
ENSG00000102854,ENSG00000120217	0.0757374	1.76059	21.8504	0.497172	1.37922	2.02041	2.93902	MSLN,CD274	0.133087	0.198812	-0.0573494	-0.123075
ENSG00000156738,ENSG00000196923	0.0959731	2.08474	19.8918	0.498328	4.21479	3.02041	2.9878	MS4A1,LMP1	0.10545	0.455409	-0.0094771	-0.359436
ENSG00000119888,ENSG00000105976	0.266125	4.37025	12.0655	0.511289	3.49897	7.91837	2.52439	EPCAM,MET	0.304265	0.399453	-0.0381398	-0.133328
ENSG00000163283,ENSG00000105388	0.0154568	0.486196	30.2238	0.492369	0.0972872	0.22449	3	ALPP,CEACAM5	0.0315915	0.124096	-0.0161347	-0.108639
ENSG00000147381,ENSG00000120217	0.00979027	0.314235	29.4044	0.499334	0.0383304	0	2.9878	MAGEA4,CD274	0.0236483	0.198812	-0.013858	-0.189022
ENSG00000086205,ENSG00000141736	0.208027	3.62004	14.008	0.492429	3.43034	7.12245	2.96341	FOLH1,ERBB2	0.20122	0.459536	0.00680642	-0.251509
ENSG00000172322,ENSG00000110448	0.072916	1.63944	21.2734	0.498327	1.29988	1.87755	2.95122	CLEC12A,CD5	0.0987541	0.129669	-0.0258381	-0.0567526
ENSG00000185664,ENSG00000120217	0.0441579	1.20254	25.289	0.516213	0.88676	1.06122	3	PMEL,CD274	0.111675	0.198812	-0.0675167	-0.154654
ENSG00000131015,ENSG00000120949	0.0253003	0.749849	28.0183	0.503309	0.479479	0.489796	3	ULBP2,TNFRSF8	0.0860099	0.10291	-0.0607096	-0.0776101
ENSG00000198910,ENSG00000174059	0.394585	6.20959	9.46467	0.515091	9.38576	15.7347	3	L1CAM,CD34	0.371716	0.427761	0.0228691	-0.0331762
ENSG00000240505,ENSG00000157404	0.0427027	1.1358	26.2981	0.5089	0.494614	0.836735	2.91463	TNFRSF13B,KIT	0.167132	0.380011	-0.124429	-0.337308
ENSG00000178568,ENSG00000065361	0.275159	4.46243	11.7581	0.506353	1.96109	6.10204	1.89024	ERBB4,ERBB3	0.241811	0.507104	0.0333484	-0.231945
ENSG00000081051,ENSG00000157404	0.0134033	0.355047	28.7951	0.501459	0.0644361	0.0204082	3	AFP,KIT	0.0146384	0.380011	-0.0012351	-0.366607
ENSG00000178568,ENSG00000115884	0.119891	2.41056	17.9068	0.495536	1.03594	2.30612	2.56098	ERBB4,SDC1	0.241811	0.310784	-0.12192	-0.190893
ENSG00000066405,ENSG00000177455	0.0224915	0.644699	28.3512	0.502448	0.335085	0.326531	3	CLDN18,CD19	0.0537685	0.101625	-0.031277	-0.079133
ENSG00000163283,ENSG00000120949	0.012233	0.367083	29.8368	0.503431	0.0615029	0.0408163	3	ALPP,TNFRSF8	0.0315915	0.10291	-0.0193585	-0.0906773
ENSG00000198681,ENSG00000240505	0.0126218	0.399145	29.5407	0.504012	0.0153553	0	2.97561	MAGEA1,TNFRSF13B	0.0249306	0.167132	-0.0123088	-0.15451
ENSG00000066405,ENSG00000120949	0.0166801	0.499543	28.5465	0.490917	0.382949	0.142857	3	CLDN18,TNFRSF8	0.0537685	0.10291	-0.0370884	-0.0862303
ENSG00000115884,ENSG00000149294	0.202306	3.5843	14.238	0.498435	3.87977	6.93878	2.96341	SDC1,NCAM1	0.310784	0.376846	-0.108477	-0.17454
ENSG00000177455,ENSG00000146648	0.0671765	1.591	21.8585	0.49496	0.948716	2.10204	2.97561	CD19,EGFR	0.101625	0.459682	-0.0344481	-0.392506
ENSG00000185499,ENSG00000157404	0.352841	5.48142	9.85685	0.49869	7.11771	13.102	2.92683	MUC1,KIT	0.369301	0.380011	-0.0164604	-0.0271699
ENSG00000240505,ENSG00000185291	0.161365	3.15701	16.357	0.494663	0.860286	1.36735	1.67073	TNFRSF13B,IL3RA	0.167132	0.529102	-0.0057672	-0.367737
ENSG00000198910,ENSG00000167601	0.434083	6.57594	8.86564	0.49192	11.9535	16.9184	2.86585	L1CAM,AXL	0.371716	0.480263	0.0623669	-0.0461804
ENSG00000086205,ENSG00000157404	0.161733	3.13368	15.7478	0.51601	2.37704	5.61224	2.9878	FOLH1,KIT	0.20122	0.380011	-0.0394875	-0.218278
ENSG00000163283,ENSG00000167601	0.0229758	0.65073	28.7893	0.495529	0.241523	0.469388	2.97561	ALPP,AXL	0.0315915	0.480263	-0.0086157	-0.457288
ENSG00000086205,ENSG00000119888	0.138391	2.79629	16.9711	0.514778	2.32571	4.4898	2.92683	FOLH1,EPCAM	0.20122	0.304265	-0.0628298	-0.165874
ENSG00000181143,ENSG00000103855	0.0430841	1.08629	25.1925	0.487275	0.294818	0.77551	2.91463	MUC16,CD276	0.0401245	0.495694	0.0029596	-0.452609
ENSG00000026751,ENSG00000196923	0.14404	2.79056	16.6703	0.49717	3.48705	4.81633	2.97561	SLAMF7,LMP1	0.137336	0.455409	0.00670422	-0.311369
ENSG00000156738,ENSG00000169908	0.0883635	1.88454	19.7595	0.480561	3.16125	2.59184	3	MS4A1,TM4SF1	0.10545	0.465082	-0.0170867	-0.376719
ENSG00000149294,ENSG00000196923	0.435861	6.77111	8.77167	0.496745	16.2469	17.8367	2.91463	NCAM1,LMP1	0.376846	0.455409	0.0590149	-0.0195482
ENSG00000163283,ENSG00000240505	0.0123201	0.330567	27.9468	0.497228	0.0384364	0	2.96341	ALPP,TNFRSF13B	0.0315915	0.167132	-0.0192714	-0.154812
ENSG00000066405,ENSG00000169908	0.0483095	1.21537	24.885	0.498763	4.28219	1.28571	2.97561	CLDN18,TM4SF1	0.0537685	0.465082	-0.005459	-0.416773
ENSG00000198681,ENSG00000102854	0.0125583	0.371105	29.8052	0.487949	0.0506577	0.0612245	3	MAGEA1,MSLN	0.0249306	0.133087	-0.0123723	-0.120528
ENSG00000147381,ENSG00000078098	0.0138559	0.42445	29.2583	0.508133	0.0403593	0.0204082	2.96341	MAGEA4,FAP	0.0236483	0.246991	-0.0097923	-0.233135
ENSG00000196923,ENSG00000146648	0.495302	7.67362	7.71503	0.504524	16.9597	21.4082	2.82927	LMP1,EGFR	0.455409	0.459682	0.0398936	0.0356203
ENSG00000012124,ENSG00000103855	0.300563	4.86438	11.2344	0.508234	4.35114	10.6327	2.90244	CD22,CD276	0.271091	0.495694	0.0294724	-0.195131
ENSG00000131015,ENSG00000167653	0.0366105	1.02133	25.3973	0.501238	0.652823	0.877551	3	ULBP2,PSCA	0.0860099	0.122384	-0.0493994	-0.0857732
ENSG00000177455,ENSG00000169908	0.0789264	1.68154	19.8934	0.505209	2.98279	2.32653	3	CD19,TM4SF1	0.101625	0.465082	-0.0226981	-0.386156
ENSG00000078098,ENSG00000010610	0.229274	3.84215	12.9392	0.502581	3.32941	7.79592	2.97561	FAP,CD4	0.246991	0.407867	-0.0177164	-0.178593
ENSG00000173762,ENSG00000173638	0.190272	3.4023	14.3266	0.50318	2.67221	6.36735	3	CD7,SLC19A1	0.180151	0.372872	0.0101216	-0.182599
ENSG00000026751,ENSG00000146648	0.131614	2.5527	16.9864	0.489643	1.85343	4.26531	2.97561	SLAMF7,EGFR	0.137336	0.459682	-0.0057214	-0.328068
ENSG00000163283,ENSG00000169908	0.02425	0.658421	28.6434	0.503274	0.290131	0.469388	3	ALPP,TM4SF1	0.0315915	0.465082	-0.0073415	-0.440832
ENSG00000167653,ENSG00000086205	0.046479	1.19295	23.5512	0.513983	1.32296	1.14286	2.97561	PSCA,FOLH1	0.122384	0.20122	-0.0759047	-0.154741
ENSG00000128052,ENSG00000065361	0.379281	5.89735	9.45574	0.485846	7.21783	14.6939	2.95122	KDR,ERBB3	0.402978	0.507104	-0.0236973	-0.127824
ENSG00000173762,ENSG00000120217	0.132038	2.65954	17.2427	0.499711	2.17808	4.06122	2.9878	CD7,CD274	0.180151	0.198812	-0.0481125	-0.0667739
ENSG00000007062,ENSG00000149294	0.133395	2.64196	17.287	0.492262	1.73949	4.06122	2.93902	PROM1,NCAM1	0.190563	0.376846	-0.0571684	-0.243451
ENSG00000086205,ENSG00000078098	0.0443036	1.16393	24.8386	0.511974	0.8176	1.02041	2.92683	FOLH1,FAP	0.20122	0.246991	-0.156917	-0.202687
ENSG00000198681,ENSG00000181143	0.010866	0.330774	29.5651	0.493758	0.032437	0.0204082	3	MAGEA1,MUC16	0.0249306	0.0401245	-0.0140646	-0.0292585
ENSG00000114013,ENSG00000157404	0.189706	3.32259	14.7353	0.511444	2.28047	5.81633	2.92683	CD86,KIT	0.236918	0.380011	-0.0472117	-0.190304
ENSG00000081051,ENSG00000198910	0.0135148	0.365784	26.8344	0.499966	0.0630556	0.0204082	3	AFP,L1CAM	0.0146384	0.371716	-0.0011236	-0.358201
ENSG00000196549,ENSG00000196923	0.236304	3.95712	12.9135	0.501326	6.73875	8.34694	2.96341	MME,LMP1	0.219602	0.455409	0.0167024	-0.219105
ENSG00000065361,ENSG00000172270	0.518744	7.2576	6.92912	0.493848	21.7763	17.7959	2.26829	ERBB3,BSG	0.507104	0.527046	0.0116399	-0.0083022
ENSG00000196083,ENSG00000010610	0.214133	3.57809	13.3858	0.509481	2.67037	6.65306	2.87805	IL1RAP,CD4	0.188532	0.407867	0.0256011	-0.193734
ENSG00000007062,ENSG00000103855	0.212424	3.61267	13.1376	0.498642	3.10046	6.06122	2.69512	PROM1,CD276	0.190563	0.495694	0.0218604	-0.28327
ENSG00000177455,ENSG00000010610	0.100539	2.08068	19.1031	0.483317	3.84192	2.57143	2.87805	CD19,CD4	0.101625	0.407867	-0.0010858	-0.307328
ENSG00000177455,ENSG00000172270	0.0884024	1.95718	19.9563	0.515204	6.46298	2.71429	3	CD19,BSG	0.101625	0.527046	-0.0132222	-0.438644
ENSG00000169908,ENSG00000103855	0.545259	8.13659	6.84512	0.507408	18.4113	22.9388	2.79268	TM4SF1,CD276	0.465082	0.495694	0.0801769	0.0495655
ENSG00000163283,ENSG00000120889	0.0227807	0.695827	28.4139	0.502867	0.255505	0.469388	2.93902	ALPP,TNFRSF10B	0.0315915	0.609847	-0.0088108	-0.587066
ENSG00000111981,ENSG00000185291	0.0580815	1.35667	22.5349	0.493261	0.684085	1.55102	2.95122	ULBP1,IL3RA	0.0586891	0.529102	-0.0006075	-0.47102
ENSG00000131019,ENSG00000172270	0.0363182	0.893966	24.3786	0.506731	0.608196	0.795918	2.91463	ULBP3,BSG	0.0389313	0.527046	-0.0026131	-0.490728
ENSG00000121594,ENSG00000120949	0.014142	0.431872	30.658	0.495821	0.228612	0.0816327	2.97561	CD80,TNFRSF8	0.0463508	0.10291	-0.0322088	-0.0887683
ENSG00000105383,ENSG00000157404	0.183287	3.37139	15.1026	0.49518	2.295	6.12245	3	CD33,KIT	0.212341	0.380011	-0.0290536	-0.196723
ENSG00000105383,ENSG00000078098	0.140579	2.70613	17.1466	0.490202	1.65437	4.42857	2.92683	CD33,FAP	0.212341	0.246991	-0.0717616	-0.106411
ENSG00000177455,ENSG00000173638	0.0794103	1.76665	20.3861	0.513541	1.08059	2.55102	3	CD19,SLC19A1	0.101625	0.372872	-0.0222143	-0.293461
ENSG00000120217,ENSG00000167601	0.211285	3.69158	13.7795	0.485843	3.23343	7.12245	2.97561	CD274,AXL	0.198812	0.480263	0.0124725	-0.268979
ENSG00000156738,ENSG00000114013	0.0910592	1.98414	20.3839	0.495825	1.20018	2.12245	2.84146	MS4A1,CD86	0.10545	0.236918	-0.014391	-0.145859
ENSG00000128052,ENSG00000103855	0.472726	7.07643	7.93895	0.492905	11.7964	19.6939	2.97561	KDR,CD276	0.402978	0.495694	0.0697479	-0.0229678
ENSG00000173762,ENSG00000065361	0.147492	2.86319	16.5047	0.500219	2.19636	4.67347	2.91463	CD7,ERBB3	0.180151	0.507104	-0.0326589	-0.359613
ENSG00000167653,ENSG00000120889	0.134576	2.62017	16.6052	0.498768	3.70333	4.63265	2.90244	PSCA,TNFRSF10B	0.122384	0.609847	0.0121922	-0.475271
ENSG00000111981,ENSG00000196923	0.0459083	1.13321	24.8677	0.494099	0.503393	1.18367	2.9878	ULBP1,LMP1	0.0586891	0.455409	-0.0127807	-0.4095
ENSG00000110448,ENSG00000007062	0.0594003	1.52088	22.7914	0.504001	0.763488	1.73469	3	CD5,PROM1	0.129669	0.190563	-0.0702683	-0.131163
ENSG00000007062,ENSG00000120889	0.221901	3.97378	13.7956	0.500094	3.70338	6.08163	2.56098	PROM1,TNFRSF10B	0.190563	0.609847	0.0313377	-0.387946
ENSG00000081051,ENSG00000078098	0.0111363	0.341266	29.141	0.497907	0.0541095	0.0204082	3	AFP,FAP	0.0146384	0.246991	-0.0035022	-0.235854
ENSG00000185664,ENSG00000114013	0.0358277	1.02441	26.9125	0.502797	0.816131	0.795918	3	PMEL,CD86	0.111675	0.236918	-0.075847	-0.20109
ENSG00000131019,ENSG00000156738	0.0137796	0.380199	27.7106	0.501244	0.240191	0.0408163	2.91463	ULBP3,MS4A1	0.0389313	0.10545	-0.0251517	-0.0916706
ENSG00000105383,ENSG00000146648	0.21529	3.84757	14.0051	0.496888	2.60968	7.22449	2.86585	CD33,EGFR	0.212341	0.459682	0.00294916	-0.244392
ENSG00000196923,ENSG00000185291	0.536531	8.04355	7.01927	0.503593	15.486	22.898	2.7561	LMP1,IL3RA	0.455409	0.529102	0.0811223	0.0074294
ENSG00000004468,ENSG00000196923	0.2638	4.52274	12.5882	0.50499	3.84976	9.34694	2.9878	CD38,LMP1	0.218755	0.455409	0.0450454	-0.191609
ENSG00000181143,ENSG00000105388	0.0207125	0.617873	28.2175	0.508407	0.135008	0.346939	2.9878	MUC16,CEACAM5	0.0401245	0.124096	-0.019412	-0.103383
ENSG00000120217,ENSG00000012124	0.133903	2.67363	17.487	0.497923	2.00015	3.93878	2.9878	CD274,CD22	0.198812	0.271091	-0.0649088	-0.137187
ENSG00000173762,ENSG00000146648	0.202944	3.53253	14.1115	0.500305	2.58537	6.36735	2.9878	CD7,EGFR	0.180151	0.459682	0.0227937	-0.256738
ENSG00000173762,ENSG00000086205	0.0531112	1.38638	23.7484	0.493038	0.944111	1.40816	3	CD7,FOLH1	0.180151	0.20122	-0.127039	-0.148109
ENSG00000156738,ENSG00000173762	0.10332	2.17128	18.9911	0.493159	2.89839	2.71429	2.85366	MS4A1,CD7	0.10545	0.180151	-0.0021298	-0.0768302
ENSG00000102854,ENSG00000172270	0.118751	2.50175	17.8995	0.501099	7.50262	4.12245	2.97561	MSLN,BSG	0.133087	0.527046	-0.0143362	-0.408296
ENSG00000198681,ENSG00000115884	0.0193053	0.619418	28.9186	0.493785	0.148895	0.510204	3	MAGEA1,SDC1	0.0249306	0.310784	-0.0056253	-0.291478
ENSG00000105383,ENSG00000196549	0.134116	2.58955	16.965	0.500418	1.92968	4.18367	2.95122	CD33,MME	0.212341	0.219602	-0.0782247	-0.0854852
ENSG00000156738,ENSG00000185291	0.10635	2.22025	18.4647	0.49408	1.73228	2.93878	2.85366	MS4A1,IL3RA	0.10545	0.529102	0.00089995	-0.422752
ENSG00000066405,ENSG00000128052	0.0481707	1.19948	23.4594	0.49158	1.95484	1.28571	3	CLDN18,KDR	0.0537685	0.402978	-0.0055978	-0.354807
ENSG00000105388,ENSG00000172270	0.13342	2.65508	17.2852	0.509322	16.7998	3.69388	2.68293	CEACAM5,BSG	0.124096	0.527046	0.00932399	-0.393626
ENSG00000120949,ENSG00000141736	0.0865882	1.91933	20.2122	0.484749	1.21611	2.65306	2.97561	TNFRSF8,ERBB2	0.10291	0.459536	-0.0163222	-0.372948
ENSG00000026751,ENSG00000172270	0.14372	2.71726	16.3094	0.496746	3.69592	4.81633	3	SLAMF7,BSG	0.137336	0.527046	0.00638408	-0.383327
ENSG00000156738,ENSG00000110448	0.094308	2.04025	19.889	0.498933	1.5785	2.26531	2.80488	MS4A1,CD5	0.10545	0.129669	-0.0111423	-0.0353606
ENSG00000149294,ENSG00000146648	0.406869	6.3842	9.3373	0.506118	8.80719	15.6327	2.93902	NCAM1,EGFR	0.376846	0.459682	0.0300237	-0.0528127
ENSG00000131019,ENSG00000120217	0.0195769	0.553966	28.8457	0.50906	0.501601	0.183673	2.9878	ULBP3,CD274	0.0389313	0.198812	-0.0193544	-0.179235
ENSG00000163283,ENSG00000105383	0.0202066	0.595999	28.5576	0.496318	0.182713	0.367347	3	ALPP,CD33	0.0315915	0.212341	-0.0113849	-0.192135
ENSG00000163283,ENSG00000174059	0.0221136	0.640303	28.1986	0.48954	0.222549	0.469388	3	ALPP,CD34	0.0315915	0.427761	-0.0094779	-0.405648
ENSG00000131019,ENSG00000012124	0.0252096	0.723049	27.7723	0.502549	0.510932	0.510204	2.95122	ULBP3,CD22	0.0389313	0.271091	-0.0137217	-0.245881
ENSG00000172322,ENSG00000120217	0.0824531	1.75951	20.2555	0.488909	1.42945	2.22449	2.9878	CLEC12A,CD274	0.0987541	0.198812	-0.0163009	-0.116359
ENSG00000172322,ENSG00000105388	0.0298141	0.90191	28.843	0.493937	0.451946	0.755102	3	CLEC12A,CEACAM5	0.0987541	0.124096	-0.06894	-0.0942819
ENSG00000181143,ENSG00000120949	0.0185878	0.57009	29.2688	0.498937	0.166907	0.285714	3	MUC16,TNFRSF8	0.0401245	0.10291	-0.0215368	-0.0843226
ENSG00000004468,ENSG00000105976	0.191311	3.41077	14.6527	0.488267	2.00439	5.91837	2.86585	CD38,MET	0.218755	0.399453	-0.0274438	-0.208142
ENSG00000196083,ENSG00000174059	0.179153	3.20497	14.7809	0.484224	2.37589	5.79592	2.9878	IL1RAP,CD34	0.188532	0.427761	-0.0093794	-0.248608
ENSG00000156738,ENSG00000119888	0.0609668	1.56984	23.0227	0.485445	2.4684	1.93878	3	MS4A1,EPCAM	0.10545	0.304265	-0.0444834	-0.243298
ENSG00000102854,ENSG00000012124	0.0639399	1.60301	23.3822	0.4965	1.28376	1.79592	3	MSLN,CD22	0.133087	0.271091	-0.0691469	-0.207151
ENSG00000105388,ENSG00000115884	0.122027	2.38622	17.7569	0.498107	10.7974	3.53061	2.73171	CEACAM5,SDC1	0.124096	0.310784	-0.0020687	-0.188756
ENSG00000173762,ENSG00000115884	0.145663	2.82994	16.0098	0.493513	2.80828	4.69388	2.97561	CD7,SDC1	0.180151	0.310784	-0.0344874	-0.16512
ENSG00000012124,ENSG00000105976	0.158749	3.01756	16.083	0.506533	2.03144	5.16327	2.90244	CD22,MET	0.271091	0.399453	-0.112341	-0.240704
ENSG00000196083,ENSG00000065361	0.173848	3.10606	14.4649	0.501159	2.26128	4.79592	2.45122	IL1RAP,ERBB3	0.188532	0.507104	-0.0146844	-0.333257
ENSG00000196083,ENSG00000185291	0.210708	3.59678	13.7226	0.497552	2.50681	6.34694	2.5	IL1RAP,IL3RA	0.188532	0.529102	0.0221756	-0.318394
ENSG00000172322,ENSG00000169908	0.0953168	2.07874	19.4799	0.508512	1.90141	3.06122	3	CLEC12A,TM4SF1	0.0987541	0.465082	-0.0034373	-0.369765
ENSG00000114013,ENSG00000185499	0.195111	3.49226	14.1497	0.506271	2.21576	5.36735	2.63415	CD86,MUC1	0.236918	0.369301	-0.0418073	-0.174191
ENSG00000012124,ENSG00000149294	0.289664	4.64629	11.6037	0.492681	7.65224	10.2245	3	CD22,NCAM1	0.271091	0.376846	0.0185732	-0.087182
ENSG00000141736,ENSG00000120889	0.558666	8.14839	6.4335	0.495554	20.8832	22.3878	2.5	ERBB2,TNFRSF10B	0.459536	0.609847	0.0991298	-0.0511808
ENSG00000078098,ENSG00000065361	0.216196	3.83065	13.5041	0.502324	2.26568	5.32653	2.18293	FAP,ERBB3	0.246991	0.507104	-0.030795	-0.290909
ENSG00000185291,ENSG00000120889	0.687492	9.2846	4.26479	0.513943	14.7496	22.2245	1.56098	IL3RA,TNFRSF10B	0.529102	0.609847	0.15839	0.0776448
ENSG00000178568,ENSG00000141736	0.216172	3.74035	13.5739	0.490186	2.32815	7.32653	2.64634	ERBB4,ERBB2	0.241811	0.459536	-0.0256385	-0.243364
ENSG00000111981,ENSG00000115884	0.0392546	1.07759	25.5892	0.500572	0.44211	1.08163	3	ULBP1,SDC1	0.0586891	0.310784	-0.0194345	-0.271529
ENSG00000141736,ENSG00000169908	0.531053	8.06505	7.1151	0.5125	31.0591	23.2653	2.90244	ERBB2,TM4SF1	0.459536	0.465082	0.0715162	0.0659704
ENSG00000115884,ENSG00000010610	0.292781	4.68874	11.4697	0.51112	6.61409	10.3673	2.9878	SDC1,CD4	0.310784	0.407867	-0.0180024	-0.115086
ENSG00000102854,ENSG00000007062	0.0661235	1.55798	22.6162	0.499433	1.57702	1.77551	2.95122	MSLN,PROM1	0.133087	0.190563	-0.0669633	-0.12444
ENSG00000173638,ENSG00000141736	0.453535	6.82815	8.56552	0.487484	5.4707	18.0816	2.96341	SLC19A1,ERBB2	0.372872	0.459536	0.080663	-0.0060016
ENSG00000240505,ENSG00000172270	0.0902017	2.03352	20.4323	0.505851	1.52024	1.36735	2.43902	TNFRSF13B,BSG	0.167132	0.527046	-0.0769304	-0.436845
ENSG00000081051,ENSG00000115884	0.0135721	0.400882	28.7262	0.506294	0.089381	0.0816327	3	AFP,SDC1	0.0146384	0.310784	-0.0010664	-0.297212
ENSG00000102854,ENSG00000119888	0.0898909	1.87914	19.9277	0.499188	3.16261	2.79592	3	MSLN,EPCAM	0.133087	0.304265	-0.0431959	-0.214374
ENSG00000167653,ENSG00000102854	0.0514793	1.31594	24.2155	0.499188	0.978201	1.5102	3	PSCA,MSLN	0.122384	0.133087	-0.0709044	-0.0816075
ENSG00000078098,ENSG00000119888	0.130189	2.54203	17.1101	0.50004	1.54474	3.04082	2.68293	FAP,EPCAM	0.246991	0.304265	-0.116802	-0.174076
ENSG00000198681,ENSG00000066405	0.0132564	0.404874	29.936	0.487683	0.0565679	0.142857	3	MAGEA1,CLDN18	0.0249306	0.0537685	-0.0116742	-0.0405121
ENSG00000105383,ENSG00000196923	0.2346	4.10509	13.3047	0.491794	3.78011	8.06122	2.96341	CD33,LMP1	0.212341	0.455409	0.0222594	-0.220808
ENSG00000196083,ENSG00000198910	0.136264	2.66897	17.42	0.486449	1.85541	4.18367	2.86585	IL1RAP,L1CAM	0.188532	0.371716	-0.0522687	-0.235452
ENSG00000121594,ENSG00000120889	0.0502906	1.25724	24.4876	0.49646	0.41551	1.02041	2.90244	CD80,TNFRSF10B	0.0463508	0.609847	0.00393973	-0.559556
ENSG00000111981,ENSG00000102854	0.0210414	0.563832	27.6201	0.518855	0.271686	0.285714	3	ULBP1,MSLN	0.0586891	0.133087	-0.0376476	-0.112045
ENSG00000173762,ENSG00000198910	0.134389	2.70358	17.5035	0.495682	1.78823	4.12245	3	CD7,L1CAM	0.180151	0.371716	-0.0457616	-0.237327
ENSG00000105388,ENSG00000065361	0.132942	2.61402	17.2401	0.50169	4.56494	3.69388	2.60976	CEACAM5,ERBB3	0.124096	0.507104	0.00884562	-0.374163
ENSG00000111981,ENSG00000010610	0.0319811	0.864267	27.2983	0.504959	0.444531	0.755102	3	ULBP1,CD4	0.0586891	0.407867	-0.0267079	-0.375886
ENSG00000120949,ENSG00000178568	0.0425797	1.07831	24.1748	0.502824	0.53316	1.04082	2.93902	TNFRSF8,ERBB4	0.10291	0.241811	-0.0603307	-0.199231
ENSG00000177455,ENSG00000007062	0.0502437	1.23139	23.6915	0.505356	0.677064	1.32653	3	CD19,PROM1	0.101625	0.190563	-0.0513809	-0.14032
ENSG00000066405,ENSG00000178568	0.026987	0.731722	27.6464	0.497965	0.345582	0.142857	2.90244	CLDN18,ERBB4	0.0537685	0.241811	-0.0267815	-0.214824
ENSG00000174059,ENSG00000065361	0.413039	6.23941	8.84485	0.501855	10.0702	16.1224	2.91463	CD34,ERBB3	0.427761	0.507104	-0.0147225	-0.0940655
ENSG00000119888,ENSG00000149294	0.249405	4.09229	12.7159	0.500548	4.24513	8.59184	2.93902	EPCAM,NCAM1	0.304265	0.376846	-0.0548597	-0.127441
ENSG00000172322,ENSG00000185499	0.0869748	2.01408	20.6885	0.502719	1.47069	2.71429	2.9878	CLEC12A,MUC1	0.0987541	0.369301	-0.0117793	-0.282326
ENSG00000177455,ENSG00000156738	0.0960593	2.09944	20.0499	0.508447	6.87621	2.14286	2.7561	CD19,MS4A1	0.101625	0.10545	-0.0055653	-0.0093909
ENSG00000177455,ENSG00000012124	0.0984053	2.11982	19.1729	0.496045	6.36701	2.5102	2.84146	CD19,CD22	0.101625	0.271091	-0.0032193	-0.172685
ENSG00000185499,ENSG00000173638	0.320824	5.1369	10.788	0.501653	3.86614	11.6122	2.95122	MUC1,SLC19A1	0.369301	0.372872	-0.0484776	-0.0520481
ENSG00000012124,ENSG00000157404	0.245772	4.14005	12.7435	0.506239	4.41025	9.04082	3	CD22,KIT	0.271091	0.380011	-0.0253188	-0.134239
ENSG00000111981,ENSG00000078098	0.0204042	0.618629	29.6249	0.497577	0.251983	0.22449	2.92683	ULBP1,FAP	0.0586891	0.246991	-0.0382848	-0.226586
ENSG00000147381,ENSG00000172270	0.0207386	0.625802	29.2633	0.502339	0.546101	0.510204	2.9878	MAGEA4,BSG	0.0236483	0.527046	-0.0029097	-0.506308
ENSG00000163283,ENSG00000185291	0.0257401	0.676383	26.953	0.509782	0.242688	0.469388	2.95122	ALPP,IL3RA	0.0315915	0.529102	-0.0058514	-0.503362
ENSG00000110448,ENSG00000172270	0.122862	2.50434	17.5617	0.494315	2.48114	3.7551	3	CD5,BSG	0.129669	0.527046	-0.0068063	-0.404184
ENSG00000120949,ENSG00000004468	0.0613533	1.47927	23.0193	0.514251	0.919024	1.69388	2.95122	TNFRSF8,CD38	0.10291	0.218755	-0.0415571	-0.157401
ENSG00000120949,ENSG00000167653	0.0188898	0.536069	27.8821	0.495279	0.446407	0.204082	3	TNFRSF8,PSCA	0.10291	0.122384	-0.0840205	-0.103494
ENSG00000131015,ENSG00000185664	0.0240039	0.732407	28.0201	0.506299	0.498087	0.428571	3	ULBP2,PMEL	0.0860099	0.111675	-0.062006	-0.0876707
ENSG00000147381,ENSG00000169908	0.0213924	0.607241	28.853	0.489845	0.383363	0.510204	3	MAGEA4,TM4SF1	0.0236483	0.465082	-0.0022559	-0.44369
ENSG00000163283,ENSG00000026751	0.0197806	0.558865	28.4146	0.501369	0.131943	0.346939	3	ALPP,SLAMF7	0.0315915	0.137336	-0.0118109	-0.117555
ENSG00000147381,ENSG00000198681	0.0235592	0.654663	28.08	0.490097	0.213906	0.510204	2.96341	MAGEA4,MAGEA1	0.0236483	0.0249306	-8.91e-05	-0.0013714
ENSG00000131015,ENSG00000177455	0.0274965	0.784087	27.5669	0.487217	0.360918	0.530612	3	ULBP2,CD19	0.0860099	0.101625	-0.0585134	-0.0741281
ENSG00000110448,ENSG00000012124	0.104213	2.16543	18.7352	0.505294	1.9481	2.69388	2.90244	CD5,CD22	0.129669	0.271091	-0.025456	-0.166878
ENSG00000149294,ENSG00000174059	0.420764	6.61105	8.96994	0.497345	11.791	16.8776	3	NCAM1,CD34	0.376846	0.427761	0.0439186	-0.0069969
ENSG00000105976,ENSG00000185291	0.464533	6.62032	7.55965	0.502299	5.6505	14.449	1.79268	MET,IL3RA	0.399453	0.529102	0.0650804	-0.0645685
ENSG00000105976,ENSG00000174059	0.367322	5.68898	9.72503	0.497611	5.85998	14.449	2.96341	MET,CD34	0.399453	0.427761	-0.032131	-0.0604394
ENSG00000105383,ENSG00000120889	0.263784	4.32369	12.0341	0.478609	3.57986	8.06122	2.80488	CD33,TNFRSF10B	0.212341	0.609847	0.0514425	-0.346063
ENSG00000066405,ENSG00000105388	0.0265393	0.777703	27.931	0.502255	0.704103	0.510204	2.95122	CLDN18,CEACAM5	0.0537685	0.124096	-0.0272292	-0.0975567
ENSG00000115884,ENSG00000198910	0.208451	3.53806	13.1699	0.511594	3.54106	7.18367	2.92683	SDC1,L1CAM	0.310784	0.371716	-0.102332	-0.163265
ENSG00000012124,ENSG00000146648	0.272143	4.491	12.2299	0.505868	3.72063	9.65306	2.9878	CD22,EGFR	0.271091	0.459682	0.00105252	-0.187539
ENSG00000163283,ENSG00000167653	0.0131803	0.396664	29.3256	0.498984	0.0773434	0.0816327	3	ALPP,PSCA	0.0315915	0.122384	-0.0184112	-0.109203
ENSG00000004468,ENSG00000185291	0.271907	4.47822	11.9142	0.506466	3.17557	8.83673	2.81707	CD38,IL3RA	0.218755	0.529102	0.0531519	-0.257195
ENSG00000157404,ENSG00000065361	0.372167	5.73699	9.62726	0.502327	7.5253	14.2857	2.90244	KIT,ERBB3	0.380011	0.507104	-0.0078432	-0.134937
ENSG00000007062,ENSG00000173638	0.139704	2.77391	16.9981	0.495232	1.76237	4.57143	2.97561	PROM1,SLC19A1	0.190563	0.372872	-0.0508596	-0.233168
ENSG00000114013,ENSG00000178568	0.0934039	2.1132	20.6187	0.504028	0.988382	2.16327	2.52439	CD86,ERBB4	0.236918	0.241811	-0.143514	-0.148407
ENSG00000102854,ENSG00000026751	0.0663685	1.58738	21.9946	0.510475	1.02978	1.81633	2.97561	MSLN,SLAMF7	0.133087	0.137336	-0.0667184	-0.0709672
ENSG00000128052,ENSG00000172270	0.495847	7.53382	7.8294	0.502423	18.935	20.6327	3	KDR,BSG	0.402978	0.527046	0.0928685	-0.0311999
ENSG00000086205,ENSG00000103855	0.198374	3.61521	14.5042	0.5116	2.77081	6.89796	2.90244	FOLH1,CD276	0.20122	0.495694	-0.0028469	-0.29732
ENSG00000181143,ENSG00000177455	0.0123865	0.374254	28.5965	0.482194	0.10288	0.0408163	3	MUC16,CD19	0.0401245	0.101625	-0.027738	-0.0892381
ENSG00000178568,ENSG00000149294	0.197729	3.56648	13.8821	0.494649	2.43793	7.12245	2.95122	ERBB4,NCAM1	0.241811	0.376846	-0.0440824	-0.179117
ENSG00000081051,ENSG00000007062	0.0106786	0.323609	28.8031	0.494211	0.0569697	0	3	AFP,PROM1	0.0146384	0.190563	-0.0039599	-0.179885
ENSG00000004468,ENSG00000169908	0.252209	4.32155	12.8064	0.498719	3.67132	9.16327	3	CD38,TM4SF1	0.218755	0.465082	0.0334543	-0.212873
ENSG00000102854,ENSG00000078098	0.0706195	1.67949	22.6785	0.491245	1.17436	2.10204	2.92683	MSLN,FAP	0.133087	0.246991	-0.0624673	-0.176371
ENSG00000120217,ENSG00000103855	0.225124	3.93693	13.0506	0.504333	2.93958	7.12245	2.86585	CD274,CD276	0.198812	0.495694	0.0263122	-0.270569
ENSG00000167601,ENSG00000172270	0.560781	8.28326	6.49891	0.498652	37.9792	23.6531	2.73171	AXL,BSG	0.480263	0.527046	0.0805178	0.0337347
ENSG00000026751,ENSG00000173638	0.114975	2.40112	18.3052	0.497404	1.65878	3.93878	3	SLAMF7,SLC19A1	0.137336	0.372872	-0.0223602	-0.257896
ENSG00000121594,ENSG00000026751	0.0512385	1.33621	23.7241	0.502558	0.38748	1.02041	2.87805	CD80,SLAMF7	0.0463508	0.137336	0.00488761	-0.0860972
ENSG00000105388,ENSG00000120889	0.126556	2.51152	17.6471	0.500215	3.14883	3.69388	2.63415	CEACAM5,TNFRSF10B	0.124096	0.609847	0.00245971	-0.483291
ENSG00000131015,ENSG00000185499	0.0672671	1.54127	21.7919	0.4997	1.1343	1.91837	3	ULBP2,MUC1	0.0860099	0.369301	-0.0187428	-0.302034
ENSG00000177455,ENSG00000119888	0.0604482	1.4854	23.1139	0.505785	1.92303	1.79592	3	CD19,EPCAM	0.101625	0.304265	-0.0411764	-0.243816
ENSG00000196083,ENSG00000078098	0.108431	2.32959	18.8656	0.493615	1.46929	3.40816	2.69512	IL1RAP,FAP	0.188532	0.246991	-0.0801016	-0.13856
ENSG00000066405,ENSG00000172322	0.0289504	0.791681	25.6819	0.480901	0.734159	0.571429	3	CLDN18,CLEC12A	0.0537685	0.0987541	-0.0248181	-0.0698036
ENSG00000196549,ENSG00000173638	0.192831	3.42514	14.2011	0.510855	2.62208	6.79592	2.97561	MME,SLC19A1	0.219602	0.372872	-0.026771	-0.180041
ENSG00000173762,ENSG00000119888	0.129594	2.60941	17.1959	0.504084	2.27155	4	3	CD7,EPCAM	0.180151	0.304265	-0.0505567	-0.174671
ENSG00000131015,ENSG00000105976	0.0706219	1.5581	21.1968	0.508865	0.967306	1.97959	3	ULBP2,MET	0.0860099	0.399453	-0.015388	-0.328831
ENSG00000105388,ENSG00000004468	0.0475438	1.25772	25.517	0.502168	0.57573	1.16327	2.96341	CEACAM5,CD38	0.124096	0.218755	-0.0765521	-0.171211
ENSG00000128052,ENSG00000196923	0.489622	7.28943	7.71849	0.48619	17.0764	20.5714	2.97561	KDR,LMP1	0.402978	0.455409	0.0866439	0.034213
ENSG00000111981,ENSG00000146648	0.0428162	1.10291	25.4012	0.510984	0.471038	1.14286	2.96341	ULBP1,EGFR	0.0586891	0.459682	-0.0158729	-0.416866
ENSG00000149294,ENSG00000157404	0.359756	5.7368	10.0175	0.497916	8.8419	14.1224	3	NCAM1,KIT	0.376846	0.380011	-0.0170894	-0.0202542
ENSG00000185664,ENSG00000196923	0.10938	2.27012	18.7492	0.491504	3.4914	3.4898	3	PMEL,LMP1	0.111675	0.455409	-0.0022946	-0.346029
ENSG00000131019,ENSG00000128052	0.0322047	0.896985	26.1778	0.51211	0.590292	0.734694	3	ULBP3,KDR	0.0389313	0.402978	-0.0067267	-0.370773
ENSG00000081051,ENSG00000173638	0.0141223	0.435727	29.7638	0.510643	0.0881412	0.102041	3	AFP,SLC19A1	0.0146384	0.372872	-0.0005161	-0.358749
ENSG00000198681,ENSG00000167653	0.0132374	0.421994	30.3256	0.496327	0.0660717	0.142857	3	MAGEA1,PSCA	0.0249306	0.122384	-0.0116932	-0.109146
ENSG00000111981,ENSG00000167653	0.017331	0.494171	27.7373	0.497106	0.219367	0.163265	3	ULBP1,PSCA	0.0586891	0.122384	-0.0413581	-0.105053
ENSG00000198681,ENSG00000128052	0.0186585	0.595382	29.9355	0.509291	0.115632	0.428571	3	MAGEA1,KDR	0.0249306	0.402978	-0.0062721	-0.384319
ENSG00000177455,ENSG00000026751	0.0897159	1.98097	20.4221	0.488093	2.08057	2	2.82927	CD19,SLAMF7	0.101625	0.137336	-0.0119087	-0.0476198
ENSG00000131015,ENSG00000196083	0.0575955	1.43531	22.4659	0.499153	1.00611	1.61224	3	ULBP2,IL1RAP	0.0860099	0.188532	-0.0284144	-0.130937
ENSG00000172270,ENSG00000120889	0.609866	8.743	5.68546	0.487994	29.1856	23.449	2.29268	BSG,TNFRSF10B	0.527046	0.609847	0.0828194	1.88e-05
ENSG00000131019,ENSG00000102854	0.0151191	0.45347	28.8639	0.506416	0.325677	0.102041	2.9878	ULBP3,MSLN	0.0389313	0.133087	-0.0238122	-0.117968
ENSG00000012124,ENSG00000128052	0.254416	4.3121	12.7227	0.495003	3.58881	9.02041	3	CD22,KDR	0.271091	0.402978	-0.016675	-0.148562
ENSG00000157404,ENSG00000105976	0.328891	5.14721	10.2856	0.493933	4.4449	12.3061	2.92683	KIT,MET	0.380011	0.399453	-0.0511194	-0.0705617
ENSG00000105383,ENSG00000172270	0.226104	4.02762	13.5535	0.502313	3.78657	8.06122	3	CD33,BSG	0.212341	0.527046	0.0137631	-0.300942
ENSG00000163283,ENSG00000156738	0.0161854	0.464043	29.6351	0.502339	0.0881958	0.183673	3	ALPP,MS4A1	0.0315915	0.10545	-0.0154061	-0.0892648
ENSG00000111981,ENSG00000185664	0.0202953	0.585339	27.5625	0.504987	0.223295	0.326531	3	ULBP1,PMEL	0.0586891	0.111675	-0.0383938	-0.0913794
ENSG00000065361,ENSG00000120889	0.68755	8.35948	3.75754	0.501186	11.5693	16.6531	1.07317	ERBB3,TNFRSF10B	0.507104	0.609847	0.180445	0.0777027
ENSG00000198681,ENSG00000185664	0.0222062	0.633214	28.1203	0.499514	0.160276	0.510204	3	MAGEA1,PMEL	0.0249306	0.111675	-0.0027244	-0.0894685
ENSG00000196083,ENSG00000012124	0.0976789	2.1008	19.852	0.495773	1.52013	2.4898	2.90244	IL1RAP,CD22	0.188532	0.271091	-0.0908534	-0.173412
ENSG00000086205,ENSG00000196923	0.216138	3.66629	13.4826	0.508542	4.12444	7.59184	3	FOLH1,LMP1	0.20122	0.455409	0.0149178	-0.239271
ENSG00000114013,ENSG00000196923	0.235134	3.95976	13.4522	0.493304	3.28455	7.79592	2.87805	CD86,LMP1	0.236918	0.455409	-0.001784	-0.220275
ENSG00000198681,ENSG00000120889	0.0250163	0.732996	29.7987	0.488539	0.216151	0.510204	2.96341	MAGEA1,TNFRSF10B	0.0249306	0.609847	8.57e-05	-0.584831
ENSG00000147381,ENSG00000196083	0.0104754	0.307718	29.3283	0.516403	0.0212926	0	2.97561	MAGEA4,IL1RAP	0.0236483	0.188532	-0.0131729	-0.178057
ENSG00000081051,ENSG00000178568	0.0123164	0.333897	29.4786	0.509264	0.047342	0	3	AFP,ERBB4	0.0146384	0.241811	-0.002322	-0.229494
ENSG00000102854,ENSG00000173638	0.101308	2.1478	19.3171	0.495587	1.43153	3.10204	2.9878	MSLN,SLC19A1	0.133087	0.372872	-0.0317788	-0.271564
ENSG00000147381,ENSG00000185291	0.0239553	0.740878	29.634	0.5026	0.183837	0.510204	2.93902	MAGEA4,IL3RA	0.0236483	0.529102	0.00030707	-0.505146
ENSG00000178568,ENSG00000128052	0.142308	2.90911	16.7164	0.500179	1.6653	4.83673	2.96341	ERBB4,KDR	0.241811	0.402978	-0.099503	-0.26067
ENSG00000131015,ENSG00000114013	0.0447956	1.11849	24.2003	0.512898	0.870931	1.02041	3	ULBP2,CD86	0.0860099	0.236918	-0.0412143	-0.192122
ENSG00000173638,ENSG00000174059	0.434971	6.68692	8.74398	0.501793	5.261	17.0816	2.97561	SLC19A1,CD34	0.372872	0.427761	0.0620991	0.00720955
ENSG00000172322,ENSG00000010610	0.111567	2.35235	18.8509	0.497888	2.42259	3.5102	2.95122	CLEC12A,CD4	0.0987541	0.407867	0.0128132	-0.2963
ENSG00000185664,ENSG00000196549	0.0470581	1.17818	24.2228	0.487826	0.936483	1.16327	3	PMEL,MME	0.111675	0.219602	-0.0646165	-0.172543
ENSG00000163283,ENSG00000121594	0.0164227	0.50606	30.0589	0.506666	0.0886532	0.265306	3	ALPP,CD80	0.0315915	0.0463508	-0.0151688	-0.0299282
ENSG00000185664,ENSG00000119888	0.0805806	1.82648	20.1498	0.492334	1.43335	2.42857	3	PMEL,EPCAM	0.111675	0.304265	-0.0310941	-0.223684
ENSG00000121594,ENSG00000128052	0.0417	1.05258	25.0221	0.502484	0.407074	1.02041	3	CD80,KDR	0.0463508	0.402978	-0.0046509	-0.361278
ENSG00000172322,ENSG00000146648	0.091164	2.03864	19.681	0.498431	1.45032	2.91837	3	CLEC12A,EGFR	0.0987541	0.459682	-0.0075901	-0.368518
ENSG00000086205,ENSG00000010610	0.194797	3.42479	14.2881	0.497353	2.7208	6.79592	3	FOLH1,CD4	0.20122	0.407867	-0.0064235	-0.21307
ENSG00000167653,ENSG00000115884	0.134211	2.61628	16.8809	0.497429	14.0839	4.46939	2.91463	PSCA,SDC1	0.122384	0.310784	0.0118273	-0.176572
ENSG00000007062,ENSG00000078098	0.104661	2.24828	19.2048	0.501068	1.21865	2.46939	2.71951	PROM1,FAP	0.190563	0.246991	-0.085902	-0.142329
ENSG00000115884,ENSG00000120889	0.374317	5.54709	9.128	0.51094	11.8068	11.3469	2.30488	SDC1,TNFRSF10B	0.310784	0.609847	0.063533	-0.23553
ENSG00000177455,ENSG00000128052	0.0739386	1.63181	21.1344	0.49124	1.09533	2.14286	3	CD19,KDR	0.101625	0.402978	-0.027686	-0.329039
ENSG00000114013,ENSG00000174059	0.215154	3.73102	14.079	0.499508	2.87915	7.08163	3	CD86,CD34	0.236918	0.427761	-0.0217641	-0.212607
ENSG00000120949,ENSG00000185664	0.0354228	0.912515	25.7485	0.505108	0.592824	0.77551	3	TNFRSF8,PMEL	0.10291	0.111675	-0.0674875	-0.0762518
ENSG00000114013,ENSG00000167601	0.234578	4.09243	12.9774	0.496318	3.0895	7.32653	2.73171	CD86,AXL	0.236918	0.480263	-0.0023403	-0.245686
ENSG00000114013,ENSG00000103855	0.267752	4.33586	11.9514	0.50521	2.85113	7.26531	2.39024	CD86,CD276	0.236918	0.495694	0.0308344	-0.227941
ENSG00000185499,ENSG00000167601	0.391324	5.8832	9.2864	0.512994	11.584	14.7347	2.73171	MUC1,AXL	0.369301	0.480263	0.022023	-0.088939
ENSG00000169908,ENSG00000120889	0.54526	8.05521	6.67237	0.494726	25.8049	22.898	2.7439	TM4SF1,TNFRSF10B	0.465082	0.609847	0.0801782	-0.0645866
ENSG00000156738,ENSG00000185664	0.0203556	0.601151	28.4531	0.505267	0.40689	0.265306	3	MS4A1,PMEL	0.10545	0.111675	-0.0850946	-0.091319
ENSG00000131019,ENSG00000078098	0.0219402	0.605001	27.8179	0.511212	0.450156	0.183673	2.82927	ULBP3,FAP	0.0389313	0.246991	-0.0169911	-0.22505
ENSG00000156738,ENSG00000178568	0.0234036	0.710141	29.4563	0.486942	0.265246	0.183673	2.89024	MS4A1,ERBB4	0.10545	0.241811	-0.0820466	-0.218407
ENSG00000004468,ENSG00000012124	0.188446	3.36439	14.2564	0.50398	2.66702	5.63265	2.86585	CD38,CD22	0.218755	0.271091	-0.0303085	-0.0826442
ENSG00000131015,ENSG00000026751	0.0397671	1.05318	25.8208	0.487449	0.592755	0.979592	3	ULBP2,SLAMF7	0.0860099	0.137336	-0.0462428	-0.0975685
ENSG00000167653,ENSG00000198910	0.112971	2.32954	18.3411	0.505137	1.74743	3.73469	2.93902	PSCA,L1CAM	0.122384	0.371716	-0.0094124	-0.258745
ENSG00000181143,ENSG00000198910	0.0220881	0.682687	28.618	0.51528	0.182408	0.469388	3	MUC16,L1CAM	0.0401245	0.371716	-0.0180365	-0.349628
ENSG00000172322,ENSG00000196083	0.0688256	1.67023	22.1493	0.49526	1.13178	1.93878	2.97561	CLEC12A,IL1RAP	0.0987541	0.188532	-0.0299285	-0.119707
ENSG00000007062,ENSG00000185499	0.195173	3.48679	14.5244	0.492148	4.10909	5.4898	2.68293	PROM1,MUC1	0.190563	0.369301	0.00460987	-0.174128
ENSG00000131019,ENSG00000004468	0.0203657	0.587939	28.1085	0.502462	0.470986	0.22449	2.92683	ULBP3,CD38	0.0389313	0.218755	-0.0185656	-0.198389
ENSG00000121594,ENSG00000131015	0.0269871	0.699389	26.4761	0.497708	0.266954	0.469388	3	CD80,ULBP2	0.0463508	0.0860099	-0.0193637	-0.0590228
ENSG00000121594,ENSG00000185499	0.0334635	0.934161	25.9638	0.487523	0.387248	0.816327	2.96341	CD80,MUC1	0.0463508	0.369301	-0.0128873	-0.335838
ENSG00000198681,ENSG00000174059	0.0212925	0.630128	29.3384	0.502187	0.21392	0.510204	3	MAGEA1,CD34	0.0249306	0.427761	-0.0036381	-0.406469
ENSG00000181143,ENSG00000169908	0.0270253	0.832543	28.1733	0.488263	0.287717	0.77551	2.9878	MUC16,TM4SF1	0.0401245	0.465082	-0.0130992	-0.438057
ENSG00000004468,ENSG00000167601	0.247467	4.25648	13.0089	0.519092	3.53065	9.08163	3	CD38,AXL	0.218755	0.480263	0.0287123	-0.232796
ENSG00000167601,ENSG00000103855	0.554093	8.17888	6.5367	0.499311	17.7003	22.4694	2.58537	AXL,CD276	0.480263	0.495694	0.0738301	0.0583998
ENSG00000196083,ENSG00000172270	0.21537	3.68425	13.481	0.511873	2.89236	6.93878	2.82927	IL1RAP,BSG	0.188532	0.527046	0.0268377	-0.311676
ENSG00000007062,ENSG00000198910	0.135505	2.58629	16.8351	0.50075	1.9482	4.16327	2.92683	PROM1,L1CAM	0.190563	0.371716	-0.0550583	-0.236211
ENSG00000010610,ENSG00000172270	0.494659	7.61474	7.68133	0.500977	16.2347	21.4694	3	CD4,BSG	0.407867	0.527046	0.0867917	-0.0323879
ENSG00000131019,ENSG00000196549	0.0176381	0.527204	28.5504	0.492076	0.386445	0.183673	2.97561	ULBP3,MME	0.0389313	0.219602	-0.0212932	-0.201963
ENSG00000066405,ENSG00000146648	0.0478222	1.21248	23.3992	0.504205	1.19954	1.2449	2.93902	CLDN18,EGFR	0.0537685	0.459682	-0.0059463	-0.41186
ENSG00000185664,ENSG00000026751	0.0297624	0.891588	29.0629	0.49788	0.66158	0.612245	3	PMEL,SLAMF7	0.111675	0.137336	-0.0819122	-0.107573
ENSG00000131019,ENSG00000120889	0.0356097	1.01428	27.1858	0.499376	0.608196	0.795918	2.7561	ULBP3,TNFRSF10B	0.0389313	0.609847	-0.0033217	-0.574237
ENSG00000181143,ENSG00000105976	0.0354435	1.05538	26.7732	0.499168	0.258035	0.734694	2.90244	MUC16,MET	0.0401245	0.399453	-0.004681	-0.364009
ENSG00000066405,ENSG00000114013	0.0387145	0.99551	24.9533	0.499897	0.718405	0.55102	2.92683	CLDN18,CD86	0.0537685	0.236918	-0.015054	-0.198203
ENSG00000149294,ENSG00000065361	0.383112	5.68948	9.4578	0.495561	9.15816	13.6531	2.81707	NCAM1,ERBB3	0.376846	0.507104	0.00626653	-0.123992
ENSG00000240505,ENSG00000167601	0.0763563	1.77977	21.975	0.501894	0.929396	1.22449	2.4878	TNFRSF13B,AXL	0.167132	0.480263	-0.0907758	-0.403907
ENSG00000066405,ENSG00000103855	0.0525961	1.28615	23.4789	0.504708	1.30394	1.28571	2.97561	CLDN18,CD276	0.0537685	0.495694	-0.0011724	-0.443097
ENSG00000196083,ENSG00000105976	0.181496	3.3137	14.2961	0.492845	2.20204	5.81633	2.4878	IL1RAP,MET	0.188532	0.399453	-0.0070364	-0.217957
ENSG00000111981,ENSG00000178568	0.0440092	1.13171	25.3718	0.489393	0.465884	1.2449	2.97561	ULBP1,ERBB4	0.0586891	0.241811	-0.0146799	-0.197802
ENSG00000119888,ENSG00000174059	0.301836	4.96143	11.1504	0.494419	7.8214	11.5102	3	EPCAM,CD34	0.304265	0.427761	-0.0024289	-0.125925
ENSG00000131019,ENSG00000240505	0.0136539	0.425047	28.9177	0.506219	0.119995	0	2.73171	ULBP3,TNFRSF13B	0.0389313	0.167132	-0.0252774	-0.153478
ENSG00000120217,ENSG00000157404	0.171934	3.17271	15.1908	0.489751	2.42649	5.57143	3	CD274,KIT	0.198812	0.380011	-0.026878	-0.208077
ENSG00000004468,ENSG00000120889	0.280517	4.6268	11.7419	0.501079	3.51469	8.87755	2.79268	CD38,TNFRSF10B	0.218755	0.609847	0.0617623	-0.32933
ENSG00000172322,ENSG00000167653	0.0282397	0.840527	27.4833	0.491458	0.530594	0.612245	3	CLEC12A,PSCA	0.0987541	0.122384	-0.0705144	-0.094144
ENSG00000105383,ENSG00000141736	0.218534	3.89143	13.8267	0.505943	2.8232	7.59184	2.95122	CD33,ERBB2	0.212341	0.459536	0.0061933	-0.241002
ENSG00000078098,ENSG00000185499	0.25985	4.29585	12.0441	0.506397	3.41732	7.63265	2.5122	FAP,MUC1	0.246991	0.369301	0.0128598	-0.109451
ENSG00000105388,ENSG00000196083	0.0680804	1.63389	21.6721	0.504269	0.763464	2.18367	2.86585	CEACAM5,IL1RAP	0.124096	0.188532	-0.0560156	-0.120452
ENSG00000198681,ENSG00000105976	0.0144603	0.42191	28.2241	0.501172	0.0224198	0	2.97561	MAGEA1,MET	0.0249306	0.399453	-0.0104703	-0.384993
ENSG00000120217,ENSG00000196923	0.216869	3.87779	13.8448	0.517831	3.38273	7.36735	2.9878	CD274,LMP1	0.198812	0.455409	0.0180568	-0.23854
ENSG00000147381,ENSG00000007062	0.0196306	0.588189	28.9186	0.514201	0.187102	0.469388	2.9878	MAGEA4,PROM1	0.0236483	0.190563	-0.0040177	-0.170933
ENSG00000119888,ENSG00000141736	0.34422	5.38818	10.5476	0.502058	14.1166	12.0816	2.84146	EPCAM,ERBB2	0.304265	0.459536	0.0399555	-0.115316
ENSG00000105388,ENSG00000103855	0.121318	2.44485	18.2974	0.514108	2.02436	3.69388	2.71951	CEACAM5,CD276	0.124096	0.495694	-0.0027783	-0.374376
ENSG00000105383,ENSG00000169908	0.218557	3.87526	13.9002	0.495715	3.28949	7.59184	2.9878	CD33,TM4SF1	0.212341	0.465082	0.00621593	-0.246525
ENSG00000120949,ENSG00000146648	0.0846682	1.89322	19.8475	0.505068	1.17719	2.53061	2.97561	TNFRSF8,EGFR	0.10291	0.459682	-0.0182422	-0.375014
ENSG00000120949,ENSG00000174059	0.0798164	1.85988	21.1537	0.498547	1.18138	2.44898	3	TNFRSF8,CD34	0.10291	0.427761	-0.023094	-0.347945
ENSG00000086205,ENSG00000173638	0.193706	3.49075	14.613	0.494829	2.17947	6.77551	2.9878	FOLH1,SLC19A1	0.20122	0.372872	-0.0075144	-0.179166
ENSG00000066405,ENSG00000167601	0.0500105	1.27027	23.6474	0.499765	1.92552	1.26531	2.93902	CLDN18,AXL	0.0537685	0.480263	-0.003758	-0.430253
ENSG00000105388,ENSG00000196923	0.112671	2.24931	18.771	0.497523	5.4683	3.69388	2.9878	CEACAM5,LMP1	0.124096	0.455409	-0.0114254	-0.342738
ENSG00000181143,ENSG00000173762	0.0262351	0.74458	27.4838	0.500034	0.214584	0.55102	3	MUC16,CD7	0.0401245	0.180151	-0.0138894	-0.153916
ENSG00000115884,ENSG00000103855	0.379706	5.72253	9.25311	0.492072	8.26244	11.6327	2.56098	SDC1,CD276	0.310784	0.495694	0.0689225	-0.115987
ENSG00000026751,ENSG00000178568	0.0284618	0.828431	27.9605	0.499935	0.367021	0.387755	2.89024	SLAMF7,ERBB4	0.137336	0.241811	-0.108874	-0.213349
ENSG00000026751,ENSG00000004468	0.106922	2.20923	18.6519	0.483141	1.65405	2.61224	2.85366	SLAMF7,CD38	0.137336	0.218755	-0.0304141	-0.111833
ENSG00000181143,ENSG00000010610	0.0302957	0.874436	28.1406	0.497415	0.268927	0.714286	3	MUC16,CD4	0.0401245	0.407867	-0.0098289	-0.377571
ENSG00000173638,ENSG00000128052	0.391091	6.18161	9.51745	0.503941	4.77733	15.3673	3	SLC19A1,KDR	0.372872	0.402978	0.0182196	-0.0118866
ENSG00000167653,ENSG00000172270	0.128289	2.63488	17.254	0.483166	18.7862	4.63265	2.93902	PSCA,BSG	0.122384	0.527046	0.00590513	-0.398758
ENSG00000066405,ENSG00000012124	0.0327136	0.889817	25.6375	0.500825	0.654744	0.714286	3	CLDN18,CD22	0.0537685	0.271091	-0.0210549	-0.238377
ENSG00000110448,ENSG00000198910	0.0694361	1.62902	21.9256	0.493177	1.02487	1.87755	2.9878	CD5,L1CAM	0.129669	0.371716	-0.0602325	-0.30228
ENSG00000066405,ENSG00000078098	0.0281245	0.745783	27.1889	0.509938	0.593235	0.469388	2.96341	CLDN18,FAP	0.0537685	0.246991	-0.025644	-0.218866
ENSG00000111981,ENSG00000026751	0.0211171	0.597077	28.7868	0.505088	0.223144	0.285714	3	ULBP1,SLAMF7	0.0586891	0.137336	-0.037572	-0.116219
ENSG00000196923,ENSG00000103855	0.522889	7.83831	7.25009	0.49748	18.7056	22.6939	2.84146	LMP1,CD276	0.455409	0.495694	0.0674801	0.0271953
ENSG00000131019,ENSG00000149294	0.0296424	0.779903	26.7117	0.502197	0.546916	0.591837	3	ULBP3,NCAM1	0.0389313	0.376846	-0.0092889	-0.347203
ENSG00000105976,ENSG00000169908	0.391792	6.0443	9.20426	0.507346	6.29685	15.0816	2.80488	MET,TM4SF1	0.399453	0.465082	-0.0076606	-0.0732899
ENSG00000012124,ENSG00000173638	0.306212	4.94912	11.4588	0.490411	3.64284	11.0408	3	CD22,SLC19A1	0.271091	0.372872	0.035122	-0.0666593
ENSG00000240505,ENSG00000196083	0.0466543	1.30209	26.5284	0.510351	0.300633	0.428571	2.43902	TNFRSF13B,IL1RAP	0.167132	0.188532	-0.120478	-0.141878
ENSG00000120949,ENSG00000172270	0.0957723	2.0715	19.1769	0.498946	1.33919	3.04082	3	TNFRSF8,BSG	0.10291	0.527046	-0.0071381	-0.431274
ENSG00000173762,ENSG00000012124	0.131485	2.51328	17.2334	0.502814	3.51834	3.57143	2.89024	CD7,CD22	0.180151	0.271091	-0.048666	-0.139606
ENSG00000110448,ENSG00000149294	0.0660404	1.61461	22.5269	0.49166	1.05378	1.87755	3	CD5,NCAM1	0.129669	0.376846	-0.0636282	-0.310805
ENSG00000147381,ENSG00000240505	0.0149064	0.472711	30.3059	0.497408	0.0126917	0	2.93902	MAGEA4,TNFRSF13B	0.0236483	0.167132	-0.0087419	-0.152226
ENSG00000026751,ENSG00000086205	0.0485169	1.18941	24.9264	0.506912	0.72972	1.10204	3	SLAMF7,FOLH1	0.137336	0.20122	-0.0888188	-0.152704
ENSG00000111981,ENSG00000167601	0.051482	1.31605	24.3458	0.495426	0.590904	1.44898	2.95122	ULBP1,AXL	0.0586891	0.480263	-0.007207	-0.428781
ENSG00000178568,ENSG00000198910	0.194685	3.43374	14.4108	0.492506	2.30868	6.53061	2.76829	ERBB4,L1CAM	0.241811	0.371716	-0.0471257	-0.177031
ENSG00000081051,ENSG00000103855	0.013488	0.425119	28.9902	0.506491	0.0911363	0.102041	3	AFP,CD276	0.0146384	0.495694	-0.0011504	-0.482206
ENSG00000146648,ENSG00000103855	0.550078	8.10273	6.53767	0.498157	13.6249	21.0816	2.30488	EGFR,CD276	0.459682	0.495694	0.0903958	0.0543843
ENSG00000007062,ENSG00000141736	0.188896	3.43688	14.8422	0.51842	4.50954	6.04082	2.84146	PROM1,ERBB2	0.190563	0.459536	-0.0016676	-0.270641
ENSG00000172322,ENSG00000103855	0.0868369	2.09225	20.8474	0.506285	1.57895	3.02041	2.97561	CLEC12A,CD276	0.0987541	0.495694	-0.0119171	-0.408857
ENSG00000185664,ENSG00000141736	0.116738	2.29329	17.7228	0.494372	3.4433	3.4898	3	PMEL,ERBB2	0.111675	0.459536	0.00506293	-0.342799
ENSG00000004468,ENSG00000178568	0.125149	2.53742	17.9452	0.507916	1.33595	3.44898	2.85366	CD38,ERBB4	0.218755	0.241811	-0.093606	-0.116662
ENSG00000066405,ENSG00000115884	0.049877	1.23708	23.6512	0.501356	2.87734	1.14286	2.93902	CLDN18,SDC1	0.0537685	0.310784	-0.0038916	-0.260907
ENSG00000121594,ENSG00000105383	0.047296	1.22338	23.9089	0.49482	0.398377	1.02041	2.91463	CD80,CD33	0.0463508	0.212341	0.00094515	-0.165045
ENSG00000181143,ENSG00000167653	0.0180616	0.558641	30.7429	0.51252	0.157518	0.244898	3	MUC16,PSCA	0.0401245	0.122384	-0.0220629	-0.104322
ENSG00000111981,ENSG00000007062	0.0248829	0.715126	28.799	0.499276	0.252685	0.428571	3	ULBP1,PROM1	0.0586891	0.190563	-0.0338062	-0.165681
ENSG00000128052,ENSG00000174059	0.457387	6.94832	8.07556	0.511113	15.4552	19.9184	3	KDR,CD34	0.402978	0.427761	0.054409	0.0296257
ENSG00000078098,ENSG00000157404	0.217541	3.75124	13.447	0.498937	3.06126	7.44898	2.93902	FAP,KIT	0.246991	0.380011	-0.0294498	-0.16247
ENSG00000181143,ENSG00000120889	0.0407752	1.12295	26.6694	0.496946	0.294818	0.77551	2.90244	MUC16,TNFRSF10B	0.0401245	0.609847	0.00065065	-0.569072
ENSG00000111981,ENSG00000105976	0.0254592	0.670184	26.5727	0.503881	0.259588	0.285714	2.91463	ULBP1,MET	0.0586891	0.399453	-0.0332299	-0.373994
ENSG00000173762,ENSG00000120889	0.207047	3.67563	13.8513	0.501434	4.37365	7	2.91463	CD7,TNFRSF10B	0.180151	0.609847	0.0268965	-0.4028
ENSG00000121594,ENSG00000105388	0.0237432	0.665079	28.4002	0.496591	0.198401	0.44898	2.9878	CD80,CEACAM5	0.0463508	0.124096	-0.0226076	-0.100353
ENSG00000185664,ENSG00000178568	0.0325627	0.888223	26.5855	0.497559	0.497073	0.673469	3	PMEL,ERBB4	0.111675	0.241811	-0.079112	-0.209248
ENSG00000105388,ENSG00000169908	0.105644	2.23822	19.3866	0.495227	6.59869	3.69388	2.91463	CEACAM5,TM4SF1	0.124096	0.465082	-0.0184518	-0.359438
ENSG00000119888,ENSG00000172270	0.364834	5.60164	9.77025	0.501785	33.2072	12.3673	2.59756	EPCAM,BSG	0.304265	0.527046	0.0605697	-0.162212
ENSG00000240505,ENSG00000115884	0.0984212	2.17598	20.1315	0.506143	0.898068	1.22449	2.42683	TNFRSF13B,SDC1	0.167132	0.310784	-0.0687109	-0.212362
ENSG00000163283,ENSG00000185499	0.0223068	0.662595	27.8895	0.504961	0.29008	0.469388	2.9878	ALPP,MUC1	0.0315915	0.369301	-0.0092847	-0.346994
ENSG00000156738,ENSG00000167601	0.0782362	1.76741	21.3683	0.494643	1.96882	2.53061	3	MS4A1,AXL	0.10545	0.480263	-0.027214	-0.402027
ENSG00000078098,ENSG00000173638	0.1946	3.39615	13.9723	0.498341	2.36145	6.65306	2.91463	FAP,SLC19A1	0.246991	0.372872	-0.0523907	-0.178272
ENSG00000081051,ENSG00000167653	0.0118286	0.336376	28.574	0.488937	0.0525685	0	3	AFP,PSCA	0.0146384	0.122384	-0.0028098	-0.110555
ENSG00000102854,ENSG00000174059	0.125402	2.51183	17.5273	0.50246	4.24614	4.04082	3	MSLN,CD34	0.133087	0.427761	-0.0076849	-0.302359
ENSG00000177455,ENSG00000157404	0.0663592	1.59584	22.7857	0.490133	1.02357	1.83673	2.97561	CD19,KIT	0.101625	0.380011	-0.0352654	-0.313651
ENSG00000111981,ENSG00000065361	0.0407262	1.11039	26.0166	0.49801	0.452876	0.959184	2.90244	ULBP1,ERBB3	0.0586891	0.507104	-0.0179629	-0.466378
ENSG00000196549,ENSG00000120889	0.252607	4.06824	12.1635	0.503197	5.62258	8.28571	2.79268	MME,TNFRSF10B	0.219602	0.609847	0.0330051	-0.35724
ENSG00000131015,ENSG00000128052	0.0754085	1.72742	20.7582	0.493424	1.19666	2.20408	3	ULBP2,KDR	0.0860099	0.402978	-0.0106014	-0.327569
ENSG00000147381,ENSG00000196549	0.0121535	0.314633	28.0034	0.489531	0.0256851	0	3	MAGEA4,MME	0.0236483	0.219602	-0.0114948	-0.207448
ENSG00000102854,ENSG00000120889	0.132835	2.69154	17.3812	0.505843	4.28131	4.12245	2.85366	MSLN,TNFRSF10B	0.133087	0.609847	-0.0002515	-0.477012
ENSG00000198681,ENSG00000110448	0.0141228	0.423043	29.7017	0.504925	0.0631223	0.183673	3	MAGEA1,CD5	0.0249306	0.129669	-0.0108077	-0.115546
ENSG00000147381,ENSG00000131019	0.0207213	0.603109	29.0683	0.486259	0.0986462	0.408163	2.97561	MAGEA4,ULBP3	0.0236483	0.0389313	-0.002927	-0.01821
ENSG00000156738,ENSG00000010610	0.105534	2.2094	18.7298	0.50137	4.21443	3.02041	2.87805	MS4A1,CD4	0.10545	0.407867	8.42e-05	-0.302333
ENSG00000111981,ENSG00000086205	0.0254537	0.697904	27.2567	0.494258	0.292428	0.428571	3	ULBP1,FOLH1	0.0586891	0.20122	-0.0332354	-0.175767
ENSG00000131015,ENSG00000196923	0.0948212	2.07771	19.8699	0.500311	1.36663	3.02041	3	ULBP2,LMP1	0.0860099	0.455409	0.00881126	-0.360588
ENSG00000105388,ENSG00000086205	0.0309963	0.83741	25.5125	0.487806	0.482069	0.755102	2.96341	CEACAM5,FOLH1	0.124096	0.20122	-0.0930997	-0.170224
ENSG00000181143,ENSG00000111981	0.0135952	0.363479	28.5185	0.500234	0.0638984	0.0204082	3	MUC16,ULBP1	0.0401245	0.0586891	-0.0265293	-0.0450938
ENSG00000102854,ENSG00000196549	0.073622	1.68118	20.8676	0.498038	1.46759	2.18367	3	MSLN,MME	0.133087	0.219602	-0.0594648	-0.14598
ENSG00000086205,ENSG00000185499	0.0824099	1.89758	19.9956	0.49754	1.71211	2.42857	2.92683	FOLH1,MUC1	0.20122	0.369301	-0.11881	-0.286891
ENSG00000119888,ENSG00000167601	0.336941	5.44867	10.5351	0.507916	8.16948	11.9592	2.7561	EPCAM,AXL	0.304265	0.480263	0.0326763	-0.143322
ENSG00000196549,ENSG00000172270	0.245533	4.12951	12.7233	0.503431	7.41112	8.40816	2.95122	MME,BSG	0.219602	0.527046	0.0259311	-0.281514
ENSG00000114013,ENSG00000146648	0.222366	3.80546	13.2397	0.50962	2.55868	6.69388	2.60976	CD86,EGFR	0.236918	0.459682	-0.0145516	-0.237316
ENSG00000111981,ENSG00000114013	0.022165	0.652125	28.5942	0.507587	0.327965	0.367347	2.93902	ULBP1,CD86	0.0586891	0.236918	-0.036524	-0.214753
ENSG00000172270,ENSG00000185291	0.592001	8.65271	6.05965	0.5057	16.4878	23.3469	2.4878	BSG,IL3RA	0.527046	0.529102	0.0649548	0.0628994
ENSG00000105976,ENSG00000172270	0.440856	6.5538	8.12275	0.505259	6.42051	15.1429	2.42683	MET,BSG	0.399453	0.527046	0.0414028	-0.0861907
ENSG00000178568,ENSG00000103855	0.280977	4.54904	11.3075	0.504204	2.27461	7.44898	2.08537	ERBB4,CD276	0.241811	0.495694	0.0391659	-0.214717
ENSG00000172322,ENSG00000086205	0.0325833	0.921474	26.7571	0.501077	0.616143	0.734694	3	CLEC12A,FOLH1	0.0987541	0.20122	-0.0661707	-0.168637
ENSG00000157404,ENSG00000169908	0.454512	6.99697	8.33775	0.499913	11.6775	18.1837	2.95122	KIT,TM4SF1	0.380011	0.465082	0.074501	-0.0105705
ENSG00000081051,ENSG00000167601	0.0132717	0.380693	28.9189	0.497079	0.0793295	0.0612245	3	AFP,AXL	0.0146384	0.480263	-0.0013667	-0.466992
ENSG00000105388,ENSG00000105383	0.0438178	1.18261	25.7495	0.492729	0.58321	1.30612	2.97561	CEACAM5,CD33	0.124096	0.212341	-0.0802782	-0.168523
ENSG00000181143,ENSG00000149294	0.0209802	0.616273	29.1193	0.5027	0.199079	0.346939	3	MUC16,NCAM1	0.0401245	0.376846	-0.0191444	-0.355866
ENSG00000178568,ENSG00000119888	0.149742	2.84702	15.9843	0.505334	1.63764	4.16327	2.65854	ERBB4,EPCAM	0.241811	0.304265	-0.0920687	-0.154522
ENSG00000026751,ENSG00000174059	0.130345	2.64008	17.5232	0.495397	2.09047	4.34694	3	SLAMF7,CD34	0.137336	0.427761	-0.0069907	-0.297416
ENSG00000198681,ENSG00000185499	0.0244822	0.674142	28.0502	0.504062	0.219879	0.510204	2.97561	MAGEA1,MUC1	0.0249306	0.369301	-0.0004484	-0.344819
ENSG00000078098,ENSG00000149294	0.163153	3.05224	15.6883	0.503812	2.96393	5.38776	2.95122	FAP,NCAM1	0.246991	0.376846	-0.0838373	-0.213693
ENSG00000177455,ENSG00000185664	0.031609	0.804294	26.1209	0.482263	0.51056	0.632653	3	CD19,PMEL	0.101625	0.111675	-0.0700156	-0.0800657
ENSG00000177455,ENSG00000114013	0.0829243	1.85887	20.2665	0.497875	1.06507	1.81633	2.84146	CD19,CD86	0.101625	0.236918	-0.0187003	-0.153994
ENSG00000110448,ENSG00000178568	0.0353636	0.992473	27.2824	0.496267	0.483526	0.510204	2.87805	CD5,ERBB4	0.129669	0.241811	-0.094305	-0.206447
ENSG00000086205,ENSG00000167601	0.214547	3.69647	13.2892	0.500355	3.39002	7.40816	2.95122	FOLH1,AXL	0.20122	0.480263	0.0133265	-0.265716
ENSG00000120949,ENSG00000102854	0.0303629	0.910621	27.7861	0.496546	0.522024	0.673469	2.97561	TNFRSF8,MSLN	0.10291	0.133087	-0.0725475	-0.102724
ENSG00000149294,ENSG00000128052	0.387094	5.92735	9.30051	0.503024	8.80686	14.8571	3	NCAM1,KDR	0.376846	0.402978	0.0102485	-0.0158837
ENSG00000110448,ENSG00000105976	0.0966339	2.12639	19.7365	0.498942	1.13995	2.85714	2.89024	CD5,MET	0.129669	0.399453	-0.0330346	-0.302819
ENSG00000196549,ENSG00000078098	0.132253	2.57323	17.2749	0.503729	1.64717	3.65306	2.85366	MME,FAP	0.219602	0.246991	-0.0873487	-0.114738
ENSG00000131019,ENSG00000065361	0.0237948	0.668745	27.6574	0.495192	0.501534	0.326531	2.73171	ULBP3,ERBB3	0.0389313	0.507104	-0.0151365	-0.48331
ENSG00000012124,ENSG00000169908	0.31605	4.95619	10.6196	0.496264	7.85816	11.449	3	CD22,TM4SF1	0.271091	0.465082	0.044959	-0.149033
ENSG00000147381,ENSG00000086205	0.00974836	0.310204	28.8431	0.502782	0.0292866	0	3	MAGEA4,FOLH1	0.0236483	0.20122	-0.0138999	-0.191472
ENSG00000105388,ENSG00000146648	0.11451	2.38536	18.6943	0.490758	2.55296	3.69388	2.7561	CEACAM5,EGFR	0.124096	0.459682	-0.0095857	-0.345172
ENSG00000120217,ENSG00000065361	0.143031	2.78801	16.2188	0.494613	2.00874	4.16327	2.85366	CD274,ERBB3	0.198812	0.507104	-0.0557812	-0.364073
ENSG00000102854,ENSG00000065361	0.110096	2.30368	18.5033	0.498171	2.28273	3.08163	2.86585	MSLN,ERBB3	0.133087	0.507104	-0.0229907	-0.397008
ENSG00000181143,ENSG00000185291	0.0385154	1.06966	27.043	0.51193	0.282011	0.755102	2.91463	MUC16,IL3RA	0.0401245	0.529102	-0.0016091	-0.490586
ENSG00000173762,ENSG00000196083	0.121701	2.51754	18.4214	0.507655	1.7462	3.55102	2.92683	CD7,IL1RAP	0.180151	0.188532	-0.0584502	-0.0668318
ENSG00000026751,ENSG00000196549	0.0866546	1.95456	20.2942	0.494719	1.34037	2.59184	3	SLAMF7,MME	0.137336	0.219602	-0.0506811	-0.132947
ENSG00000081051,ENSG00000131019	0.0114962	0.31978	28.2143	0.507422	0.0491417	0	3	AFP,ULBP3	0.0146384	0.0389313	-0.0031422	-0.0274351
ENSG00000114013,ENSG00000198910	0.148271	2.93819	16.9188	0.49275	1.86107	4.57143	2.84146	CD86,L1CAM	0.236918	0.371716	-0.0886471	-0.223445
ENSG00000181143,ENSG00000066405	0.0113352	0.339912	28.4941	0.494275	0.0912576	0	3	MUC16,CLDN18	0.0401245	0.0537685	-0.0287894	-0.0424333
ENSG00000066405,ENSG00000240505	0.0210578	0.624825	29.7438	0.498285	0.132992	0.0408163	2.91463	CLDN18,TNFRSF13B	0.0537685	0.167132	-0.0327107	-0.146074
ENSG00000105383,ENSG00000198910	0.144573	2.99315	16.9477	0.496006	1.84664	4.95918	2.97561	CD33,L1CAM	0.212341	0.371716	-0.0677677	-0.227143
ENSG00000121594,ENSG00000114013	0.0489796	1.25929	24.2275	0.506708	0.411068	1.02041	2.90244	CD80,CD86	0.0463508	0.236918	0.00262874	-0.187938
ENSG00000111981,ENSG00000156738	0.0175695	0.498203	28.3041	0.491758	0.194855	0.183673	3	ULBP1,MS4A1	0.0586891	0.10545	-0.0411195	-0.0878807
ENSG00000156738,ENSG00000120217	0.0734083	1.71676	22.6524	0.49628	1.10342	2.04082	2.9878	MS4A1,CD274	0.10545	0.198812	-0.032042	-0.125404
ENSG00000131015,ENSG00000110448	0.0299856	0.869515	25.664	0.500027	0.597041	0.673469	3	ULBP2,CD5	0.0860099	0.129669	-0.0560243	-0.099683
ENSG00000147381,ENSG00000157404	0.0207647	0.602495	27.1654	0.495378	0.122779	0.489796	3	MAGEA4,KIT	0.0236483	0.380011	-0.0028836	-0.359246
ENSG00000026751,ENSG00000078098	0.0665111	1.5819	23.1219	0.49907	0.937137	1.93878	2.97561	SLAMF7,FAP	0.137336	0.246991	-0.0708245	-0.180479
ENSG00000066405,ENSG00000185291	0.0585275	1.40141	23.0902	0.505185	1.75025	1.28571	2.90244	CLDN18,IL3RA	0.0537685	0.529102	0.00475904	-0.470574
ENSG00000196549,ENSG00000010610	0.218915	3.74308	13.0541	0.50341	4.28249	7.79592	3	MME,CD4	0.219602	0.407867	-0.0006871	-0.188952
ENSG00000147381,ENSG00000198910	0.0110005	0.32349	28.5377	0.488168	0.0272774	0	2.9878	MAGEA4,L1CAM	0.0236483	0.371716	-0.0126478	-0.360716
ENSG00000120949,ENSG00000156738	0.0349372	0.847919	25.7981	0.499049	0.461636	0.673469	2.96341	TNFRSF8,MS4A1	0.10291	0.10545	-0.0679732	-0.0705131
ENSG00000196083,ENSG00000178568	0.0471314	1.27986	25.2189	0.503989	0.876525	0.938776	2.56098	IL1RAP,ERBB4	0.188532	0.241811	-0.141401	-0.19468
ENSG00000240505,ENSG00000173762	0.0583213	1.38308	23.1634	0.496509	1.29447	1.34694	2.90244	TNFRSF13B,CD7	0.167132	0.180151	-0.108811	-0.121829
ENSG00000012124,ENSG00000185291	0.315249	5.08952	10.8296	0.503768	4.5838	11.3469	2.87805	CD22,IL3RA	0.271091	0.529102	0.0441584	-0.213853
ENSG00000102854,ENSG00000004468	0.054446	1.36585	23.6218	0.50658	0.916384	1.55102	3	MSLN,CD38	0.133087	0.218755	-0.0786409	-0.164309
ENSG00000173762,ENSG00000196923	0.201606	3.58118	13.9472	0.496163	6.01095	6.97959	2.9878	CD7,LMP1	0.180151	0.455409	0.0214554	-0.253803
ENSG00000196083,ENSG00000141736	0.184123	3.32183	14.8385	0.510077	2.60159	6.46939	2.81707	IL1RAP,ERBB2	0.188532	0.459536	-0.0044093	-0.275413
ENSG00000004468,ENSG00000149294	0.189689	3.51049	14.6661	0.508304	2.46702	6.91837	3	CD38,NCAM1	0.218755	0.376846	-0.0290654	-0.187156
ENSG00000120949,ENSG00000185499	0.0609329	1.47847	22.2658	0.51053	1.01002	1.79592	2.9878	TNFRSF8,MUC1	0.10291	0.369301	-0.0419775	-0.308368
ENSG00000120217,ENSG00000185499	0.17483	3.09633	14.7465	0.49465	2.522	5.42857	2.93902	CD274,MUC1	0.198812	0.369301	-0.0239818	-0.194471
ENSG00000167653,ENSG00000196549	0.0675221	1.65506	22.3148	0.504774	1.27519	2.02041	2.96341	PSCA,MME	0.122384	0.219602	-0.0548616	-0.15208
ENSG00000177455,ENSG00000178568	0.0302887	0.801592	27.1889	0.501312	0.310713	0.489796	2.92683	CD19,ERBB4	0.101625	0.241811	-0.0713359	-0.211522
ENSG00000066405,ENSG00000173638	0.0420943	1.05231	24.6475	0.506208	0.848616	1.02041	2.9878	CLDN18,SLC19A1	0.0537685	0.372872	-0.0116742	-0.330777
ENSG00000198681,ENSG00000004468	0.0101616	0.310286	29.3986	0.512675	0.0268377	0	3	MAGEA1,CD38	0.0249306	0.218755	-0.014769	-0.208593
ENSG00000081051,ENSG00000105383	0.0127397	0.342118	27.6966	0.502288	0.0643374	0	3	AFP,CD33	0.0146384	0.212341	-0.0018987	-0.199601
ENSG00000240505,ENSG00000173638	0.0533537	1.29783	23.8923	0.51489	0.596337	1.2449	2.84146	TNFRSF13B,SLC19A1	0.167132	0.372872	-0.113778	-0.319518
ENSG00000167653,ENSG00000012124	0.0445475	1.2253	25.7653	0.498326	0.839885	1.16327	3	PSCA,CD22	0.122384	0.271091	-0.0778363	-0.226543
ENSG00000172322,ENSG00000177455	0.0558	1.37079	22.6896	0.504774	1.01272	1.36735	2.93902	CLEC12A,CD19	0.0987541	0.101625	-0.0429541	-0.0458246
ENSG00000026751,ENSG00000065361	0.119528	2.37939	17.7174	0.496137	1.84458	3.5102	2.87805	SLAMF7,ERBB3	0.137336	0.507104	-0.0178072	-0.387576
ENSG00000110448,ENSG00000103855	0.11197	2.32833	18.7181	0.503919	1.51494	3.28571	2.89024	CD5,CD276	0.129669	0.495694	-0.0176985	-0.383723
ENSG00000178568,ENSG00000185499	0.113254	2.34312	18.4151	0.512084	1.2853	2.38776	2.47561	ERBB4,MUC1	0.241811	0.369301	-0.128557	-0.256047
ENSG00000167653,ENSG00000103855	0.132254	2.56009	16.6383	0.490425	3.14644	4.63265	2.90244	PSCA,CD276	0.122384	0.495694	0.00987016	-0.36344
ENSG00000078098,ENSG00000196923	0.233652	3.90396	13.2054	0.496818	5.04432	8.04082	2.86585	FAP,LMP1	0.246991	0.455409	-0.0133383	-0.221756
ENSG00000131015,ENSG00000086205	0.0443585	1.12395	24.6256	0.505657	0.721345	1	3	ULBP2,FOLH1	0.0860099	0.20122	-0.0416514	-0.156862
ENSG00000111981,ENSG00000173638	0.0484598	1.23977	23.7082	0.494599	0.610267	1.55102	2.9878	ULBP1,SLC19A1	0.0586891	0.372872	-0.0102293	-0.324412
ENSG00000120217,ENSG00000198910	0.147326	2.85818	16.8163	0.491173	1.87366	4.4898	2.93902	CD274,L1CAM	0.198812	0.371716	-0.0514866	-0.22439
ENSG00000121594,ENSG00000157404	0.0320378	0.853704	25.7717	0.504009	0.370841	0.693878	3	CD80,KIT	0.0463508	0.380011	-0.0143131	-0.347973
ENSG00000121594,ENSG00000172270	0.0396124	1.02672	25.7036	0.497592	0.41551	1.02041	3	CD80,BSG	0.0463508	0.527046	-0.0067384	-0.487434
ENSG00000198681,ENSG00000131019	0.0210391	0.583404	28.7582	0.496111	0.101745	0.408163	2.97561	MAGEA1,ULBP3	0.0249306	0.0389313	-0.0038915	-0.0178923
ENSG00000111981,ENSG00000119888	0.0342116	0.963117	25.9278	0.499889	0.41104	0.857143	3	ULBP1,EPCAM	0.0586891	0.304265	-0.0244774	-0.270053
ENSG00000081051,ENSG00000026751	0.0110039	0.329986	29.8939	0.506049	0.0549368	0	3	AFP,SLAMF7	0.0146384	0.137336	-0.0036345	-0.126332
ENSG00000066405,ENSG00000185664	0.0190037	0.523899	27.7748	0.509368	0.452781	0.183673	3	CLDN18,PMEL	0.0537685	0.111675	-0.0347648	-0.092671
ENSG00000081051,ENSG00000172270	0.0147838	0.428135	29.9419	0.501677	0.0911363	0.102041	3	AFP,BSG	0.0146384	0.527046	0.0001454	-0.512263
ENSG00000198681,ENSG00000173638	0.0193515	0.599006	28.6763	0.512491	0.127053	0.510204	3	MAGEA1,SLC19A1	0.0249306	0.372872	-0.0055791	-0.35352
ENSG00000167653,ENSG00000026751	0.0656283	1.61025	23.351	0.481487	0.931743	1.95918	3	PSCA,SLAMF7	0.122384	0.137336	-0.0567555	-0.0717074
ENSG00000196549,ENSG00000185291	0.244853	4.06537	12.6288	0.497162	4.47457	7.83673	2.81707	MME,IL3RA	0.219602	0.529102	0.0252511	-0.284249
ENSG00000149294,ENSG00000167601	0.437011	6.59105	8.54524	0.496061	14.966	18.0612	2.96341	NCAM1,AXL	0.376846	0.480263	0.0601649	-0.0432526
ENSG00000156738,ENSG00000007062	0.0422794	1.16589	25.6011	0.492724	0.596717	1.14286	3	MS4A1,PROM1	0.10545	0.190563	-0.0631708	-0.148284
ENSG00000131019,ENSG00000119888	0.0272849	0.795772	26.9213	0.507794	0.506896	0.55102	2.95122	ULBP3,EPCAM	0.0389313	0.304265	-0.0116464	-0.27698
ENSG00000007062,ENSG00000172270	0.206472	3.60834	13.9354	0.502244	5.02494	6.10204	2.78049	PROM1,BSG	0.190563	0.527046	0.0159087	-0.320574
ENSG00000102854,ENSG00000128052	0.127288	2.48256	17.6126	0.501974	3.78972	3.97959	3	MSLN,KDR	0.133087	0.402978	-0.005799	-0.27569
ENSG00000111981,ENSG00000172322	0.0207834	0.589364	27.1147	0.50195	0.232597	0.285714	2.9878	ULBP1,CLEC12A	0.0586891	0.0987541	-0.0379057	-0.0779707
ENSG00000105388,ENSG00000141736	0.103753	2.22214	19.502	0.505687	5.97047	3.69388	2.87805	CEACAM5,ERBB2	0.124096	0.459536	-0.0203429	-0.355783
ENSG00000110448,ENSG00000141736	0.112272	2.30773	18.6077	0.498012	1.593	3.32653	3	CD5,ERBB2	0.129669	0.459536	-0.0173967	-0.347264
ENSG00000174059,ENSG00000103855	0.505951	7.6536	7.60534	0.487617	16.0931	21.3878	2.96341	CD34,CD276	0.427761	0.495694	0.0781894	0.0102571
ENSG00000012124,ENSG00000115884	0.154592	2.94837	16.1955	0.499676	2.93743	5.04082	3	CD22,SDC1	0.271091	0.310784	-0.116499	-0.156192
ENSG00000004468,ENSG00000157404	0.203568	3.61401	14.6725	0.499969	2.37922	6.71429	3	CD38,KIT	0.218755	0.380011	-0.015187	-0.176443
ENSG00000007062,ENSG00000114013	0.0932656	2.10872	19.9052	0.497267	1.12441	2.22449	2.81707	PROM1,CD86	0.190563	0.236918	-0.0972978	-0.143652
ENSG00000114013,ENSG00000173638	0.212238	3.7137	13.5511	0.506847	2.66066	7.20408	2.87805	CD86,SLC19A1	0.236918	0.372872	-0.0246804	-0.160634
ENSG00000105388,ENSG00000110448	0.0536367	1.29816	23.8498	0.503232	0.667316	1.40816	2.96341	CEACAM5,CD5	0.124096	0.129669	-0.0704592	-0.0760319
ENSG00000198681,ENSG00000196083	0.010765	0.316826	29.3411	0.487809	0.0253016	0	2.9878	MAGEA1,IL1RAP	0.0249306	0.188532	-0.0141656	-0.177767
ENSG00000131019,ENSG00000103855	0.0330631	0.944505	27.6431	0.500887	0.607415	0.795918	2.76829	ULBP3,CD276	0.0389313	0.495694	-0.0058682	-0.462631
ENSG00000177455,ENSG00000167653	0.0276264	0.811367	28.1668	0.508219	0.450881	0.571429	3	CD19,PSCA	0.101625	0.122384	-0.0739982	-0.0947573
ENSG00000178568,ENSG00000174059	0.190108	3.42486	14.4608	0.49383	2.09466	6.59184	2.96341	ERBB4,CD34	0.241811	0.427761	-0.0517025	-0.237653
ENSG00000196083,ENSG00000128052	0.186151	3.3545	14.8893	0.497562	2.36565	6.10204	2.97561	IL1RAP,KDR	0.188532	0.402978	-0.0023811	-0.216827
ENSG00000240505,ENSG00000103855	0.141949	2.8489	17.1573	0.50434	0.672344	1.22449	1.82927	TNFRSF13B,CD276	0.167132	0.495694	-0.0251834	-0.353745
ENSG00000081051,ENSG00000149294	0.012425	0.363355	29.5287	0.505415	0.0658288	0.0204082	3	AFP,NCAM1	0.0146384	0.376846	-0.0022134	-0.364421
ENSG00000111981,ENSG00000110448	0.0211752	0.613444	26.1401	0.495061	0.265079	0.306122	3	ULBP1,CD5	0.0586891	0.129669	-0.0375139	-0.108493
ENSG00000178568,ENSG00000146648	0.213373	3.68696	13.5108	0.497194	2.11747	6.61224	2.35366	ERBB4,EGFR	0.241811	0.459682	-0.0284377	-0.246309
ENSG00000185499,ENSG00000146648	0.408987	6.04688	8.66929	0.49402	9.54626	14.7143	2.5	MUC1,EGFR	0.369301	0.459682	0.0396857	-0.0506953
ENSG00000173638,ENSG00000105976	0.31322	4.88529	10.9118	0.503876	3.36054	11.2041	2.86585	SLC19A1,MET	0.372872	0.399453	-0.0596522	-0.0862334
ENSG00000198681,ENSG00000141736	0.0244328	0.668764	27.9384	0.486993	0.222403	0.510204	2.97561	MAGEA1,ERBB2	0.0249306	0.459536	-0.0004978	-0.435104
ENSG00000172322,ENSG00000178568	0.0260599	0.68255	26.925	0.501819	0.361766	0.265306	2.97561	CLEC12A,ERBB4	0.0987541	0.241811	-0.0726941	-0.215751
ENSG00000121594,ENSG00000196923	0.0417237	1.02682	24.8049	0.511564	0.41551	1.02041	2.9878	CD80,LMP1	0.0463508	0.455409	-0.0046271	-0.413685
ENSG00000066405,ENSG00000086205	0.0180716	0.52501	28.8343	0.498321	0.406558	0.163265	2.9878	CLDN18,FOLH1	0.0537685	0.20122	-0.0356969	-0.183149
ENSG00000240505,ENSG00000065361	0.188018	3.52195	14.9256	0.50254	0.442173	0.714286	1.46341	TNFRSF13B,ERBB3	0.167132	0.507104	0.0208858	-0.319086
ENSG00000007062,ENSG00000178568	0.0834486	1.94459	21.9343	0.49958	1.07339	2	2.73171	PROM1,ERBB4	0.190563	0.241811	-0.107115	-0.158362
ENSG00000172322,ENSG00000128052	0.0946416	2.04632	19.9747	0.505593	1.53862	2.97959	2.9878	CLEC12A,KDR	0.0987541	0.402978	-0.0041125	-0.308336
ENSG00000178568,ENSG00000012124	0.172785	3.1264	15.2121	0.506256	1.82239	5.57143	2.92683	ERBB4,CD22	0.241811	0.271091	-0.0690261	-0.0983056
ENSG00000240505,ENSG00000086205	0.0256734	0.736293	28.2587	0.49668	0.228327	0.367347	2.91463	TNFRSF13B,FOLH1	0.167132	0.20122	-0.141459	-0.175547
ENSG00000081051,ENSG00000120217	0.0108298	0.330352	28.257	0.49528	0.0689914	0	3	AFP,CD274	0.0146384	0.198812	-0.0038087	-0.187982
ENSG00000163283,ENSG00000115884	0.0236102	0.727092	29.6262	0.496515	0.288783	0.469388	2.95122	ALPP,SDC1	0.0315915	0.310784	-0.0079813	-0.287173
ENSG00000169908,ENSG00000167601	0.536846	8.31367	7.1061	0.490287	31.2205	23.4694	2.89024	TM4SF1,AXL	0.465082	0.480263	0.0717642	0.0565832
ENSG00000110448,ENSG00000167601	0.113965	2.2702	18.1692	0.495759	1.70282	3.28571	3	CD5,AXL	0.129669	0.480263	-0.015704	-0.366299
ENSG00000157404,ENSG00000103855	0.44476	6.75577	8.31927	0.497919	9.31934	18.0204	2.89024	KIT,CD276	0.380011	0.495694	0.0647491	-0.0509339
ENSG00000196549,ENSG00000105976	0.201807	3.58778	13.8855	0.495478	3.05488	6.77551	2.84146	MME,MET	0.219602	0.399453	-0.0177946	-0.197646
ENSG00000081051,ENSG00000198681	0.00943593	0.307045	29.0437	0.505317	0.00714881	0	3	AFP,MAGEA1	0.0146384	0.0249306	-0.0052025	-0.0154947
ENSG00000198681,ENSG00000105388	0.0100629	0.310596	28.4251	0.511013	0.0191965	0	3	MAGEA1,CEACAM5	0.0249306	0.124096	-0.0148677	-0.114033
ENSG00000012124,ENSG00000141736	0.292987	4.80666	11.3855	0.508196	5.0361	10.7755	3	CD22,ERBB2	0.271091	0.459536	0.0218966	-0.166549
ENSG00000078098,ENSG00000105976	0.251822	4.214	12.3709	0.49576	2.52506	7.14286	2.28049	FAP,MET	0.246991	0.399453	0.00483137	-0.147631
ENSG00000119888,ENSG00000196923	0.317332	5.06995	10.8572	0.505826	13.7094	12.2041	2.91463	EPCAM,LMP1	0.304265	0.455409	0.0130678	-0.138076
ENSG00000066405,ENSG00000105976	0.0543614	1.33867	22.6133	0.505735	0.783333	1.10204	2.90244	CLDN18,MET	0.0537685	0.399453	0.0005929	-0.345091
ENSG00000185664,ENSG00000110448	0.0280423	0.819596	28.3428	0.508294	0.681974	0.530612	3	PMEL,CD5	0.111675	0.129669	-0.0836324	-0.101626
ENSG00000157404,ENSG00000185291	0.454423	6.82529	8.16119	0.487434	8.57309	17.7755	2.90244	KIT,IL3RA	0.380011	0.529102	0.074412	-0.0746791
ENSG00000198910,ENSG00000141736	0.401227	6.33804	9.25095	0.512352	10.1163	16.3265	2.90244	L1CAM,ERBB2	0.371716	0.459536	0.0295108	-0.0583097
ENSG00000198681,ENSG00000196549	0.0103965	0.305361	28.2252	0.495907	0.0309276	0	3	MAGEA1,MME	0.0249306	0.219602	-0.0145341	-0.209205
ENSG00000147381,ENSG00000163283	0.0127913	0.319207	28.503	0.497679	0.00595014	0	2.9878	MAGEA4,ALPP	0.0236483	0.0315915	-0.0108569	-0.0188002
ENSG00000174059,ENSG00000169908	0.522891	7.83857	7.30364	0.502703	28.4537	22.4898	2.96341	CD34,TM4SF1	0.427761	0.465082	0.0951301	0.0578092
ENSG00000066405,ENSG00000010610	0.0405915	1.11875	25.2006	0.502456	2.19289	1.12245	3	CLDN18,CD4	0.0537685	0.407867	-0.013177	-0.367275
ENSG00000110448,ENSG00000065361	0.0919518	1.9762	19.7051	0.497819	1.19864	2.32653	2.84146	CD5,ERBB3	0.129669	0.507104	-0.0377168	-0.415152
ENSG00000147381,ENSG00000066405	0.0146404	0.42304	28.7822	0.486115	0.051717	0.142857	3	MAGEA4,CLDN18	0.0236483	0.0537685	-0.0090079	-0.0391281
ENSG00000105388,ENSG00000010610	0.100846	2.16966	19.69	0.494652	1.52309	3.5102	2.95122	CEACAM5,CD4	0.124096	0.407867	-0.0232497	-0.307021
ENSG00000114013,ENSG00000115884	0.150204	2.78376	16.1111	0.505494	1.91404	3.63265	2.73171	CD86,SDC1	0.236918	0.310784	-0.0867144	-0.16058
ENSG00000167653,ENSG00000004468	0.0399948	1.07976	25.2973	0.48913	0.773283	0.959184	2.9878	PSCA,CD38	0.122384	0.218755	-0.0823889	-0.17876
ENSG00000121594,ENSG00000196549	0.0289966	0.785866	26.2964	0.490496	0.313354	0.612245	3	CD80,MME	0.0463508	0.219602	-0.0173542	-0.190605
ENSG00000185499,ENSG00000065361	0.37489	5.5772	9.36465	0.496668	10.3107	11.0612	2.18293	MUC1,ERBB3	0.369301	0.507104	0.00558919	-0.132214
ENSG00000120217,ENSG00000149294	0.170047	3.10359	15.5096	0.504095	2.11914	5.18367	2.97561	CD274,NCAM1	0.198812	0.376846	-0.0287653	-0.206799
ENSG00000167653,ENSG00000065361	0.136359	2.64314	16.7559	0.501189	4.96603	4.4898	2.90244	PSCA,ERBB3	0.122384	0.507104	0.0139754	-0.370745
ENSG00000102854,ENSG00000105383	0.0658707	1.55051	21.249	0.502188	1.13962	1.87755	3	MSLN,CD33	0.133087	0.212341	-0.0672161	-0.14647
ENSG00000102854,ENSG00000086205	0.0471516	1.20147	24.4763	0.507954	0.917622	1.2449	3	MSLN,FOLH1	0.133087	0.20122	-0.0859352	-0.154069
ENSG00000081051,ENSG00000172322	0.0112186	0.336251	28.4971	0.507275	0.0508955	0	3	AFP,CLEC12A	0.0146384	0.0987541	-0.0034198	-0.0875355
ENSG00000240505,ENSG00000198910	0.035708	0.961499	25.6688	0.502175	0.38762	0.632653	2.70732	TNFRSF13B,L1CAM	0.167132	0.371716	-0.131424	-0.336008
ENSG00000173638,ENSG00000172270	0.470721	6.93363	7.92008	0.508443	6.45743	19.2041	2.89024	SLC19A1,BSG	0.372872	0.527046	0.0978498	-0.0563249
ENSG00000185664,ENSG00000128052	0.10937	2.21315	18.2043	0.491439	1.87924	3.36735	3	PMEL,KDR	0.111675	0.402978	-0.002305	-0.293608
ENSG00000163283,ENSG00000066405	0.0197681	0.566505	29.1675	0.495392	0.265586	0.367347	3	ALPP,CLDN18	0.0315915	0.0537685	-0.0118234	-0.0340004
ENSG00000131015,ENSG00000185291	0.0997881	2.18213	18.8407	0.492857	1.396	3.26531	3	ULBP2,IL3RA	0.0860099	0.529102	0.0137782	-0.429314
ENSG00000181143,ENSG00000156738	0.0135116	0.369331	27.3344	0.501228	0.102531	0.0408163	3	MUC16,MS4A1	0.0401245	0.10545	-0.0266129	-0.0919386
ENSG00000178568,ENSG00000078098	0.0872559	1.93112	20.2666	0.495737	0.783617	1.30612	2.41463	ERBB4,FAP	0.241811	0.246991	-0.154555	-0.159735
ENSG00000121594,ENSG00000119888	0.0285536	0.817175	27.9027	0.502504	0.328066	0.632653	3	CD80,EPCAM	0.0463508	0.304265	-0.0177972	-0.275711
ENSG00000120217,ENSG00000010610	0.200254	3.67574	14.1945	0.507069	3.18203	6.89796	2.9878	CD274,CD4	0.198812	0.407867	0.00144215	-0.207613
ENSG00000198681,ENSG00000173762	0.0101186	0.322686	29.5955	0.50303	0.0280318	0	3	MAGEA1,CD7	0.0249306	0.180151	-0.014812	-0.170032
ENSG00000131019,ENSG00000177455	0.0221891	0.632047	27.0771	0.496646	0.301229	0.408163	2.92683	ULBP3,CD19	0.0389313	0.101625	-0.0167422	-0.0794355
ENSG00000141736,ENSG00000103855	0.542492	8.11942	6.99968	0.495887	16.5295	22.6327	2.68293	ERBB2,CD276	0.459536	0.495694	0.0829557	0.0467985
ENSG00000240505,ENSG00000119888	0.0702888	1.65066	22.1903	0.501225	0.735953	0.816327	2.56098	TNFRSF13B,EPCAM	0.167132	0.304265	-0.0968433	-0.233976
ENSG00000163283,ENSG00000141736	0.02102	0.652253	29.5569	0.505938	0.276328	0.469388	2.9878	ALPP,ERBB2	0.0315915	0.459536	-0.0105715	-0.438516
ENSG00000156738,ENSG00000173638	0.0893135	1.90782	20.4067	0.499783	1.19084	2.7551	2.9878	MS4A1,SLC19A1	0.10545	0.372872	-0.0161367	-0.283558
ENSG00000177455,ENSG00000105388	0.034646	0.939716	26.6115	0.491947	0.768073	0.77551	2.96341	CD19,CEACAM5	0.101625	0.124096	-0.0669786	-0.08945
ENSG00000156738,ENSG00000198910	0.0487978	1.35513	24.7165	0.501913	0.855837	1.44898	3	MS4A1,L1CAM	0.10545	0.371716	-0.0566524	-0.322918
ENSG00000026751,ENSG00000196083	0.0919484	2.06858	20.1524	0.496308	1.14645	2.5102	2.87805	SLAMF7,IL1RAP	0.137336	0.188532	-0.0453873	-0.0965839
ENSG00000111981,ENSG00000012124	0.04538	1.15085	24.3022	0.507297	0.453145	1.12245	2.97561	ULBP1,CD22	0.0586891	0.271091	-0.013309	-0.225711
ENSG00000156738,ENSG00000105388	0.0452982	1.13837	25.6689	0.502783	0.950261	1.08163	2.97561	MS4A1,CEACAM5	0.10545	0.124096	-0.060152	-0.0787977
ENSG00000185664,ENSG00000173762	0.0439822	1.16959	24.9842	0.504675	0.905946	1.08163	3	PMEL,CD7	0.111675	0.180151	-0.0676924	-0.136168
ENSG00000102854,ENSG00000173762	0.079888	1.84752	20.6248	0.512651	1.36526	2.30612	2.97561	MSLN,CD7	0.133087	0.180151	-0.0531988	-0.100263
ENSG00000081051,ENSG00000147381	0.0100971	0.308803	28.8212	0.494398	0.00538323	0	3	AFP,MAGEA4	0.0146384	0.0236483	-0.0045413	-0.0135511
ENSG00000119888,ENSG00000115884	0.262173	4.32134	12.5131	0.505892	11.5466	8.81633	2.81707	EPCAM,SDC1	0.304265	0.310784	-0.0420917	-0.0486106
ENSG00000131019,ENSG00000007062	0.0251737	0.682834	27.8085	0.4983	0.3872	0.489796	2.96341	ULBP3,PROM1	0.0389313	0.190563	-0.0137576	-0.16539
ENSG00000066405,ENSG00000149294	0.0341917	0.90583	26.0528	0.485656	0.732652	0.734694	3	CLDN18,NCAM1	0.0537685	0.376846	-0.0195768	-0.342654
ENSG00000147381,ENSG00000185499	0.023644	0.685462	28.928	0.479773	0.471973	0.510204	2.97561	MAGEA4,MUC1	0.0236483	0.369301	-4.25e-06	-0.345657
ENSG00000196083,ENSG00000169908	0.189329	3.54745	14.6315	0.497766	2.58333	6.4898	2.90244	IL1RAP,TM4SF1	0.188532	0.465082	0.0007972	-0.275753
ENSG00000120949,ENSG00000078098	0.056972	1.38067	23.1905	0.493528	0.829143	1.30612	2.93902	TNFRSF8,FAP	0.10291	0.246991	-0.0459384	-0.190019
ENSG00000196083,ENSG00000007062	0.048878	1.28965	25.0579	0.497199	1.04655	1.32653	2.86585	IL1RAP,PROM1	0.188532	0.190563	-0.139654	-0.141685
ENSG00000198681,ENSG00000086205	0.0120978	0.310821	27.2438	0.492299	0.0313961	0	3	MAGEA1,FOLH1	0.0249306	0.20122	-0.0128328	-0.189123
ENSG00000120949,ENSG00000240505	0.0253262	0.704413	27.372	0.495346	0.233133	0.22449	2.90244	TNFRSF8,TNFRSF13B	0.10291	0.167132	-0.0775842	-0.141806
ENSG00000131015,ENSG00000196549	0.0416121	1.07267	25.7495	0.51083	0.692759	0.959184	3	ULBP2,MME	0.0860099	0.219602	-0.0443978	-0.177989
ENSG00000146648,ENSG00000172270	0.542731	8.12284	6.76674	0.502582	19.2448	21.6327	2.62195	EGFR,BSG	0.459682	0.527046	0.0830487	0.0156844
ENSG00000167653,ENSG00000173762	0.0702102	1.63013	21.6156	0.500049	0.99619	1.93878	3	PSCA,CD7	0.122384	0.180151	-0.0521735	-0.10994
ENSG00000181143,ENSG00000007062	0.0292846	0.871119	27.0605	0.494944	0.204124	0.510204	2.91463	MUC16,PROM1	0.0401245	0.190563	-0.0108399	-0.161279
ENSG00000131015,ENSG00000065361	0.0796492	1.8658	21.2473	0.494717	1.21835	2.42857	3	ULBP2,ERBB3	0.0860099	0.507104	-0.0063607	-0.427455
ENSG00000119888,ENSG00000169908	0.333407	5.11098	10.3826	0.509088	14.2006	12.2041	2.85366	EPCAM,TM4SF1	0.304265	0.465082	0.0291424	-0.131675
ENSG00000185664,ENSG00000167653	0.05914	1.4156	21.9235	0.497248	1.03313	1.71429	3	PMEL,PSCA	0.111675	0.122384	-0.0525346	-0.0632437
ENSG00000198910,ENSG00000149294	0.371038	5.67467	9.75371	0.504932	16.9121	14.4082	2.90244	L1CAM,NCAM1	0.371716	0.376846	-0.0006776	-0.0058074
ENSG00000147381,ENSG00000146648	0.0217784	0.638654	29.9432	0.492033	0.144863	0.428571	2.96341	MAGEA4,EGFR	0.0236483	0.459682	-0.0018698	-0.437904
ENSG00000198681,ENSG00000105383	0.0125485	0.40035	30.0736	0.502972	0.0313144	0.0204082	2.97561	MAGEA1,CD33	0.0249306	0.212341	-0.0123821	-0.199793
ENSG00000114013,ENSG00000105976	0.233659	3.91666	13.011	0.509152	1.97408	5.36735	2.30488	CD86,MET	0.236918	0.399453	-0.0032594	-0.165794
ENSG00000128052,ENSG00000146648	0.4626	6.93337	8.1627	0.498894	11.0475	18.8367	2.9878	KDR,EGFR	0.402978	0.459682	0.0596223	0.00291804
ENSG00000105976,ENSG00000065361	0.450549	6.42922	7.74218	0.49835	4.55762	11.3469	1.5	MET,ERBB3	0.399453	0.507104	0.0510962	-0.0565552
ENSG00000131019,ENSG00000173638	0.0348243	0.90857	25.3702	0.496615	0.589828	0.77551	2.97561	ULBP3,SLC19A1	0.0389313	0.372872	-0.004107	-0.338047
ENSG00000105383,ENSG00000128052	0.209954	3.83743	14.125	0.512182	2.73862	7.44898	3	CD33,KDR	0.212341	0.402978	-0.0023872	-0.193024
ENSG00000240505,ENSG00000174059	0.0441072	1.20544	24.8872	0.508523	0.759281	1.22449	2.95122	TNFRSF13B,CD34	0.167132	0.427761	-0.123025	-0.383654
ENSG00000007062,ENSG00000105976	0.173178	3.22728	14.812	0.498555	2.10093	4.73469	2.63415	PROM1,MET	0.190563	0.399453	-0.0173858	-0.226275
ENSG00000121594,ENSG00000167601	0.0400608	1.03869	25.0208	0.494948	0.414004	1.02041	3	CD80,AXL	0.0463508	0.480263	-0.0062901	-0.440202
ENSG00000119888,ENSG00000185499	0.271577	4.30601	11.622	0.499414	14.0748	8.59184	2.62195	EPCAM,MUC1	0.304265	0.369301	-0.0326876	-0.0977242
ENSG00000174059,ENSG00000196923	0.511049	7.69586	7.39875	0.497577	27.5143	22.3061	3	CD34,LMP1	0.427761	0.455409	0.083288	0.0556405
ENSG00000111981,ENSG00000172270	0.055938	1.29265	22.9626	0.495885	0.755065	1.55102	3	ULBP1,BSG	0.0586891	0.527046	-0.002751	-0.471108
ENSG00000081051,ENSG00000110448	0.0128651	0.327936	28.2214	0.508816	0.0550056	0	3	AFP,CD5	0.0146384	0.129669	-0.0017733	-0.116804
ENSG00000110448,ENSG00000169908	0.105844	2.28924	19.5896	0.492038	1.89917	3.32653	3	CD5,TM4SF1	0.129669	0.465082	-0.0238243	-0.359238
ENSG00000185664,ENSG00000185499	0.0978872	2.08165	18.6163	0.496142	1.58157	3.02041	3	PMEL,MUC1	0.111675	0.369301	-0.0137874	-0.271414
ENSG00000012124,ENSG00000174059	0.278923	4.62631	11.7607	0.498816	4.53291	10.6122	3	CD22,CD34	0.271091	0.427761	0.00783208	-0.148839
ENSG00000198681,ENSG00000157404	0.0194326	0.602487	28.942	0.500841	0.12595	0.489796	3	MAGEA1,KIT	0.0249306	0.380011	-0.005498	-0.360578
ENSG00000120217,ENSG00000173638	0.196961	3.48596	14.4252	0.49184	2.55507	6.40816	3	CD274,SLC19A1	0.198812	0.372872	-0.0018515	-0.175911
ENSG00000181143,ENSG00000240505	0.0207379	0.668332	29.9959	0.511157	0.0621866	0.0408163	2.90244	MUC16,TNFRSF13B	0.0401245	0.167132	-0.0193867	-0.146394
ENSG00000007062,ENSG00000167601	0.184156	3.41807	15.154	0.501019	3.04349	5.87755	2.81707	PROM1,AXL	0.190563	0.480263	-0.0064073	-0.296107
ENSG00000157404,ENSG00000010610	0.412555	6.17914	8.79746	0.505675	6.60917	16.6327	3	KIT,CD4	0.380011	0.407867	0.0325446	0.00468837
ENSG00000010610,ENSG00000169908	0.484893	7.33612	7.86536	0.5044	13.2886	20.8571	2.9878	CD4,TM4SF1	0.407867	0.465082	0.0770264	0.0198111
ENSG00000120217,ENSG00000185291	0.21842	3.72075	13.7874	0.506401	3.255	7.32653	2.90244	CD274,IL3RA	0.198812	0.529102	0.0196076	-0.310682
ENSG00000196549,ENSG00000169908	0.222077	3.84683	13.3878	0.499926	6.10746	7.89796	2.97561	MME,TM4SF1	0.219602	0.465082	0.00247533	-0.243005
ENSG00000007062,ENSG00000012124	0.078032	1.86294	22.4734	0.5058	1.29696	2.38776	3	PROM1,CD22	0.190563	0.271091	-0.112531	-0.193059
ENSG00000121594,ENSG00000149294	0.0197664	0.627875	28.3174	0.509205	0.308011	0.346939	3	CD80,NCAM1	0.0463508	0.376846	-0.0265845	-0.357079
ENSG00000181143,ENSG00000105383	0.0239578	0.737411	29.6694	0.482951	0.190421	0.408163	2.97561	MUC16,CD33	0.0401245	0.212341	-0.0161667	-0.188383
ENSG00000111981,ENSG00000198910	0.0402442	0.9846	24.8517	0.489345	0.576891	0.959184	2.9878	ULBP1,L1CAM	0.0586891	0.371716	-0.0184448	-0.331472
ENSG00000178568,ENSG00000105976	0.129335	2.61198	17.0848	0.497128	1.11018	2.57143	2.08537	ERBB4,MET	0.241811	0.399453	-0.112476	-0.270118
ENSG00000131019,ENSG00000115884	0.0328644	0.864371	26.5037	0.493596	0.564414	0.653061	2.87805	ULBP3,SDC1	0.0389313	0.310784	-0.0060669	-0.277919
ENSG00000185664,ENSG00000103855	0.10952	2.34764	18.3543	0.499919	2.70243	3.4898	3	PMEL,CD276	0.111675	0.495694	-0.0021549	-0.386174
ENSG00000081051,ENSG00000114013	0.0111003	0.32317	27.6306	0.514014	0.0606005	0	3	AFP,CD86	0.0146384	0.236918	-0.0035381	-0.225818
ENSG00000004468,ENSG00000103855	0.251673	4.228	12.7259	0.490048	3.03378	8.73469	2.82927	CD38,CD276	0.218755	0.495694	0.0329184	-0.244021
ENSG00000114013,ENSG00000012124	0.156304	2.93645	15.4402	0.497256	2.2732	4.46939	2.87805	CD86,CD22	0.236918	0.271091	-0.0806143	-0.114787
ENSG00000115884,ENSG00000167601	0.329042	5.14257	10.5938	0.503596	9.15419	11.0816	2.7561	SDC1,AXL	0.310784	0.480263	0.0182586	-0.151221
ENSG00000066405,ENSG00000156738	0.0234061	0.669998	28.5263	0.514835	0.376188	0.387755	3	CLDN18,MS4A1	0.0537685	0.10545	-0.0303624	-0.0820442
ENSG00000147381,ENSG00000156738	0.011261	0.308828	29.3281	0.501725	0.0299716	0	3	MAGEA4,MS4A1	0.0236483	0.10545	-0.0123872	-0.0941892
ENSG00000007062,ENSG00000010610	0.164256	3.08055	15.6876	0.495491	2.48902	5.5102	3	PROM1,CD4	0.190563	0.407867	-0.0263075	-0.243611
ENSG00000131019,ENSG00000178568	0.0261715	0.74122	26.5585	0.496547	0.386542	0.469388	2.78049	ULBP3,ERBB4	0.0389313	0.241811	-0.0127598	-0.21564
ENSG00000010610,ENSG00000174059	0.474893	7.36068	8.08506	0.492874	10.0435	19.4898	3	CD4,CD34	0.407867	0.427761	0.0670259	0.0471314
ENSG00000111981,ENSG00000120949	0.019247	0.597455	28.503	0.493885	0.200797	0.306122	3	ULBP1,TNFRSF8	0.0586891	0.10291	-0.0394421	-0.0836634
ENSG00000198681,ENSG00000163283	0.0117397	0.319923	27.9277	0.511935	0.00674106	0	3	MAGEA1,ALPP	0.0249306	0.0315915	-0.0131909	-0.0198518
ENSG00000102854,ENSG00000185499	0.108972	2.29261	18.4587	0.504873	3.98844	3.65306	2.95122	MSLN,MUC1	0.133087	0.369301	-0.0241151	-0.26033
ENSG00000147381,ENSG00000012124	0.0196546	0.594381	29.3174	0.494211	0.157684	0.469388	3	MAGEA4,CD22	0.0236483	0.271091	-0.0039937	-0.251436
ENSG00000163283,ENSG00000131015	0.0185057	0.587711	29.193	0.491818	0.125181	0.367347	3	ALPP,ULBP2	0.0315915	0.0860099	-0.0130858	-0.0675042
ENSG00000131019,ENSG00000086205	0.0135245	0.391417	27.9089	0.496463	0.364424	0.0204082	2.96341	ULBP3,FOLH1	0.0389313	0.20122	-0.0254068	-0.187696
ENSG00000105976,ENSG00000141736	0.39878	6.03992	9.17943	0.494282	6.00134	14.9388	2.52439	MET,ERBB2	0.399453	0.459536	-0.0006734	-0.0607569
ENSG00000185664,ENSG00000007062	0.0465907	1.18648	24.3372	0.506606	0.792285	1.20408	3	PMEL,PROM1	0.111675	0.190563	-0.065084	-0.143973
ENSG00000105388,ENSG00000198910	0.0871557	1.91974	20.4317	0.495226	1.30322	2.97959	2.93902	CEACAM5,L1CAM	0.124096	0.371716	-0.0369403	-0.28456
ENSG00000169908,ENSG00000172270	0.573277	8.47103	6.29447	0.49013	71.8629	24.2857	2.86585	TM4SF1,BSG	0.465082	0.527046	0.108195	0.0462309
ENSG00000177455,ENSG00000065361	0.0650903	1.56623	22.6784	0.499969	0.937399	1.38776	2.86585	CD19,ERBB3	0.101625	0.507104	-0.0365343	-0.442014
ENSG00000066405,ENSG00000007062	0.0328594	0.927559	28.2097	0.484996	0.519944	0.693878	2.95122	CLDN18,PROM1	0.0537685	0.190563	-0.0209091	-0.157704
ENSG00000081051,ENSG00000196083	0.0140564	0.407317	30.2922	0.508847	0.0890481	0.102041	3	AFP,IL1RAP	0.0146384	0.188532	-0.000582	-0.174476
ENSG00000081051,ENSG00000065361	0.0140379	0.385726	28.2203	0.513455	0.0875319	0.0816327	3	AFP,ERBB3	0.0146384	0.507104	-0.0006005	-0.493067
ENSG00000156738,ENSG00000174059	0.0797284	1.82828	21.1405	0.499393	1.53812	2.53061	3	MS4A1,CD34	0.10545	0.427761	-0.0257219	-0.348033
ENSG00000172322,ENSG00000196549	0.0800929	1.74659	20.0783	0.49645	1.56386	2.32653	3	CLEC12A,MME	0.0987541	0.219602	-0.0186612	-0.139509
ENSG00000066405,ENSG00000198910	0.0242074	0.670047	27.1462	0.50263	0.61989	0.408163	2.93902	CLDN18,L1CAM	0.0537685	0.371716	-0.0295611	-0.347508
ENSG00000173762,ENSG00000196549	0.119623	2.48479	18.1386	0.505529	2.13436	3.91837	3	CD7,MME	0.180151	0.219602	-0.0605281	-0.099979
ENSG00000026751,ENSG00000012124	0.0987163	2.1194	18.7626	0.499522	2.52384	2.79592	2.92683	SLAMF7,CD22	0.137336	0.271091	-0.0386193	-0.172374
ENSG00000156738,ENSG00000115884	0.0833763	1.84717	20.818	0.495421	1.98263	2.32653	2.93902	MS4A1,SDC1	0.10545	0.310784	-0.0220739	-0.227407
ENSG00000196549,ENSG00000114013	0.127729	2.50162	17.4888	0.500919	1.72763	3.97959	2.96341	MME,CD86	0.219602	0.236918	-0.0918728	-0.109189
ENSG00000185664,ENSG00000174059	0.115247	2.32393	17.7973	0.509906	2.7115	3.42857	3	PMEL,CD34	0.111675	0.427761	0.00357223	-0.312514
ENSG00000120949,ENSG00000185291	0.0968692	2.00378	18.8905	0.487715	1.28482	2.91837	2.89024	TNFRSF8,IL3RA	0.10291	0.529102	-0.0060411	-0.432233
ENSG00000078098,ENSG00000198910	0.166996	3.15717	15.7601	0.496876	2.12775	5.79592	2.80488	FAP,L1CAM	0.246991	0.371716	-0.0799946	-0.20472
ENSG00000105976,ENSG00000120889	0.510398	7.19478	6.8192	0.505315	6.30594	15.1224	1.60976	MET,TNFRSF10B	0.399453	0.609847	0.110945	-0.0994489
ENSG00000131019,ENSG00000066405	0.0135368	0.431529	29.8112	0.512654	0.2769	0.0816327	2.97561	ULBP3,CLDN18	0.0389313	0.0537685	-0.0253945	-0.0402317
ENSG00000102854,ENSG00000167601	0.118726	2.53299	17.9498	0.50144	3.93054	4.06122	2.97561	MSLN,AXL	0.133087	0.480263	-0.0143605	-0.361537
ENSG00000167653,ENSG00000196923	0.140218	2.60612	16.5358	0.505518	8.66551	4.63265	2.9878	PSCA,LMP1	0.122384	0.455409	0.0178342	-0.315191
ENSG00000178568,ENSG00000172270	0.243707	4.0977	12.5477	0.497904	2.74251	7.79592	2.59756	ERBB4,BSG	0.241811	0.527046	0.00189642	-0.283339
ENSG00000121594,ENSG00000169908	0.0406063	1.025	25.9714	0.500168	0.414128	1.02041	3	CD80,TM4SF1	0.0463508	0.465082	-0.0057445	-0.424476
ENSG00000198910,ENSG00000105976	0.29059	4.68814	11.5171	0.491768	3.53246	10.3673	2.67073	L1CAM,MET	0.371716	0.399453	-0.0811257	-0.108863
ENSG00000156738,ENSG00000240505	0.0583312	1.50919	23.8669	0.496894	1.47415	1.2449	2.78049	MS4A1,TNFRSF13B	0.10545	0.167132	-0.047119	-0.108801
ENSG00000010610,ENSG00000120889	0.502153	7.53598	7.5207	0.496673	12.4055	20.8571	2.86585	CD4,TNFRSF10B	0.407867	0.609847	0.0942864	-0.107694
ENSG00000086205,ENSG00000146648	0.183484	3.3057	14.8175	0.512597	2.58015	6.14286	2.92683	FOLH1,EGFR	0.20122	0.459682	-0.0177365	-0.276198
ENSG00000147381,ENSG00000128052	0.0197397	0.583195	29.4489	0.497808	0.12268	0.428571	3	MAGEA4,KDR	0.0236483	0.402978	-0.0039085	-0.383238
ENSG00000157404,ENSG00000120889	0.436005	6.61848	8.68058	0.495552	10.1455	17.2245	2.90244	KIT,TNFRSF10B	0.380011	0.609847	0.0559941	-0.173842
ENSG00000102854,ENSG00000196923	0.117457	2.43937	18.2393	0.493936	4.95298	4.12245	3	MSLN,LMP1	0.133087	0.455409	-0.0156294	-0.337951
ENSG00000105388,ENSG00000078098	0.0569008	1.48427	24.3709	0.506254	0.694734	1.65306	2.80488	CEACAM5,FAP	0.124096	0.246991	-0.0671952	-0.19009
ENSG00000026751,ENSG00000240505	0.0616216	1.42127	22.8453	0.506727	1.18637	1.36735	2.86585	SLAMF7,TNFRSF13B	0.137336	0.167132	-0.0757141	-0.10551
ENSG00000121594,ENSG00000066405	0.0216623	0.663916	28.3572	0.505374	0.253117	0.408163	3	CD80,CLDN18	0.0463508	0.0537685	-0.0246885	-0.0321062
ENSG00000181143,ENSG00000114013	0.0304484	0.8373	27.7285	0.507013	0.195969	0.489796	2.93902	MUC16,CD86	0.0401245	0.236918	-0.0096761	-0.20647
ENSG00000086205,ENSG00000012124	0.175742	3.28717	15.2331	0.500641	4.42906	6.04082	3	FOLH1,CD22	0.20122	0.271091	-0.0254788	-0.0953489
ENSG00000196549,ENSG00000141736	0.225061	3.76521	13.3652	0.501505	5.92005	7.95918	2.95122	MME,ERBB2	0.219602	0.459536	0.00545934	-0.234475
ENSG00000131015,ENSG00000120889	0.0875958	2.0079	20.6105	0.501073	1.34736	2.77551	3	ULBP2,TNFRSF10B	0.0860099	0.609847	0.00158588	-0.522251
ENSG00000173762,ENSG00000004468	0.123359	2.51153	17.9127	0.503618	2.07593	3.32653	2.89024	CD7,CD38	0.180151	0.218755	-0.0567921	-0.0953962
ENSG00000240505,ENSG00000146648	0.0902975	2.05391	20.2196	0.486472	0.480775	1.12245	2.18293	TNFRSF13B,EGFR	0.167132	0.459682	-0.0768346	-0.369385
ENSG00000086205,ENSG00000004468	0.123765	2.55359	18.0562	0.50682	1.60751	3.83673	2.96341	FOLH1,CD38	0.20122	0.218755	-0.0774557	-0.09499
ENSG00000177455,ENSG00000120949	0.0353312	1.00365	26.179	0.494502	0.50433	0.959184	2.96341	CD19,TNFRSF8	0.101625	0.10291	-0.0662934	-0.0675792
ENSG00000174059,ENSG00000146648	0.466408	7.07125	8.04145	0.499562	14.9211	20.1429	2.9878	CD34,EGFR	0.427761	0.459682	0.038647	0.00672609
ENSG00000185664,ENSG00000115884	0.0872711	1.92351	19.7297	0.510184	3.31955	2.61224	3	PMEL,SDC1	0.111675	0.310784	-0.0244035	-0.223512
ENSG00000131015,ENSG00000141736	0.10276	2.16472	19.1601	0.490341	1.37514	3.14286	3	ULBP2,ERBB2	0.0860099	0.459536	0.0167496	-0.356777
ENSG00000131019,ENSG00000141736	0.0311657	0.884443	25.5221	0.497356	0.605321	0.77551	2.90244	ULBP3,ERBB2	0.0389313	0.459536	-0.0077656	-0.428371
ENSG00000012124,ENSG00000196923	0.327213	5.17856	10.6952	0.502428	9.64003	11.7755	2.9878	CD22,LMP1	0.271091	0.455409	0.0561222	-0.128196
ENSG00000172322,ENSG00000185664	0.0193626	0.590439	28.533	0.495761	0.563432	0.244898	3	CLEC12A,PMEL	0.0987541	0.111675	-0.0793915	-0.0923121
ENSG00000173638,ENSG00000010610	0.43016	6.8209	8.87644	0.500779	5.3193	17.5102	3	SLC19A1,CD4	0.372872	0.407867	0.0572887	0.0222936
ENSG00000120949,ENSG00000120889	0.0997674	2.17016	18.9667	0.494213	1.29283	2.87755	2.90244	TNFRSF8,TNFRSF10B	0.10291	0.609847	-0.003143	-0.51008
ENSG00000198681,ENSG00000172322	0.0112578	0.351392	28.6329	0.492622	0.0251314	0.0204082	3	MAGEA1,CLEC12A	0.0249306	0.0987541	-0.0136728	-0.0874963
ENSG00000185499,ENSG00000149294	0.266424	4.48752	12.1293	0.496269	6.20243	10.1224	2.9878	MUC1,NCAM1	0.369301	0.376846	-0.102877	-0.110421
ENSG00000196923,ENSG00000172270	0.560336	8.60683	6.71314	0.484026	125.35	24.449	2.90244	LMP1,BSG	0.455409	0.527046	0.104928	0.03329
ENSG00000173762,ENSG00000078098	0.11158	2.37203	18.3548	0.502711	1.45042	3.61224	2.9878	CD7,FAP	0.180151	0.246991	-0.0685703	-0.13541
ENSG00000185499,ENSG00000172270	0.428308	6.48219	8.58345	0.499676	30.6887	15.0204	2.52439	MUC1,BSG	0.369301	0.527046	0.0590072	-0.098738
ENSG00000105976,ENSG00000103855	0.467499	6.7957	7.44051	0.494125	5.97893	15	1.90244	MET,CD276	0.399453	0.495694	0.068046	-0.0281947
ENSG00000004468,ENSG00000065361	0.212204	3.71153	14.0476	0.508634	2.38765	6.32653	2.78049	CD38,ERBB3	0.218755	0.507104	-0.0065508	-0.2949
ENSG00000066405,ENSG00000105383	0.0334766	0.830495	25.2333	0.51661	0.785082	0.673469	3	CLDN18,CD33	0.0537685	0.212341	-0.0202919	-0.178865
ENSG00000128052,ENSG00000185291	0.479331	7.30959	7.87678	0.499301	12.1717	19.7755	2.95122	KDR,IL3RA	0.402978	0.529102	0.0763528	-0.049771
ENSG00000010610,ENSG00000103855	0.483634	7.18279	7.8457	0.488273	9.37048	20.3878	2.92683	CD4,CD276	0.407867	0.495694	0.0757675	-0.0120593
ENSG00000119888,ENSG00000128052	0.300497	4.84536	11.4799	0.513223	7.44223	10.8571	3	EPCAM,KDR	0.304265	0.402978	-0.0037678	-0.102481
ENSG00000026751,ENSG00000141736	0.134396	2.71205	17.2461	0.505702	2.32183	4.40816	2.9878	SLAMF7,ERBB2	0.137336	0.459536	-0.0029395	-0.32514
ENSG00000086205,ENSG00000114013	0.0831769	1.91032	20.5639	0.513314	1.31703	2.46939	2.97561	FOLH1,CD86	0.20122	0.236918	-0.118044	-0.153741
ENSG00000169908,ENSG00000185291	0.542934	7.76412	6.6533	0.508304	15.8886	22.8163	2.73171	TM4SF1,IL3RA	0.465082	0.529102	0.0778521	0.0138326
ENSG00000121594,ENSG00000102854	0.0241972	0.680746	27.9729	0.489588	0.244671	0.44898	3	CD80,MSLN	0.0463508	0.133087	-0.0221536	-0.10889
ENSG00000114013,ENSG00000119888	0.144016	2.74152	16.6454	0.494691	1.72651	3.79592	2.76829	CD86,EPCAM	0.236918	0.304265	-0.0929023	-0.160249
ENSG00000196549,ENSG00000012124	0.121186	2.5061	18.1613	0.50489	1.98381	3.97959	3	MME,CD22	0.219602	0.271091	-0.0984151	-0.149904
ENSG00000102854,ENSG00000240505	0.0252961	0.743186	27.8368	0.499887	0.228859	0.285714	2.87805	MSLN,TNFRSF13B	0.133087	0.167132	-0.107791	-0.141836
ENSG00000163283,ENSG00000177455	0.0120645	0.35951	28.996	0.500537	0.0670988	0.0408163	3	ALPP,CD19	0.0315915	0.101625	-0.0195271	-0.0895601
ENSG00000131019,ENSG00000120949	0.02901	0.749487	26.7412	0.490086	0.372899	0.530612	2.97561	ULBP3,TNFRSF8	0.0389313	0.10291	-0.0099213	-0.0739003
ENSG00000115884,ENSG00000185291	0.348521	5.34155	9.93604	0.498417	6.25392	10.8776	2.5	SDC1,IL3RA	0.310784	0.529102	0.0377371	-0.180581
ENSG00000131019,ENSG00000173762	0.0155012	0.440737	28.4249	0.50882	0.413971	0.0816327	2.93902	ULBP3,CD7	0.0389313	0.180151	-0.0234301	-0.16465
ENSG00000157404,ENSG00000174059	0.428764	6.60254	8.96628	0.497027	10.296	17.2041	3	KIT,CD34	0.380011	0.427761	0.0487531	0.00100249
ENSG00000196083,ENSG00000146648	0.181708	3.29412	14.4037	0.500046	2.61566	6.36735	2.68293	IL1RAP,EGFR	0.188532	0.459682	-0.0068245	-0.277974
ENSG00000120217,ENSG00000196549	0.102481	2.19827	19.1802	0.506972	1.60524	3.10204	2.95122	CD274,MME	0.198812	0.219602	-0.0963313	-0.117121
ENSG00000131015,ENSG00000149294	0.0776759	1.75743	21.9972	0.496461	1.12417	2.28571	3	ULBP2,NCAM1	0.0860099	0.376846	-0.008334	-0.29917
ENSG00000141736,ENSG00000065361	0.47551	6.95871	7.7243	0.512707	18.0356	17.0408	2.4878	ERBB2,ERBB3	0.459536	0.507104	0.0159738	-0.0315941
ENSG00000131019,ENSG00000167653	0.0145686	0.457804	28.5142	0.511425	0.362261	0.102041	2.96341	ULBP3,PSCA	0.0389313	0.122384	-0.0243628	-0.107815
ENSG00000163283,ENSG00000157404	0.022521	0.638635	28.4232	0.491118	0.18974	0.469388	3	ALPP,KIT	0.0315915	0.380011	-0.0090705	-0.35749
ENSG00000163283,ENSG00000149294	0.0122723	0.348915	28.7357	0.503908	0.0902518	0.0408163	3	ALPP,NCAM1	0.0315915	0.376846	-0.0193192	-0.364573
ENSG00000128052,ENSG00000141736	0.477756	7.3134	8.19729	0.503665	13.8385	20.1429	2.9878	KDR,ERBB2	0.402978	0.459536	0.0747783	0.0182199
ENSG00000173762,ENSG00000157404	0.174378	3.20467	14.975	0.493252	2.44257	5.65306	2.97561	CD7,KIT	0.180151	0.380011	-0.0057731	-0.205633
ENSG00000026751,ENSG00000169908	0.132377	2.62364	16.8534	0.497053	3.08618	4.40816	3	SLAMF7,TM4SF1	0.137336	0.465082	-0.0049583	-0.332705
ENSG00000174059,ENSG00000141736	0.496036	7.44655	7.60996	0.502742	20.2555	21.7755	3	CD34,ERBB2	0.427761	0.459536	0.0682749	0.0364998
ENSG00000196083,ENSG00000105383	0.115708	2.32718	18.332	0.493499	1.7383	3.53061	2.87805	IL1RAP,CD33	0.188532	0.212341	-0.0728239	-0.0966327
ENSG00000066405,ENSG00000173762	0.0413608	1.00974	24.8262	0.498008	0.996529	0.897959	3	CLDN18,CD7	0.0537685	0.180151	-0.0124077	-0.13879
ENSG00000146648,ENSG00000167601	0.521335	7.86435	7.41748	0.49614	15.8205	21.0612	2.63415	EGFR,AXL	0.459682	0.480263	0.0616532	0.0410721
ENSG00000167653,ENSG00000174059	0.13954	2.68933	16.6466	0.503672	3.35658	4.59184	2.9878	PSCA,CD34	0.122384	0.427761	0.0171559	-0.288222
ENSG00000066405,ENSG00000119888	0.0414541	1.14406	25.3159	0.491536	2.94279	1.12245	2.97561	CLDN18,EPCAM	0.0537685	0.304265	-0.0123144	-0.262811
ENSG00000196083,ENSG00000115884	0.143096	2.68268	16.0803	0.48332	2.09888	4.38776	2.79268	IL1RAP,SDC1	0.188532	0.310784	-0.0454362	-0.167687
ENSG00000167653,ENSG00000196083	0.0777696	1.76902	20.4585	0.505058	1.11496	2.42857	2.92683	PSCA,IL1RAP	0.122384	0.188532	-0.0446141	-0.110763
ENSG00000240505,ENSG00000169908	0.0577483	1.43629	23.4706	0.493656	1.3105	1.2449	2.76829	TNFRSF13B,TM4SF1	0.167132	0.465082	-0.109384	-0.407334
ENSG00000177455,ENSG00000173762	0.0987311	2.04863	19.1405	0.504484	2.67583	2.10204	2.85366	CD19,CD7	0.101625	0.180151	-0.0028935	-0.0814196
ENSG00000105388,ENSG00000149294	0.0588285	1.51195	23.6135	0.502931	1.13846	1.93878	2.96341	CEACAM5,NCAM1	0.124096	0.376846	-0.0652675	-0.318017
ENSG00000105388,ENSG00000178568	0.0336847	0.917252	27.2604	0.502044	0.206715	0.22449	2.67073	CEACAM5,ERBB4	0.124096	0.241811	-0.0904113	-0.208126
ENSG00000163283,ENSG00000178568	0.0173027	0.496928	28.9537	0.500632	0.0680389	0.122449	2.95122	ALPP,ERBB4	0.0315915	0.241811	-0.0142888	-0.224508
ENSG00000131015,ENSG00000103855	0.103945	2.28079	19.3893	0.497815	1.40207	3.36735	3	ULBP2,CD276	0.0860099	0.495694	0.0179351	-0.391749
ENSG00000240505,ENSG00000105976	0.133934	2.83646	17.8497	0.493222	0.393	1.04082	1.70732	TNFRSF13B,MET	0.167132	0.399453	-0.0331979	-0.265519
ENSG00000110448,ENSG00000004468	0.0998273	2.09608	19.4477	0.495835	1.43273	2.20408	2.80488	CD5,CD38	0.129669	0.218755	-0.0298413	-0.118928
ENSG00000110448,ENSG00000078098	0.053269	1.36322	23.8044	0.493129	0.838263	1.38776	2.9878	CD5,FAP	0.129669	0.246991	-0.0763996	-0.193722
ENSG00000156738,ENSG00000146648	0.0787409	1.86953	21.2163	0.498982	1.11084	2.44898	2.95122	MS4A1,EGFR	0.10545	0.459682	-0.0267093	-0.380941
ENSG00000081051,ENSG00000174059	0.0114476	0.349734	29.461	0.500753	0.072437	0.0204082	3	AFP,CD34	0.0146384	0.427761	-0.0031908	-0.416314
ENSG00000110448,ENSG00000174059	0.104768	2.20383	19.0624	0.506579	1.62236	3.28571	3	CD5,CD34	0.129669	0.427761	-0.024901	-0.322994
ENSG00000147381,ENSG00000120949	0.0201419	0.626516	29.5687	0.517322	0.0881419	0.44898	2.97561	MAGEA4,TNFRSF8	0.0236483	0.10291	-0.0035063	-0.0827684
ENSG00000173762,ENSG00000174059	0.18343	3.35686	14.8236	0.495543	2.94016	6.28571	3	CD7,CD34	0.180151	0.427761	0.00327914	-0.244332
ENSG00000196549,ENSG00000174059	0.222119	3.77357	13.2801	0.49606	5.16387	7.44898	2.97561	MME,CD34	0.219602	0.427761	0.00251768	-0.205642
ENSG00000147381,ENSG00000181143	0.010774	0.317786	28.745	0.489611	0.0301277	0.0204082	3	MAGEA4,MUC16	0.0236483	0.0401245	-0.0128742	-0.0293505
ENSG00000102854,ENSG00000157404	0.115768	2.41861	18.1731	0.483072	2.32507	3.61224	2.97561	MSLN,KIT	0.133087	0.380011	-0.0173186	-0.264242
ENSG00000149294,ENSG00000141736	0.426152	6.5556	8.83734	0.496581	12.5897	17.3469	2.96341	NCAM1,ERBB2	0.376846	0.459536	0.0493061	-0.0333845
ENSG00000157404,ENSG00000128052	0.399931	6.23536	9.1623	0.506113	7.69429	15.5918	2.97561	KIT,KDR	0.380011	0.402978	0.0199199	-0.0030474
ENSG00000147381,ENSG00000110448	0.0148348	0.43138	30.2255	0.495842	0.0586826	0.183673	3	MAGEA4,CD5	0.0236483	0.129669	-0.0088135	-0.114834
ENSG00000163283,ENSG00000086205	0.0155542	0.460479	28.9011	0.495651	0.0810282	0.0816327	2.97561	ALPP,FOLH1	0.0315915	0.20122	-0.0160373	-0.185666
ENSG00000173638,ENSG00000157404	0.392504	6.12307	9.63608	0.501691	4.46918	15.1429	3	SLC19A1,KIT	0.372872	0.380011	0.0196323	0.0124933
ENSG00000185499,ENSG00000174059	0.372191	5.88172	9.47454	0.496377	10.9516	14.8571	3	MUC1,CD34	0.369301	0.427761	0.00288961	-0.0555705
ENSG00000196549,ENSG00000185499	0.197596	3.48178	14.2524	0.501515	3.98554	5.93878	2.92683	MME,MUC1	0.219602	0.369301	-0.0220059	-0.171706
ENSG00000065361,ENSG00000185291	0.600634	8.12169	5.43286	0.516155	7.59691	16.4286	1.5122	ERBB3,IL3RA	0.507104	0.529102	0.0935295	0.0715321
ENSG00000147381,ENSG00000111981	0.0207427	0.570881	28.5133	0.491659	0.0780464	0.326531	2.95122	MAGEA4,ULBP1	0.0236483	0.0586891	-0.0029056	-0.0379464
ENSG00000185664,ENSG00000173638	0.0870161	1.94599	20.5088	0.499899	1.27355	2.67347	3	PMEL,SLC19A1	0.111675	0.372872	-0.0246586	-0.285856
ENSG00000196549,ENSG00000178568	0.0691241	1.6248	22.2187	0.484498	0.807539	1.4898	2.85366	MME,ERBB4	0.219602	0.241811	-0.150477	-0.172687
ENSG00000120217,ENSG00000078098	0.122577	2.46994	18.3304	0.506875	1.58457	3.65306	2.95122	CD274,FAP	0.198812	0.246991	-0.0762352	-0.124414
ENSG00000131015,ENSG00000102854	0.0415999	1.05354	24.7137	0.5124	0.658706	1	3	ULBP2,MSLN	0.0860099	0.133087	-0.0444101	-0.091487
ENSG00000163283,ENSG00000110448	0.0179535	0.554719	28.9438	0.501384	0.126537	0.326531	3	ALPP,CD5	0.0315915	0.129669	-0.013638	-0.111715
ENSG00000131015,ENSG00000146648	0.0941302	2.01333	18.9881	0.504326	1.32912	2.81633	3	ULBP2,EGFR	0.0860099	0.459682	0.0081203	-0.365552
ENSG00000185499,ENSG00000198910	0.283779	4.53372	11.549	0.504285	5.46106	10.4082	2.87805	MUC1,L1CAM	0.369301	0.371716	-0.0855219	-0.0879366
ENSG00000110448,ENSG00000128052	0.100323	2.08928	18.8699	0.495787	1.41079	3.16327	3	CD5,KDR	0.129669	0.402978	-0.029346	-0.302655
ENSG00000026751,ENSG00000185291	0.145217	2.76743	16.3226	0.492543	2.27942	4.71429	2.87805	SLAMF7,IL3RA	0.137336	0.529102	0.00788172	-0.383884
ENSG00000181143,ENSG00000146648	0.0298786	0.850302	27.0958	0.491051	0.293858	0.77551	2.96341	MUC16,EGFR	0.0401245	0.459682	-0.010246	-0.429804
ENSG00000149294,ENSG00000010610	0.397913	6.13443	9.39259	0.491429	6.05791	15.6531	3	NCAM1,CD4	0.376846	0.407867	0.0210676	-0.0099535
ENSG00000181143,ENSG00000174059	0.0291433	0.852666	29.0868	0.50162	0.294636	0.77551	3	MUC16,CD34	0.0401245	0.427761	-0.0109812	-0.398618
ENSG00000185499,ENSG00000196923	0.380335	5.90962	9.38376	0.497289	16.763	15	2.93902	MUC1,LMP1	0.369301	0.455409	0.0110342	-0.0750734
ENSG00000086205,ENSG00000174059	0.199751	3.52053	14.1654	0.497234	2.68604	6.65306	3	FOLH1,CD34	0.20122	0.427761	-0.0014694	-0.22801
ENSG00000181143,ENSG00000115884	0.0255023	0.707952	27.8239	0.509163	0.228178	0.510204	2.97561	MUC16,SDC1	0.0401245	0.310784	-0.0146222	-0.285281
ENSG00000081051,ENSG00000146648	0.0140926	0.415724	30.6089	0.502293	0.0911057	0.102041	3	AFP,EGFR	0.0146384	0.459682	-0.0005458	-0.44559
ENSG00000121594,ENSG00000196083	0.0373382	0.987586	25.9769	0.494183	0.348116	0.632653	2.91463	CD80,IL1RAP	0.0463508	0.188532	-0.0090126	-0.151194
ENSG00000173638,ENSG00000185291	0.445658	6.92647	8.55279	0.486871	5.50328	18.0408	2.85366	SLC19A1,IL3RA	0.372872	0.529102	0.0727864	-0.0834437
ENSG00000026751,ENSG00000120217	0.085172	1.88616	20.4303	0.501281	1.43538	2.55102	2.9878	SLAMF7,CD274	0.137336	0.198812	-0.0521637	-0.11364
ENSG00000156738,ENSG00000157404	0.075249	1.76325	21.2017	0.503912	1.18984	2.06122	2.97561	MS4A1,KIT	0.10545	0.380011	-0.0302012	-0.304762
ENSG00000196083,ENSG00000167601	0.196452	3.50331	14.2888	0.489691	2.46497	6.18367	2.79268	IL1RAP,AXL	0.188532	0.480263	0.00791946	-0.283811
ENSG00000105383,ENSG00000185291	0.249487	4.18105	12.5454	0.498737	3.09672	7.95918	2.79268	CD33,IL3RA	0.212341	0.529102	0.0371456	-0.279615
ENSG00000086205,ENSG00000178568	0.138534	2.74435	17.0145	0.49019	1.48525	4.42857	2.91463	FOLH1,ERBB4	0.20122	0.241811	-0.0626869	-0.103277
ENSG00000115884,ENSG00000128052	0.306078	4.751	11.0399	0.505339	6.46327	10.6327	3	SDC1,KDR	0.310784	0.402978	-0.0047058	-0.0969002
ENSG00000010610,ENSG00000185291	0.491598	7.43387	7.70225	0.496066	9.64675	20.2653	2.86585	CD4,IL3RA	0.407867	0.529102	0.0837312	-0.0375037
ENSG00000157404,ENSG00000146648	0.41758	6.45526	8.81613	0.500168	9.27805	16.898	2.87805	KIT,EGFR	0.380011	0.459682	0.0375694	-0.0421021
ENSG00000167653,ENSG00000169908	0.130777	2.51951	16.5999	0.493939	7.72546	4.63265	2.97561	PSCA,TM4SF1	0.122384	0.465082	0.0083932	-0.334305
ENSG00000167653,ENSG00000178568	0.0186533	0.59744	29.5246	0.500583	0.44806	0.285714	2.89024	PSCA,ERBB4	0.122384	0.241811	-0.10373	-0.223158
ENSG00000111981,ENSG00000131015	0.0490574	1.23348	24.2964	0.495805	0.540305	1.34694	3	ULBP1,ULBP2	0.0586891	0.0860099	-0.0096317	-0.0369525
ENSG00000105388,ENSG00000120217	0.0414043	1.10049	26.4244	0.496286	0.586864	1.02041	2.95122	CEACAM5,CD274	0.124096	0.198812	-0.0826916	-0.157408
ENSG00000102854,ENSG00000010610	0.122659	2.48354	17.8427	0.502345	3.16027	3.91837	3	MSLN,CD4	0.133087	0.407867	-0.0104278	-0.285208
ENSG00000198681,ENSG00000078098	0.0149651	0.428788	29.3635	0.496812	0.0449853	0.0204082	2.97561	MAGEA1,FAP	0.0249306	0.246991	-0.0099655	-0.232025
ENSG00000163283,ENSG00000004468	0.01619	0.508313	29.2776	0.505217	0.148994	0.285714	3	ALPP,CD38	0.0315915	0.218755	-0.0154015	-0.202565
ENSG00000240505,ENSG00000178568	0.0750921	1.77482	21.7411	0.495042	0.119662	0.0408163	2.02439	TNFRSF13B,ERBB4	0.167132	0.241811	-0.0920399	-0.166719
ENSG00000198681,ENSG00000149294	0.0202607	0.582576	28.6928	0.495924	0.116798	0.469388	3	MAGEA1,NCAM1	0.0249306	0.376846	-0.0046699	-0.356585
ENSG00000131019,ENSG00000198910	0.0193407	0.498423	27.6823	0.489147	0.471966	0.142857	2.92683	ULBP3,L1CAM	0.0389313	0.371716	-0.0195906	-0.352375
ENSG00000163283,ENSG00000196083	0.0225295	0.597621	28.4526	0.49285	0.15026	0.367347	2.9878	ALPP,IL1RAP	0.0315915	0.188532	-0.009062	-0.166003
ENSG00000240505,ENSG00000185499	0.0890142	2.08496	20.8039	0.507562	0.484613	0.979592	2.32927	TNFRSF13B,MUC1	0.167132	0.369301	-0.0781179	-0.280287
ENSG00000111981,ENSG00000105388	0.0172056	0.530414	29.4423	0.492341	0.143754	0.204082	3	ULBP1,CEACAM5	0.0586891	0.124096	-0.0414834	-0.10689
ENSG00000181143,ENSG00000131015	0.0153587	0.44431	29.5451	0.503303	0.12471	0.142857	3	MUC16,ULBP2	0.0401245	0.0860099	-0.0247658	-0.0706512
ENSG00000004468,ENSG00000172270	0.256366	4.43666	12.4463	0.492199	3.87278	9.34694	2.95122	CD38,BSG	0.218755	0.527046	0.0376111	-0.27068
ENSG00000121594,ENSG00000173762	0.0445584	1.13262	24.4348	0.502808	0.412827	1	2.92683	CD80,CD7	0.0463508	0.180151	-0.0017925	-0.135592
ENSG00000173638,ENSG00000167601	0.438251	6.72318	8.55712	0.493438	5.65954	18.3061	2.92683	SLC19A1,AXL	0.372872	0.480263	0.0653794	-0.0420122
ENSG00000105388,ENSG00000105976	0.104161	2.28909	18.9816	0.497341	1.14626	3.46939	2.67073	CEACAM5,MET	0.124096	0.399453	-0.0199346	-0.295291
ENSG00000081051,ENSG00000173762	0.0112656	0.336392	28.8109	0.503814	0.0755962	0.0204082	3	AFP,CD7	0.0146384	0.180151	-0.0033728	-0.168885
ENSG00000120949,ENSG00000196083	0.0476698	1.20658	24.0279	0.49893	0.850722	1.14286	2.92683	TNFRSF8,IL1RAP	0.10291	0.188532	-0.0552406	-0.140863
ENSG00000120949,ENSG00000119888	0.0508114	1.30519	24.1432	0.495801	0.736259	1.44898	3	TNFRSF8,EPCAM	0.10291	0.304265	-0.052099	-0.253453
ENSG00000167653,ENSG00000010610	0.134003	2.58298	17.0397	0.488219	1.8819	4.32653	3	PSCA,CD4	0.122384	0.407867	0.0116194	-0.273864
ENSG00000174059,ENSG00000172270	0.519036	7.68508	7.23335	0.503085	31.1993	22.4898	2.97561	CD34,BSG	0.427761	0.527046	0.0912743	-0.0080108
ENSG00000163283,ENSG00000065361	0.0251128	0.714332	27.5995	0.492735	0.211432	0.469388	2.93902	ALPP,ERBB3	0.0315915	0.507104	-0.0064787	-0.481992
ENSG00000178568,ENSG00000010610	0.193062	3.46052	14.1519	0.490201	2.11215	6.65306	2.90244	ERBB4,CD4	0.241811	0.407867	-0.0487491	-0.214805
ENSG00000081051,ENSG00000004468	0.0107387	0.331369	28.5153	0.500398	0.0621261	0	3	AFP,CD38	0.0146384	0.218755	-0.0038998	-0.208016
ENSG00000081051,ENSG00000185291	0.0116022	0.339473	29.4482	0.503333	0.0752595	0.0204082	3	AFP,IL3RA	0.0146384	0.529102	-0.0030363	-0.5175
ENSG00000185664,ENSG00000167601	0.111042	2.27731	18.2675	0.501886	2.64451	3.46939	3	PMEL,AXL	0.111675	0.480263	-0.0006324	-0.369221
ENSG00000174059,ENSG00000167601	0.508916	7.71206	7.5082	0.490384	23.7481	22.0612	2.95122	CD34,AXL	0.427761	0.480263	0.0811552	0.0286532
ENSG00000081051,ENSG00000111981	0.0109607	0.323542	29.6042	0.494572	0.0330445	0	3	AFP,ULBP1	0.0146384	0.0586891	-0.0036778	-0.0477284
ENSG00000172322,ENSG00000102854	0.0415245	1.1402	25.2294	0.515678	0.860079	1.12245	3	CLEC12A,MSLN	0.0987541	0.133087	-0.0572296	-0.0915623
ENSG00000120217,ENSG00000146648	0.216142	3.8058	13.9336	0.496456	2.59625	6.46939	2.85366	CD274,EGFR	0.198812	0.459682	0.0173294	-0.243541
ENSG00000115884,ENSG00000105976	0.313979	4.86885	10.8801	0.494301	3.88242	8.93878	2.42683	SDC1,MET	0.310784	0.399453	0.00319569	-0.0854737
ENSG00000198910,ENSG00000196923	0.417304	6.31316	8.75825	0.509864	13.4966	16.6327	2.91463	L1CAM,LMP1	0.371716	0.455409	0.0455882	-0.0381047
ENSG00000172322,ENSG00000173638	0.107601	2.23215	18.3423	0.496336	1.8325	3.18367	3	CLEC12A,SLC19A1	0.0987541	0.372872	0.00884661	-0.265271
ENSG00000196083,ENSG00000103855	0.20628	3.64331	13.7669	0.501514	2.60032	6.4898	2.59756	IL1RAP,CD276	0.188532	0.495694	0.0177477	-0.289414
ENSG00000007062,ENSG00000115884	0.147929	2.76534	15.989	0.494594	3.51103	4.71429	2.89024	PROM1,SDC1	0.190563	0.310784	-0.0426344	-0.162855
ENSG00000081051,ENSG00000131015	0.0110761	0.334376	29.1602	0.483364	0.0544584	0	3	AFP,ULBP2	0.0146384	0.0860099	-0.0035623	-0.0749339
ENSG00000131015,ENSG00000156738	0.0276905	0.802465	27.509	0.492967	0.402271	0.530612	3	ULBP2,MS4A1	0.0860099	0.10545	-0.0583194	-0.0777597
ENSG00000240505,ENSG00000004468	0.0667921	1.6406	22.3204	0.494698	0.957962	1.20408	2.79268	TNFRSF13B,CD38	0.167132	0.218755	-0.10034	-0.151963
ENSG00000156738,ENSG00000128052	0.0764325	1.83788	21.7248	0.498844	1.25757	2.46939	3	MS4A1,KDR	0.10545	0.402978	-0.0290177	-0.326545
ENSG00000147381,ENSG00000173762	0.010671	0.307019	28.0179	0.495715	0.0233191	0	3	MAGEA4,CD7	0.0236483	0.180151	-0.0129773	-0.16948
ENSG00000131019,ENSG00000111981	0.0232871	0.584908	27.6251	0.498988	0.203259	0.306122	2.9878	ULBP3,ULBP1	0.0389313	0.0586891	-0.0156442	-0.0354019
ENSG00000111981,ENSG00000169908	0.0521153	1.31787	23.9684	0.503905	0.610412	1.44898	2.9878	ULBP1,TM4SF1	0.0586891	0.465082	-0.0065738	-0.412967
ENSG00000178568,ENSG00000169908	0.21471	3.75537	13.7956	0.496014	2.45441	7.63265	2.80488	ERBB4,TM4SF1	0.241811	0.465082	-0.0271008	-0.250372
ENSG00000147381,ENSG00000114013	0.0123734	0.385764	28.5541	0.491077	0.0517155	0.102041	2.96341	MAGEA4,CD86	0.0236483	0.236918	-0.0112748	-0.224545
ENSG00000156738,ENSG00000102854	0.0424814	1.1386	25.9987	0.495852	0.548538	0.979592	2.96341	MS4A1,MSLN	0.10545	0.133087	-0.0629688	-0.0906054
ENSG00000114013,ENSG00000078098	0.12889	2.68112	17.8193	0.496614	1.55806	3.61224	2.63415	CD86,FAP	0.236918	0.246991	-0.108028	-0.1181
ENSG00000156738,ENSG00000196083	0.0625104	1.52977	23.0155	0.500931	0.745103	1.46939	2.86585	MS4A1,IL1RAP	0.10545	0.188532	-0.0429399	-0.126022
ENSG00000185664,ENSG00000146648	0.109983	2.30393	19.4274	0.489708	3.15771	3.32653	3	PMEL,EGFR	0.111675	0.459682	-0.0016917	-0.349699
ENSG00000115884,ENSG00000173638	0.25608	4.31764	12.4498	0.516107	3.20882	9	2.93902	SDC1,SLC19A1	0.310784	0.372872	-0.0547036	-0.116792
ENSG00000086205,ENSG00000105383	0.0633474	1.60506	22.7014	0.511533	1.05809	1.87755	2.97561	FOLH1,CD33	0.20122	0.212341	-0.137873	-0.148994
ENSG00000066405,ENSG00000111981	0.0247108	0.638182	28.4136	0.494767	0.282895	0.387755	3	CLDN18,ULBP1	0.0537685	0.0586891	-0.0290577	-0.0339783
ENSG00000007062,ENSG00000120217	0.0663182	1.62901	22.2812	0.495967	1.1025	1.69388	2.95122	PROM1,CD274	0.190563	0.198812	-0.124245	-0.132494
ENSG00000167653,ENSG00000240505	0.0173793	0.528725	30.2424	0.48989	0.204649	0.244898	2.90244	PSCA,TNFRSF13B	0.122384	0.167132	-0.105004	-0.149753
ENSG00000004468,ENSG00000078098	0.0969605	2.15887	19.9172	0.499973	1.23333	2.85714	2.95122	CD38,FAP	0.218755	0.246991	-0.121794	-0.15003
ENSG00000172322,ENSG00000004468	0.0830797	1.86207	20.4284	0.493414	1.30428	2.26531	2.95122	CLEC12A,CD38	0.0987541	0.218755	-0.0156744	-0.135675
ENSG00000173762,ENSG00000185499	0.173492	3.2171	15.0491	0.503521	2.71773	5.89796	2.9878	CD7,MUC1	0.180151	0.369301	-0.006659	-0.19581
ENSG00000012124,ENSG00000065361	0.263799	4.49724	12.2167	0.501104	5.73532	9.36735	2.89024	CD22,ERBB3	0.271091	0.507104	-0.0072913	-0.243305
ENSG00000121594,ENSG00000178568	0.016498	0.497648	29.9512	0.499471	0.161526	0.0612245	2.93902	CD80,ERBB4	0.0463508	0.241811	-0.0298528	-0.225313
ENSG00000066405,ENSG00000141736	0.0469601	1.17799	23.4742	0.494196	2.12872	1.28571	2.9878	CLDN18,ERBB2	0.0537685	0.459536	-0.0068084	-0.412576
ENSG00000131019,ENSG00000185664	0.0228343	0.649987	29.2958	0.496112	0.411787	0.408163	3	ULBP3,PMEL	0.0389313	0.111675	-0.0160971	-0.0888404
ENSG00000198681,ENSG00000119888	0.020697	0.624653	28.839	0.505399	0.222364	0.510204	3	MAGEA1,EPCAM	0.0249306	0.304265	-0.0042336	-0.283568
ENSG00000121594,ENSG00000185291	0.0506143	1.26079	24.6308	0.494935	0.41551	1.02041	2.90244	CD80,IL3RA	0.0463508	0.529102	0.00426348	-0.478487
ENSG00000121594,ENSG00000065361	0.0320718	0.88058	27.2181	0.491796	0.308883	0.55102	2.91463	CD80,ERBB3	0.0463508	0.507104	-0.0142791	-0.475033
ENSG00000173638,ENSG00000146648	0.42153	6.42989	8.85405	0.502723	5.13068	16.7551	2.91463	SLC19A1,EGFR	0.372872	0.459682	0.0486582	-0.0381522
ENSG00000131015,ENSG00000157404	0.100113	2.10599	19.3318	0.502042	1.29454	3.06122	3	ULBP2,KIT	0.0860099	0.380011	0.0141029	-0.279898
ENSG00000105383,ENSG00000178568	0.0486316	1.27997	25.1948	0.50644	0.778297	1.20408	2.89024	CD33,ERBB4	0.212341	0.241811	-0.16371	-0.193179
ENSG00000007062,ENSG00000119888	0.158138	3.03108	16.0816	0.496234	4.39215	4.77551	2.81707	PROM1,EPCAM	0.190563	0.304265	-0.0324254	-0.146127
ENSG00000131015,ENSG00000172322	0.0317071	0.882706	25.7577	0.495592	0.571381	0.714286	3	ULBP2,CLEC12A	0.0860099	0.0987541	-0.0543028	-0.067047
ENSG00000120949,ENSG00000128052	0.0733174	1.74561	22.0409	0.489152	1.14963	2.2449	3	TNFRSF8,KDR	0.10291	0.402978	-0.029593	-0.329661
ENSG00000198681,ENSG00000111981	0.0195576	0.608012	30.2337	0.489182	0.0817618	0.326531	2.96341	MAGEA1,ULBP1	0.0249306	0.0586891	-0.005373	-0.0391314
ENSG00000110448,ENSG00000120889	0.141887	2.705	16.445	0.50227	2.17353	3.7551	2.85366	CD5,TNFRSF10B	0.129669	0.609847	0.0122184	-0.46796
ENSG00000173762,ENSG00000114013	0.143731	2.79103	16.3363	0.498402	2.17819	4.2449	2.89024	CD7,CD86	0.180151	0.236918	-0.0364194	-0.0931866
ENSG00000167653,ENSG00000128052	0.124992	2.57542	17.5255	0.504108	2.33704	4.53061	3	PSCA,KDR	0.122384	0.402978	0.00260781	-0.277986
ENSG00000131019,ENSG00000026751	0.0133417	0.395574	28.9061	0.495563	0.316211	0.0408163	2.95122	ULBP3,SLAMF7	0.0389313	0.137336	-0.0255896	-0.123994
ENSG00000177455,ENSG00000141736	0.0712321	1.7298	22.1836	0.501002	1.57931	2.32653	2.9878	CD19,ERBB2	0.101625	0.459536	-0.0303925	-0.388304
ENSG00000010610,ENSG00000146648	0.469007	7.08813	7.90653	0.488933	8.38294	19.4898	2.9878	CD4,EGFR	0.407867	0.459682	0.0611403	0.00932497
ENSG00000172322,ENSG00000007062	0.0383607	0.97977	26.2238	0.496833	0.562483	0.816327	3	CLEC12A,PROM1	0.0987541	0.190563	-0.0603933	-0.152203
ENSG00000131019,ENSG00000167601	0.038104	0.986038	25.6459	0.489236	0.607639	0.795918	2.92683	ULBP3,AXL	0.0389313	0.480263	-0.0008273	-0.442159
ENSG00000081051,ENSG00000119888	0.0112916	0.354214	28.9395	0.496035	0.0690075	0.0204082	3	AFP,EPCAM	0.0146384	0.304265	-0.0033468	-0.292973
ENSG00000147381,ENSG00000103855	0.0224862	0.666136	28.9269	0.494731	0.282588	0.510204	2.95122	MAGEA4,CD276	0.0236483	0.495694	-0.001162	-0.473207
ENSG00000120217,ENSG00000105976	0.192304	3.48073	15.0195	0.496962	2.10681	5.73469	2.86585	CD274,MET	0.198812	0.399453	-0.006508	-0.207149
ENSG00000185664,ENSG00000196083	0.0641666	1.46799	21.8128	0.502182	1.09753	1.77551	3	PMEL,IL1RAP	0.111675	0.188532	-0.047508	-0.124366
ENSG00000177455,ENSG00000004468	0.0787421	1.78606	20.7472	0.502176	1.33122	1.59184	2.82927	CD19,CD38	0.101625	0.218755	-0.0228825	-0.140013
ENSG00000078098,ENSG00000146648	0.259101	4.32323	12.0921	0.491755	4.05389	8.04082	2.45122	FAP,EGFR	0.246991	0.459682	0.0121099	-0.200582
ENSG00000172322,ENSG00000115884	0.0712842	1.67387	21.5719	0.506733	1.42354	2.06122	2.97561	CLEC12A,SDC1	0.0987541	0.310784	-0.0274699	-0.239499
ENSG00000012124,ENSG00000172270	0.325409	5.19162	10.8467	0.492728	17.6439	12.0408	2.97561	CD22,BSG	0.271091	0.527046	0.0543187	-0.201637
ENSG00000174059,ENSG00000120889	0.517174	7.56264	7.20569	0.503757	19.1431	21.5714	2.90244	CD34,TNFRSF10B	0.427761	0.609847	0.0894124	-0.0926733
ENSG00000111981,ENSG00000103855	0.0535245	1.32085	22.4415	0.493905	0.610827	1.55102	2.91463	ULBP1,CD276	0.0586891	0.495694	-0.0051646	-0.442169
ENSG00000121594,ENSG00000111981	0.017472	0.522352	28.1178	0.488119	0.156662	0.244898	3	CD80,ULBP1	0.0463508	0.0586891	-0.0288789	-0.0412171
ENSG00000081051,ENSG00000141736	0.0131928	0.418	29.8752	0.502772	0.0911363	0.102041	3	AFP,ERBB2	0.0146384	0.459536	-0.0014456	-0.446344
ENSG00000012124,ENSG00000185499	0.185446	3.26904	14.7962	0.501436	2.74225	5.4898	2.9878	CD22,MUC1	0.271091	0.369301	-0.0856441	-0.183855
ENSG00000167653,ENSG00000078098	0.0595852	1.47508	23.1427	0.506789	0.905904	1.69388	2.93902	PSCA,FAP	0.122384	0.246991	-0.0627985	-0.187405
ENSG00000131015,ENSG00000172270	0.105374	2.2038	18.7549	0.491308	1.46053	3.36735	3	ULBP2,BSG	0.0860099	0.527046	0.0193643	-0.421672
ENSG00000004468,ENSG00000010610	0.270398	4.45712	12.28	0.498745	3.44734	8.67347	2.86585	CD38,CD4	0.218755	0.407867	0.0516434	-0.137469
ENSG00000004468,ENSG00000119888	0.151644	2.96666	16.3203	0.491153	2.02877	4.77551	2.93902	CD38,EPCAM	0.218755	0.304265	-0.0671109	-0.152621
ENSG00000111981,ENSG00000196549	0.0196592	0.585315	28.3118	0.501151	0.269228	0.285714	3	ULBP1,MME	0.0586891	0.219602	-0.0390299	-0.199942
ENSG00000081051,ENSG00000128052	0.0131471	0.393038	28.8595	0.49647	0.0835852	0.0612245	3	AFP,KDR	0.0146384	0.402978	-0.0014913	-0.389831
ENSG00000131019,ENSG00000121594	0.0119718	0.33321	28.7037	0.510792	0.159661	0	2.95122	ULBP3,CD80	0.0389313	0.0463508	-0.0269595	-0.0343791
ENSG00000110448,ENSG00000196083	0.0769806	1.80636	20.6806	0.494956	1.09318	1.7551	2.86585	CD5,IL1RAP	0.129669	0.188532	-0.052688	-0.111552
ENSG00000196083,ENSG00000196923	0.203999	3.56152	14.0225	0.48961	2.76834	6.87755	2.91463	IL1RAP,LMP1	0.188532	0.455409	0.0154666	-0.25141
ENSG00000128052,ENSG00000169908	0.496326	7.59488	7.66792	0.505757	17.0186	20.6327	3	KDR,TM4SF1	0.402978	0.465082	0.0933483	0.031244
ENSG00000120217,ENSG00000169908	0.214038	3.74933	13.5982	0.49038	3.33642	7.16327	2.9878	CD274,TM4SF1	0.198812	0.465082	0.0152256	-0.251045
ENSG00000086205,ENSG00000185291	0.206216	3.59111	13.947	0.512494	2.55693	6.83673	2.91463	FOLH1,IL3RA	0.20122	0.529102	0.00499542	-0.322886
ENSG00000131015,ENSG00000174059	0.0919377	2.09908	20.6015	0.501237	1.32283	2.95918	3	ULBP2,CD34	0.0860099	0.427761	0.0059278	-0.335824
ENSG00000026751,ENSG00000114013	0.113316	2.33307	18.2987	0.491552	1.55331	2.95918	2.86585	SLAMF7,CD86	0.137336	0.236918	-0.0240201	-0.123602
ENSG00000196083,ENSG00000196549	0.115409	2.37891	18.1178	0.499685	1.56779	3.57143	2.92683	IL1RAP,MME	0.188532	0.219602	-0.0731232	-0.104192
ENSG00000121594,ENSG00000120217	0.0395339	1.06076	25.1043	0.508974	0.412936	1.02041	3	CD80,CD274	0.0463508	0.198812	-0.0068169	-0.159278
ENSG00000167601,ENSG00000065361	0.476394	7.06205	7.71935	0.49327	11.4166	17.0612	2.40244	AXL,ERBB3	0.480263	0.507104	-0.0038689	-0.03071
ENSG00000081051,ENSG00000105388	0.011249	0.330357	28.6707	0.505204	0.0259052	0	3	AFP,CEACAM5	0.0146384	0.124096	-0.0033895	-0.112847
ENSG00000120217,ENSG00000141736	0.222806	3.83791	13.5557	0.502123	2.98091	7.10204	2.93902	CD274,ERBB2	0.198812	0.459536	0.0239934	-0.236731
ENSG00000066405,ENSG00000131015	0.0314882	0.841832	26.1133	0.50484	0.519537	0.612245	3	CLDN18,ULBP2	0.0537685	0.0860099	-0.0222803	-0.0545218
ENSG00000198681,ENSG00000120949	0.0245978	0.647989	28.3729	0.500542	0.0925764	0.44898	2.97561	MAGEA1,TNFRSF8	0.0249306	0.10291	-0.0003328	-0.0783125
ENSG00000120217,ENSG00000119888	0.117227	2.35953	18.0841	0.499809	1.96893	3.5102	2.95122	CD274,EPCAM	0.198812	0.304265	-0.0815846	-0.187037
ENSG00000163283,ENSG00000172322	0.0195183	0.575785	28.9245	0.50643	0.180591	0.367347	3	ALPP,CLEC12A	0.0315915	0.0987541	-0.0120732	-0.0792358
ENSG00000173638,ENSG00000103855	0.439694	6.80382	8.4868	0.499254	5.53726	18.0816	2.90244	SLC19A1,CD276	0.372872	0.495694	0.0668223	-0.0559996
ENSG00000119888,ENSG00000065361	0.333745	5.17522	10.3506	0.50385	9.12512	10.6531	2.41463	EPCAM,ERBB3	0.304265	0.507104	0.0294804	-0.173359
ENSG00000177455,ENSG00000198910	0.0427087	1.09377	25.5172	0.491281	0.74756	1.02041	3	CD19,L1CAM	0.101625	0.371716	-0.0589159	-0.329007
ENSG00000078098,ENSG00000167601	0.251742	4.2739	12.6844	0.495969	4.9119	8.04082	2.64634	FAP,AXL	0.246991	0.480263	0.00475166	-0.228521
ENSG00000026751,ENSG00000120889	0.161627	2.99489	15.5634	0.4932	3.15837	4.81633	2.86585	SLAMF7,TNFRSF10B	0.137336	0.609847	0.0242917	-0.44822
ENSG00000163283,ENSG00000173762	0.0235469	0.644584	27.7097	0.502024	0.169806	0.469388	3	ALPP,CD7	0.0315915	0.180151	-0.0080446	-0.156604
ENSG00000177455,ENSG00000185499	0.0698188	1.6026	21.2747	0.501505	1.19597	2.02041	2.97561	CD19,MUC1	0.101625	0.369301	-0.0318058	-0.299482
ENSG00000004468,ENSG00000141736	0.259514	4.28723	12.0039	0.499317	3.22541	9.14286	2.96341	CD38,ERBB2	0.218755	0.459536	0.0407593	-0.200022
ENSG00000185499,ENSG00000141736	0.399387	6.0891	8.98282	0.49067	16.8662	15.0204	2.70732	MUC1,ERBB2	0.369301	0.459536	0.0300861	-0.0601491
ENSG00000181143,ENSG00000065361	0.0362326	0.991668	26.8181	0.503876	0.236801	0.510204	2.89024	MUC16,ERBB3	0.0401245	0.507104	-0.0038919	-0.470872
ENSG00000120217,ENSG00000128052	0.209821	3.69617	13.9779	0.492541	3.01002	6.87755	2.97561	CD274,KDR	0.198812	0.402978	0.0110093	-0.193157
ENSG00000081051,ENSG00000102854	0.0112284	0.354025	29.2569	0.515312	0.0494141	0.0204082	3	AFP,MSLN	0.0146384	0.133087	-0.00341	-0.121858
ENSG00000146648,ENSG00000065361	0.471797	6.97042	7.63561	0.496642	11.5432	15.898	2.03659	EGFR,ERBB3	0.459682	0.507104	0.012115	-0.0353072
ENSG00000131019,ENSG00000172322	0.0142677	0.411814	29.2107	0.521315	0.309659	0.0816327	2.9878	ULBP3,CLEC12A	0.0389313	0.0987541	-0.0246637	-0.0844864
ENSG00000110448,ENSG00000173762	0.123237	2.51018	17.9647	0.502159	2.31665	3.30612	2.86585	CD5,CD7	0.129669	0.180151	-0.006432	-0.056914
ENSG00000119888,ENSG00000010610	0.306172	4.88395	10.9663	0.497009	5.71491	11.1837	3	EPCAM,CD4	0.304265	0.407867	0.00190744	-0.101695
ENSG00000198910,ENSG00000010610	0.385874	6.01145	9.63136	0.499224	5.39392	15.4082	2.9878	L1CAM,CD4	0.371716	0.407867	0.0141579	-0.021993
ENSG00000156738,ENSG00000141736	0.0864881	1.95741	20.9734	0.508761	1.69536	2.59184	2.9878	MS4A1,ERBB2	0.10545	0.459536	-0.0189621	-0.373048
ENSG00000181143,ENSG00000173638	0.0258116	0.706619	26.8832	0.506044	0.230823	0.55102	3	MUC16,SLC19A1	0.0401245	0.372872	-0.0143129	-0.34706
ENSG00000066405,ENSG00000120217	0.0320249	0.855947	25.3244	0.495605	1.1708	0.653061	3	CLDN18,CD274	0.0537685	0.198812	-0.0217436	-0.166787
ENSG00000111981,ENSG00000240505	0.0145939	0.408761	28.2521	0.498522	0.0735943	0	2.92683	ULBP1,TNFRSF13B	0.0586891	0.167132	-0.0440951	-0.152538
ENSG00000105976,ENSG00000167601	0.416516	6.18012	8.63313	0.497296	5.93887	14.5918	2.46341	MET,AXL	0.399453	0.480263	0.0170634	-0.0637469
ENSG00000177455,ENSG00000167601	0.0794857	1.72073	20.5972	0.492742	1.89006	2.28571	3	CD19,AXL	0.101625	0.480263	-0.0221389	-0.400778
ENSG00000007062,ENSG00000196923	0.185308	3.26183	14.4192	0.499192	3.87082	6.08163	2.89024	PROM1,LMP1	0.190563	0.455409	-0.0052553	-0.270101
ENSG00000119888,ENSG00000146648	0.325193	5.11509	10.6532	0.49388	6.27717	11.2449	2.71951	EPCAM,EGFR	0.304265	0.459682	0.0209287	-0.134489
ENSG00000196083,ENSG00000004468	0.113427	2.46084	19.6009	0.492776	1.52914	2.85714	2.85366	IL1RAP,CD38	0.188532	0.218755	-0.0751055	-0.105328
ENSG00000105383,ENSG00000149294	0.155932	3.07461	16.4003	0.505395	1.94001	4.97959	3	CD33,NCAM1	0.212341	0.376846	-0.0564095	-0.220914
ENSG00000105388,ENSG00000114013	0.0485829	1.27175	24.5977	0.501658	0.600993	1.20408	2.82927	CEACAM5,CD86	0.124096	0.236918	-0.0755131	-0.188335
ENSG00000177455,ENSG00000120889	0.103056	2.08961	18.0102	0.501624	2.87376	2.71429	2.87805	CD19,TNFRSF10B	0.101625	0.609847	0.00143096	-0.506791
ENSG00000115884,ENSG00000157404	0.267977	4.2913	11.9291	0.493152	5.75179	9.26531	2.9878	SDC1,KIT	0.310784	0.380011	-0.0428062	-0.112033
ENSG00000012124,ENSG00000010610	0.290784	4.74759	11.1919	0.495419	6.9829	10.7551	2.89024	CD22,CD4	0.271091	0.407867	0.0196933	-0.117083
ENSG00000121594,ENSG00000110448	0.0506661	1.30983	24.1689	0.507418	0.385637	0.918367	2.87805	CD80,CD5	0.0463508	0.129669	0.00431523	-0.0790025
ENSG00000185664,ENSG00000149294	0.0726275	1.689	22.0255	0.510137	1.33401	2	3	PMEL,NCAM1	0.111675	0.376846	-0.0390471	-0.304218
ENSG00000172322,ENSG00000026751	0.0727762	1.67411	21.0652	0.483597	1.40787	2.04082	2.95122	CLEC12A,SLAMF7	0.0987541	0.137336	-0.0259779	-0.0645595
ENSG00000111981,ENSG00000149294	0.043993	1.11986	24.2526	0.498712	0.6291	1.28571	3	ULBP1,NCAM1	0.0586891	0.376846	-0.0146961	-0.332853
ENSG00000115884,ENSG00000185499	0.292552	4.66093	11.3019	0.5055	12.8499	9.40816	2.67073	SDC1,MUC1	0.310784	0.369301	-0.0182313	-0.076749
ENSG00000086205,ENSG00000105976	0.105847	2.22876	18.7206	0.500846	1.59644	3.36735	2.92683	FOLH1,MET	0.20122	0.399453	-0.0953738	-0.293606
ENSG00000185664,ENSG00000105388	0.0346619	0.977814	26.3575	0.498478	0.558221	0.918367	3	PMEL,CEACAM5	0.111675	0.124096	-0.0770127	-0.089434
ENSG00000198681,ENSG00000121594	0.0108781	0.319677	28.4495	0.504246	0.012194	0	3	MAGEA1,CD80	0.0249306	0.0463508	-0.0140525	-0.0354728
ENSG00000177455,ENSG00000105976	0.0610611	1.4129	22.4021	0.507007	0.687324	1.46939	2.90244	CD19,MET	0.101625	0.399453	-0.0405635	-0.338392
ENSG00000110448,ENSG00000240505	0.0657267	1.61969	22.2542	0.509389	0.985938	1.28571	2.81707	CD5,TNFRSF13B	0.129669	0.167132	-0.0639419	-0.101405
ENSG00000131015,ENSG00000240505	0.0122543	0.359786	28.2273	0.507036	0.144197	0.0204082	3	ULBP2,TNFRSF13B	0.0860099	0.167132	-0.0737556	-0.154878
ENSG00000147381,ENSG00000173638	0.0202299	0.617656	29.3369	0.507124	0.125095	0.510204	2.9878	MAGEA4,SLC19A1	0.0236483	0.372872	-0.0034184	-0.352642
ENSG00000131019,ENSG00000181143	0.0143065	0.385813	27.3239	0.496892	0.0963684	0.0612245	3	ULBP3,MUC16	0.0389313	0.0401245	-0.0246248	-0.025818
ENSG00000120949,ENSG00000196549	0.0753298	1.64124	20.6748	0.501235	1.04014	2.08163	3	TNFRSF8,MME	0.10291	0.219602	-0.0275806	-0.144272
ENSG00000185664,ENSG00000157404	0.105966	2.26604	18.798	0.49698	2.33292	3.36735	3	PMEL,KIT	0.111675	0.380011	-0.0057084	-0.274045
ENSG00000178568,ENSG00000157404	0.186611	3.42678	14.9911	0.506067	2.33002	6.65306	2.93902	ERBB4,KIT	0.241811	0.380011	-0.0552	-0.1934
ENSG00000141736,ENSG00000167601	0.529274	7.72994	6.9575	0.506279	22.6987	22.8571	2.73171	ERBB2,AXL	0.459536	0.480263	0.0697379	0.049011
ENSG00000147381,ENSG00000174059	0.0209507	0.612738	28.2772	0.497232	0.314741	0.510204	3	MAGEA4,CD34	0.0236483	0.427761	-0.0026976	-0.406811
ENSG00000147381,ENSG00000167601	0.0253066	0.727948	28.6781	0.500846	0.513837	0.510204	2.92683	MAGEA4,AXL	0.0236483	0.480263	0.00165838	-0.454957
ENSG00000181143,ENSG00000196083	0.0215067	0.688615	30.0225	0.518149	0.197338	0.469388	2.97561	MUC16,IL1RAP	0.0401245	0.188532	-0.0186178	-0.167025
ENSG00000105976,ENSG00000146648	0.429692	6.31814	8.39246	0.4905	5.90479	14.6122	2.15854	MET,EGFR	0.399453	0.459682	0.030239	-0.0299902
ENSG00000066405,ENSG00000185499	0.0581179	1.306	21.8465	0.502206	10.4974	1.2449	2.95122	CLDN18,MUC1	0.0537685	0.369301	0.00434941	-0.311183
ENSG00000167653,ENSG00000167601	0.133449	2.55316	16.6383	0.51212	3.85722	4.63265	2.92683	PSCA,AXL	0.122384	0.480263	0.0110653	-0.346814
ENSG00000167601,ENSG00000185291	0.556267	8.1862	6.39381	0.505277	14.4863	22.5306	2.39024	AXL,IL3RA	0.480263	0.529102	0.0760037	0.0271651
ENSG00000131019,ENSG00000105383	0.0162419	0.509999	30.0922	0.50378	0.46414	0.183673	2.97561	ULBP3,CD33	0.0389313	0.212341	-0.0226894	-0.196099
ENSG00000111981,ENSG00000196083	0.0211976	0.571937	27.0037	0.498166	0.273848	0.306122	2.93902	ULBP1,IL1RAP	0.0586891	0.188532	-0.0374914	-0.167335
ENSG00000198910,ENSG00000128052	0.362258	5.62482	9.84985	0.495399	6.55285	13.9184	3	L1CAM,KDR	0.371716	0.402978	-0.0094581	-0.0407201
ENSG00000240505,ENSG00000114013	0.109716	2.43193	19.2124	0.498975	0.681961	1.14286	2.18293	TNFRSF13B,CD86	0.167132	0.236918	-0.0574164	-0.127202
ENSG00000066405,ENSG00000196549	0.0297221	0.789695	25.3623	0.506294	0.832738	0.591837	2.97561	CLDN18,MME	0.0537685	0.219602	-0.0240464	-0.18988
ENSG00000121594,ENSG00000012124	0.0426295	1.16191	24.8898	0.496052	0.386151	0.938776	2.91463	CD80,CD22	0.0463508	0.271091	-0.0037214	-0.228461
ENSG00000121594,ENSG00000156738	0.0484627	1.21536	24.4276	0.501	0.319933	0.77551	2.87805	CD80,MS4A1	0.0463508	0.10545	0.00211189	-0.0569875
ENSG00000177455,ENSG00000120217	0.056215	1.4094	23.2844	0.498574	0.965375	1.55102	2.9878	CD19,CD274	0.101625	0.198812	-0.0454096	-0.142597
ENSG00000026751,ENSG00000010610	0.162675	3.01401	15.6267	0.489661	3.33429	4.71429	2.89024	SLAMF7,CD4	0.137336	0.407867	0.0253389	-0.245192
ENSG00000115884,ENSG00000065361	0.345428	5.13951	9.70778	0.510897	12.7882	9.38776	2.32927	SDC1,ERBB3	0.310784	0.507104	0.0346446	-0.161676
ENSG00000181143,ENSG00000196549	0.0257076	0.733371	28.3594	0.491783	0.231243	0.55102	3	MUC16,MME	0.0401245	0.219602	-0.0144169	-0.193894
ENSG00000081051,ENSG00000120949	0.0119682	0.339455	26.8056	0.509691	0.0418147	0.0204082	3	AFP,TNFRSF8	0.0146384	0.10291	-0.0026702	-0.0909422
ENSG00000147381,ENSG00000119888	0.0209984	0.607098	28.449	0.505804	0.49154	0.510204	3	MAGEA4,EPCAM	0.0236483	0.304265	-0.0026498	-0.283266
ENSG00000086205,ENSG00000198910	0.187338	3.30876	14.6136	0.496454	3.20026	6.32653	2.9878	FOLH1,L1CAM	0.20122	0.371716	-0.0138824	-0.184378
ENSG00000185664,ENSG00000102854	0.0378378	1.01797	26.017	0.508703	0.641937	0.857143	3	PMEL,MSLN	0.111675	0.133087	-0.0738368	-0.095249
ENSG00000120949,ENSG00000086205	0.0316151	0.868333	28.0744	0.501828	0.614225	0.632653	3	TNFRSF8,FOLH1	0.10291	0.20122	-0.0712952	-0.169605
ENSG00000131019,ENSG00000174059	0.0339036	0.878346	26.2382	0.501517	0.606452	0.77551	3	ULBP3,CD34	0.0389313	0.427761	-0.0050277	-0.393858
ENSG00000185499,ENSG00000128052	0.372063	5.68032	9.71485	0.500916	9.16206	14.6939	3	MUC1,KDR	0.369301	0.402978	0.00276144	-0.0309153
ENSG00000120949,ENSG00000007062	0.035806	0.93829	25.2573	0.504917	0.531083	0.714286	2.97561	TNFRSF8,PROM1	0.10291	0.190563	-0.0671043	-0.154757
ENSG00000177455,ENSG00000196083	0.0556507	1.36425	24.1247	0.499576	0.635445	1.02041	2.89024	CD19,IL1RAP	0.101625	0.188532	-0.0459739	-0.132882
ENSG00000066405,ENSG00000102854	0.0329485	0.868622	25.4693	0.498699	1.76733	0.734694	3	CLDN18,MSLN	0.0537685	0.133087	-0.02082	-0.100138
ENSG00000115884,ENSG00000174059	0.300469	4.83843	11.2601	0.498963	8.82026	10.9184	3	SDC1,CD34	0.310784	0.427761	-0.0103148	-0.127293
ENSG00000167653,ENSG00000120217	0.0373486	1.00749	27.8745	0.494772	0.802792	0.816327	2.9878	PSCA,CD274	0.122384	0.198812	-0.0850351	-0.161464
ENSG00000167653,ENSG00000007062	0.0698516	1.68406	22.4893	0.496168	1.05391	2.16327	2.95122	PSCA,PROM1	0.122384	0.190563	-0.0525321	-0.120712
ENSG00000177455,ENSG00000115884	0.0763608	1.6935	20.5016	0.507134	1.76634	2.22449	2.96341	CD19,SDC1	0.101625	0.310784	-0.0252638	-0.234423
ENSG00000196083,ENSG00000119888	0.132691	2.4378	17.0212	0.487004	1.71456	3.59184	2.81707	IL1RAP,EPCAM	0.188532	0.304265	-0.0558409	-0.171573
ENSG00000185664,ENSG00000010610	0.103843	2.22411	19.3491	0.496617	1.6591	3.26531	3	PMEL,CD4	0.111675	0.407867	-0.0078316	-0.304024
ENSG00000102854,ENSG00000169908	0.126789	2.52909	17.3072	0.490803	6.79619	4.10204	2.95122	MSLN,TM4SF1	0.133087	0.465082	-0.0062976	-0.338293
ENSG00000078098,ENSG00000103855	0.266194	4.39862	12.0239	0.494496	4.69192	8.04082	2.41463	FAP,CD276	0.246991	0.495694	0.0192038	-0.229499
ENSG00000196549,ENSG00000115884	0.136563	2.64325	16.7153	0.495042	3.65154	4.46939	2.97561	MME,SDC1	0.219602	0.310784	-0.0830382	-0.17422
ENSG00000102854,ENSG00000146648	0.1225	2.44248	18.0289	0.495313	2.90925	3.87755	2.90244	MSLN,EGFR	0.133087	0.459682	-0.010587	-0.337182
ENSG00000007062,ENSG00000086205	0.0608141	1.45606	23.0418	0.49488	1.1624	1.4898	2.95122	PROM1,FOLH1	0.190563	0.20122	-0.129749	-0.140406
ENSG00000105383,ENSG00000105976	0.200387	3.56784	14.1998	0.497924	2.15303	6.26531	2.82927	CD33,MET	0.212341	0.399453	-0.0119542	-0.199066
ENSG00000120949,ENSG00000114013	0.0687258	1.6046	21.3085	0.495634	0.96603	1.7551	2.92683	TNFRSF8,CD86	0.10291	0.236918	-0.0341846	-0.168192
ENSG00000078098,ENSG00000172270	0.261277	4.27956	11.7513	0.488578	5.04432	8.04082	2.67073	FAP,BSG	0.246991	0.527046	0.0142861	-0.26577
ENSG00000181143,ENSG00000141736	0.0375123	0.988381	26.045	0.49887	0.294818	0.77551	2.93902	MUC16,ERBB2	0.0401245	0.459536	-0.0026123	-0.422024
ENSG00000173638,ENSG00000120889	0.46048	6.947	8.30039	0.505384	5.72847	17.9592	2.81707	SLC19A1,TNFRSF10B	0.372872	0.609847	0.0876085	-0.149367
ENSG00000120949,ENSG00000065361	0.0579946	1.46845	24.1125	0.487031	0.837801	1.28571	2.90244	TNFRSF8,ERBB3	0.10291	0.507104	-0.0449158	-0.44911
ENSG00000149294,ENSG00000120889	0.423232	6.41084	8.80539	0.501773	11.2036	16.7755	2.84146	NCAM1,TNFRSF10B	0.376846	0.609847	0.046386	-0.186615
ENSG00000172322,ENSG00000157404	0.0797069	1.89656	22.2058	0.489657	1.23363	2.40816	3	CLEC12A,KIT	0.0987541	0.380011	-0.0190472	-0.300304
ENSG00000198910,ENSG00000157404	0.372953	5.9869	9.69087	0.488045	7.83371	14.4898	2.95122	L1CAM,KIT	0.371716	0.380011	0.0012366	-0.0070581
ENSG00000131015,ENSG00000173638	0.092861	2.07357	20.8419	0.508153	1.2863	2.87755	3	ULBP2,SLC19A1	0.0860099	0.372872	0.00685107	-0.280011
ENSG00000147381,ENSG00000185664	0.0211667	0.624987	28.6636	0.500623	0.160214	0.510204	3	MAGEA4,PMEL	0.0236483	0.111675	-0.0024815	-0.0905079
ENSG00000198910,ENSG00000065361	0.378609	5.89167	9.58928	0.506654	8.76093	14.3265	2.63415	L1CAM,ERBB3	0.371716	0.507104	0.0068927	-0.128496
ENSG00000198681,ENSG00000131015	0.0153501	0.47866	29.3387	0.504137	0.0753182	0.265306	3	MAGEA1,ULBP2	0.0249306	0.0860099	-0.0095805	-0.0706598
ENSG00000172322,ENSG00000078098	0.0610099	1.51508	23.1006	0.510843	0.903174	1.79592	3	CLEC12A,FAP	0.0987541	0.246991	-0.0377442	-0.185981
ENSG00000156738,ENSG00000026751	0.105253	2.17872	18.5963	0.497789	2.34275	2.4898	2.80488	MS4A1,SLAMF7	0.10545	0.137336	-0.000197	-0.0320824
ENSG00000177455,ENSG00000149294	0.0529816	1.38532	23.5	0.503188	0.846027	1.57143	3	CD19,NCAM1	0.101625	0.376846	-0.048643	-0.323864
ENSG00000185664,ENSG00000240505	0.0135255	0.43791	30.1489	0.487963	0.208844	0.0816327	3	PMEL,TNFRSF13B	0.111675	0.167132	-0.0981491	-0.153607
ENSG00000185664,ENSG00000105383	0.0438889	1.14076	25.4232	0.498159	0.862544	1.06122	3	PMEL,CD33	0.111675	0.212341	-0.0677858	-0.168452
ENSG00000167653,ENSG00000141736	0.139543	2.68804	16.2722	0.496331	6.73853	4.63265	2.97561	PSCA,ERBB2	0.122384	0.459536	0.0171589	-0.319994
ENSG00000147381,ENSG00000065361	0.0213608	0.602725	28.9169	0.498928	0.0650034	0.22449	2.92683	MAGEA4,ERBB3	0.0236483	0.507104	-0.0022875	-0.485744
ENSG00000131019,ENSG00000110448	0.0169383	0.495718	28.2294	0.498574	0.392519	0.163265	2.93902	ULBP3,CD5	0.0389313	0.129669	-0.021993	-0.11273
ENSG00000181143,ENSG00000110448	0.0206232	0.570411	28.4021	0.511106	0.171861	0.285714	3	MUC16,CD5	0.0401245	0.129669	-0.0195013	-0.109045
ENSG00000111981,ENSG00000173762	0.023085	0.608032	27.3944	0.504861	0.308435	0.306122	3	ULBP1,CD7	0.0586891	0.180151	-0.0356041	-0.157066
ENSG00000157404,ENSG00000196923	0.451779	6.76572	8.40751	0.499878	12.1635	17.9388	2.9878	KIT,LMP1	0.380011	0.455409	0.0717681	-0.0036301
ENSG00000131019,ENSG00000196083	0.018836	0.536767	27.0445	0.493864	0.486946	0.163265	2.82927	ULBP3,IL1RAP	0.0389313	0.188532	-0.0200954	-0.169696
ENSG00000081051,ENSG00000169908	0.0147544	0.405363	28.4547	0.493936	0.0880956	0.0816327	3	AFP,TM4SF1	0.0146384	0.465082	0.00011603	-0.450328
ENSG00000163283,ENSG00000146648	0.0271881	0.786863	28.1064	0.498398	0.236987	0.469388	2.91463	ALPP,EGFR	0.0315915	0.459682	-0.0044034	-0.432494
ENSG00000196083,ENSG00000157404	0.170158	3.10061	14.9856	0.506176	2.19479	5.28571	2.95122	IL1RAP,KIT	0.188532	0.380011	-0.0183748	-0.209853
ENSG00000149294,ENSG00000103855	0.438972	6.72338	8.84302	0.50156	10.0309	17.102	2.89024	NCAM1,CD276	0.376846	0.495694	0.0621266	-0.0567212
ENSG00000240505,ENSG00000078098	0.070112	1.71594	22.8953	0.504207	0.204092	0.204082	2.28049	TNFRSF13B,FAP	0.167132	0.246991	-0.0970201	-0.176879
ENSG00000081051,ENSG00000177455	0.0106318	0.322309	27.6066	0.506487	0.048541	0	3	AFP,CD19	0.0146384	0.101625	-0.0040066	-0.0909928
ENSG00000131019,ENSG00000157404	0.0336654	0.876159	25.5901	0.494617	0.574225	0.693878	2.9878	ULBP3,KIT	0.0389313	0.380011	-0.0052659	-0.346345
ENSG00000185499,ENSG00000185291	0.45208	6.62771	7.84638	0.493535	8.74039	14.8367	2.30488	MUC1,IL3RA	0.369301	0.529102	0.0827786	-0.0770219
ENSG00000178568,ENSG00000185291	0.285332	4.56849	11.4804	0.503789	2.19385	7.18367	2.0122	ERBB4,IL3RA	0.241811	0.529102	0.0435207	-0.24377
ENSG00000156738,ENSG00000086205	0.0293414	0.833107	27.3143	0.500915	0.438641	0.653061	3	MS4A1,FOLH1	0.10545	0.20122	-0.0761088	-0.171879
ENSG00000121594,ENSG00000146648	0.0354812	0.996876	26.3004	0.504214	0.391467	0.938776	2.9878	CD80,EGFR	0.0463508	0.459682	-0.0108697	-0.424201
ENSG00000120949,ENSG00000105383	0.0636683	1.48964	22.1215	0.499956	0.977457	1.69388	3	TNFRSF8,CD33	0.10291	0.212341	-0.0392421	-0.148673
ENSG00000173638,ENSG00000196923	0.457021	7.03109	8.37901	0.488702	6.19095	18.7347	2.96341	SLC19A1,LMP1	0.372872	0.455409	0.0841496	0.00161247
ENSG00000240505,ENSG00000149294	0.0409977	1.10874	25.4029	0.483879	0.417158	0.734694	2.87805	TNFRSF13B,NCAM1	0.167132	0.376846	-0.126134	-0.335848
ENSG00000167653,ENSG00000105976	0.122428	2.44133	17.025	0.509781	1.64277	4.14286	2.90244	PSCA,MET	0.122384	0.399453	4.47e-05	-0.277025
ENSG00000115884,ENSG00000146648	0.32544	5.15995	10.429	0.479842	10.2087	11.1224	2.65854	SDC1,EGFR	0.310784	0.459682	0.0146569	-0.134242
ENSG00000167653,ENSG00000119888	0.118967	2.4572	17.9423	0.500961	3.60246	3.95918	2.95122	PSCA,EPCAM	0.122384	0.304265	-0.0034167	-0.185298
ENSG00000147381,ENSG00000004468	0.0102736	0.311503	28.8979	0.496716	0.0242418	0	3	MAGEA4,CD38	0.0236483	0.218755	-0.0133747	-0.208481
ENSG00000185664,ENSG00000198910	0.0744374	1.72307	21.5057	0.507345	1.23002	2.2449	3	PMEL,L1CAM	0.111675	0.371716	-0.0372372	-0.297279
ENSG00000115884,ENSG00000141736	0.328366	5.18032	10.6549	0.487646	20.0278	11.5918	2.82927	SDC1,ERBB2	0.310784	0.459536	0.0175826	-0.13117
ENSG00000081051,ENSG00000181143	0.0100468	0.312019	29.0793	0.491303	0.0128815	0	3	AFP,MUC16	0.0146384	0.0401245	-0.0045916	-0.0300777
ENSG00000105976,ENSG00000128052	0.371473	5.81205	9.79242	0.51466	5.57738	14.2653	2.96341	MET,KDR	0.399453	0.402978	-0.0279804	-0.0315054
ENSG00000111981,ENSG00000120889	0.0425185	1.11961	26.0423	0.499608	0.485746	0.959184	2.92683	ULBP1,TNFRSF10B	0.0586891	0.609847	-0.0161706	-0.567329
ENSG00000105976,ENSG00000196923	0.392764	6.14	9.45553	0.497125	6.28218	15.0612	2.78049	MET,LMP1	0.399453	0.455409	-0.0066894	-0.0626453
ENSG00000110448,ENSG00000146648	0.10179	2.18076	19.5516	0.495931	1.32918	3.06122	2.9878	CD5,EGFR	0.129669	0.459682	-0.0278782	-0.357892
ENSG00000102854,ENSG00000198910	0.0840856	1.97344	20.4616	0.499555	1.21484	2.59184	2.9878	MSLN,L1CAM	0.133087	0.371716	-0.0490012	-0.28763
ENSG00000240505,ENSG00000141736	0.0766665	1.76093	21.7974	0.498955	0.749787	1.26531	2.52439	TNFRSF13B,ERBB2	0.167132	0.459536	-0.0904656	-0.38287
ENSG00000131015,ENSG00000105383	0.0429673	1.10855	24.2221	0.508512	0.816686	1.10204	3	ULBP2,CD33	0.0860099	0.212341	-0.0430426	-0.169374
ENSG00000026751,ENSG00000119888	0.102502	2.2565	18.6357	0.507404	1.97493	3.38776	3	SLAMF7,EPCAM	0.137336	0.304265	-0.0348333	-0.201762
ENSG00000078098,ENSG00000128052	0.228814	3.90026	13.0323	0.506375	4.09042	8.02041	2.97561	FAP,KDR	0.246991	0.402978	-0.0181764	-0.174164
ENSG00000163283,ENSG00000102854	0.0202213	0.617504	28.4246	0.495766	0.255751	0.469388	2.9878	ALPP,MSLN	0.0315915	0.133087	-0.0113702	-0.112865
ENSG00000111981,ENSG00000105383	0.0250839	0.701826	27.5215	0.503138	0.276896	0.306122	2.96341	ULBP1,CD33	0.0586891	0.212341	-0.0336051	-0.187257
ENSG00000198681,ENSG00000156738	0.0115475	0.31889	29.5352	0.5047	0.0341234	0	3	MAGEA1,MS4A1	0.0249306	0.10545	-0.0133831	-0.0939028
ENSG00000185499,ENSG00000103855	0.450312	6.3796	7.99428	0.499079	9.45438	15.0204	2.42683	MUC1,CD276	0.369301	0.495694	0.0810108	-0.0453816
ENSG00000146648,ENSG00000185291	0.527089	7.94709	6.93049	0.503095	11.0397	20.3061	2.15854	EGFR,IL3RA	0.459682	0.529102	0.067407	-0.0020126
ENSG00000007062,ENSG00000004468	0.0721376	1.68499	21.7926	0.507986	1.1144	1.85714	2.97561	PROM1,CD38	0.190563	0.218755	-0.118426	-0.146617
ENSG00000103855,ENSG00000172270	0.58011	8.47427	6.12375	0.503213	19.4818	23.1633	2.54878	CD276,BSG	0.495694	0.527046	0.0844165	0.0530638
ENSG00000131019,ENSG00000105976	0.0260666	0.779693	27.0239	0.492697	0.492873	0.346939	2.73171	ULBP3,MET	0.0389313	0.399453	-0.0128648	-0.373386
ENSG00000078098,ENSG00000169908	0.237397	4.02486	13.0432	0.485419	4.85536	8.04082	2.81707	FAP,TM4SF1	0.246991	0.465082	-0.0095934	-0.227685
ENSG00000066405,ENSG00000120889	0.0579951	1.42525	22.8551	0.499576	2.27831	1.28571	2.87805	CLDN18,TNFRSF10B	0.0537685	0.609847	0.0042266	-0.551852
ENSG00000111981,ENSG00000120217	0.0301415	0.782938	26.4173	0.495346	0.395091	0.428571	2.97561	ULBP1,CD274	0.0586891	0.198812	-0.0285476	-0.168671
ENSG00000163283,ENSG00000196549	0.0256489	0.743315	28.0007	0.502737	0.175363	0.469388	2.92683	ALPP,MME	0.0315915	0.219602	-0.0059426	-0.193953
ENSG00000198681,ENSG00000185291	0.0244575	0.689779	27.5448	0.503429	0.166074	0.510204	2.97561	MAGEA1,IL3RA	0.0249306	0.529102	-0.0004731	-0.504644
ENSG00000172322,ENSG00000141736	0.0992771	2.10744	19.026	0.497769	1.61577	3.06122	2.9878	CLEC12A,ERBB2	0.0987541	0.459536	0.00052299	-0.360259
ENSG00000081051,ENSG00000185499	0.011967	0.342913	28.969	0.501071	0.067999	0.0204082	3	AFP,MUC1	0.0146384	0.369301	-0.0026714	-0.357334
ENSG00000131015,ENSG00000198910	0.0690044	1.61699	22.1357	0.498685	1.08401	2.08163	3	ULBP2,L1CAM	0.0860099	0.371716	-0.0170055	-0.302712
ENSG00000120217,ENSG00000120889	0.220213	3.83773	13.6271	0.494337	3.33631	7.34694	2.89024	CD274,TNFRSF10B	0.198812	0.609847	0.0214013	-0.389634
ENSG00000156738,ENSG00000103855	0.0933027	1.9974	19.4776	0.508287	1.34109	2.55102	2.89024	MS4A1,CD276	0.10545	0.495694	-0.0121475	-0.402391
ENSG00000120949,ENSG00000120217	0.0539241	1.34749	23.2303	0.501777	0.886069	1.42857	2.9878	TNFRSF8,CD274	0.10291	0.198812	-0.0489862	-0.144888
ENSG00000026751,ENSG00000185499	0.119976	2.44674	18.4717	0.501501	2.08061	4.04082	2.97561	SLAMF7,MUC1	0.137336	0.369301	-0.01736	-0.249326
ENSG00000078098,ENSG00000120889	0.302084	4.73871	11.0574	0.504281	4.68597	8.04082	2.18293	FAP,TNFRSF10B	0.246991	0.609847	0.0550935	-0.307763
ENSG00000167653,ENSG00000105388	0.0712152	1.73115	22.9998	0.500137	5.44143	2.38776	2.95122	PSCA,CEACAM5	0.122384	0.124096	-0.0511685	-0.0528808
ENSG00000110448,ENSG00000185499	0.0974979	2.11391	19.336	0.494618	1.32879	3	2.97561	CD5,MUC1	0.129669	0.369301	-0.0321706	-0.271803
ENSG00000119888,ENSG00000185291	0.353407	5.30434	9.8836	0.499737	6.0553	11.7143	2.56098	EPCAM,IL3RA	0.304265	0.529102	0.0491422	-0.175695
ENSG00000111981,ENSG00000177455	0.0234757	0.660835	27.8682	0.50431	0.199639	0.428571	3	ULBP1,CD19	0.0586891	0.101625	-0.0352134	-0.0781489
ENSG00000177455,ENSG00000185291	0.0910871	2.01334	19.8743	0.503059	1.58734	2.67347	2.87805	CD19,IL3RA	0.101625	0.529102	-0.0105375	-0.438015
ENSG00000110448,ENSG00000185291	0.130054	2.58274	16.9501	0.497419	1.94853	3.71429	2.85366	CD5,IL3RA	0.129669	0.529102	0.00038548	-0.399048
ENSG00000131015,ENSG00000004468	0.0383642	1.05544	25.3226	0.499556	0.823056	0.918367	3	ULBP2,CD38	0.0860099	0.218755	-0.0476457	-0.180391
ENSG00000131015,ENSG00000078098	0.0457489	1.17742	24.8581	0.497164	0.745238	1.12245	3	ULBP2,FAP	0.0860099	0.246991	-0.0402611	-0.201242
ENSG00000131019,ENSG00000169908	0.0346878	0.962892	27.5872	0.503285	0.607799	0.795918	2.93902	ULBP3,TM4SF1	0.0389313	0.465082	-0.0042435	-0.430394
ENSG00000198681,ENSG00000169908	0.0195262	0.61153	28.804	0.50659	0.220036	0.510204	3	MAGEA1,TM4SF1	0.0249306	0.465082	-0.0054044	-0.445556
ENSG00000173762,ENSG00000103855	0.189317	3.46894	14.5475	0.507413	2.85066	6.4898	2.92683	CD7,CD276	0.180151	0.495694	0.00916649	-0.306376
ENSG00000141736,ENSG00000146648	0.52574	7.82974	7.07584	0.492844	17.5266	21.4694	2.68293	ERBB2,EGFR	0.459536	0.459682	0.0662037	0.0660579
ENSG00000167653,ENSG00000146648	0.12997	2.5068	16.6274	0.489674	3.48222	4.57143	2.92683	PSCA,EGFR	0.122384	0.459682	0.00758636	-0.329712
ENSG00000105388,ENSG00000240505	0.044011	1.21389	25.9443	0.50764	0.396618	0.571429	2.67073	CEACAM5,TNFRSF13B	0.124096	0.167132	-0.0800849	-0.123121
ENSG00000081051,ENSG00000196923	0.0136078	0.414589	28.7106	0.49659	0.0874327	0.102041	3	AFP,LMP1	0.0146384	0.455409	-0.0010306	-0.441801
ENSG00000177455,ENSG00000196923	0.092309	1.88209	19.8076	0.511403	3.76922	2.71429	2.9878	CD19,LMP1	0.101625	0.455409	-0.0093156	-0.3631
ENSG00000147381,ENSG00000105976	0.0158427	0.469033	28.7464	0.501375	0.019323	0	2.93902	MAGEA4,MET	0.0236483	0.399453	-0.0078055	-0.38361
ENSG00000105388,ENSG00000173638	0.064343	1.64946	24.0445	0.500282	0.814868	2.22449	2.97561	CEACAM5,SLC19A1	0.124096	0.372872	-0.0597529	-0.308529
ENSG00000163283,ENSG00000128052	0.0201345	0.63649	28.6018	0.497902	0.26172	0.469388	3	ALPP,KDR	0.0315915	0.402978	-0.011457	-0.382844
ENSG00000181143,ENSG00000012124	0.0179952	0.521683	27.9387	0.51312	0.165622	0.183673	3	MUC16,CD22	0.0401245	0.271091	-0.0221293	-0.253095
ENSG00000111981,ENSG00000157404	0.0512078	1.27893	22.6065	0.49151	0.657344	1.4898	3	ULBP1,KIT	0.0586891	0.380011	-0.0074812	-0.328803
ENSG00000172322,ENSG00000149294	0.060249	1.51895	24.4281	0.492017	1.00076	1.67347	3	CLEC12A,NCAM1	0.0987541	0.376846	-0.038505	-0.316597
ENSG00000163283,ENSG00000111981	0.0175579	0.514683	28.9334	0.507814	0.0861257	0.204082	3	ALPP,ULBP1	0.0315915	0.0586891	-0.0140336	-0.0411312
ENSG00000004468,ENSG00000196549	0.139923	2.77931	16.4894	0.506568	1.75728	4.42857	2.93902	CD38,MME	0.218755	0.219602	-0.0788322	-0.0796791
ENSG00000196549,ENSG00000146648	0.228534	3.90286	13.2799	0.511941	4.75733	7.81633	2.89024	MME,EGFR	0.219602	0.459682	0.00893249	-0.231148
ENSG00000105383,ENSG00000010610	0.22754	3.97228	13.1669	0.500792	3.71907	8.06122	2.93902	CD33,CD4	0.212341	0.407867	0.0151991	-0.180327
ENSG00000167653,ENSG00000114013	0.0359581	1.04247	26.5158	0.50681	0.769328	0.938776	2.93902	PSCA,CD86	0.122384	0.236918	-0.0864256	-0.20096
ENSG00000007062,ENSG00000065361	0.215406	3.64065	13.3182	0.511049	3.71099	5.26531	2.56098	PROM1,ERBB3	0.190563	0.507104	0.024843	-0.291698
ENSG00000110448,ENSG00000196549	0.0769079	1.7819	20.9793	0.498519	1.21685	2.08163	3	CD5,MME	0.129669	0.219602	-0.0527607	-0.142694
ENSG00000086205,ENSG00000172270	0.236337	4.03002	13.0485	0.487192	6.52305	7.79592	2.89024	FOLH1,BSG	0.20122	0.527046	0.0351169	-0.290709
ENSG00000111981,ENSG00000004468	0.0173889	0.564784	28.9693	0.497647	0.262227	0.265306	3	ULBP1,CD38	0.0586891	0.218755	-0.0413002	-0.201366
ENSG00000004468,ENSG00000114013	0.152896	3.00128	16.5311	0.498185	2.02984	4.40816	2.87805	CD38,CD86	0.218755	0.236918	-0.0658582	-0.0840215
ENSG00000081051,ENSG00000196549	0.0158702	0.414368	27.4878	0.507642	0.0816139	0.0816327	3	AFP,MME	0.0146384	0.219602	0.00123177	-0.203731
ENSG00000240505,ENSG00000128052	0.0462723	1.18163	24.9165	0.490761	0.561794	1.18367	2.97561	TNFRSF13B,KDR	0.167132	0.402978	-0.12086	-0.356706
ENSG00000198681,ENSG00000007062	0.0210964	0.583158	27.9975	0.503043	0.154409	0.469388	3	MAGEA1,PROM1	0.0249306	0.190563	-0.0038341	-0.169467
ENSG00000185664,ENSG00000169908	0.116073	2.28812	18.1066	0.490416	3.11353	3.46939	3	PMEL,TM4SF1	0.111675	0.465082	0.00439846	-0.349009
ENSG00000120217,ENSG00000004468	0.127355	2.57184	17.2812	0.502619	1.94295	3.89796	2.97561	CD274,CD38	0.198812	0.218755	-0.071457	-0.0913996
ENSG00000157404,ENSG00000167601	0.450412	6.85291	8.39393	0.504783	11.3703	18.2449	2.97561	KIT,AXL	0.380011	0.480263	0.0704009	-0.0298517
ENSG00000198910,ENSG00000103855	0.408791	6.34294	9.02908	0.508141	7.47994	16.449	2.73171	L1CAM,CD276	0.371716	0.495694	0.0370749	-0.0869027
ENSG00000167653,ENSG00000105383	0.0499324	1.30912	24.7908	0.498835	0.820002	1.34694	2.9878	PSCA,CD33	0.122384	0.212341	-0.0724514	-0.162409
ENSG00000196083,ENSG00000173638	0.170962	3.17836	15.509	0.50972	2.30522	5.38776	2.92683	IL1RAP,SLC19A1	0.188532	0.372872	-0.0175704	-0.20191
ENSG00000007062,ENSG00000146648	0.195505	3.59193	14.6355	0.481111	2.99961	5.87755	2.68293	PROM1,EGFR	0.190563	0.459682	0.00494137	-0.264177
ENSG00000177455,ENSG00000086205	0.0249036	0.768855	29.158	0.500852	0.415455	0.489796	3	CD19,FOLH1	0.101625	0.20122	-0.076721	-0.176317
ENSG00000120949,ENSG00000173638	0.0942371	1.98477	19.0944	0.498598	1.18392	2.85714	3	TNFRSF8,SLC19A1	0.10291	0.372872	-0.0086733	-0.278635
ENSG00000114013,ENSG00000065361	0.230035	3.94541	13.4208	0.500005	2.09989	4.63265	2.2439	CD86,ERBB3	0.236918	0.507104	-0.0068832	-0.27707
ENSG00000198910,ENSG00000120889	0.399902	6.25244	9.16726	0.482936	8.10939	15.7959	2.70732	L1CAM,TNFRSF10B	0.371716	0.609847	0.0281857	-0.209945
ENSG00000120949,ENSG00000167601	0.0875888	1.90762	19.9802	0.489895	1.2232	2.63265	2.97561	TNFRSF8,AXL	0.10291	0.480263	-0.0153216	-0.392674
ENSG00000131015,ENSG00000010610	0.0900586	1.95363	20.2057	0.496912	1.26081	2.5102	3	ULBP2,CD4	0.0860099	0.407867	0.00404864	-0.317808
ENSG00000185664,ENSG00000065361	0.0846744	1.89823	20.1741	0.496499	2.64741	2.55102	3	PMEL,ERBB3	0.111675	0.507104	-0.0270002	-0.42243
ENSG00000105388,ENSG00000119888	0.127288	2.599	17.5381	0.507641	11.734	3.4898	2.67073	CEACAM5,EPCAM	0.124096	0.304265	0.00319163	-0.176977
ENSG00000119888,ENSG00000103855	0.339497	5.41047	10.2157	0.497916	6.68215	12.0816	2.68293	EPCAM,CD276	0.304265	0.495694	0.0352328	-0.156196
ENSG00000149294,ENSG00000185291	0.438319	6.7414	8.54042	0.508552	8.79685	17.4286	2.86585	NCAM1,IL3RA	0.376846	0.529102	0.0614731	-0.0907829
ENSG00000105388,ENSG00000196549	0.0496331	1.33795	24.4199	0.495467	1.0173	1.67347	2.97561	CEACAM5,MME	0.124096	0.219602	-0.0744629	-0.169969
ENSG00000105388,ENSG00000026751	0.071809	1.73259	22.9899	0.492718	1.18023	2.32653	2.96341	CEACAM5,SLAMF7	0.124096	0.137336	-0.0522869	-0.0655266
ENSG00000181143,ENSG00000078098	0.0326339	0.902329	26.8991	0.495793	0.239938	0.632653	2.91463	MUC16,FAP	0.0401245	0.246991	-0.0074906	-0.214357
ENSG00000119888,ENSG00000157404	0.282371	4.65916	11.6032	0.509381	5.82187	10.2245	2.93902	EPCAM,KIT	0.304265	0.380011	-0.0218936	-0.0976396
ENSG00000198681,ENSG00000012124	0.0212956	0.60079	28.3664	0.504046	0.145773	0.469388	3	MAGEA1,CD22	0.0249306	0.271091	-0.003635	-0.249795
ENSG00000110448,ENSG00000115884	0.105893	2.25035	19.8189	0.499571	1.5678	3	3	CD5,SDC1	0.129669	0.310784	-0.0237755	-0.20489
ENSG00000026751,ENSG00000105976	0.123209	2.54734	17.4859	0.506435	1.50176	4.06122	2.90244	SLAMF7,MET	0.137336	0.399453	-0.0141268	-0.276244
ENSG00000121594,ENSG00000086205	0.0218066	0.630572	28.2105	0.500188	0.247987	0.326531	3	CD80,FOLH1	0.0463508	0.20122	-0.0245442	-0.179414
ENSG00000121594,ENSG00000198910	0.0178718	0.496856	27.8818	0.498938	0.26035	0.163265	2.9878	CD80,L1CAM	0.0463508	0.371716	-0.028479	-0.353844
ENSG00000147381,ENSG00000105388	0.0104327	0.318567	28.3356	0.505818	0.0160172	0	3	MAGEA4,CEACAM5	0.0236483	0.124096	-0.0132155	-0.113663
ENSG00000173762,ENSG00000169908	0.193474	3.46704	14.5178	0.497383	4.16952	6.4898	3	CD7,TM4SF1	0.180151	0.465082	0.0133229	-0.271609
ENSG00000178568,ENSG00000120889	0.292865	4.66544	11.1716	0.496999	2.10647	6.61224	1.91463	ERBB4,TNFRSF10B	0.241811	0.609847	0.0510543	-0.316982
ENSG00000007062,ENSG00000128052	0.181788	3.29094	15.0498	0.510809	2.53334	5.93878	2.96341	PROM1,KDR	0.190563	0.402978	-0.0087758	-0.22119
ENSG00000105976,ENSG00000010610	0.357123	5.45058	9.88999	0.49941	5.10854	13.8571	2.90244	MET,CD4	0.399453	0.407867	-0.0423295	-0.0507434
ENSG00000120949,ENSG00000149294	0.0574578	1.4314	22.7894	0.503042	0.94997	1.63265	3	TNFRSF8,NCAM1	0.10291	0.376846	-0.0454526	-0.319388
ENSG00000196549,ENSG00000103855	0.247293	4.1487	12.716	0.49933	4.30364	7.81633	2.81707	MME,CD276	0.219602	0.495694	0.0276918	-0.2484
ENSG00000121594,ENSG00000174059	0.0423194	1.05296	24.6074	0.487982	0.412911	1.02041	3	CD80,CD34	0.0463508	0.427761	-0.0040314	-0.385442
ENSG00000196083,ENSG00000120889	0.219561	3.687	13.5593	0.499893	2.83685	6.93878	2.4878	IL1RAP,TNFRSF10B	0.188532	0.609847	0.0310284	-0.390286
ENSG00000185664,ENSG00000120889	0.104641	2.22625	18.2452	0.502044	2.29314	3.4898	3	PMEL,TNFRSF10B	0.111675	0.609847	-0.007034	-0.505206
ENSG00000131015,ENSG00000173762	0.0442659	1.09515	24.1272	0.509522	0.812745	1.06122	3	ULBP2,CD7	0.0860099	0.180151	-0.041744	-0.135885
ENSG00000066405,ENSG00000065361	0.0537762	1.37536	22.8607	0.508458	1.77204	1.20408	2.87805	CLDN18,ERBB3	0.0537685	0.507104	7.65e-06	-0.453328
ENSG00000105388,ENSG00000174059	0.107215	2.22585	18.5416	0.484764	2.18168	3.67347	2.96341	CEACAM5,CD34	0.124096	0.427761	-0.0168805	-0.320546
ENSG00000173762,ENSG00000128052	0.191882	3.30267	14.1039	0.501293	2.73475	6.28571	3	CD7,KDR	0.180151	0.402978	0.0117317	-0.211096
ENSG00000198910,ENSG00000146648	0.394631	6.11712	9.17888	0.500847	7.3823	15.1633	2.78049	L1CAM,EGFR	0.371716	0.459682	0.0229155	-0.0650507
ENSG00000026751,ENSG00000115884	0.121538	2.43121	17.5156	0.496932	2.6079	4.10204	3	SLAMF7,SDC1	0.137336	0.310784	-0.015798	-0.189246
ENSG00000147381,ENSG00000196923	0.020934	0.61144	28.2044	0.508573	0.545409	0.510204	2.9878	MAGEA4,LMP1	0.0236483	0.455409	-0.0027143	-0.434475
ENSG00000012124,ENSG00000119888	0.195346	3.4773	14.1166	0.49956	3.68679	6.59184	3	CD22,EPCAM	0.271091	0.304265	-0.0757444	-0.108919
ENSG00000196923,ENSG00000065361	0.439772	6.60305	8.33841	0.502855	14.4468	17.4694	2.7561	LMP1,ERBB3	0.455409	0.507104	-0.0156364	-0.0673319
ENSG00000156738,ENSG00000167653	0.0319619	0.950993	28.6276	0.495304	0.499837	0.77551	3	MS4A1,PSCA	0.10545	0.122384	-0.0734883	-0.0904218
ENSG00000141736,ENSG00000185291	0.549283	8.11171	6.66102	0.516946	12.5945	22.0816	2.5122	ERBB2,IL3RA	0.459536	0.529102	0.0897463	0.0201809
ENSG00000240505,ENSG00000010610	0.0594978	1.48621	23.1744	0.505827	1.43861	1.34694	2.86585	TNFRSF13B,CD4	0.167132	0.407867	-0.107634	-0.348369
ENSG00000185664,ENSG00000185291	0.113746	2.22647	17.6908	0.493892	1.99602	3.44898	3	PMEL,IL3RA	0.111675	0.529102	0.00207092	-0.415356
ENSG00000156738,ENSG00000078098	0.0398227	1.08168	27.5043	0.500932	0.529336	0.938776	2.96341	MS4A1,FAP	0.10545	0.246991	-0.0656275	-0.207168
ENSG00000004468,ENSG00000146648	0.244167	4.22107	12.8908	0.50223	2.91601	8.65306	2.92683	CD38,EGFR	0.218755	0.459682	0.0254118	-0.215516
ENSG00000086205,ENSG00000115884	0.0907791	2.0285	20.0754	0.510724	2.14773	2.85714	2.97561	FOLH1,SDC1	0.20122	0.310784	-0.110441	-0.220004
ENSG00000147381,ENSG00000141736	0.0235637	0.692699	27.9077	0.502765	0.438552	0.510204	2.96341	MAGEA4,ERBB2	0.0236483	0.459536	-8.46e-05	-0.435973
ENSG00000105388,ENSG00000128052	0.102402	2.17446	18.9908	0.50519	1.4131	3.59184	3	CEACAM5,KDR	0.124096	0.402978	-0.0216938	-0.300576
ENSG00000172322,ENSG00000172270	0.104028	2.28625	19.2838	0.507335	3.24969	3.5102	3	CLEC12A,BSG	0.0987541	0.527046	0.00527438	-0.423018
ENSG00000131015,ENSG00000012124	0.0652002	1.55385	22.1436	0.501793	0.987115	1.87755	3	ULBP2,CD22	0.0860099	0.271091	-0.0208097	-0.20589
ENSG00000198681,ENSG00000196923	0.0194904	0.616948	30.2379	0.502274	0.222403	0.510204	3	MAGEA1,LMP1	0.0249306	0.455409	-0.0054402	-0.435918
ENSG00000172322,ENSG00000167601	0.0895607	1.99291	19.947	0.498274	1.81185	3.02041	3	CLEC12A,AXL	0.0987541	0.480263	-0.0091934	-0.390703
ENSG00000078098,ENSG00000012124	0.0730515	1.80413	21.9098	0.489697	1.22752	2.20408	2.9878	FAP,CD22	0.246991	0.271091	-0.173939	-0.198039
ENSG00000198910,ENSG00000172270	0.439466	6.70235	8.52483	0.499235	29.0423	17.0612	2.90244	L1CAM,BSG	0.371716	0.527046	0.0677496	-0.0875809
ENSG00000172322,ENSG00000156738	0.0643126	1.50176	22.2655	0.494608	1.21414	1.65306	2.95122	CLEC12A,MS4A1	0.0987541	0.10545	-0.0344415	-0.0411377
ENSG00000121594,ENSG00000167653	0.0178177	0.513642	28.5446	0.501585	0.202587	0.183673	3	CD80,PSCA	0.0463508	0.122384	-0.0285332	-0.104566
ENSG00000147381,ENSG00000178568	0.0186965	0.556428	29.8094	0.505668	0.115261	0.408163	2.9878	MAGEA4,ERBB4	0.0236483	0.241811	-0.0049517	-0.223114
ENSG00000026751,ENSG00000007062	0.0777268	1.77719	21.5065	0.507994	1.16998	2.28571	3	SLAMF7,PROM1	0.137336	0.190563	-0.0596089	-0.112837
ENSG00000167653,ENSG00000185291	0.134791	2.64296	16.7296	0.501999	2.29557	4.61224	2.90244	PSCA,IL3RA	0.122384	0.529102	0.0124075	-0.394311
ENSG00000120949,ENSG00000110448	0.0412118	1.06813	26.5329	0.501594	0.659086	0.897959	2.96341	TNFRSF8,CD5	0.10291	0.129669	-0.0616986	-0.0884568
ENSG00000121594,ENSG00000173638	0.0423759	1.00798	24.1442	0.489378	0.40823	1.02041	3	CD80,SLC19A1	0.0463508	0.372872	-0.003975	-0.330496
ENSG00000066405,ENSG00000157404	0.0497196	1.19522	23.9872	0.499524	1.39133	1.20408	3	CLDN18,KIT	0.0537685	0.380011	-0.0040489	-0.330291
ENSG00000181143,ENSG00000128052	0.0306311	0.849529	26.7692	0.493183	0.290881	0.77551	2.9878	MUC16,KDR	0.0401245	0.402978	-0.0094935	-0.372347
ENSG00000120949,ENSG00000115884	0.0397934	1.03714	25.1282	0.494542	0.715751	0.979592	3	TNFRSF8,SDC1	0.10291	0.310784	-0.063117	-0.27099
ENSG00000163283,ENSG00000012124	0.0176264	0.554086	28.9604	0.50217	0.15134	0.326531	3	ALPP,CD22	0.0315915	0.271091	-0.0139651	-0.253464
ENSG00000177455,ENSG00000196549	0.0437832	1.14223	24.8263	0.501282	0.793226	1.08163	3	CD19,MME	0.101625	0.219602	-0.0578414	-0.175818
ENSG00000196923,ENSG00000167601	0.54029	8.09421	6.85186	0.503596	35.6757	23.2857	2.86585	LMP1,AXL	0.455409	0.480263	0.084881	0.0600266
ENSG00000198681,ENSG00000178568	0.0190622	0.578067	30.3147	0.509255	0.115647	0.408163	3	MAGEA1,ERBB4	0.0249306	0.241811	-0.0058684	-0.222749
ENSG00000185499,ENSG00000120889	0.452243	6.6766	7.93529	0.498964	13.1184	15.0204	2.23171	MUC1,TNFRSF10B	0.369301	0.609847	0.082942	-0.157604
ENSG00000120949,ENSG00000173762	0.0506239	1.32958	24.6344	0.494839	0.869847	1.38776	2.96341	TNFRSF8,CD7	0.10291	0.180151	-0.0522865	-0.129527
ENSG00000172322,ENSG00000105976	0.0882932	1.98505	20.7383	0.510246	1.24965	2.81633	2.97561	CLEC12A,MET	0.0987541	0.399453	-0.0104609	-0.31116
ENSG00000163283,ENSG00000103855	0.0235737	0.64834	27.9195	0.493331	0.217053	0.469388	2.97561	ALPP,CD276	0.0315915	0.495694	-0.0080179	-0.47212
ENSG00000086205,ENSG00000149294	0.196298	3.45738	14.3417	0.507426	5.02581	6.55102	3	FOLH1,NCAM1	0.20122	0.376846	-0.0049224	-0.180548
ENSG00000147381,ENSG00000120889	0.0245814	0.77174	29.4606	0.50019	0.310623	0.510204	2.92683	MAGEA4,TNFRSF10B	0.0236483	0.609847	0.00093313	-0.585266
ENSG00000196083,ENSG00000185499	0.165072	3.08633	15.5054	0.499669	2.13595	5.26531	2.65854	IL1RAP,MUC1	0.188532	0.369301	-0.0234601	-0.204229
ENSG00000131019,ENSG00000146648	0.0320628	0.887837	25.7897	0.503302	0.595658	0.734694	2.84146	ULBP3,EGFR	0.0389313	0.459682	-0.0068685	-0.427619
ENSG00000173762,ENSG00000141736	0.195491	3.47283	14.3112	0.490754	3.0608	6.53061	2.9878	CD7,ERBB2	0.180151	0.459536	0.0153408	-0.264045
ENSG00000110448,ENSG00000120217	0.0789866	1.82082	20.7496	0.492079	1.38854	2.40816	2.9878	CD5,CD274	0.129669	0.198812	-0.050682	-0.119826
ENSG00000120949,ENSG00000157404	0.0763589	1.73304	21.0717	0.496801	1.10987	2.42857	3	TNFRSF8,KIT	0.10291	0.380011	-0.0265514	-0.303652
ENSG00000120949,ENSG00000010610	0.0975629	2.03992	19.418	0.503449	1.27057	2.85714	2.95122	TNFRSF8,CD4	0.10291	0.407867	-0.0053475	-0.310304
ENSG00000105383,ENSG00000167601	0.213693	3.8439	13.9727	0.488833	3.19319	7.55102	2.89024	CD33,AXL	0.212341	0.480263	0.00135225	-0.26657
ENSG00000196549,ENSG00000149294	0.144581	2.94517	17.0874	0.491249	2.72493	4.85714	3	MME,NCAM1	0.219602	0.376846	-0.0750208	-0.232265
ENSG00000198681,ENSG00000172270	0.0224265	0.607644	27.3116	0.505554	0.222403	0.510204	3	MAGEA1,BSG	0.0249306	0.527046	-0.0025041	-0.50462
ENSG00000198681,ENSG00000177455	0.0221477	0.651195	29.5665	0.495724	0.174627	0.510204	3	MAGEA1,CD19	0.0249306	0.101625	-0.0027829	-0.0794769
ENSG00000147381,ENSG00000177455	0.0223653	0.610589	28.3857	0.49121	0.259654	0.510204	3	MAGEA4,CD19	0.0236483	0.101625	-0.001283	-0.0792593
ENSG00000240505,ENSG00000196923	0.0558734	1.33137	23.4826	0.494673	1.41927	1.36735	2.79268	TNFRSF13B,LMP1	0.167132	0.455409	-0.111259	-0.399535
ENSG00000172322,ENSG00000174059	0.0997446	2.16193	19.4237	0.488993	1.62078	3.02041	3	CLEC12A,CD34	0.0987541	0.427761	0.0009905	-0.328017
ENSG00000181143,ENSG00000026751	0.0212907	0.567794	28.0054	0.500115	0.154609	0.306122	3	MUC16,SLAMF7	0.0401245	0.137336	-0.0188338	-0.116045
ENSG00000110448,ENSG00000173638	0.110869	2.23788	18.441	0.495579	1.63394	3.44898	3	CD5,SLC19A1	0.129669	0.372872	-0.0187998	-0.262003
ENSG00000163283,ENSG00000198910	0.0122305	0.355291	28.4266	0.511242	0.0682084	0.0408163	3	ALPP,L1CAM	0.0315915	0.371716	-0.019361	-0.359485
ENSG00000004468,ENSG00000173638	0.242913	4.08673	12.8936	0.505064	2.6188	8.06122	3	CD38,SLC19A1	0.218755	0.372872	0.0241579	-0.129959
ENSG00000066405,ENSG00000172270	0.0545143	1.30985	23.2505	0.508066	9.30848	1.28571	2.91463	CLDN18,BSG	0.0537685	0.527046	0.00074581	-0.472532
ENSG00000173762,ENSG00000172270	0.20983	3.60337	13.8498	0.492762	6.31843	7	3	CD7,BSG	0.180151	0.527046	0.0296797	-0.317216
ENSG00000121594,ENSG00000010610	0.0535274	1.32654	23.8117	0.489643	0.41551	1.02041	2.90244	CD80,CD4	0.0463508	0.407867	0.00717654	-0.354339
ENSG00000103855,ENSG00000120889	0.668707	9.03126	4.50564	0.499572	16.8654	22.1224	1.70732	CD276,TNFRSF10B	0.495694	0.609847	0.173013	0.0588599
ENSG00000181143,ENSG00000172322	0.0183946	0.522868	29.0707	0.485593	0.138164	0.22449	3	MUC16,CLEC12A	0.0401245	0.0987541	-0.0217299	-0.0803595
ENSG00000105388,ENSG00000185499	0.112225	2.35414	18.3408	0.49618	5.46296	3.59184	2.73171	CEACAM5,MUC1	0.124096	0.369301	-0.0118707	-0.257076
ENSG00000103855,ENSG00000185291	0.618338	8.60682	5.15792	0.490647	12.1666	21.898	1.86585	CD276,IL3RA	0.495694	0.529102	0.122644	0.0892359
ENSG00000078098,ENSG00000185291	0.286142	4.56489	11.2723	0.492631	3.95818	8.04082	2.28049	FAP,IL3RA	0.246991	0.529102	0.0391518	-0.242959
ENSG00000196549,ENSG00000157404	0.183771	3.30231	14.667	0.502989	3.0715	6.42857	3	MME,KIT	0.219602	0.380011	-0.0358304	-0.196239
ENSG00000172322,ENSG00000198910	0.0546562	1.41516	24.9894	0.497429	0.943845	1.53061	3	CLEC12A,L1CAM	0.0987541	0.371716	-0.0440979	-0.31706
ENSG00000114013,ENSG00000010610	0.229798	3.96403	13.1874	0.502796	3.33606	7.77551	2.89024	CD86,CD4	0.236918	0.407867	-0.0071201	-0.178069
ENSG00000185664,ENSG00000012124	0.0508198	1.32415	24.192	0.518647	0.930098	1.40816	3	PMEL,CD22	0.111675	0.271091	-0.0608549	-0.220271
ENSG00000105383,ENSG00000012124	0.144742	2.76612	16.1393	0.496257	2.40032	4.18367	2.92683	CD33,CD22	0.212341	0.271091	-0.0675991	-0.126349
ENSG00000163283,ENSG00000131019	0.0121833	0.322941	28.0586	0.501631	0.0510493	0	2.9878	ALPP,ULBP3	0.0315915	0.0389313	-0.0194082	-0.026748
ENSG00000120217,ENSG00000178568	0.0724136	1.68319	21.9165	0.496844	1.0168	1.87755	2.91463	CD274,ERBB4	0.198812	0.241811	-0.126398	-0.169397
ENSG00000173638,ENSG00000169908	0.454101	7.06214	8.34485	0.488793	5.70759	18.551	2.96341	SLC19A1,TM4SF1	0.372872	0.465082	0.081229	-0.0109815
ENSG00000131019,ENSG00000185499	0.0310944	0.841556	26.8255	0.507828	0.572779	0.653061	2.84146	ULBP3,MUC1	0.0389313	0.369301	-0.0078369	-0.338207
ENSG00000172322,ENSG00000119888	0.0573868	1.43923	23.6663	0.489087	1.01995	1.57143	3	CLEC12A,EPCAM	0.0987541	0.304265	-0.0413672	-0.246878
ENSG00000110448,ENSG00000010610	0.128799	2.60116	17.6458	0.510727	2.45913	3.67347	2.85366	CD5,CD4	0.129669	0.407867	-0.0008694	-0.279068
ENSG00000086205,ENSG00000065361	0.219287	3.68513	13.35	0.494914	5.17038	7.34694	2.90244	FOLH1,ERBB3	0.20122	0.507104	0.0180661	-0.287818
ENSG00000181143,ENSG00000172270	0.0365455	1.01069	27.9834	0.498168	0.294818	0.77551	2.95122	MUC16,BSG	0.0401245	0.527046	-0.003579	-0.490501
ENSG00000181143,ENSG00000121594	0.0104301	0.328465	29.4275	0.492404	0.0445899	0	3	MUC16,CD80	0.0401245	0.0463508	-0.0296944	-0.0359207
ENSG00000240505,ENSG00000012124	0.0608462	1.45336	22.8014	0.50393	1.49833	1.26531	2.85366	TNFRSF13B,CD22	0.167132	0.271091	-0.106286	-0.210244
ENSG00000102854,ENSG00000178568	0.0383322	1.08002	27.8409	0.507388	0.602743	0.734694	2.87805	MSLN,ERBB4	0.133087	0.241811	-0.0947546	-0.203479
ENSG00000172322,ENSG00000120889	0.110135	2.3654	18.85	0.495172	2.19733	3.5102	2.95122	CLEC12A,TNFRSF10B	0.0987541	0.609847	0.0113814	-0.499711
ENSG00000177455,ENSG00000078098	0.0248315	0.750067	29.0616	0.506607	0.464428	0.489796	2.9878	CD19,FAP	0.101625	0.246991	-0.0767931	-0.222159
ENSG00000131015,ENSG00000120217	0.0497561	1.231	23.3034	0.498231	0.997284	1.26531	3	ULBP2,CD274	0.0860099	0.198812	-0.0362539	-0.149056
ENSG00000185664,ENSG00000078098	0.0628516	1.55789	22.6123	0.487154	1.35067	1.7551	3	PMEL,FAP	0.111675	0.246991	-0.048823	-0.184139
ENSG00000121594,ENSG00000007062	0.0202582	0.593547	29.6413	0.507913	0.220009	0.285714	3	CD80,PROM1	0.0463508	0.190563	-0.0260927	-0.170305
ENSG00000111981,ENSG00000185499	0.0280873	0.805734	28.2274	0.504716	0.383546	0.632653	2.9878	ULBP1,MUC1	0.0586891	0.369301	-0.0306017	-0.341214
ENSG00000172322,ENSG00000173762	0.0871909	1.89883	20.1096	0.493531	2.0115	2.57143	2.96341	CLEC12A,CD7	0.0987541	0.180151	-0.0115632	-0.0929598
ENSG00000105383,ENSG00000185499	0.19607	3.54616	14.6281	0.489205	2.38572	6.30612	2.95122	CD33,MUC1	0.212341	0.369301	-0.016271	-0.173231
ENSG00000198910,ENSG00000185291	0.409442	6.34615	9.03642	0.499906	7.38259	16.4082	2.69512	L1CAM,IL3RA	0.371716	0.529102	0.0377258	-0.11966
ENSG00000196083,ENSG00000149294	0.0979957	2.21147	20.4118	0.505731	1.6866	2.87755	2.96341	IL1RAP,NCAM1	0.188532	0.376846	-0.0905366	-0.27885
ENSG00000131019,ENSG00000131015	0.0214257	0.619279	28.2223	0.50106	0.444256	0.326531	3	ULBP3,ULBP2	0.0389313	0.0860099	-0.0175056	-0.0645842
ENSG00000004468,ENSG00000198910	0.184249	3.40771	14.9044	0.510247	2.32323	6.32653	2.95122	CD38,L1CAM	0.218755	0.371716	-0.034506	-0.187467
ENSG00000169908,ENSG00000065361	0.442482	6.6188	8.09598	0.5011	16.5731	17.5714	2.73171	TM4SF1,ERBB3	0.465082	0.507104	-0.0226004	-0.0646226
ENSG00000167653,ENSG00000173638	0.083516	1.96832	21.1697	0.492567	1.18086	2.79592	2.97561	PSCA,SLC19A1	0.122384	0.372872	-0.0388677	-0.289356
ENSG00000185664,ENSG00000086205	0.0263016	0.793563	27.2375	0.504061	0.681213	0.510204	3	PMEL,FOLH1	0.111675	0.20122	-0.085373	-0.174919
ENSG00000105383,ENSG00000065361	0.167958	3.16019	15.3249	0.484661	1.94884	5	2.81707	CD33,ERBB3	0.212341	0.507104	-0.0443829	-0.339146
ENSG00000120949,ENSG00000105388	0.0161117	0.449056	26.8531	0.492292	0.256632	0.102041	2.9878	TNFRSF8,CEACAM5	0.10291	0.124096	-0.0867987	-0.107984
ENSG00000004468,ENSG00000174059	0.250533	4.32245	12.7821	0.494133	3.11795	8.57143	3	CD38,CD34	0.218755	0.427761	0.0317782	-0.177228
ENSG00000110448,ENSG00000086205	0.0384925	1.0637	25.6855	0.498884	0.672284	0.959184	3	CD5,FOLH1	0.129669	0.20122	-0.0911761	-0.162728
ENSG00000120949,ENSG00000169908	0.0883748	1.99453	20.6174	0.500624	1.21423	2.67347	2.97561	TNFRSF8,TM4SF1	0.10291	0.465082	-0.0145355	-0.376707
ENSG00000110448,ENSG00000157404	0.0876248	1.97315	20.1091	0.495815	1.35606	2.87755	3	CD5,KIT	0.129669	0.380011	-0.0420438	-0.292386
ENSG00000146648,ENSG00000169908	0.522933	7.8752	7.22169	0.507909	17.3247	21.4898	2.80488	EGFR,TM4SF1	0.459682	0.465082	0.0632513	0.0578513
ENSG00000007062,ENSG00000174059	0.176768	3.37107	15.4543	0.511024	3.09093	6.08163	3	PROM1,CD34	0.190563	0.427761	-0.0137951	-0.250993
ENSG00000078098,ENSG00000141736	0.269004	4.35635	11.6852	0.493916	4.59963	8.02041	2.57317	FAP,ERBB2	0.246991	0.459536	0.0220133	-0.190532
ENSG00000131015,ENSG00000178568	0.0624443	1.49233	22.5375	0.495506	0.804621	1.67347	3	ULBP2,ERBB4	0.0860099	0.241811	-0.0235656	-0.179367
ENSG00000196923,ENSG00000169908	0.548559	8.09848	6.75126	0.496659	46.372	23.8367	2.93902	LMP1,TM4SF1	0.455409	0.465082	0.0931506	0.0834772
ENSG00000149294,ENSG00000172270	0.466214	7.01459	7.96744	0.499795	30.2483	18.3061	2.96341	NCAM1,BSG	0.376846	0.527046	0.0893677	-0.0608329
ENSG00000114013,ENSG00000128052	0.197774	3.55554	14.3006	0.506795	2.65831	7.02041	2.97561	CD86,KDR	0.236918	0.402978	-0.0391435	-0.205204
ENSG00000121594,ENSG00000105976	0.0378586	1.01651	26.3887	0.509226	0.37448	0.918367	2.93902	CD80,MET	0.0463508	0.399453	-0.0084923	-0.361594
ENSG00000163283,ENSG00000196923	0.021348	0.660879	29.9815	0.500657	0.281385	0.469388	3	ALPP,LMP1	0.0315915	0.455409	-0.0102435	-0.434061
ENSG00000185499,ENSG00000169908	0.405871	6.17136	9.02196	0.497745	18.8866	15.0204	2.78049	MUC1,TM4SF1	0.369301	0.465082	0.0365699	-0.059211
ENSG00000110448,ENSG00000196923	0.121172	2.433	17.5028	0.495761	2.47546	3.7551	2.9878	CD5,LMP1	0.129669	0.455409	-0.0084965	-0.334237
ENSG00000026751,ENSG00000167601	0.1294	2.65193	17.3857	0.49845	2.48703	4.34694	2.9878	SLAMF7,AXL	0.137336	0.480263	-0.0079355	-0.350863
ENSG00000167601,ENSG00000120889	0.564813	8.14448	6.27358	0.492397	21.2455	22.2449	2.36585	AXL,TNFRSF10B	0.480263	0.609847	0.0845493	-0.0450345
ENSG00000149294,ENSG00000105976	0.26277	4.42576	11.9219	0.503903	3.58119	9.63265	2.86585	NCAM1,MET	0.376846	0.399453	-0.114076	-0.136683
ENSG00000172322,ENSG00000196923	0.10797	2.36916	19.2344	0.499105	2.90342	3.5102	3	CLEC12A,LMP1	0.0987541	0.455409	0.0092155	-0.347439
ENSG00000086205,ENSG00000120889	0.201288	3.56153	14.3734	0.49646	3.01238	6.87755	2.91463	FOLH1,TNFRSF10B	0.20122	0.609847	6.75e-05	-0.408559
ENSG00000086205,ENSG00000169908	0.219188	3.73812	13.5756	0.490681	4.17215	7.65306	2.97561	FOLH1,TM4SF1	0.20122	0.465082	0.017968	-0.245894
ENSG00000240505,ENSG00000007062	0.0616393	1.47654	23.1493	0.511964	0.310275	0.612245	2.65854	TNFRSF13B,PROM1	0.167132	0.190563	-0.105493	-0.128924
ENSG00000105383,ENSG00000119888	0.113356	2.39937	18.8776	0.498859	1.58813	3.34694	2.9878	CD33,EPCAM	0.212341	0.304265	-0.0989847	-0.190908
ENSG00000010610,ENSG00000065361	0.408255	6.29636	9.13492	0.505554	6.75636	15.7551	2.86585	CD4,ERBB3	0.407867	0.507104	0.00038833	-0.0988492
ENSG00000198681,ENSG00000198910	0.00949014	0.324607	29.7544	0.494807	0.0304485	0	3	MAGEA1,L1CAM	0.0249306	0.371716	-0.0154405	-0.362226
ENSG00000128052,ENSG00000010610	0.437955	6.68442	8.28584	0.501782	8.91494	18.4082	3	KDR,CD4	0.402978	0.407867	0.0349768	0.0300879
ENSG00000185499,ENSG00000010610	0.358675	5.65494	10.1119	0.502236	7.02601	13.898	2.93902	MUC1,CD4	0.369301	0.407867	-0.010626	-0.0491916
ENSG00000105388,ENSG00000102854	0.0591711	1.44837	23.2353	0.499585	0.886623	1.65306	2.92683	CEACAM5,MSLN	0.124096	0.133087	-0.0649249	-0.0739157
ENSG00000010610,ENSG00000196923	0.490252	7.45882	7.71386	0.497933	14.4853	21.3469	2.9878	CD4,LMP1	0.407867	0.455409	0.0823847	0.0348427
ENSG00000163283,ENSG00000078098	0.0225797	0.646446	28.5485	0.490221	0.134515	0.285714	2.95122	ALPP,FAP	0.0315915	0.246991	-0.0090118	-0.224411
ENSG00000007062,ENSG00000157404	0.170664	3.08555	15.4727	0.496483	2.67293	5.32653	2.9878	PROM1,KIT	0.190563	0.380011	-0.0198998	-0.209347
ENSG00000185499,ENSG00000105976	0.388131	5.88696	9.17649	0.507224	4.79836	12.3673	2.29268	MUC1,MET	0.369301	0.399453	0.0188302	-0.0113215
ENSG00000181143,ENSG00000167601	0.0331458	0.92773	27.332	0.500858	0.294818	0.77551	2.93902	MUC16,AXL	0.0401245	0.480263	-0.0069787	-0.447118
ENSG00000196549,ENSG00000167601	0.224445	3.77956	13.3967	0.509111	5.39976	7.69388	2.91463	MME,AXL	0.219602	0.480263	0.00484361	-0.255818
ENSG00000121594,ENSG00000177455	0.0466465	1.18495	24.6771	0.492035	0.295704	0.673469	2.87805	CD80,CD19	0.0463508	0.101625	0.00029568	-0.0549781
ENSG00000174059,ENSG00000185291	0.514321	8.08081	7.52936	0.496033	14.0304	21.6939	2.93902	CD34,IL3RA	0.427761	0.529102	0.0865592	-0.0147813
ENSG00000177455,ENSG00000102854	0.0326799	0.949447	27.1936	0.503299	0.452521	0.653061	2.97561	CD19,MSLN	0.101625	0.133087	-0.0689447	-0.100407
ENSG00000026751,ENSG00000128052	0.134127	2.62533	17.019	0.515988	1.80878	4.28571	2.9878	SLAMF7,KDR	0.137336	0.402978	-0.0032083	-0.268851
ENSG00000102854,ENSG00000196083	0.0732117	1.68961	21.7148	0.508597	1.03599	2.08163	2.96341	MSLN,IL1RAP	0.133087	0.188532	-0.0598751	-0.115321
ENSG00000157404,ENSG00000172270	0.43789	6.75127	8.61406	0.501056	14.1148	18.3673	2.9878	KIT,BSG	0.380011	0.527046	0.0578789	-0.0891568
ENSG00000121594,ENSG00000103855	0.043514	1.1046	24.3641	0.488975	0.413104	1.02041	2.92683	CD80,CD276	0.0463508	0.495694	-0.0028368	-0.45218
ENSG00000156738,ENSG00000065361	0.0729816	1.77865	21.9728	0.496191	1.17155	1.81633	2.82927	MS4A1,ERBB3	0.10545	0.507104	-0.0324686	-0.434123
ENSG00000114013,ENSG00000169908	0.218265	4.03888	13.8492	0.495043	3.10266	7.36735	2.87805	CD86,TM4SF1	0.236918	0.465082	-0.018653	-0.246817
ENSG00000131019,ENSG00000010610	0.0338898	0.878658	26.1413	0.50502	0.587694	0.693878	2.92683	ULBP3,CD4	0.0389313	0.407867	-0.0050415	-0.373977
ENSG00000181143,ENSG00000185499	0.0401745	1.05161	25.9463	0.491912	0.294468	0.77551	2.87805	MUC16,MUC1	0.0401245	0.369301	5e-05	-0.329127
ENSG00000121594,ENSG00000172322	0.043797	1.09283	23.8162	0.515979	0.362595	0.918367	2.95122	CD80,CLEC12A	0.0463508	0.0987541	-0.0025539	-0.0549571
ENSG00000167653,ENSG00000185499	0.139525	2.54903	16.0223	0.49721	12.3445	4.42857	2.92683	PSCA,MUC1	0.122384	0.369301	0.0171415	-0.229776
ENSG00000196083,ENSG00000114013	0.135028	2.69643	17.0208	0.503974	1.70281	3.46939	2.62195	IL1RAP,CD86	0.188532	0.236918	-0.0535038	-0.101889
ENSG00000120217,ENSG00000114013	0.123338	2.60793	17.9958	0.50109	2.02903	4.04082	2.96341	CD274,CD86	0.198812	0.236918	-0.0754739	-0.11358
ENSG00000004468,ENSG00000128052	0.227885	3.98944	13.0064	0.499644	2.81484	8.08163	3	CD38,KDR	0.218755	0.402978	0.00912978	-0.175094
ENSG00000131015,ENSG00000105388	0.0363122	0.970474	26.1696	0.502707	0.455724	0.959184	3	ULBP2,CEACAM5	0.0860099	0.124096	-0.0496977	-0.0877837
ENSG00000111981,ENSG00000174059	0.0430571	1.1106	24.6362	0.499043	0.51342	1.20408	3	ULBP1,CD34	0.0586891	0.427761	-0.0156319	-0.384704
ENSG00000081051,ENSG00000105976	0.0130621	0.412407	30.2555	0.498751	0.0889959	0.102041	3	AFP,MET	0.0146384	0.399453	-0.0015763	-0.386391
ENSG00000185664,ENSG00000172270	0.111933	2.28359	18.3206	0.495026	4.84246	3.4898	3	PMEL,BSG	0.111675	0.527046	0.00025854	-0.415113
ENSG00000066405,ENSG00000196083	0.0325562	0.854134	24.7232	0.500766	0.639574	0.571429	2.93902	CLDN18,IL1RAP	0.0537685	0.188532	-0.0212123	-0.155976
ENSG00000163283,ENSG00000185664	0.0121432	0.336288	27.8994	0.496001	0.0649829	0	3	ALPP,PMEL	0.0315915	0.111675	-0.0194483	-0.0995314
ENSG00000102854,ENSG00000115884	0.0956837	2.10147	19.4208	0.503651	2.99171	2.77551	2.92683	MSLN,SDC1	0.133087	0.310784	-0.0374031	-0.2151
ENSG00000119888,ENSG00000198910	0.244515	4.29638	12.6644	0.508646	4.15162	8.81633	2.96341	EPCAM,L1CAM	0.304265	0.371716	-0.0597499	-0.127201
ENSG00000177455,ENSG00000174059	0.0757573	1.71828	20.6731	0.492978	1.4341	2.28571	3	CD19,CD34	0.101625	0.427761	-0.0258673	-0.352004
ENSG00000181143,ENSG00000185664	0.0162272	0.509146	28.9475	0.499822	0.168879	0.204082	3	MUC16,PMEL	0.0401245	0.111675	-0.0238974	-0.0954475
ENSG00000196923,ENSG00000141736	0.54175	8.25564	7.02675	0.498718	29.1941	23.1429	2.89024	LMP1,ERBB2	0.455409	0.459536	0.0863414	0.0822138
ENSG00000119888,ENSG00000173638	0.268471	4.49331	12.1472	0.498114	3.11415	9.65306	2.95122	EPCAM,SLC19A1	0.304265	0.372872	-0.0357934	-0.1044
ENSG00000177455,ENSG00000240505	0.0627577	1.47801	22.0961	0.503419	1.48056	1.2449	2.81707	CD19,TNFRSF13B	0.101625	0.167132	-0.0388669	-0.104374
ENSG00000012124,ENSG00000167601	0.304848	4.92329	11.1464	0.488469	6.35016	11.3878	3	CD22,AXL	0.271091	0.480263	0.0337572	-0.175416
ENSG00000111981,ENSG00000128052	0.0322307	0.880663	26.0622	0.500611	0.425473	0.632653	2.97561	ULBP1,KDR	0.0586891	0.402978	-0.0264584	-0.370747
ENSG00000163283,ENSG00000172270	0.0260668	0.756854	28.7315	0.496517	0.290131	0.469388	2.96341	ALPP,BSG	0.0315915	0.527046	-0.0055247	-0.50098
ENSG00000102854,ENSG00000114013	0.0667222	1.6567	22.8452	0.503505	1.12257	1.95918	2.9878	MSLN,CD86	0.133087	0.236918	-0.0663646	-0.170196
ENSG00000102854,ENSG00000105976	0.114083	2.30071	17.9831	0.49588	1.76225	3.4898	2.90244	MSLN,MET	0.133087	0.399453	-0.0190034	-0.285369
ENSG00000105383,ENSG00000174059	0.21763	3.84217	13.8481	0.487861	2.86179	7.5102	2.97561	CD33,CD34	0.212341	0.427761	0.00528939	-0.210131
ENSG00000173762,ENSG00000105383	0.132404	2.68106	17.0918	0.507105	2.70908	4.38776	2.93902	CD7,CD33	0.180151	0.212341	-0.047747	-0.0799374
ENSG00000156738,ENSG00000004468	0.0882447	1.93778	20.1406	0.490635	1.40263	1.95918	2.84146	MS4A1,CD38	0.10545	0.218755	-0.0172055	-0.13051
ENSG00000105388,ENSG00000173762	0.0669859	1.64148	23.3495	0.507286	1.03422	2.08163	2.97561	CEACAM5,CD7	0.124096	0.180151	-0.0571101	-0.113165
ENSG00000131019,ENSG00000185291	0.0374635	0.997615	24.4643	0.503573	0.608196	0.795918	2.7439	ULBP3,IL3RA	0.0389313	0.529102	-0.0014679	-0.491638
ENSG00000172322,ENSG00000065361	0.0708614	1.66473	21.7179	0.501412	1.14613	1.91837	2.96341	CLEC12A,ERBB3	0.0987541	0.507104	-0.0278926	-0.436243
ENSG00000167653,ENSG00000110448	0.0430065	1.17225	27.1041	0.494732	0.685352	1.10204	3	PSCA,CD5	0.122384	0.129669	-0.0793772	-0.0866621
ENSG00000181143,ENSG00000196923	0.0322125	0.896724	27.9585	0.5072	0.294818	0.77551	2.9878	MUC16,LMP1	0.0401245	0.455409	-0.007912	-0.423196
ENSG00000105388,ENSG00000012124	0.0462332	1.23629	25.3192	0.487968	0.90272	1.22449	2.97561	CEACAM5,CD22	0.124096	0.271091	-0.0778628	-0.224857
ENSG00000078098,ENSG00000174059	0.221978	3.82788	13.3361	0.508377	4.7472	8.04082	2.97561	FAP,CD34	0.246991	0.427761	-0.0250126	-0.205783
ENSG00000131015,ENSG00000169908	0.102433	2.2112	19.0234	0.490277	1.42548	3.28571	3	ULBP2,TM4SF1	0.0860099	0.465082	0.0164231	-0.362649
ENSG00000240505,ENSG00000120217	0.0431633	1.11079	25.3542	0.501771	0.611119	0.979592	2.89024	TNFRSF13B,CD274	0.167132	0.198812	-0.123969	-0.155649
ENSG00000010610,ENSG00000167601	0.495095	7.47156	7.54355	0.507837	11.1261	20.6327	3	CD4,AXL	0.407867	0.480263	0.0872283	0.0148319
ENSG00000198681,ENSG00000120217	0.0116715	0.311873	28.247	0.505522	0.0427271	0	3	MAGEA1,CD274	0.0249306	0.198812	-0.0132591	-0.187141
ENSG00000007062,ENSG00000105383	0.0749956	1.79207	21.247	0.502498	1.05537	2.10204	2.95122	PROM1,CD33	0.190563	0.212341	-0.115568	-0.137346
ENSG00000111981,ENSG00000141736	0.0462677	1.20613	25.1865	0.492161	0.513425	1.40816	3	ULBP1,ERBB2	0.0586891	0.459536	-0.0124214	-0.413269
ENSG00000147381,ENSG00000167653	0.0138954	0.416018	29.387	0.502749	0.062552	0.142857	3	MAGEA4,PSCA	0.0236483	0.122384	-0.0097529	-0.108488
ENSG00000120217,ENSG00000115884	0.121967	2.50151	17.6043	0.497056	2.33168	3.7551	2.92683	CD274,SDC1	0.198812	0.310784	-0.0768454	-0.188817
ENSG00000078098,ENSG00000115884	0.141134	2.69447	16.5403	0.504552	1.98683	3.71429	2.69512	FAP,SDC1	0.246991	0.310784	-0.105857	-0.16965
ENSG00000131019,ENSG00000114013	0.0207036	0.603755	29.1927	0.4986	0.484905	0.265306	2.80488	ULBP3,CD86	0.0389313	0.236918	-0.0182278	-0.216214
ENSG00000004468,ENSG00000185499	0.164342	3.20205	15.5923	0.493218	2.07475	5.30612	2.90244	CD38,MUC1	0.218755	0.369301	-0.0544129	-0.204959
ENSG00000007062,ENSG00000196549	0.073761	1.73625	21.216	0.51949	1.31624	2.10204	2.95122	PROM1,MME	0.190563	0.219602	-0.116802	-0.145841
ENSG00000185664,ENSG00000004468	0.0262121	0.759249	27.8832	0.503291	0.668468	0.387755	3	PMEL,CD38	0.111675	0.218755	-0.0854626	-0.192543
ENSG00000120217,ENSG00000174059	0.20709	3.64009	13.6429	0.505817	2.99059	6.95918	2.97561	CD274,CD34	0.198812	0.427761	0.00827837	-0.220671
ENSG00000012124,ENSG00000198910	0.239208	4.13566	13.0023	0.503643	4.3056	8.4898	2.9878	CD22,L1CAM	0.271091	0.371716	-0.0318824	-0.132508
ENSG00000157404,ENSG00000141736	0.448142	6.73544	8.40494	0.501804	10.9149	17.8367	2.95122	KIT,ERBB2	0.380011	0.459536	0.0681309	-0.0113949
ENSG00000128052,ENSG00000167601	0.483399	7.38084	7.93287	0.513152	15.245	20.1837	2.96341	KDR,AXL	0.402978	0.480263	0.0804213	0.00313605
ENSG00000131015,ENSG00000119888	0.0661366	1.54258	22.1298	0.50324	1.01995	1.85714	3	ULBP2,EPCAM	0.0860099	0.304265	-0.0198733	-0.238128
ENSG00000120949,ENSG00000105976	0.0663442	1.49017	21.7881	0.498521	0.972722	1.57143	2.90244	TNFRSF8,MET	0.10291	0.399453	-0.0365662	-0.333109
ENSG00000181143,ENSG00000119888	0.0292336	0.819306	27.7662	0.502799	0.216004	0.489796	2.93902	MUC16,EPCAM	0.0401245	0.304265	-0.0108909	-0.275031
ENSG00000026751,ENSG00000103855	0.136437	2.72357	16.7874	0.494971	2.10269	4.36735	2.90244	SLAMF7,CD276	0.137336	0.495694	-0.0008987	-0.359257
ENSG00000173762,ENSG00000007062	0.0786901	1.92395	21.75	0.498417	1.19162	2.44898	3	CD7,PROM1	0.180151	0.190563	-0.101461	-0.111873
ENSG00000181143,ENSG00000004468	0.0198222	0.55235	28.0765	0.499461	0.164875	0.265306	3	MUC16,CD38	0.0401245	0.218755	-0.0203024	-0.198933
ENSG00000147381,ENSG00000026751	0.0102904	0.310705	29.2215	0.490786	0.0083839	0	3	MAGEA4,SLAMF7	0.0236483	0.137336	-0.0133579	-0.127045
ENSG00000081051,ENSG00000012124	0.0106139	0.339338	29.1194	0.509193	0.064335	0	3	AFP,CD22	0.0146384	0.271091	-0.0040245	-0.260477
ENSG00000026751,ENSG00000198910	0.0890116	2.02675	20.4521	0.499776	1.20283	2.73469	2.9878	SLAMF7,L1CAM	0.137336	0.371716	-0.0483241	-0.282704
ENSG00000120949,ENSG00000103855	0.0846856	1.88921	20.0932	0.495005	1.20389	2.61224	2.92683	TNFRSF8,CD276	0.10291	0.495694	-0.0182248	-0.411008
ENSG00000115884,ENSG00000196923	0.317448	4.99884	10.8128	0.495215	16.6318	11.4082	2.96341	SDC1,LMP1	0.310784	0.455409	0.00666489	-0.13796
ENSG00000172322,ENSG00000240505	0.0373557	0.964297	25.7298	0.493376	0.629	0.816327	2.97561	CLEC12A,TNFRSF13B	0.0987541	0.167132	-0.0613984	-0.129776
ENSG00000240505,ENSG00000196549	0.0459767	1.19905	24.3651	0.503414	0.38546	0.591837	2.81707	TNFRSF13B,MME	0.167132	0.219602	-0.121155	-0.173625
ENSG00000026751,ENSG00000149294	0.0780892	1.88649	21.8106	0.494323	1.16172	2.34694	3	SLAMF7,NCAM1	0.137336	0.376846	-0.0592464	-0.298757
ENSG00000173762,ENSG00000105976	0.185142	3.26432	14.9648	0.498688	2.1479	6.06122	2.91463	CD7,MET	0.180151	0.399453	0.0049909	-0.214311
ENSG00000105383,ENSG00000115884	0.12021	2.51029	18.188	0.488289	2.1132	3.93878	2.97561	CD33,SDC1	0.212341	0.310784	-0.0921311	-0.190574
ENSG00000105383,ENSG00000173638	0.203036	3.61441	14.2045	0.491691	2.79924	7.20408	2.97561	CD33,SLC19A1	0.212341	0.372872	-0.0093051	-0.169836
ENSG00000156738,ENSG00000185499	0.0746128	1.79432	22.5384	0.50862	1.23828	2.22449	2.95122	MS4A1,MUC1	0.10545	0.369301	-0.0308374	-0.294688
ENSG00000178568,ENSG00000173638	0.208006	3.6857	14.3673	0.490406	2.09293	7.32653	2.92683	ERBB4,SLC19A1	0.241811	0.372872	-0.0338054	-0.164866
ENSG00000156738,ENSG00000196549	0.0616278	1.44619	22.7455	0.506595	1.036	1.67347	3	MS4A1,MME	0.10545	0.219602	-0.0438224	-0.157974
ENSG00000081051,ENSG00000185664	0.0120226	0.355172	29.6901	0.495102	0.0716553	0.0204082	3	AFP,PMEL	0.0146384	0.111675	-0.0026158	-0.0996521
ENSG00000105383,ENSG00000114013	0.188656	3.43541	14.5772	0.4978	2.61027	5.83673	2.85366	CD33,CD86	0.212341	0.236918	-0.0236852	-0.0482621
ENSG00000147381,ENSG00000172322	0.0105084	0.330378	29.1401	0.502714	0.0205772	0.0204082	3	MAGEA4,CLEC12A	0.0236483	0.0987541	-0.0131398	-0.0882456
ENSG00000026751,ENSG00000105383	0.112122	2.36119	18.3955	0.51105	1.89099	3.14286	2.92683	SLAMF7,CD33	0.137336	0.212341	-0.0252137	-0.100219
ENSG00000147381,ENSG00000010610	0.0178938	0.525711	28.6153	0.507168	0.110427	0.367347	3	MAGEA4,CD4	0.0236483	0.407867	-0.0057544	-0.389973
ENSG00000163283,ENSG00000010610	0.0237487	0.65339	28.3567	0.495516	0.285652	0.469388	3	ALPP,CD4	0.0315915	0.407867	-0.0078428	-0.384118
ENSG00000163283,ENSG00000114013	0.0201649	0.647743	28.8736	0.513296	0.165635	0.469388	2.9878	ALPP,CD86	0.0315915	0.236918	-0.0114266	-0.216753
ENSG00000012124,ENSG00000120889	0.304629	4.9732	11.3324	0.499441	6.83778	10.9388	2.89024	CD22,TNFRSF10B	0.271091	0.609847	0.0335386	-0.305218
ENSG00000196549,ENSG00000198910	0.159035	2.96022	15.8604	0.506944	3.10311	5.36735	2.96341	MME,L1CAM	0.219602	0.371716	-0.0605668	-0.212681
ENSG00000141736,ENSG00000172270	0.547641	8.17533	6.75294	0.505754	39.3008	23.5306	2.79268	ERBB2,BSG	0.459536	0.527046	0.0881049	0.0205949
ENSG00000081051,ENSG00000121594	0.0107652	0.309489	28.6791	0.486832	0.0296516	0	3	AFP,CD80	0.0146384	0.0463508	-0.0038732	-0.0355856
ENSG00000110448,ENSG00000102854	0.0528928	1.34081	23.8393	0.487411	0.739885	1.38776	3	CD5,MSLN	0.129669	0.133087	-0.0767757	-0.080194
ENSG00000196549,ENSG00000128052	0.215892	3.77678	13.649	0.502249	4.79425	7.42857	2.9878	MME,KDR	0.219602	0.402978	-0.00371	-0.187086
ENSG00000102854,ENSG00000149294	0.0747626	1.83455	22.0582	0.506444	1.5779	2.36735	3	MSLN,NCAM1	0.133087	0.376846	-0.0583242	-0.302083
ENSG00000010610,ENSG00000141736	0.476237	7.4317	8.26363	0.495472	9.7281	20.5102	2.97561	CD4,ERBB2	0.407867	0.459536	0.0683704	0.0167009
ENSG00000198910,ENSG00000169908	0.416384	6.50277	8.99851	0.50394	12.1226	16.898	2.93902	L1CAM,TM4SF1	0.371716	0.465082	0.0446682	-0.048698
ENSG00000198681,ENSG00000167601	0.0215315	0.666035	29.8999	0.503565	0.220493	0.510204	2.96341	MAGEA1,AXL	0.0249306	0.480263	-0.0033991	-0.458732
ENSG00000103855,ENSG00000065361	0.554241	7.62603	6.17124	0.503498	9.17488	16.8367	1.69512	CD276,ERBB3	0.495694	0.507104	0.0585476	0.0471369
ENSG00000105383,ENSG00000004468	0.148221	2.88239	16.3377	0.498943	2.05959	4.22449	2.91463	CD33,CD38	0.212341	0.218755	-0.0641203	-0.0705339
ENSG00000120949,ENSG00000198910	0.0545459	1.37378	24.1616	0.500336	0.877268	1.44898	3	TNFRSF8,L1CAM	0.10291	0.371716	-0.0483644	-0.31717
ENSG00000131015,ENSG00000115884	0.0709658	1.636	21.8307	0.504868	1.08329	2.08163	3	ULBP2,SDC1	0.0860099	0.310784	-0.0150441	-0.239818
ENSG00000177455,ENSG00000103855	0.0810764	1.83014	20.6211	0.494967	1.26425	2.28571	2.90244	CD19,CD276	0.101625	0.495694	-0.0205482	-0.414617
ENSG00000121594,ENSG00000141736	0.0403983	1.06191	25.5226	0.49445	0.411243	1.02041	2.9878	CD80,ERBB2	0.0463508	0.459536	-0.0059525	-0.419138
ENSG00000147381,ENSG00000115884	0.0213706	0.614047	27.8458	0.496381	0.145068	0.510204	3	MAGEA4,SDC1	0.0236483	0.310784	-0.0022776	-0.289413
ENSG00000198910,ENSG00000173638	0.351801	5.42206	10.068	0.512297	3.85477	13.5306	2.96341	L1CAM,SLC19A1	0.371716	0.372872	-0.019915	-0.0210707
ENSG00000114013,ENSG00000149294	0.148333	3.03962	17.5716	0.50369	2.07859	4.91837	2.97561	CD86,NCAM1	0.236918	0.376846	-0.0885853	-0.228513
ENSG00000120949,ENSG00000026751	0.0373763	0.95306	24.7101	0.488679	0.584061	0.77551	2.97561	TNFRSF8,SLAMF7	0.10291	0.137336	-0.0655341	-0.0999594
ENSG00000081051,ENSG00000066405	0.01186	0.337028	29.584	0.499207	0.0432499	0	3	AFP,CLDN18	0.0146384	0.0537685	-0.0027784	-0.0419085
ENSG00000173762,ENSG00000185291	0.216414	3.62936	13.595	0.502532	3.35647	6.77551	2.91463	CD7,IL3RA	0.180151	0.529102	0.0362632	-0.312688
ENSG00000181143,ENSG00000157404	0.0306219	0.868674	27.2662	0.499491	0.262201	0.755102	3	MUC16,KIT	0.0401245	0.380011	-0.0095026	-0.349389
ENSG00000196923,ENSG00000120889	0.536726	8.12293	7.11819	0.495489	25.7916	23.3061	2.7439	LMP1,TNFRSF10B	0.455409	0.609847	0.0813168	-0.0731214
ENSG00000156738,ENSG00000120889	0.111256	2.2892	18.3674	0.50094	3.15565	3.02041	2.82927	MS4A1,TNFRSF10B	0.10545	0.609847	0.00580529	-0.498592
ENSG00000026751,ENSG00000173762	0.127571	2.51153	17.2908	0.494452	2.72277	3.69388	2.86585	SLAMF7,CD7	0.137336	0.180151	-0.0097649	-0.0525799
ENSG00000105388,ENSG00000157404	0.10242	2.19202	19.4181	0.512015	1.60999	3.55102	2.97561	CEACAM5,KIT	0.124096	0.380011	-0.021676	-0.277591
ENSG00000105388,ENSG00000167601	0.109319	2.23824	18.5768	0.5077	2.63752	3.69388	2.86585	CEACAM5,AXL	0.124096	0.480263	-0.0147771	-0.370944
ENSG00000178568,ENSG00000196923	0.192897	3.49124	14.2431	0.492561	2.51827	7.38776	2.86585	ERBB4,LMP1	0.241811	0.455409	-0.0489145	-0.262512
ENSG00000121594,ENSG00000185664	0.015261	0.399764	27.8386	0.506522	0.223175	0.0408163	3	CD80,PMEL	0.0463508	0.111675	-0.0310899	-0.0964137
ENSG00000007062,ENSG00000169908	0.192961	3.39022	14.4359	0.499471	4.70216	6.10204	2.89024	PROM1,TM4SF1	0.190563	0.465082	0.00239787	-0.272121
ENSG00000173762,ENSG00000149294	0.127087	2.57033	17.6325	0.498462	1.77967	4	3	CD7,NCAM1	0.180151	0.376846	-0.0530634	-0.249758
ENSG00000120217,ENSG00000172270	0.229913	3.92288	13.1154	0.509553	3.4495	7.40816	2.86585	CD274,BSG	0.198812	0.527046	0.0311005	-0.297134
ENSG00000007062,ENSG00000185291	0.203911	3.65972	13.8308	0.481522	2.59599	5.97959	2.62195	PROM1,IL3RA	0.190563	0.529102	0.0133481	-0.32519
ENSG00000163283,ENSG00000173638	0.0219951	0.634554	28.9982	0.519244	0.192586	0.469388	3	ALPP,SLC19A1	0.0315915	0.372872	-0.0095964	-0.350877
ENSG00000163283,ENSG00000181143	0.0138899	0.428656	29.2974	0.50958	0.0447492	0.102041	2.9878	ALPP,MUC16	0.0315915	0.0401245	-0.0177016	-0.0262346
ENSG00000086205,ENSG00000128052	0.17272	3.10068	14.8157	0.503768	2.32205	5.67347	3	FOLH1,KDR	0.20122	0.402978	-0.0285005	-0.230258
ENSG00000081051,ENSG00000086205	0.0134838	0.400894	27.9414	0.498153	0.0851737	0.0816327	3	AFP,FOLH1	0.0146384	0.20122	-0.0011546	-0.187737
ENSG00000131015,ENSG00000007062	0.0317868	0.905113	27.2718	0.492923	0.634609	0.693878	3	ULBP2,PROM1	0.0860099	0.190563	-0.0542231	-0.158777
ENSG00000156738,ENSG00000105383	0.0790183	1.77413	20.723	0.50889	1.53287	2.16327	2.91463	MS4A1,CD33	0.10545	0.212341	-0.026432	-0.133323
ENSG00000172322,ENSG00000114013	0.0907867	2.00941	19.9393	0.506952	1.59235	2.89796	2.97561	CLEC12A,CD86	0.0987541	0.236918	-0.0079674	-0.146131
ENSG00000240505,ENSG00000120889	0.195544	3.56341	14.6682	0.504001	1.41676	1.36735	1.56098	TNFRSF13B,TNFRSF10B	0.167132	0.609847	0.0284123	-0.414303
ENSG00000196083,ENSG00000120217	0.101267	2.17994	19.6109	0.493465	1.7099	2.97959	2.97561	IL1RAP,CD274	0.188532	0.198812	-0.087265	-0.0975448
ENSG00000163283,ENSG00000120217	0.0265189	0.774555	29.2121	0.496402	0.190966	0.469388	2.93902	ALPP,CD274	0.0315915	0.198812	-0.0050727	-0.172293
ENSG00000147381,ENSG00000102854	0.0104016	0.35437	29.9763	0.493836	0.0468456	0.0612245	3	MAGEA4,MSLN	0.0236483	0.133087	-0.0132466	-0.122685
ENSG00000004468,ENSG00000115884	0.141529	2.63154	16.4278	0.504979	2.14561	4	2.95122	CD38,SDC1	0.218755	0.310784	-0.0772254	-0.169254
ENSG00000147381,ENSG00000131015	0.0152953	0.492498	29.8155	0.4846	0.0726215	0.265306	3	MAGEA4,ULBP2	0.0236483	0.0860099	-0.008353	-0.0707146
ENSG00000131019,ENSG00000196923	0.0318747	0.928317	27.389	0.499763	0.608196	0.795918	2.9878	ULBP3,LMP1	0.0389313	0.455409	-0.0070566	-0.423534
ENSG00000105388,ENSG00000007062	0.0643083	1.53412	22.054	0.500035	1.20765	1.95918	2.95122	CEACAM5,PROM1	0.124096	0.190563	-0.0597877	-0.126255
ENSG00000081051,ENSG00000120889	0.014956	0.412961	29.4319	0.482777	0.0911363	0.102041	3	AFP,TNFRSF10B	0.0146384	0.609847	0.00031756	-0.594891
ENSG00000167653,ENSG00000149294	0.083104	1.82001	19.9205	0.482636	1.88135	2.57143	2.9878	PSCA,NCAM1	0.122384	0.376846	-0.0392797	-0.293742
ENSG00000172322,ENSG00000105383	0.109161	2.28623	18.6968	0.491246	2.04763	3.30612	2.96341	CLEC12A,CD33	0.0987541	0.212341	0.010407	-0.10318
ENSG00000198681,ENSG00000114013	0.0149731	0.387783	29.2342	0.503219	0.0563829	0.102041	2.9878	MAGEA1,CD86	0.0249306	0.236918	-0.0099575	-0.221945
ENSG00000181143,ENSG00000102854	0.0280946	0.836802	27.1979	0.504572	0.284638	0.755102	2.9878	MUC16,MSLN	0.0401245	0.133087	-0.0120299	-0.104992
ENSG00000147381,ENSG00000149294	0.0199761	0.565587	29.2122	0.500911	0.113627	0.469388	3	MAGEA4,NCAM1	0.0236483	0.376846	-0.0036722	-0.35687
ENSG00000156738,ENSG00000012124	0.101229	2.11906	19.2395	0.517721	7.51355	2.46939	2.84146	MS4A1,CD22	0.10545	0.271091	-0.0042217	-0.169862
ENSG00000102854,ENSG00000185291	0.12547	2.56377	17.6289	0.496462	3.30747	4.10204	2.89024	MSLN,IL3RA	0.133087	0.529102	-0.007617	-0.403632
