# Supplementary material for: Quantifying tumor specificity using Bayesian probabilistic modeling for drug and immunotherapeutic target discovery
Source: Cell Rep Methods. 2024 Nov 7;4(11):100900. doi: 10.1016/j.crmeth.2024.100900 (PMC11705768; doi:10.1016/j.crmeth.2024.100900)
Supplement: Table S2. BayesTS-inferred scores for 13,350 protein coding genes (with protein staining data available), related to Figures 2 and 3 — The table consists of four tabs, each representing the inferred scores under different conditions: with all evidence included and with each individual evidence omitted. [file mmc3.xlsx]

## Sheet: full13k_xyz
	mean_sigma (BayesTS)	alpha	beta	prior_sigma	Y_mean	X_mean	Z_mean
ENSG00000132702	0.326842	5.06056	10.5969	0.495913	34.0347	11.0816	2.94382
ENSG00000109193	0.11968	2.48328	18.2452	0.4831	4.44493	3.89796	2.64045
ENSG00000118162	0.748095	9.24572	3.07214	0.501687	10.9978	23.8367	1.26966
ENSG00000145782	0.724418	9.64211	3.69869	0.495144	14.4944	24.449	1.42697
ENSG00000159352	0.713734	9.86796	3.98291	0.495826	126.869	25	1.86517
ENSG00000178607	0.669468	8.02539	4.0525	0.500613	9.93634	18	1.13483
ENSG00000100890	0.740376	9.2542	3.40901	0.503105	7.58236	23.2653	1.24719
ENSG00000115386	0.284243	4.79327	11.7114	0.492879	1663.45	11.4082	2.80899
ENSG00000131697	0.495921	7.59251	7.59598	0.50452	7.39346	20.8163	2.83146
ENSG00000181027	0.55078	8.2305	6.68205	0.505515	10.1519	23.5714	2.70787
ENSG00000077684	0.631219	8.9531	5.05607	0.493285	15.202	23.449	1.8764
ENSG00000198876	0.700563	9.18523	3.96242	0.50151	18.8275	24.4286	1.66292
ENSG00000135002	0.787563	10.1554	2.74602	0.50249	13.4813	23.9184	0.842697
ENSG00000166900	0.624056	9.16305	5.38368	0.501786	15.9192	23.4694	2.16854
ENSG00000102034	0.541966	7.37848	6.26202	0.50776	12.1192	16.7143	2.04494
ENSG00000117505	0.733317	9.41468	3.39658	0.507172	10.1697	23.4082	1.41573
ENSG00000127580	0.718551	9.55845	3.71793	0.495033	12.9066	24.2245	1.47191
ENSG00000118898	0.525863	7.50871	6.77479	0.50414	67.515	19.5102	2.50562
ENSG00000130035	0.205457	3.59041	13.9307	0.493314	2.80138	5.87755	2.61798
ENSG00000175581	0.663403	9.10481	4.54772	0.503406	8.32541	23.9184	1.82022
ENSG00000196218	0.222229	3.92836	13.273	0.499519	11.6526	7.91837	2.91011
ENSG00000103199	0.64154	8.35446	4.84041	0.483933	6.95812	20.0612	1.57303
ENSG00000110315	0.797842	10.3209	2.50405	0.506018	26.5515	24.7551	1.04494
ENSG00000175175	0.170856	3.02577	14.9354	0.499448	2.51895	5.06122	2.61798
ENSG00000099290	0.779063	10.3113	3.02462	0.514007	20.3078	24.7347	1.26966
ENSG00000117682	0.667616	8.99218	4.61971	0.508743	19.0584	24.2041	1.79775
ENSG00000103005	0.626892	8.87197	5.27868	0.500657	17.1474	24.7143	2.32584
ENSG00000134198	0.392145	5.83488	9.1796	0.504776	12.9178	12.1837	2.50562
ENSG00000154914	0.332083	5.25454	10.2696	0.499683	2.6308	7.67347	1.55056
ENSG00000143178	0.333043	5.30738	10.4748	0.501244	7.3277	12.8776	2.96629
ENSG00000114956	0.683939	9.73211	4.58335	0.490038	39.4908	25	1.82022
ENSG00000198270	0.547276	7.51977	6.28722	0.516194	4.78792	16.2653	1.73034
ENSG00000120533	0.729419	9.72301	3.61708	0.510825	27.2966	24.8571	1.39326
ENSG00000211966	0.179475	3.38307	15.1921	0.506348	38.4832	7.59184	3
ENSG00000116191	0.434683	6.59776	8.61432	0.496867	8.10484	17.2653	2.55056
ENSG00000166025	0.542965	8.07747	6.87673	0.495038	21.306	23.0816	2.75281
ENSG00000162585	0.609708	8.67576	5.63971	0.49945	10.4189	23.898	2.24719
ENSG00000256683	0.531644	7.67298	6.70247	0.51531	6.95878	20.8367	2.21348
ENSG00000198858	0.701419	9.51838	4.05767	0.503106	70.9282	25	1.8764
ENSG00000116852	0.478087	6.31921	6.8883	0.488433	6.86972	10.6327	1.34831
ENSG00000120341	0.394198	6.10491	9.29502	0.493432	5.74164	15.7143	2.89888
ENSG00000101074	0.0140876	0.458537	30.8326	0.497885	0.0535751	0.0204082	2.89888
ENSG00000106366	0.484522	7.22907	7.74708	0.501332	115.842	19.1429	3
ENSG00000141425	0.805919	10.6792	2.62462	0.497395	20.9957	24.6939	0.797753
ENSG00000132746	0.105117	2.23644	19.0477	0.497254	14.2883	3.46939	2.79775
ENSG00000149792	0.733482	10.5049	3.74527	0.501237	50.186	25	1.61798
ENSG00000171495	0.0228259	0.630896	27.938	0.502912	1.19393	0.489796	2.91011
ENSG00000188694	0.0122035	0.380001	28.5541	0.510182	0.15413	0.102041	2.96629
ENSG00000221914	0.717594	9.87846	3.84341	0.513747	22.4399	24.898	1.5618
ENSG00000114270	0.486126	7.22732	7.61566	0.495116	25.5295	19.6531	2.88764
ENSG00000116954	0.836481	10.7027	2.18359	0.5166	28.1665	24.9388	0.921348
ENSG00000067798	0.285535	4.71182	11.9048	0.499144	3.48692	9.73469	2.80899
ENSG00000177694	0.0785239	1.91145	22.3392	0.494724	1.02606	1.55102	2.58427
ENSG00000198203	0.104289	2.2186	19.5994	0.496089	4.81414	3.34694	2.88764
ENSG00000185453	0.546603	7.93745	6.70022	0.514353	10.075	22.6939	2.8427
ENSG00000119574	0.758111	9.74555	3.10226	0.492412	10.0619	23.5306	1.13483
ENSG00000127483	0.747489	10.3586	3.56209	0.510686	74.6368	25	1.7191
ENSG00000100664	0.77433	10.8076	3.13562	0.505793	61.6106	25	1.2809
ENSG00000167641	0.646241	9.3845	5.20462	0.49129	126.402	24.2449	2.41573
ENSG00000101003	0.172839	3.25015	15.4392	0.5006	1.68234	2.73469	2
ENSG00000123064	0.607619	9.10478	6.0404	0.504129	25.0098	24.6939	2.61798
ENSG00000137409	0.879816	13.0375	1.782	0.502357	198.7	25	0.674157
ENSG00000014138	0.644667	8.67656	4.78036	0.498999	6.85949	19.6735	1.50562
ENSG00000196704	0.64206	9.20586	5.12516	0.494261	40.0714	24.9592	2.1236
ENSG00000008441	0.706719	10.1816	4.28064	0.500702	63.2743	24.8571	1.78652
ENSG00000112339	0.808319	10.4619	2.51671	0.509868	8.46017	23.5918	0.88764
ENSG00000170471	0.674942	9.30985	4.45808	0.494829	17.4489	24.3878	1.8764
ENSG00000171530	0.892787	11.8632	1.35248	0.489097	45.0434	24.9796	0.853933
ENSG00000137269	0.551118	7.5896	6.01754	0.493866	10.0294	18.9184	1.98876
ENSG00000162595	0.493542	7.0435	7.30423	0.495131	15.6935	15.9592	1.98876
ENSG00000181751	0.531777	7.81068	6.98024	0.50935	8.85553	21.0612	2.51685
ENSG00000163820	0.738802	9.55935	3.34974	0.489924	21.8186	22.1633	1.26966
ENSG00000277157	0.120274	2.58881	19.0337	0.500964	0.380982	0.469388	1.55056
ENSG00000143156	0.605246	8.2969	5.34997	0.489417	9.77013	22.2653	2.04494
ENSG00000156795	0.656117	8.76708	4.62274	0.500043	8.89899	23.5102	1.82022
ENSG00000106080	0.646655	8.26346	4.45731	0.50033	6.83806	19.9796	1.40449
ENSG00000078070	0.792446	9.90482	2.63653	0.499222	17.1255	24.4286	0.853933
ENSG00000104833	0.318941	5.03391	10.4817	0.505288	97.6108	10.3469	2.60674
ENSG00000124120	0.634681	8.44447	4.69371	0.506435	8.09835	21.5714	1.44944
ENSG00000079462	0.592671	8.40199	5.80628	0.492929	18.9331	22.7755	2.35955
ENSG00000137090	0.020784	0.627374	28.8133	0.496645	0.889605	0.510204	2.91011
ENSG00000115380	0.622239	9.34629	5.66006	0.494581	143.232	23.8367	2.58427
ENSG00000198105	0.649336	8.61695	4.72491	0.504649	12.2311	22.5714	1.75281
ENSG00000099953	0.258966	4.15618	12.0652	0.497139	6.28435	8.5102	2.76404
ENSG00000149507	0.0203053	0.633111	30.4824	0.495675	0.572435	0.510204	2.83146
ENSG00000150477	0.38124	5.50091	8.93244	0.494609	2.60827	7.89796	1.50562
ENSG00000172667	0.631253	8.5953	5.07074	0.503699	8.80185	22.5918	1.68539
ENSG00000261857	0.231214	4.02634	13.1053	0.499544	7.5127	8.06122	2.88764
ENSG00000165929	0.550627	7.46101	6.08324	0.508113	14.3946	16.1224	1.88764
ENSG00000234284	0.343814	5.22044	9.94262	0.493005	2.30096	6.04082	1.60674
ENSG00000131876	0.844893	11.2703	2.09068	0.499642	28.5587	24.8367	0.775281
ENSG00000162374	0.154014	2.93179	16.3114	0.504648	3.33871	5.12245	2.67416
ENSG00000144045	0.103227	2.19902	18.6784	0.495658	1.58003	2.79592	2.7191
ENSG00000116748	0.0479072	1.2774	24.8504	0.49937	4.9787	1.57143	2.89888
ENSG00000196924	0.683647	10.5035	4.84027	0.488717	870.806	25	2.37079
ENSG00000110848	0.328863	5.26512	10.8494	0.503271	8.52508	12.0612	2.85393
ENSG00000162572	0.512452	7.58474	7.28802	0.489276	12.4577	21.3265	2.77528
ENSG00000165105	0.248894	3.95104	12.0283	0.50553	3.17695	5.71429	1.74157
ENSG00000120029	0.801001	10.4876	2.58433	0.490675	17.7446	24.6939	0.94382
ENSG00000110395	0.529636	7.76786	6.87793	0.500706	9.45361	21.8163	2.53933
ENSG00000184014	0.617393	9.12414	5.50947	0.493978	45.889	25	2.48315
ENSG00000188690	0.703267	9.22995	3.9219	0.503351	12.8574	24.551	1.69663
ENSG00000167397	0.718369	10.1721	4.07698	0.511311	102.717	25	1.88764
ENSG00000164919	0.83352	11.6181	2.42462	0.501913	84.721	24.7959	1.03371
ENSG00000165338	0.637692	7.61022	4.39001	0.498332	4.91816	15.2449	1.04494
ENSG00000091583	0.045313	1.19579	25.2152	0.499593	71.8695	1.69388	3
ENSG00000152894	0.595109	8.37798	5.58299	0.503516	12.2282	23	2.10112
ENSG00000273513	0.0128237	0.397412	30.3765	0.499424	0.0210046	0	2.92135
ENSG00000081051	0.0117002	0.349839	28.5709	0.494246	0.0911363	0.102041	3
ENSG00000186020	0.596056	8.18613	5.4994	0.508364	7.78024	21.7347	2.06742
ENSG00000183346	0.181832	3.38469	15.2816	0.498483	2.64663	5.93878	2.7191
ENSG00000219481	0.484121	6.83931	7.32849	0.498997	4.46229	14.0408	1.83146
ENSG00000096395	0.0115026	0.329758	28.0774	0.50367	0.0694727	0	2.96629
ENSG00000162069	0.330437	4.87256	9.89726	0.507682	15.223	7.32653	1.40449
ENSG00000183722	0.586652	8.50943	5.95933	0.490596	87.8817	24.4082	2.89888
ENSG00000165525	0.82971	9.62573	1.95735	0.507367	13.638	23.9592	1.1236
ENSG00000169609	0.488401	6.99278	7.29667	0.503346	3.6134	14.7959	1.8427
ENSG00000002587	0.187606	3.39917	14.6403	0.497753	3.61855	5.36735	2.73034
ENSG00000060558	0.400732	6.22637	8.99247	0.495159	14.089	14.449	2.37079
ENSG00000103512	0.765723	10.0034	2.95106	0.496993	21.4563	24.6122	1.22472
ENSG00000128016	0.740485	10.578	3.68839	0.500032	613.976	25	1.57303
ENSG00000166685	0.780845	10.2417	2.80747	0.504854	30.1057	24.7755	1.16854
ENSG00000157404	0.479852	7.06629	7.84516	0.496784	14.1148	18.3673	2.82022
ENSG00000182541	0.701746	9.38828	4.02188	0.504331	32.8173	24.8571	1.51685
ENSG00000126870	0.684954	9.25435	4.33917	0.499499	19.4043	24.2449	1.83146
ENSG00000141570	0.28072	4.49229	11.611	0.493704	2.42878	5	1.75281
ENSG00000169696	0.697731	9.60232	4.2067	0.49364	14.441	24.6531	1.62921
ENSG00000088035	0.489019	6.90884	7.20076	0.486315	4.58331	16.5918	2.1236
ENSG00000196427	0.0127858	0.391905	30.2178	0.505988	0.0987222	0.163265	2.98876
ENSG00000128973	0.617539	8.70647	5.4534	0.505852	17.3032	24.6939	2.35955
ENSG00000140443	0.803236	9.68365	2.39163	0.506201	15.2379	23.6122	0.820225
ENSG00000108823	0.393891	6.05438	9.31348	0.494247	30.763	14.3673	2.41573
ENSG00000163634	0.822415	10.5272	2.25194	0.497887	48.4431	25	1.25843
ENSG00000175766	0.0525401	1.41164	24.3877	0.499683	0.774689	2.28571	2.97753
ENSG00000183426	0.818485	10.3605	2.24865	0.500049	22.5893	24.3265	0.988764
ENSG00000146147	0.113392	2.32653	17.9326	0.500292	5.90697	3.46939	2.78652
ENSG00000243789	0.679459	9.64753	4.51264	0.501743	24.8926	24.6939	1.78652
ENSG00000143226	0.456424	6.87222	8.10839	0.490835	21.3097	17.0816	2.49438
ENSG00000204390	0.283093	4.70085	11.9532	0.501224	6.16037	10.102	2.89888
ENSG00000066654	0.639727	9.09558	5.06797	0.499912	18.6147	24.2245	1.91011
ENSG00000084623	0.84366	11.8186	2.2191	0.500742	150.779	25	0.955056
ENSG00000166797	0.705441	9.27344	3.87371	0.506411	17.6547	24.7551	1.73034
ENSG00000080371	0.777288	9.81977	2.70163	0.495702	12.0525	24.2653	1.19101
ENSG00000203880	0.728721	9.79968	3.64514	0.504754	26.814	24.7143	1.48315
ENSG00000079616	0.632798	8.81327	5.22415	0.505587	15.4139	24.3061	2.17978
ENSG00000243716	0.812116	10.0971	2.29859	0.507006	13.6693	24.0816	0.988764
ENSG00000171659	0.527157	7.17047	6.47626	0.501814	6.45962	13.2653	1.48315
ENSG00000034533	0.44415	6.62398	8.20893	0.512487	4.51398	16.7755	2.49438
ENSG00000168918	0.540709	8.05101	6.95141	0.496149	16.7867	20.9184	2.46067
ENSG00000100427	0.2335	3.87267	12.7185	0.495704	34.5336	8.5102	2.94382
ENSG00000077312	0.857357	11.2511	1.82111	0.492259	63.4748	25	0.988764
ENSG00000102978	0.784303	10.3935	2.9402	0.495669	50.7611	25	1.30337
ENSG00000068903	0.630894	9.62779	5.59078	0.491166	67.3637	25	2.70787
ENSG00000117266	0.709955	9.38709	3.82885	0.506285	30.8102	23.3061	1.5618
ENSG00000131115	0.563325	7.8596	6.09967	0.508919	6.34286	20.7551	2.13483
ENSG00000164587	0.870926	13.3037	1.9166	0.495537	498.384	25	0.910112
ENSG00000167862	0.686993	9.50875	4.32365	0.50408	28.6582	24.9592	1.92135
ENSG00000130414	0.665702	9.25304	4.57076	0.512556	36.7905	25	2.05618
ENSG00000140463	0.658005	9.11243	4.67964	0.515553	14.847	24.1429	1.77528
ENSG00000012223	0.256927	4.15784	12.1282	0.494966	69.175	8.14286	2.82022
ENSG00000112078	0.737708	10.5466	3.86027	0.495509	27.6316	24.9592	1.41573
ENSG00000175311	0.0613457	1.51924	23.6413	0.481245	0.945281	1.44898	2.62921
ENSG00000187475	0.0136038	0.417234	31.1708	0.499607	0.105638	0.142857	2.96629
ENSG00000155256	0.744419	10.2524	3.56568	0.483689	32.106	24.9388	1.48315
ENSG00000065427	0.893871	11.731	1.42178	0.495505	65.8525	25	0.595506
ENSG00000111679	0.525103	7.58946	6.91669	0.502885	27.5205	20.0816	2.42697
ENSG00000143627	0.0624973	1.62639	23.5931	0.490589	1.66946	2	2.83146
ENSG00000004975	0.878537	11.2332	1.50037	0.504254	30.2004	24.8571	0.325843
ENSG00000106066	0.505592	7.39761	7.33379	0.496491	14.0873	18.9184	2.5618
ENSG00000090861	0.745003	10.6258	3.69638	0.506026	86.1859	24.9592	1.70787
ENSG00000171564	0.0561996	1.48079	24.7661	0.491715	203.923	1.97959	2.93258
ENSG00000068354	0.698248	9.45008	4.07705	0.50315	13.2849	24.1429	1.59551
ENSG00000162695	0.562661	8.01606	6.38972	0.499719	7.477	19.1429	2.02247
ENSG00000182253	0.58172	8.62874	6.18541	0.492592	130.946	23.3265	2.74157
ENSG00000197641	0.067655	1.59004	22.3551	0.499249	10.4566	2.2449	2.91011
ENSG00000079931	0.371992	5.88685	9.77642	0.494417	9.33244	13.898	2.73034
ENSG00000149609	0.0240136	0.678426	27.7202	0.49693	1.92164	0.530612	2.94382
ENSG00000129518	0.797788	10.6584	2.76094	0.503319	35.2084	24.9592	1.32584
ENSG00000163848	0.749324	9.83493	3.29615	0.498793	7.91279	22.3673	1.38202
ENSG00000164574	0.671458	8.65205	4.33575	0.496544	10.6279	22.3469	1.65169
ENSG00000103111	0.675672	9.33743	4.48433	0.504878	16.3707	24.7959	1.73034
ENSG00000100320	0.696796	9.95448	4.16481	0.504088	48.4639	24.449	1.44944
ENSG00000118007	0.854874	9.3392	1.63982	0.503795	11.4468	21.5102	0.617978
ENSG00000129003	0.579726	8.36464	5.89353	0.494487	11.8485	22.8571	2.02247
ENSG00000086712	0.66157	8.91449	4.60071	0.49998	14.2355	23.4082	2.05618
ENSG00000122257	0.680971	9.54473	4.59834	0.503009	21.7073	24.4694	1.95506
ENSG00000137337	0.825161	10.5336	2.29005	0.49611	17.9475	23.6939	0.820225
ENSG00000159314	0.537884	8.13973	7.05144	0.497616	20.1765	22.7551	2.78652
ENSG00000134812	0.0266295	0.783303	28.9493	0.496147	28.9601	0.489796	2.62921
ENSG00000198668	0.726266	10.8283	4.02815	0.51263	327.91	25	1.97753
ENSG00000076351	0.426587	6.44669	8.63699	0.499136	5.55746	17.8163	2.69663
ENSG00000111364	0.71503	9.28799	3.68833	0.499344	15.8423	23.8776	1.59551
ENSG00000189403	0.813437	10.9458	2.51424	0.493689	66.6438	25	0.831461
ENSG00000160447	0.555616	7.74461	6.37657	0.508356	11.1174	19.9184	2.29213
ENSG00000144648	0.126715	2.55882	17.1362	0.500117	1.58205	3.38776	2.60674
ENSG00000082898	0.849419	10.7901	1.84184	0.495477	33.1323	24.8776	0.752809
ENSG00000102575	0.382216	5.86136	9.63031	0.506521	15.2951	14.4082	2.96629
ENSG00000156642	0.776228	10.5376	3.10461	0.500705	87.4295	25	1.59551
ENSG00000181472	0.787857	9.76068	2.61817	0.504781	9.88568	22.8776	1.11236
ENSG00000075292	0.830274	10.3859	2.14029	0.493475	29.132	24.898	1.07865
ENSG00000100029	0.674619	9.48564	4.69669	0.490641	32.3889	24.9796	2.1236
ENSG00000101940	0.682728	9.47531	4.46554	0.513416	43.035	25	1.80899
ENSG00000162600	0.556958	8.01998	6.26457	0.498613	7.16653	21.8571	2.2809
ENSG00000189143	0.289826	4.4838	11.1452	0.500229	27.1128	7.93878	2.11236
ENSG00000196872	0.496883	6.74155	6.96095	0.500845	8.5167	14.8571	1.88764
ENSG00000167257	0.887922	10.3579	1.33089	0.501681	16.7898	24.3673	0.58427
ENSG00000243989	0.565733	8.49385	6.46899	0.502499	20.8774	24.2857	2.86517
ENSG00000058085	0.334886	5.14974	10.4616	0.50041	6.30787	11.2857	2.70787
ENSG00000044574	0.812291	10.9993	2.62168	0.502194	216.475	25	1.22472
ENSG00000102316	0.842025	12.0383	2.18717	0.50761	129.56	25	1.01124
ENSG00000167904	0.421682	6.0905	8.32865	0.512415	2.95387	11.0816	1.73034
ENSG00000124429	0.167609	3.08784	15.0136	0.501031	12.2542	4.91837	2.58427
ENSG00000183684	0.926138	11.8512	0.947495	0.499736	46.9164	25	0.11236
ENSG00000109610	0.63235	9.30687	5.33675	0.506838	200.713	23.9796	2.46067
ENSG00000182511	0.604686	8.61597	5.8248	0.492393	22.9623	22.7959	2.52809
ENSG00000044446	0.662376	8.48839	4.34788	0.483724	13.1771	23.3061	1.64045
ENSG00000081870	0.582767	8.3242	6.0308	0.495923	9.57956	22.898	2.31461
ENSG00000132437	0.111953	2.42231	19.0943	0.49717	3.29991	2.95918	2.53933
ENSG00000140464	0.716369	9.73107	3.88538	0.494929	22.7733	24.1224	1.29213
ENSG00000156599	0.825732	10.6622	2.232	0.497023	33.4636	24.8163	1.1573
ENSG00000132185	0.0515496	1.31711	24.9542	0.496121	1.68818	1.22449	2.79775
ENSG00000135631	0.581076	8.51442	6.11951	0.489061	20.9499	23.8367	2.57303
ENSG00000172361	0.192861	3.51009	14.4128	0.500604	6.6207	5.38776	2.75281
ENSG00000131981	0.754914	10.6939	3.56025	0.494174	209.681	24.8571	1.75281
ENSG00000100478	0.589428	7.29821	5.19289	0.493147	3.61842	13.5306	1.03371
ENSG00000065978	0.76657	11.1858	3.40384	0.499023	414.512	25	1.62921
ENSG00000164284	0.694457	8.8775	3.8783	0.502559	8.38678	21.7959	1.26966
ENSG00000123136	0.645186	9.20658	5.1482	0.4908	46.5962	24.9796	2.20225
ENSG00000175489	0.418232	6.17159	8.44114	0.505408	10.3574	10.3061	1.67416
ENSG00000154473	0.796464	10.0749	2.66747	0.50316	16.4959	24.5306	1.10112
ENSG00000174579	0.641942	8.89385	4.86132	0.506027	14.0849	24.2653	1.93258
ENSG00000135960	0.163968	3.26693	16.2948	0.493169	0.48482	1.30612	1.30337
ENSG00000120215	0.0465659	1.14934	23.7987	0.487274	0.667469	1.04082	2.92135
ENSG00000175564	0.14247	2.80357	16.4978	0.506449	5.68973	4.32653	2.93258
ENSG00000159063	0.784931	9.74577	2.56685	0.502385	12.0932	24.0204	0.797753
ENSG00000198356	0.806013	11.4818	2.84614	0.504933	64.5524	25	1.22472
ENSG00000170222	0.577492	8.4414	6.21236	0.491809	13.6441	23.5306	2.41573
ENSG00000204574	0.77192	10.505	3.0584	0.50251	39.944	24.9592	1.23596
ENSG00000165304	0.301132	4.70508	11.0364	0.511509	1.41127	2.81633	0.685393
ENSG00000119718	0.80839	10.5459	2.46548	0.494029	15.5874	24.5918	0.831461
ENSG00000165312	0.743023	9.77793	3.37119	0.511302	15.4078	24.1224	1.35955
ENSG00000182872	0.839835	11.1862	2.15606	0.512442	49.4699	25	0.764045
ENSG00000151746	0.524072	6.72208	6.16954	0.495478	4.12347	11.2245	1.26966
ENSG00000189320	0.304045	4.67054	10.9456	0.494821	4.41894	7.73469	2.02247
ENSG00000157168	0.112541	2.45251	19.0398	0.502708	1.33833	2.89796	2.66292
ENSG00000122477	0.375678	6.06358	10.069	0.488858	7.90676	14.0612	2.88764
ENSG00000145016	0.572831	8.40851	6.46543	0.499365	13.9472	24.1837	2.83146
ENSG00000162434	0.757073	10.3326	3.31264	0.500228	58.7337	25	1.67416
ENSG00000172732	0.623017	9.10693	5.37002	0.506783	32.6645	25	2.37079
ENSG00000189114	0.644105	8.90781	4.86589	0.510087	9.76342	23.2653	1.8764
ENSG00000107771	0.835205	10.318	2.0032	0.495305	17.6967	24.449	1.1236
ENSG00000120798	0.666747	9.25535	4.50466	0.502577	15.632	23.8776	1.67416
ENSG00000170476	0.177773	3.33785	15.0773	0.503361	13.8079	6.08163	2.79775
ENSG00000241685	0.815826	11.298	2.55521	0.502164	91.616	25	1.19101
ENSG00000176383	0.0874778	1.92949	19.8959	0.502438	1.0319	2.61224	2.88764
ENSG00000184599	0.0541883	1.4083	24.7559	0.494323	1.00581	1.73469	2.89888
ENSG00000170113	0.569959	8.15475	6.1942	0.502362	10.6489	21.9388	2.21348
ENSG00000088682	0.712877	9.87324	3.93281	0.502629	55.8677	24.9796	1.64045
ENSG00000165475	0.676793	9.60225	4.50216	0.494492	42.1061	24.9388	1.97753
ENSG00000088876	0.656595	8.9293	4.71386	0.498151	9.5382	21.7959	1.65169
ENSG00000166548	0.697084	9.27658	4.03527	0.506336	16.4382	24.6327	1.76404
ENSG00000154764	0.0745815	1.8007	22.0233	0.503944	0.917042	2.93878	3
ENSG00000086598	0.776781	10.7272	3.13149	0.504576	74.6195	25	1.26966
ENSG00000153561	0.779087	10.6642	3.05839	0.497907	22.6378	24.8776	1.48315
ENSG00000077348	0.57886	8.50998	6.10236	0.487293	20.1747	24.8163	2.64045
ENSG00000092607	0.203458	3.45578	13.5896	0.497981	6.99474	6.22449	2.74157
ENSG00000203797	0.543407	7.12485	5.86507	0.506358	4.04025	12.3878	0.966292
ENSG00000178385	0.587673	7.73456	5.47784	0.501905	4.8404	17.4286	1.59551
ENSG00000183978	0.860509	11.9407	1.91762	0.503836	70.2947	25	0.820225
ENSG00000126458	0.861324	11.7219	1.81905	0.505173	177.61	25	0.988764
ENSG00000111276	0.703581	9.74868	4.147	0.496416	68.8975	25	1.62921
ENSG00000144560	0.630639	8.70374	5.19916	0.491794	15.5408	23	2.06742
ENSG00000162878	0.545815	7.91772	6.60905	0.499002	59.5774	22.2857	2.8764
ENSG00000146540	0.8045	10.9422	2.76683	0.494371	48.2651	24.9796	1.30337
ENSG00000082175	0.250883	4.15959	12.0955	0.49606	7.94112	7.12245	2.50562
ENSG00000186572	0.0110747	0.317465	28.5885	0.501179	0.000157997	0	2.97753
ENSG00000211670	0.0925807	2.12368	21.3451	0.512294	6.13603	4.28571	3
ENSG00000159216	0.399332	5.95606	8.94651	0.499034	6.29174	12.449	2.22472
ENSG00000123094	0.745057	8.7515	3.05562	0.492832	10.9282	20.8163	0.977528
ENSG00000137841	0.493981	7.36494	7.45751	0.496231	14.6579	19.7551	2.61798
ENSG00000115459	0.652339	8.62231	4.58135	0.504671	14.3675	24.2449	1.82022
ENSG00000161896	0.269887	4.47174	12.1231	0.506969	8.81136	9.85714	2.89888
ENSG00000145439	0.713713	9.63639	3.93388	0.492978	10.7555	24.1429	1.46067
ENSG00000110435	0.783876	10.5184	2.92011	0.501169	20.1157	24.4898	1.29213
ENSG00000072062	0.761898	10.237	3.15671	0.492257	68.8982	25	1.42697
ENSG00000050555	0.264404	4.38646	12.1825	0.502439	7.8936	9.38776	2.96629
ENSG00000176095	0.725784	10.1707	3.74234	0.497056	32.6741	25	1.62921
ENSG00000163449	0.0899224	2.00403	19.8885	0.48813	1.19153	2.73469	2.91011
ENSG00000103485	0.551111	7.79054	6.29994	0.493312	23.048	21.6531	2.49438
ENSG00000280071	0.705368	8.61212	3.60121	0.512567	6.65505	21.5102	1.19101
ENSG00000186951	0.788916	8.99014	2.40621	0.513945	7.15618	21.3673	0.764045
ENSG00000164749	0.0585158	1.54861	24.0219	0.492439	1.19029	1.91837	2.82022
ENSG00000184083	0.437292	6.49718	8.24028	0.496032	3.92492	16.1429	2.35955
ENSG00000173480	0.559855	7.6166	6.12685	0.503211	4.32267	16	1.52809
ENSG00000128266	0.465811	7.02492	8.0688	0.502136	16.819	18.2449	2.76404
ENSG00000149547	0.695787	9.64599	4.28308	0.493029	57.0618	24.9388	1.83146
ENSG00000223443	0.121825	2.62748	19.2499	0.513671	0.060589	0.0204082	1.42697
ENSG00000073712	0.799892	10.4278	2.63163	0.487795	64.8311	24.4898	1.20225
ENSG00000153214	0.671519	9.00943	4.41508	0.511591	13.0597	22.6122	1.59551
ENSG00000173451	0.36476	5.57209	9.75248	0.497301	3.05049	8.7551	1.91011
ENSG00000172301	0.73432	10.0841	3.58446	0.501945	65.0564	24.7143	1.49438
ENSG00000156097	0.0987724	2.16561	19.8708	0.493965	1.20721	3.26531	2.88764
ENSG00000125864	0.136568	2.79583	17.3567	0.511255	1.84645	4.46939	2.97753
ENSG00000187800	0.540978	8.01133	7.00431	0.498249	20.0554	20.8571	2.49438
ENSG00000115866	0.786052	10.8268	3.00084	0.494497	50.1495	24.9388	1.19101
ENSG00000157766	0.0531395	1.32499	24.2561	0.506301	1.77809	1.46939	2.93258
ENSG00000188015	0.244152	4.18339	12.6793	0.484011	6.53641	9.44898	2.67416
ENSG00000197694	0.773118	10.672	3.13841	0.500783	99.4919	25	1.30337
ENSG00000130695	0.510715	7.48722	7.36463	0.495523	8.11109	20.102	2.82022
ENSG00000185753	0.591826	8.20754	5.64248	0.501692	8.08669	21.6122	2.04494
ENSG00000205339	0.734106	10.3048	3.61297	0.498933	38.7018	24.8367	1.67416
ENSG00000160688	0.806354	10.1946	2.45769	0.495707	14.2408	24.449	0.966292
ENSG00000205359	0.0248997	0.730437	28.959	0.502435	0.914683	0.510204	2.89888
ENSG00000115363	0.136104	2.71369	16.7715	0.502274	2.61735	4.73469	2.7191
ENSG00000198915	0.259047	4.24903	12.1138	0.507062	4.41683	8.04082	2.19101
ENSG00000073050	0.829725	10.5504	2.16628	0.502888	24.9097	24.9388	0.707865
ENSG00000254656	0.0234107	0.68349	29.0078	0.493148	0.324199	0.489796	2.95506
ENSG00000119616	0.77884	10.2302	2.89329	0.488013	12.8893	24.3061	1.25843
ENSG00000161057	0.858509	11.152	1.86043	0.506589	42.9289	25	0.865169
ENSG00000197273	0.0320015	0.925139	27.0035	0.507769	23.1119	1.14286	2.91011
ENSG00000189144	0.235731	4.08689	13.3992	0.500872	1.04257	0.673469	1.06742
ENSG00000110172	0.715467	9.3815	3.77453	0.494758	11.2615	23.2653	1.52809
ENSG00000105204	0.616805	8.66002	5.43856	0.504673	20.7015	24.6122	2.25843
ENSG00000165219	0.626171	8.63837	5.07647	0.515246	10.0739	23.2041	2.08989
ENSG00000140876	0.439796	6.54145	8.17924	0.502363	3.79493	13.7143	1.92135
ENSG00000178199	0.0899295	2.03686	20.404	0.502388	1.02843	1.40816	2.31461
ENSG00000263002	0.55917	7.37207	5.89109	0.494327	4.20924	15.7143	1.57303
ENSG00000063515	0.0171462	0.470592	27.9746	0.511009	0.104089	0.367347	2.97753
ENSG00000164691	0.222585	3.78416	13.1723	0.498222	4.03887	5.44898	1.96629
ENSG00000077279	0.04532	1.3381	27.2638	0.50435	0.562727	1.18367	2.73034
ENSG00000073150	0.362475	5.53892	9.77924	0.506247	13.0894	13.6327	2.73034
ENSG00000215126	0.187359	3.34405	14.5507	0.507405	1.67858	2.55102	1.94382
ENSG00000176973	0.678003	9.55181	4.56745	0.507431	36.4595	25	2.03371
ENSG00000138594	0.786387	9.1697	2.53531	0.487819	9.69529	21.6939	0.52809
ENSG00000126456	0.777809	10.5557	3.06431	0.491925	61.3743	25	1.51685
ENSG00000099797	0.656445	9.73675	5.11661	0.49622	130.956	25	2.46067
ENSG00000136521	0.784725	10.8094	2.90295	0.499936	25.8632	24.8367	1.14607
ENSG00000104946	0.787587	10.8483	2.95046	0.499442	72.8703	25	1.42697
ENSG00000188396	0.0548283	1.42883	24.7375	0.496751	1.13848	1.44898	2.92135
ENSG00000111537	0.024681	0.786895	30.2112	0.496438	0.437484	0.77551	3
ENSG00000213199	0.492879	7.40125	7.56588	0.503949	13.7431	20.2449	2.86517
ENSG00000002549	0.6901	9.84245	4.45995	0.49946	41.4928	25	2
ENSG00000058866	0.362454	5.59494	9.83032	0.499539	8.40451	13.5714	2.78652
ENSG00000131373	0.675676	9.25679	4.56761	0.50756	18.0384	24.3061	1.89888
ENSG00000165025	0.509088	7.16507	6.86749	0.499399	11.8517	15.8367	1.93258
ENSG00000143458	0.66417	8.63003	4.53432	0.50378	7.97595	20.8367	1.53933
ENSG00000198837	0.702811	10.0272	4.21907	0.506867	38.3446	24.9796	1.86517
ENSG00000139116	0.578222	8.28995	6.11069	0.512838	11.862	22.3265	2.32584
ENSG00000076321	0.770305	9.51014	2.87289	0.502461	10.9609	23.2653	1.19101
ENSG00000143384	0.833678	12.1887	2.33101	0.493052	197.45	25	1.11236
ENSG00000130402	0.78358	11.3873	3.09805	0.498311	211.257	25	1.55056
ENSG00000133794	0.81499	9.87721	2.22887	0.510873	17.7045	24.1224	1.11236
ENSG00000178033	0.238857	4.08728	12.7144	0.506645	2.26383	5.61224	2.17978
ENSG00000168827	0.718098	9.67087	3.85389	0.496749	19.883	24.5102	1.58427
ENSG00000010539	0.431412	6.34472	8.19143	0.492085	4.45575	14.5714	2.10112
ENSG00000168003	0.617711	9.09312	5.67433	0.496377	79.9242	25	2.68539
ENSG00000198585	0.675722	9.58235	4.55126	0.500723	27.4403	24.8571	1.96629
ENSG00000101544	0.562966	8.43367	6.43016	0.501193	10.4204	22.5918	2.44944
ENSG00000081320	0.508944	7.16392	6.79295	0.490569	9.75178	15.4694	1.88764
ENSG00000074370	0.691527	8.73807	3.92006	0.498778	30.7735	19.1837	1.1573
ENSG00000161013	0.62297	9.03851	5.39988	0.483803	44.7234	24.9796	2.39326
ENSG00000171681	0.725058	9.70478	3.7447	0.498857	11.736	23.8367	1.57303
ENSG00000151164	0.033785	0.871679	25.9145	0.502124	1.14678	0.571429	2.94382
ENSG00000152939	0.255163	4.23042	12.188	0.489743	2.69465	7.12245	2.21348
ENSG00000131747	0.202648	3.60684	13.8854	0.498536	4.05005	4.95918	2.20225
ENSG00000137413	0.61088	8.16035	5.2229	0.501309	5.68394	19.7959	1.62921
ENSG00000130816	0.568699	8.31299	6.32794	0.504146	19.1469	24.1429	2.73034
ENSG00000156304	0.852608	11.0198	1.86235	0.50287	23.9766	24.6531	0.831461
ENSG00000100968	0.758307	9.56328	2.93294	0.485004	33.9183	22.8571	1.4382
ENSG00000273274	0.0370948	0.970395	27.8627	0.496409	0.229606	0.0204082	2.76404
ENSG00000092850	0.115598	2.45216	18.3634	0.51466	5.03548	3.5102	2.79775
ENSG00000126803	0.550931	8.22565	6.69533	0.491085	33.664	22.7551	2.83146
ENSG00000050344	0.472509	6.98092	7.85443	0.488941	6.34412	17.3469	2.61798
ENSG00000127554	0.8684	10.017	1.53248	0.506692	15.8693	24.8367	0.595506
ENSG00000151748	0.633296	9.07631	5.099	0.489639	22.5239	24.3061	2.14607
ENSG00000136535	0.0515292	1.33736	24.3994	0.497403	2.2182	2.18367	2.96629
ENSG00000148484	0.610251	8.88424	5.67966	0.486279	35.6722	24.9796	2.49438
ENSG00000082996	0.719071	9.6339	3.77835	0.493894	37.8504	24.9796	1.55056
ENSG00000104679	0.636947	9.01862	5.24979	0.500383	30.8101	25	2.31461
ENSG00000164488	0.319126	4.92483	10.6103	0.488753	2.82341	5.26531	1.34831
ENSG00000124588	0.569692	8.05683	6.08357	0.485959	10.8622	23.4898	2.23596
ENSG00000258947	0.398715	6.05659	9.37818	0.499215	27.1903	14.0408	2.52809
ENSG00000167995	0.503997	7.74549	7.42401	0.500677	12.0919	21.7959	3
ENSG00000072756	0.778894	9.16061	2.62114	0.491795	7.16505	22.4082	1.20225
ENSG00000124491	0.478405	6.91222	7.79327	0.499835	30.5879	18.4082	2.88764
ENSG00000037637	0.538031	7.88882	6.75288	0.519906	11.0493	23.2653	2.65169
ENSG00000166866	0.0655966	1.55935	22.2186	0.50339	4.35132	2.06122	2.94382
ENSG00000137807	0.441355	5.84051	7.44072	0.492605	2.53437	6.30612	0.370787
ENSG00000198113	0.482059	6.75416	7.37447	0.505683	7.12274	13.9388	1.86517
ENSG00000128335	0.731061	9.70221	3.5723	0.500664	35.3524	24.9592	1.37079
ENSG00000165092	0.644048	9.68441	5.3483	0.497136	118.341	24.6531	2.37079
ENSG00000111802	0.618326	8.81598	5.55984	0.490615	27.1981	24.8776	2.37079
ENSG00000127922	0.62452	8.70913	5.20643	0.490915	11.2114	23.8776	1.94382
ENSG00000256061	0.231623	3.96249	13.0584	0.495428	1.92477	2.93878	1.53933
ENSG00000121316	0.483009	7.13052	7.69555	0.499512	26.2562	18.4898	2.82022
ENSG00000172367	0.0629431	1.51804	23.0618	0.494157	2.22088	1.71429	2.85393
ENSG00000186716	0.740795	9.86138	3.4957	0.507417	21.6666	24.5714	1.50562
ENSG00000144035	0.0472772	1.17903	23.5128	0.503719	7.62383	1.36735	2.93258
ENSG00000101608	0.627259	9.49976	5.50266	0.511111	174.134	25	2.70787
ENSG00000148429	0.559832	7.0317	5.40321	0.496129	3.62174	11.8776	0.786517
ENSG00000145675	0.833104	11.1617	2.1362	0.502717	41.8228	24.8163	1.10112
ENSG00000196655	0.680471	10.0203	4.64291	0.489442	33.2594	25	1.88764
ENSG00000177504	0.0243067	0.74579	30.0747	0.511175	0.624774	0.510204	2.85393
ENSG00000160746	0.682736	9.31777	4.37538	0.505068	12.8701	23.8776	1.44944
ENSG00000100031	0.390517	6.16863	9.47975	0.511228	7.61427	14.6531	2.77528
ENSG00000138472	0.0319857	0.945942	28.4598	0.496821	0.760238	1.12245	2.92135
ENSG00000171302	0.708603	9.57484	3.94608	0.500143	21.5687	24.4082	1.55056
ENSG00000172867	0.121845	2.41155	17.4937	0.501607	269.58	3.22449	2.77528
ENSG00000134830	0.141563	2.7186	16.7813	0.497072	2.25802	3.53061	2.44944
ENSG00000230873	0.0422665	1.14611	26.2102	0.498071	0.594001	1.06122	2.8427
ENSG00000163512	0.735073	9.73487	3.54036	0.507151	17.3673	24.3673	1.41573
ENSG00000107020	0.705377	9.19064	3.83877	0.496581	12.9975	24.3673	1.37079
ENSG00000128408	0.0632377	1.55817	24.1979	0.503316	2.03906	1.55102	2.8427
ENSG00000106635	0.681595	9.75284	4.46757	0.506167	49.0791	25	2.05618
ENSG00000100577	0.76519	9.51084	2.99579	0.514489	13.0531	23.551	1.25843
ENSG00000175538	0.421266	6.12323	8.10186	0.502966	4.58122	10.2857	1.76404
ENSG00000265681	0.833777	12.6094	2.50522	0.489708	941.162	25	1.19101
ENSG00000066379	0.805978	10.6666	2.49057	0.495553	35.9478	24.9796	1.13483
ENSG00000135046	0.679391	9.57698	4.52026	0.508082	203.534	23.0204	1.8764
ENSG00000157219	0.1003	2.19946	20.0794	0.500134	2.93268	4.55102	2.55056
ENSG00000175130	0.720942	9.81851	3.90066	0.496587	164.869	24.9796	1.75281
ENSG00000213064	0.571679	8.25605	6.23228	0.495753	14.9133	22.5714	2.30337
ENSG00000085276	0.674552	7.35351	3.50421	0.49189	6.58727	13.8776	0.303371
ENSG00000165792	0.60584	9.07823	5.83928	0.517565	39.4793	24.7143	2.46067
ENSG00000203965	0.399771	6.22535	9.35499	0.496143	4.17334	14.8776	2.80899
ENSG00000138398	0.902033	10.741	1.18109	0.493671	21.5151	24.7143	0.280899
ENSG00000152592	0.13125	2.80646	18.7869	0.49664	0.0956683	0.183673	1.37079
ENSG00000140600	0.204322	3.4994	13.8373	0.497364	13.8678	8.06122	2.94382
ENSG00000169715	0.863021	12.2993	1.96482	0.513551	151.562	24.551	0.853933
ENSG00000048028	0.645553	8.99648	4.82007	0.507873	11.1163	22.551	1.77528
ENSG00000145864	0.138264	2.65256	16.9244	0.491758	5.42722	4.91837	3
ENSG00000058600	0.814634	9.72092	2.23045	0.503214	21.9085	24.3878	0.876404
ENSG00000184007	0.682813	9.99125	4.64241	0.499648	88.324	25	2.1236
ENSG00000066027	0.73397	9.82024	3.60089	0.496366	38.2025	25	1.62921
ENSG00000105398	0.0591147	1.50968	23.7095	0.505861	17.3136	1.89796	2.78652
ENSG00000124818	0.0175351	0.555701	29.6269	0.504417	0.193452	0.428571	3
ENSG00000197153	0.15083	2.9976	16.7244	0.507716	0.175095	0.0816327	0.258427
ENSG00000147162	0.72244	10.1617	4.02004	0.500653	130.062	25	1.8427
ENSG00000108424	0.687578	9.81884	4.55597	0.495266	49.021	25	1.93258
ENSG00000101638	0.131154	2.5967	17.28	0.501478	3.39839	3.79592	2.74157
ENSG00000110104	0.711635	9.67131	3.87096	0.502968	22.2477	24.4286	1.61798
ENSG00000108826	0.73331	9.91496	3.62687	0.489115	21.7989	24.7347	1.57303
ENSG00000133678	0.704773	9.15618	3.84144	0.499868	14.7576	23.3673	1.34831
ENSG00000105671	0.68755	9.75529	4.5063	0.4921	35.8677	25	1.74157
ENSG00000101843	0.593554	9.01336	6.08174	0.510188	44.4838	24.9592	2.39326
ENSG00000163703	0.782798	10.5618	2.9872	0.504555	46.6729	24.9796	1.2809
ENSG00000145191	0.719045	10.1154	3.87033	0.501011	38.998	24.9796	1.60674
ENSG00000151474	0.646282	8.96337	4.87444	0.49228	8.5369	22.1429	1.77528
ENSG00000055483	0.606191	8.72904	5.78046	0.503309	22.7509	24.2653	2.52809
ENSG00000148824	0.728824	9.83	3.80301	0.499704	34.3765	24.9388	1.8427
ENSG00000171596	0.228953	3.82944	13.0649	0.498634	1.84087	4.59184	1.93258
ENSG00000250510	0.483986	7.24552	7.54668	0.496973	25.8749	18.8776	2.70787
ENSG00000185252	0.567436	7.9873	6.03344	0.492008	6.82014	20.7347	2.22472
ENSG00000163499	0.051693	1.316	24.297	0.496613	1.35606	1.95918	3
ENSG00000141279	0.658078	9.41031	4.86999	0.491697	45.3138	24.9796	2.20225
ENSG00000149269	0.696754	9.64291	4.09723	0.497835	38.9653	24.3673	1.79775
ENSG00000161996	0.638185	8.31691	4.88239	0.500837	15.22	21.3061	1.65169
ENSG00000164754	0.88153	11.835	1.61299	0.506731	62.8277	25	0.438202
ENSG00000040275	0.521514	7.32706	6.65211	0.498793	4.22647	14.5102	1.57303
ENSG00000255150	0.355398	5.73516	10.2077	0.496321	6.58135	14.0204	2.86517
ENSG00000130540	0.270191	4.43418	11.9175	0.494545	29.8704	9.53061	2.8764
ENSG00000084093	0.654262	7.97686	4.20664	0.504226	7.25131	18.0612	1.23596
ENSG00000178796	0.136213	2.68231	17.1072	0.493603	1.60769	4.36735	2.78652
ENSG00000163472	0.458196	6.85407	8.22626	0.487967	19.008	19.2245	2.94382
ENSG00000106077	0.775146	10.0253	2.84365	0.511482	21.309	24.7551	1.30337
ENSG00000133135	0.41176	5.84794	8.33155	0.511903	5.5323	10.1429	1.47191
ENSG00000123411	0.651111	8.70304	4.51696	0.503916	6.66278	20.102	1.49438
ENSG00000116151	0.257043	4.15568	11.8684	0.500929	2.96835	5.85714	2.05618
ENSG00000168447	0.333527	5.18872	10.273	0.495033	12.5918	10.3469	1.98876
ENSG00000166387	0.597024	8.35034	5.72943	0.501608	11.3034	22.0816	2.13483
ENSG00000215041	0.679991	9.47426	4.34174	0.495622	24.8476	24.6122	1.86517
ENSG00000125871	0.649565	9.01455	4.86463	0.494121	13.0727	24.0816	1.88764
ENSG00000144848	0.738479	9.85433	3.53882	0.505371	26.2504	24.8776	1.49438
ENSG00000143363	0.60297	8.73554	5.83242	0.491564	18.2836	24.4694	2.42697
ENSG00000198830	0.773205	10.5997	3.13599	0.499226	110.691	25	1.49438
ENSG00000166295	0.823567	10.6801	2.23796	0.504691	55.0382	25	0.988764
ENSG00000005469	0.597827	8.24066	5.63686	0.492534	9.99307	22.102	2.06742
ENSG00000188959	0.13616	2.67027	16.9541	0.501091	3.26231	4.28571	2.64045
ENSG00000063046	0.74056	10.7598	3.77617	0.498521	161.927	25	1.78652
ENSG00000276644	0.280882	4.53644	11.8233	0.493758	3.67936	9.36735	2.60674
ENSG00000183036	0.444281	6.56776	8.40537	0.502372	105.966	16.5102	2.89888
ENSG00000092345	0.0275502	0.738757	27.2073	0.492227	1.58027	0.530612	2.91011
ENSG00000186376	0.729037	8.54456	3.2178	0.497821	6.82193	19.9796	1.05618
ENSG00000162458	0.481428	7.37035	7.92269	0.49587	48.5392	17.7347	2.74157
ENSG00000140995	0.802037	10.5974	2.60533	0.507956	32.0178	25	1.14607
ENSG00000125827	0.757714	9.97382	3.11277	0.50708	30.3517	24.898	1.26966
ENSG00000188488	0.385592	5.9336	9.34939	0.505006	31.8724	12.4082	2.32584
ENSG00000140519	0.204965	3.70282	14.0376	0.491723	203.948	6.12245	2.73034
ENSG00000132465	0.352604	5.45201	9.90502	0.499936	124.182	10.5714	2.26966
ENSG00000169213	0.13609	2.54404	17.1614	0.491888	2.23916	4.34694	2.77528
ENSG00000064787	0.345807	5.21152	9.90688	0.506106	56.8445	10.898	2.46067
ENSG00000144406	0.165022	3.09053	15.6434	0.488741	4.70083	6.16327	2.92135
ENSG00000175455	0.647149	8.71147	4.83256	0.492068	13.8326	21.551	1.92135
ENSG00000165861	0.699511	9.36379	4.10149	0.513934	15.2899	24.5714	1.83146
ENSG00000168269	0.0474609	1.24828	26.1385	0.506719	1.34239	1.79592	2.91011
ENSG00000105472	0.570047	8.42	6.43567	0.506174	23.8307	23.8571	2.89888
ENSG00000167554	0.328789	5.17786	10.3771	0.504411	2.65466	8.08163	1.82022
ENSG00000182013	0.631541	7.98695	4.63444	0.509965	25.831	17.2653	1.34831
ENSG00000188921	0.256376	4.40105	12.6709	0.493043	3.1722	9.46939	3
ENSG00000164821	0.047408	1.223	25.0749	0.504887	4.24668	1.46939	2.92135
ENSG00000107104	0.866571	10.5788	1.58699	0.486848	26.5567	24.3061	0.52809
ENSG00000171680	0.773726	9.83808	2.82135	0.484989	29.9438	22	1.1236
ENSG00000162545	0.610573	9.04701	5.81721	0.503036	112.103	24.2857	2.82022
ENSG00000145012	0.521516	7.4624	6.79304	0.498822	31.1911	18.6531	2.30337
ENSG00000153922	0.652046	8.93526	4.84284	0.498767	13.4055	22.6327	1.88764
ENSG00000120756	0.245788	4.05393	12.3965	0.495521	4.16257	6.53061	2.49438
ENSG00000112984	0.13962	2.79116	17.2688	0.500873	1.46979	2.85714	1.80899
ENSG00000120688	0.889555	11.1417	1.35529	0.498381	19.9646	24.6939	0.629213
ENSG00000115318	0.429108	6.55149	8.77732	0.48414	6.35378	16.1224	2.57303
ENSG00000168702	0.127366	2.54159	17.5174	0.505815	1.27109	4.40816	2.8427
ENSG00000051620	0.651522	8.51589	4.63567	0.504909	16.8282	22.1633	1.67416
ENSG00000186009	0.0282244	0.826094	28.4392	0.498064	23.8447	0.612245	2.93258
ENSG00000148541	0.566461	7.54036	5.73047	0.494803	6.16766	16.8776	1.59551
ENSG00000104419	0.814995	11.3885	2.5354	0.492172	204.05	25	0.988764
ENSG00000175115	0.819846	10.7741	2.35876	0.489901	37.7969	24.8571	0.898876
ENSG00000006015	0.693925	10.0143	4.38954	0.496609	84.7808	25	2.02247
ENSG00000183638	0.0113979	0.320435	27.6101	0.491487	0.122646	0.0204082	3
ENSG00000079950	0.604252	8.30835	5.64909	0.51046	11.0813	22.9796	2.22472
ENSG00000137656	0.76699	10.0012	3.04378	0.489132	18.066	24.5918	1.19101
ENSG00000205609	0.187537	3.64598	15.5579	0.4933	0.318146	0	0.921348
ENSG00000137077	0.420553	6.25749	8.63355	0.496924	99.8201	15.9388	2.80899
ENSG00000167085	0.858423	11.8987	1.88527	0.505508	93.5612	25	0.696629
ENSG00000131171	0.703847	10.0992	4.23544	0.505807	123.986	25	1.96629
ENSG00000165572	0.579433	7.88587	5.70713	0.496701	7.25994	19.6531	1.66292
ENSG00000185164	0.54643	7.26582	6.03104	0.501513	3.61654	13.2857	1.26966
ENSG00000185008	0.216514	3.74271	13.5519	0.506016	1.67378	4.57143	1.83146
ENSG00000165124	0.412399	6.21294	8.92687	0.496191	12.7211	14.5714	2.48315
ENSG00000160703	0.658408	8.76562	4.52403	0.486166	11.4807	22.7755	1.55056
ENSG00000166033	0.642379	9.58048	5.30819	0.499296	208.867	24.7143	2.5618
ENSG00000213741	0.810528	10.4869	2.46054	0.496174	55.5352	24.9796	1.1573
ENSG00000090372	0.767545	10.2663	3.10638	0.50349	43.228	25	1.51685
ENSG00000185989	0.866942	10.5404	1.63201	0.499004	23.5774	24.449	1.1236
ENSG00000112902	0.457802	6.74803	7.98954	0.502175	5.63316	15.3878	2.17978
ENSG00000106025	0.579029	8.04586	5.68229	0.500775	11.0727	18.5102	1.76404
ENSG00000085788	0.7138	9.653	3.83088	0.504431	22.3587	24.4082	1.58427
ENSG00000109113	0.689875	9.4501	4.22302	0.483982	64.688	24.5306	1.66292
ENSG00000155100	0.770754	9.22313	2.79168	0.510082	8.21001	22.7551	1.13483
ENSG00000187922	0.372078	5.85584	9.8445	0.501165	15.081	14.3878	2.93258
ENSG00000109220	0.590783	8.57466	5.85885	0.497362	22.405	24.449	2.24719
ENSG00000237671	0.0109894	0.348521	30.2969	0.488976	1e-05	0	2.92135
ENSG00000144659	0.79404	10.492	2.67353	0.5121	39.982	24.9184	1.13483
ENSG00000155903	0.572313	8.30435	6.23851	0.496587	12.0177	22.5918	2.29213
ENSG00000126467	0.0701182	1.72108	21.5604	0.493077	6.30054	1.93878	2.93258
ENSG00000131737	0.0207749	0.72791	31.0849	0.498065	3.38937	0.653061	3
ENSG00000170423	0.0753041	1.7056	21.2217	0.509737	29.1499	2.30612	2.92135
ENSG00000170581	0.71066	10.0008	4.11063	0.505001	64.4775	24.9796	1.96629
ENSG00000110077	0.74744	8.62681	2.90565	0.49016	18.7777	18.1837	0.853933
ENSG00000116690	0.191581	3.48783	14.7055	0.498309	12.4011	6.53061	2.95506
ENSG00000088888	0.811625	10.984	2.49107	0.504366	22.8651	24.9592	0.719101
ENSG00000175155	0.794744	9.97934	2.64989	0.503389	19.7077	24.5918	1.03371
ENSG00000164707	0.0761063	1.81519	21.4379	0.507995	1.21914	1.79592	2.79775
ENSG00000177119	0.705648	9.43774	3.9199	0.497127	24.4348	22.5918	1.47191
ENSG00000102144	0.756822	10.877	3.53852	0.507838	108.142	25	1.47191
ENSG00000240864	0.133484	2.81496	17.4465	0.496607	19.9011	6.14286	3
ENSG00000176476	0.599223	8.71141	5.95798	0.498565	32.7167	24.9592	2.61798
ENSG00000186010	0.823077	11.3646	2.42736	0.494676	120.492	25	1.07865
ENSG00000196476	0.600331	8.41981	5.62349	0.501336	18.2887	23.7347	2.23596
ENSG00000165046	0.13055	2.60302	17.1495	0.495778	1.99426	2.59184	2.53933
ENSG00000023171	0.383801	5.70384	9.09443	0.491878	11.0507	10.0612	1.82022
ENSG00000170166	0.379943	5.36976	9.00366	0.495367	7.25584	11.0204	1.75281
ENSG00000237190	0.703216	9.95326	4.17398	0.501914	19.2695	24.8163	1.73034
ENSG00000184432	0.76059	10.1886	3.21169	0.496533	51.0107	25	1.47191
ENSG00000164188	0.375304	5.52034	9.27741	0.496829	5.85268	10.3878	2.06742
ENSG00000110799	0.58576	8.73947	6.12872	0.498904	63.0471	23.6122	2.91011
ENSG00000171885	0.228719	3.78986	13.1561	0.501805	14.5246	7.93878	2.76404
ENSG00000172817	0.511181	6.48264	6.24545	0.501431	2.82595	8.10204	0.719101
ENSG00000077327	0.086237	1.95717	20.5703	0.504208	3.4391	2.22449	2.66292
ENSG00000120727	0.889305	11.2678	1.39687	0.491072	51.4409	24.9796	0.573034
ENSG00000136206	0.0297396	0.86437	27.0254	0.493858	0.520571	0.510204	2.94382
ENSG00000163923	0.484479	7.31009	7.69581	0.49027	14.1893	20.2857	2.78652
ENSG00000182568	0.587163	8.47303	6.02942	0.501259	12.9703	23.7551	2.51685
ENSG00000087494	0.200104	3.57458	14.0411	0.489586	3.29646	5.61224	2.39326
ENSG00000180611	0.485457	6.78293	7.15616	0.488529	4.83244	15.5714	1.91011
ENSG00000138629	0.805878	10.6293	2.57567	0.504817	46.6948	25	1.4382
ENSG00000184428	0.707849	8.38731	3.46748	0.497365	6.75658	17.551	0.764045
ENSG00000162086	0.705037	9.29826	3.89326	0.496945	10.0042	23.551	1.42697
ENSG00000155657	0.0705174	1.5982	21.1186	0.500368	9.86615	1.87755	3
ENSG00000173585	0.0192343	0.580964	29.9062	0.481545	0.404751	0.428571	2.94382
ENSG00000003393	0.648532	9.11531	4.93812	0.51032	12.9817	23.1224	1.80899
ENSG00000156011	0.483062	7.21651	7.57839	0.492269	14.0703	19.1224	2.76404
ENSG00000196792	0.655673	9.02801	4.72494	0.499502	15.5647	24.2245	1.73034
ENSG00000105143	0.148704	2.93482	16.8179	0.497558	4.24776	5.79592	2.70787
ENSG00000100034	0.703954	9.55834	3.97854	0.496619	20.4281	24.5918	1.75281
ENSG00000104731	0.688542	9.27589	4.28385	0.49336	10.3203	23.4082	1.49438
ENSG00000153914	0.843123	10.7336	1.98945	0.499407	22.5994	24.3469	1.10112
ENSG00000240382	0.14462	2.86648	17.2287	0.496649	16.82	6.26531	3
ENSG00000101868	0.557837	7.46678	5.87286	0.493663	4.95211	17.5918	1.59551
ENSG00000136603	0.658971	9.04472	4.67701	0.515159	11.9625	23.0816	1.51685
ENSG00000148848	0.0980019	2.08721	19.2948	0.490267	1.62709	2.85714	2.96629
ENSG00000134852	0.716219	9.00149	3.58259	0.499285	7.79832	21.8571	1.37079
ENSG00000198466	0.666608	9.09927	4.55367	0.5009	9.58395	22.6939	1.52809
ENSG00000010932	0.150126	2.82956	15.9795	0.488167	2.37009	4.91837	2.86517
ENSG00000132970	0.563653	8.21338	6.50046	0.498408	27.8744	23.2857	2.82022
ENSG00000179262	0.848092	11.8145	2.11857	0.495125	123.962	25	1.14607
ENSG00000164305	0.621264	8.90168	5.47937	0.502313	15.8433	24.7347	2.32584
ENSG00000145354	0.742623	9.69783	3.39654	0.500296	13.6148	24.4694	1.55056
ENSG00000124260	0.0201175	0.605931	29.7317	0.505073	0.0884222	0.326531	2.92135
ENSG00000142528	0.5587	7.27276	5.69262	0.50618	4.78458	14.7143	1.42697
ENSG00000211445	0.640222	9.742	5.60812	0.504492	1019.89	24.9184	3
ENSG00000033627	0.668457	9.76208	4.74525	0.510568	57.4614	25	1.97753
ENSG00000008311	0.559097	8.24412	6.32877	0.492892	21.9815	22.0612	2.30337
ENSG00000148700	0.754997	9.97762	3.16186	0.493149	48.8348	24.7959	1.21348
ENSG00000139263	0.601654	7.8992	5.36746	0.50416	14.6988	16.1429	1.50562
ENSG00000164331	0.658026	8.90861	4.68505	0.50588	19.8223	24.3265	1.94382
ENSG00000176994	0.820539	9.53028	2.13093	0.497722	8.5725	21.9796	0.516854
ENSG00000185414	0.693713	9.43644	4.13431	0.513191	16.6469	24.5714	1.78652
ENSG00000105251	0.121031	2.47843	17.8744	0.495918	1.93578	4.87755	2.96629
ENSG00000110092	0.592584	8.5591	5.99071	0.483545	38.2373	23.9796	2.46067
ENSG00000157933	0.701755	9.62567	4.09801	0.493594	58.6889	25	1.86517
ENSG00000126091	0.699168	9.48635	4.0613	0.498313	13.5629	23.2857	1.51685
ENSG00000104936	0.601696	8.46072	5.60858	0.501614	82.8897	24.8571	2.78652
ENSG00000169230	0.673039	9.63614	4.78056	0.507948	80.4575	25	1.73034
ENSG00000184640	0.774341	10.2126	2.87879	0.509866	43.0299	25	1.22472
ENSG00000185942	0.0307272	0.846356	27.6567	0.500244	0.192102	0	2.74157
ENSG00000116539	0.623465	8.72846	5.38144	0.501902	18.623	24.4082	2.38202
ENSG00000177548	0.67866	9.08265	4.26935	0.496637	14.4847	24.0612	1.82022
ENSG00000137312	0.784888	11.2464	3.07646	0.488847	192.155	25	1.46067
ENSG00000090889	0.185923	3.34883	14.8518	0.510975	0.952733	2.18367	1.49438
ENSG00000116981	0.0949622	2.06447	20.0122	0.501176	0.883315	1.73469	2.34831
ENSG00000104147	0.0958242	2.0627	19.2818	0.490955	1.92407	2.67347	2.91011
ENSG00000163909	0.613115	8.53775	5.43681	0.494929	26.3374	21.1429	2
ENSG00000175066	0.542482	7.90453	6.68822	0.49459	10.1827	20.0204	2.23596
ENSG00000146776	0.461512	6.55165	7.53311	0.508083	3.63532	13.3673	1.77528
ENSG00000176248	0.659824	9.44708	4.85371	0.4905	35.8685	25	2.17978
ENSG00000141556	0.597713	8.89591	5.95663	0.512883	19.6363	24.6122	2.59551
ENSG00000137411	0.829477	10.7739	2.20169	0.497861	27.57	24.7959	1.07865
ENSG00000142655	0.753354	10.2172	3.37875	0.496274	23.198	24.8367	1.14607
ENSG00000164047	0.0907286	2.00042	20.0808	0.499392	5.4581	2.97959	2.88764
ENSG00000196507	0.604819	8.80186	5.95054	0.507	71.9226	24.449	2.83146
ENSG00000049323	0.491152	7.23581	7.64818	0.488601	48.4085	19.6327	3
ENSG00000241404	0.674186	9.70469	4.7963	0.501002	55.951	24.7347	1.97753
ENSG00000158435	0.669751	9.82712	4.66179	0.496833	28.819	24.9388	2.05618
ENSG00000187244	0.653212	9.68245	5.10621	0.507299	98.2635	24.5918	2.19101
ENSG00000188343	0.52715	7.83852	7.03511	0.489634	11.2758	22.6327	2.89888
ENSG00000120500	0.0153128	0.402347	27.3454	0.49593	0.169648	0	2.97753
ENSG00000175874	0.111415	2.38481	18.1685	0.501539	3.9386	4	2.79775
ENSG00000099246	0.704659	9.36674	3.92668	0.496996	29.8005	24.898	1.62921
ENSG00000080293	0.0571648	1.43102	23.4517	0.476051	2.15763	1.42857	2.78652
ENSG00000137936	0.560458	8.11293	6.31494	0.509556	10.8423	22.6122	2.1573
ENSG00000172428	0.655655	9.10708	4.95315	0.509654	41.1836	24.9796	2.1236
ENSG00000180209	0.0810291	1.76086	20.8879	0.501109	51.938	2.16327	2.94382
ENSG00000106789	0.371599	5.57636	9.22774	0.507926	6.02832	10.898	1.98876
ENSG00000127666	0.786588	10.4009	2.86107	0.490883	17.9312	23.8163	1.03371
ENSG00000148153	0.666998	8.81347	4.41676	0.500665	8.72323	23.4082	1.64045
ENSG00000052723	0.689586	9.44867	4.15075	0.505393	10.0512	23.7551	1.60674
ENSG00000052802	0.61489	8.90006	5.56333	0.509734	40.2934	24.2449	2.40449
ENSG00000123485	0.13122	2.63475	17.4849	0.495609	1.43633	2.85714	2.14607
ENSG00000106397	0.720839	9.8536	3.77541	0.487861	37.1967	24.9796	1.5618
ENSG00000099800	0.7935	10.604	2.78803	0.507758	53.0215	25	1.46067
ENSG00000170486	0.0614767	1.49871	22.8847	0.493273	2.64555	2.32653	3
ENSG00000023228	0.60064	8.84751	5.70252	0.492894	17.6038	24.6122	2.4382
ENSG00000073350	0.68968	8.57487	3.8203	0.508442	21.1539	18.6735	1
ENSG00000125968	0.834546	11.942	2.28933	0.495981	147.63	24.6327	1.17978
ENSG00000101446	0.0141947	0.450902	30.873	0.497454	0.0706967	0.122449	2.94382
ENSG00000133101	0.159164	3.05981	15.6164	0.498071	5.19615	5.89796	2.93258
ENSG00000112874	0.748905	8.7559	2.93733	0.494921	7.22569	22.4082	1.08989
ENSG00000165309	0.0487499	1.35004	26.1358	0.49849	0.991784	1.18367	2.79775
ENSG00000077009	0.131699	2.56664	17.0832	0.492964	44.2361	4.18367	2.97753
ENSG00000174669	0.709787	9.20596	3.76803	0.507167	13.8688	21.1429	1.1573
ENSG00000185900	0.252569	4.39637	12.997	0.50301	1.26156	1.12245	1.06742
ENSG00000079337	0.697816	9.14949	3.99135	0.507225	21.0861	22.7959	1.49438
ENSG00000278540	0.69509	9.20148	4.14602	0.502582	12.6509	23.1837	1.42697
ENSG00000068878	0.782907	10.1077	2.86294	0.511239	21.423	24.4082	1.11236
ENSG00000083544	0.887752	9.3005	1.18423	0.490317	9.93538	23.8163	0.629213
ENSG00000116017	0.330749	5.24788	10.6027	0.498603	4.24349	12.6735	2.80899
ENSG00000144362	0.495033	6.6829	6.93815	0.490617	4.43207	13.6327	1.67416
ENSG00000168259	0.726044	9.97061	3.69722	0.494213	47.0922	25	1.64045
ENSG00000185250	0.178626	3.34452	15.2523	0.49122	2.24276	5.44898	2.73034
ENSG00000181392	0.523727	6.48817	5.91121	0.502485	6.42804	9.44898	0.741573
ENSG00000132530	0.551207	7.75147	6.34089	0.496932	12.1613	19.7755	2.13483
ENSG00000120889	0.825375	10.1145	2.21147	0.499831	29.1856	23.449	0.786517
ENSG00000124575	0.219069	3.91076	13.6097	0.501168	1.12508	2.14286	0.842697
ENSG00000076053	0.582859	7.94796	5.80274	0.509577	6.54137	18.8776	1.62921
ENSG00000122026	0.856162	13.4105	2.3267	0.501204	779.708	25	1.17978
ENSG00000196865	0.716224	9.36376	3.83098	0.505804	9.78365	22	1.42697
ENSG00000089250	0.165735	3.02059	15.8011	0.499508	1.92276	5.04082	2.76404
ENSG00000140548	0.758495	9.83251	3.15583	0.50559	9.79747	23.0816	1.16854
ENSG00000120370	0.674114	8.59032	4.22465	0.49857	7.11775	19.6122	1.33708
ENSG00000176956	0.276786	4.45476	11.8735	0.48912	41.5675	10.2857	2.93258
ENSG00000221994	0.514155	6.53305	6.00707	0.50974	3.05054	9.59184	0.853933
ENSG00000231852	0.16548	3.1658	16.0068	0.496134	44.0798	5.2449	2.86517
ENSG00000102393	0.593146	8.35776	5.61598	0.509023	14.813	23.6735	2.32584
ENSG00000104886	0.688223	9.56048	4.32659	0.494233	47.8803	25	1.76404
ENSG00000126107	0.783011	10.1027	2.84549	0.493767	28.4037	24.8163	1.48315
ENSG00000131037	0.297364	4.63056	11.0412	0.494373	21.6278	8.44898	2.33708
ENSG00000108055	0.731881	9.74089	3.56059	0.495411	27.475	24.7959	1.53933
ENSG00000185697	0.168101	2.96911	15.0847	0.498062	2.45212	4.40816	2.65169
ENSG00000276903	0.132915	2.86969	18.6348	0.513739	0.205997	0.183673	1.08989
ENSG00000188158	0.469252	6.49301	7.31063	0.505067	4.0633	11.8571	1.46067
ENSG00000129173	0.0958231	2.15419	20.2908	0.503166	0.908509	2.2449	2.50562
ENSG00000139433	0.663382	9.60707	4.93196	0.493513	69.1166	25	2.17978
ENSG00000138308	0.0423167	1.24452	26.0534	0.51006	1.37663	1.55102	2.86517
ENSG00000182197	0.710838	8.75359	3.68537	0.504941	11.2411	19.7551	1.26966
ENSG00000143319	0.830656	10.0312	2.01225	0.503503	14.8385	24.0204	0.910112
ENSG00000096433	0.614808	8.65855	5.47756	0.494601	31.9178	22.6122	2.13483
ENSG00000130349	0.751228	9.57589	3.19992	0.489376	11.3857	24.3265	1.21348
ENSG00000197903	0.897208	11.095	1.22401	0.498381	41.1128	23.5714	0.224719
ENSG00000232859	0.59888	8.89159	5.93559	0.505545	20.3076	24.2857	2.38202
ENSG00000101444	0.814249	11.1392	2.58586	0.506674	63.1623	25	1.2809
ENSG00000108094	0.665909	9.42901	4.70103	0.502985	13.4422	24.2653	1.80899
ENSG00000138772	0.623165	8.69866	5.29167	0.505132	31.103	22.3469	2.07865
ENSG00000145868	0.660572	9.29527	4.74396	0.496912	17.0637	24.3878	1.93258
ENSG00000099769	0.0777294	1.75523	21.2555	0.494768	2.38489	2.30612	2.98876
ENSG00000136938	0.846855	12.0233	2.10071	0.484761	152.096	25	0.808989
ENSG00000127603	0.688064	9.29803	4.27085	0.504118	23.1998	24.7143	1.67416
ENSG00000124243	0.481313	6.41516	7.03343	0.493547	3.50801	11.0204	1.2809
ENSG00000276566	0.0629054	1.53809	24.081	0.494041	2.75013	2.71429	3
ENSG00000134215	0.396304	5.91549	8.99256	0.498005	6.93325	10.1429	1.79775
ENSG00000136156	0.741621	10.4396	3.61129	0.489069	121.469	25	1.73034
ENSG00000111737	0.707055	9.73204	4.03278	0.494823	32.4521	25	1.68539
ENSG00000144468	0.618766	8.25371	5.12457	0.498258	7.44446	20.9796	1.69663
ENSG00000188157	0.647546	8.85572	4.76034	0.501062	26.691	23.9184	1.95506
ENSG00000085377	0.784934	10.1489	2.89081	0.496785	20.4187	24.1837	1.38202
ENSG00000177830	0.745431	10.1017	3.45315	0.506733	18.4803	24.7143	1.40449
ENSG00000102003	0.438803	6.41794	8.38693	0.499713	62.2118	15.5918	2.62921
ENSG00000008282	0.755273	10.3613	3.5453	0.498254	90.5734	25	1.50562
ENSG00000184524	0.279906	4.60458	11.6149	0.487409	66.0136	9.63265	2.75281
ENSG00000163536	0.477428	7.20926	7.90481	0.49955	30.6692	19.1429	2.89888
ENSG00000167483	0.0562734	1.34506	22.2014	0.500161	2.27467	1.38776	2.85393
ENSG00000124839	0.323866	5.12619	10.5004	0.501441	10.5146	8.93878	2.08989
ENSG00000090060	0.844203	10.9825	1.98736	0.495555	40.6742	25	1.06742
ENSG00000088756	0.136506	2.62715	16.8928	0.516776	2.0804	4.10204	2.78652
ENSG00000039523	0.604662	8.98329	5.91166	0.525932	44.4567	25	2.74157
ENSG00000101844	0.749177	9.1644	3.17967	0.493018	9.66495	23.6122	1.1573
ENSG00000115806	0.70893	9.7347	4.11665	0.491813	42.531	25	1.75281
ENSG00000161835	0.72326	9.84639	3.86979	0.502187	32.89	24.3061	1.60674
ENSG00000007174	0.0560048	1.42375	24.149	0.494404	0.734318	1.06122	2.76404
ENSG00000158445	0.266572	4.49096	12.3424	0.50981	4.32542	9.63265	2.85393
ENSG00000056736	0.458936	6.85951	7.98922	0.502914	15.4756	17.6122	2.75281
ENSG00000122873	0.656493	9.24305	4.83819	0.504373	17.3763	24.3878	2.01124
ENSG00000166913	0.870216	12.1601	1.78355	0.50773	156	25	0.853933
ENSG00000111325	0.696194	9.13211	3.96609	0.50627	11.1847	23.0612	1.32584
ENSG00000189001	0.14732	2.70664	16.0466	0.50182	170.064	3.73469	2.7191
ENSG00000108654	0.847392	12.9976	2.29379	0.488755	334.559	25	0.853933
ENSG00000163507	0.336041	5.14801	10.0692	0.490384	1.82278	3.12245	0.966292
ENSG00000165416	0.61833	8.71335	5.31201	0.515485	8.05054	23.2245	1.8764
ENSG00000077616	0.341797	5.4848	10.4851	0.503572	5.58078	12.4898	2.79775
ENSG00000007171	0.0819239	1.87868	21.0717	0.483883	1.56399	2.18367	2.77528
ENSG00000137675	0.0297586	0.853285	27.882	0.495339	0.397106	0.795918	2.91011
ENSG00000163810	0.0270332	0.802383	27.4024	0.498764	8.90051	0.734694	2.96629
ENSG00000089057	0.637685	8.86911	5.28173	0.501616	27.8713	24.2449	2.26966
ENSG00000138032	0.792929	10.2924	2.69289	0.489147	25.6277	24.8367	1.33708
ENSG00000198804	0.89726	15.3255	1.78668	0.49549	35580.6	25	1.07865
ENSG00000104814	0.273704	4.3856	11.9718	0.510216	6.19046	8.36735	2.78652
ENSG00000115919	0.0967547	2.17672	20.0652	0.495703	0.598749	0.918367	2.11236
ENSG00000127419	0.759589	10.4682	3.23205	0.492073	40.6338	25	1.60674
ENSG00000060749	0.602957	8.1929	5.25805	0.507313	6.95677	20.3469	1.8427
ENSG00000087253	0.492966	7.00237	7.24876	0.493116	10.8021	18.2857	2.31461
ENSG00000122484	0.465419	6.45291	7.49192	0.485613	3.25044	10.8776	1.38202
ENSG00000166436	0.579177	8.08119	5.79186	0.504191	7.90639	20.1429	1.70787
ENSG00000125753	0.755192	10.3939	3.3446	0.491827	71.6386	24.9592	1.34831
ENSG00000135069	0.549668	7.89512	6.44798	0.500432	42.011	20.449	2.41573
ENSG00000156171	0.671762	9.55221	4.62517	0.503995	24.6531	24.8571	2.04494
ENSG00000157017	0.0582787	1.45674	23.3792	0.488044	4.04666	1.5102	2.97753
ENSG00000177576	0.807914	10.1432	2.37841	0.505388	23.6618	24.8571	0.966292
ENSG00000057608	0.703111	10.1199	4.24748	0.500535	79.0356	25	1.75281
ENSG00000091704	0.273681	4.61085	12.0612	0.498766	927.281	10.7755	2.96629
ENSG00000211649	0.113846	2.44487	18.4982	0.508813	15.5493	5.34694	3
ENSG00000066248	0.451505	6.42058	7.7325	0.497954	20.8544	12.3469	1.77528
ENSG00000178974	0.56432	8.54745	6.31525	0.492253	16.3598	23.9796	2.74157
ENSG00000189042	0.519949	6.67384	6.14336	0.504035	3.19852	11.7347	1.19101
ENSG00000185000	0.649697	9.11761	5.07122	0.494821	39.6369	24.9796	2.34831
ENSG00000104714	0.469917	6.99478	7.8939	0.49824	5.20452	18.0816	2.5618
ENSG00000147905	0.701065	8.92691	3.7355	0.509316	8.51928	22.2857	1.37079
ENSG00000116691	0.57627	8.57376	6.1844	0.509352	24.0488	24.9184	2.74157
ENSG00000123405	0.0983282	2.04495	19.0932	0.496371	11.4412	2.91837	2.96629
ENSG00000132406	0.644119	9.34586	5.35964	0.498298	22.4498	24.6531	2.32584
ENSG00000136628	0.683231	9.88568	4.43603	0.505143	35.3216	24.898	1.85393
ENSG00000042286	0.534678	7.97131	6.96848	0.516973	11.5668	22.5102	2.76404
ENSG00000062485	0.856897	12.0904	2.0991	0.499034	94.7069	25	0.741573
ENSG00000173226	0.598323	8.66647	5.84356	0.497864	19.5022	24.3469	2.58427
ENSG00000140525	0.439631	6.18765	7.83382	0.502736	4.20268	11.2449	1.5618
ENSG00000141698	0.679612	9.5999	4.5325	0.500328	51.5564	24.8571	2.07865
ENSG00000104549	0.62535	8.68252	5.34845	0.496797	21.455	22.9592	1.96629
ENSG00000163319	0.636781	8.93298	5.15541	0.512034	10.2391	23.9592	2
ENSG00000179051	0.727917	9.83472	3.81425	0.498078	31.9172	24.8776	1.76404
ENSG00000143674	0.245226	4.14672	12.4183	0.494292	2.27105	5.2449	1.82022
ENSG00000185760	0.128847	2.53633	17.1469	0.505278	2.87881	4.2449	2.80899
ENSG00000173621	0.572306	8.35666	6.19399	0.489901	15.4023	23.2245	2.55056
ENSG00000170322	0.600397	8.73754	5.8266	0.509136	16.2927	23.7755	2.16854
ENSG00000114125	0.641937	8.93536	4.90388	0.500965	35.003	25	2.06742
ENSG00000122375	0.0518318	1.37774	24.0497	0.502985	0.764959	1.40816	2.89888
ENSG00000204568	0.813403	10.9317	2.49856	0.504436	60.9163	25	0.977528
ENSG00000108846	0.422786	6.18108	8.58083	0.510902	18.1011	13.6122	2.16854
ENSG00000159640	0.398534	6.18101	9.27559	0.498472	11.1182	14.3878	2.77528
ENSG00000152520	0.724717	9.96762	3.74716	0.498234	20.8792	24.1429	1.57303
ENSG00000149596	0.389144	5.80265	9.17348	0.507633	23.5758	12.4898	2.33708
ENSG00000101405	0.0962802	2.12344	19.6028	0.487719	83.2429	2.91837	2.88764
ENSG00000168916	0.791129	9.17314	2.39318	0.498281	7.43439	21.0816	0.483146
ENSG00000183733	0.0135862	0.416778	29.3259	0.491152	0.197269	0.0816327	2.97753
ENSG00000136819	0.725291	10.1742	3.90928	0.498733	26.1613	24.9184	1.64045
ENSG00000050628	0.273647	4.32474	11.9983	0.499452	6.74242	9.30612	2.88764
ENSG00000103507	0.710666	9.92299	4.08818	0.503813	37.5968	25	1.66292
ENSG00000011566	0.569296	8.53242	6.45406	0.497951	18.4723	24.0612	2.61798
ENSG00000183395	0.0248087	0.758255	28.7716	0.502918	23.8398	0.734694	2.94382
ENSG00000113448	0.646723	7.55782	4.13776	0.496053	5.71326	14.0612	0.898876
ENSG00000163959	0.15148	2.83546	16.2868	0.491494	3.03462	4.59184	2.93258
ENSG00000186074	0.134371	2.5974	17.0777	0.502944	3.87975	3.2449	2.5618
ENSG00000158352	0.538827	7.09866	6.1005	0.495278	4.73683	13.0204	1.37079
ENSG00000150459	0.759325	10.0752	3.20185	0.49522	71.4672	25	1.47191
ENSG00000196189	0.488437	7.36138	7.77558	0.512528	14.4642	19.8776	2.94382
ENSG00000164440	0.170317	3.14865	14.9233	0.495875	4.92285	5.02041	2.79775
ENSG00000150873	0.0282733	0.817706	28.2891	0.492467	0.387632	0.244898	2.86517
ENSG00000144802	0.497424	7.61793	7.49265	0.494525	29.0071	20.4898	2.89888
ENSG00000156482	0.800616	11.3977	2.75222	0.500563	289.172	25	1.52809
ENSG00000105887	0.684052	10.0198	4.56684	0.49557	67.8076	25	2
ENSG00000196072	0.651023	9.33095	4.95035	0.494907	22.6541	24.8571	2.03371
ENSG00000198554	0.153625	2.90231	16.0895	0.501788	1.52169	2.30612	2.08989
ENSG00000138758	0.638986	9.14974	5.16647	0.505858	22.3419	24.2449	1.93258
ENSG00000011132	0.709173	9.63878	3.90328	0.5	16.1684	24.5102	1.62921
ENSG00000089639	0.594299	7.88875	5.32833	0.505937	14.5978	19.1633	1.50562
ENSG00000175718	0.0243653	0.71197	29.058	0.493725	0.149991	0.510204	2.86517
ENSG00000146285	0.0696258	1.60018	21.0886	0.492389	1.16164	2.26531	2.39326
ENSG00000196208	0.340584	5.1863	10.2514	0.496264	11.4839	10.2653	2.20225
ENSG00000163053	0.508698	7.09961	6.87731	0.50154	4.7548	13.6735	1.68539
ENSG00000212899	0.0164853	0.485268	29.9718	0.499707	4.37148	0.22449	2.97753
ENSG00000077458	0.498006	7.455	7.30826	0.502935	10.9154	21.8367	2.96629
ENSG00000065268	0.72626	10.4868	3.89664	0.485091	27.8163	24.9592	1.65169
ENSG00000168434	0.696485	9.61457	4.07269	0.494334	16.4735	24.449	1.49438
ENSG00000116406	0.705087	9.46003	3.99951	0.496373	13.8467	23.898	1.59551
ENSG00000163714	0.860662	11.2281	1.76738	0.499878	28.0428	24.7755	0.606742
ENSG00000171865	0.552342	8.28394	6.73279	0.499626	10.3491	23.2653	2.79775
ENSG00000144893	0.045806	1.24727	25.5124	0.499188	0.694747	0.897959	2.65169
ENSG00000185291	0.733561	9.87428	3.66196	0.497694	16.4878	23.3469	1.44944
ENSG00000143862	0.659511	9.75371	4.94873	0.501779	67.5537	25	2.24719
ENSG00000215883	0.398031	5.88726	9.04722	0.510807	2.97974	10.4694	2
ENSG00000154553	0.55207	8.15791	6.55874	0.506253	98.2299	23.2653	2.94382
ENSG00000004777	0.662121	9.18275	4.69427	0.496325	24.2545	23.6327	1.8764
ENSG00000114771	0.125255	2.4682	17.804	0.487169	11.2511	4.36735	2.64045
ENSG00000152193	0.63745	8.82361	5.08905	0.500541	8.42539	22.102	1.85393
ENSG00000137106	0.622378	9.07764	5.48072	0.503288	35.4605	24.9796	2.34831
ENSG00000123124	0.76772	10.0751	3.05384	0.493614	21.9835	24.6327	1.30337
ENSG00000167614	0.316679	5.04386	10.8551	0.511484	28.8064	11.4286	2.93258
ENSG00000135870	0.763633	8.8558	2.77973	0.500998	8.5218	22.1633	1
ENSG00000134453	0.848056	11.6028	2.06004	0.488415	41.4993	25	0.617978
ENSG00000186111	0.701416	9.95637	4.10238	0.495835	43.7514	24.9592	1.91011
ENSG00000125901	0.776703	10.7134	3.15042	0.500519	69.6884	24.9796	1.34831
ENSG00000174015	0.0230094	0.672159	28.7611	0.497358	3.47585	0.530612	2.94382
ENSG00000077235	0.773038	10.7143	3.16515	0.497855	29.5111	24.9796	1.14607
ENSG00000103335	0.587785	8.85159	6.27247	0.495712	40.9448	24.6531	2.96629
ENSG00000175946	0.154978	2.985	16.2058	0.502297	3.41047	2.95918	2.07865
ENSG00000091972	0.642288	8.86484	5.03852	0.500319	24.8831	21.3878	1.77528
ENSG00000182901	0.18056	3.27314	14.6735	0.501522	8.39804	7.32653	2.8764
ENSG00000213626	0.906768	10.5138	1.15098	0.517846	41.7381	23.2245	0.258427
ENSG00000144668	0.474988	6.84557	7.72778	0.494368	9.95959	16	2.38202
ENSG00000120837	0.873992	11.9589	1.65222	0.506016	26.3361	24.4694	0.292135
ENSG00000103707	0.66355	8.74524	4.43532	0.496694	6.89776	21.9592	1.48315
ENSG00000162702	0.483474	7.34802	7.80725	0.501321	6.58692	20.5714	2.70787
ENSG00000089159	0.707098	9.59212	4.04833	0.499567	51.2205	24.6735	1.65169
ENSG00000172262	0.730242	9.12338	3.24619	0.499955	8.79622	22.4898	0.955056
ENSG00000132207	0.220931	3.95173	13.7107	0.494838	1.58904	3.2449	1.70787
ENSG00000148690	0.555556	8.16265	6.55057	0.504006	9.95151	23.6735	2.69663
ENSG00000189180	0.597146	8.64879	5.80047	0.506288	14.1514	23.9796	2.39326
ENSG00000169047	0.588996	7.73724	5.3915	0.501552	10.1337	17.2041	1.48315
ENSG00000168246	0.706811	9.33272	3.86713	0.506714	18.2644	24.102	1.55056
ENSG00000221866	0.248921	4.32541	12.9345	0.49984	3.62248	9.28571	2.96629
ENSG00000160271	0.661355	9.72319	4.93082	0.494067	54.3017	24.9592	2.17978
ENSG00000109736	0.672448	9.31178	4.43453	0.501763	64.2121	25	2
ENSG00000160223	0.187406	3.68022	15.3271	0.4875	0.36636	0.0816327	1.03371
ENSG00000105926	0.3666	5.79285	9.76512	0.498016	3.81345	11.551	2.29213
ENSG00000153179	0.813804	9.89533	2.25055	0.492044	36.1138	22.0408	0.865169
ENSG00000119965	0.573434	8.2535	6.25551	0.502093	6.83404	21.3878	2.17978
ENSG00000131508	0.646045	9.17589	5.06465	0.5025	51.9186	25	2.06742
ENSG00000239857	0.540829	7.03922	5.96086	0.490418	3.21608	11.0204	0.921348
ENSG00000154237	0.503765	7.16015	6.86994	0.508698	4.231	14.5714	1.76404
ENSG00000164867	0.445201	6.70386	8.39044	0.500849	10.4799	18.0408	2.88764
ENSG00000139656	0.0215787	0.624733	27.7675	0.500238	0.60516	0.489796	2.97753
ENSG00000167701	0.544464	7.53222	6.39271	0.509235	15.149	18.4898	2.14607
ENSG00000164136	0.290108	4.60217	11.2405	0.499321	2.43183	7.7551	2.10112
ENSG00000221821	0.915764	10.585	0.962756	0.504861	19.8743	24.8776	0.134831
ENSG00000158417	0.859635	11.9063	2.02274	0.492079	71.6662	24.9796	0.876404
ENSG00000187866	0.707998	9.55186	3.88902	0.510424	13.264	24.2449	1.74157
ENSG00000111058	0.393367	6.07458	9.61683	0.495346	4.92134	14.1224	2.77528
ENSG00000162931	0.385539	5.67161	9.1774	0.496095	5.76575	8.67347	1.76404
ENSG00000101443	0.454561	6.97159	8.30612	0.503039	60.6753	16.8776	2.61798
ENSG00000153303	0.0796986	1.92885	22.0005	0.49426	1.94549	3.12245	2.93258
ENSG00000006047	0.275078	4.57899	12.1727	0.488196	30.7104	9.65306	2.86517
ENSG00000100982	0.779248	10.6052	2.94377	0.504559	40.9751	25	1.29213
ENSG00000105738	0.681403	8.40285	4.06546	0.505047	6.82716	20.3673	1.22472
ENSG00000158604	0.780617	10.758	2.90236	0.503027	52.9968	25	1.06742
ENSG00000181704	0.691696	9.32356	4.19555	0.504225	12.1736	24.449	1.91011
ENSG00000198824	0.862432	9.98686	1.55407	0.505984	9.03176	22.6735	0.292135
ENSG00000206562	0.592863	7.70815	5.37323	0.511735	3.84185	14.6327	1.39326
ENSG00000130300	0.501474	7.42521	7.34206	0.492335	124.201	18.7755	2.91011
ENSG00000100147	0.368989	5.82746	9.66861	0.497564	3.41262	10.8776	2.11236
ENSG00000182621	0.308595	4.87955	11.0806	0.500099	3.88219	10.5306	2.80899
ENSG00000099377	0.612577	8.75375	5.59057	0.502177	24.2124	23.2041	2.32584
ENSG00000154975	0.174674	3.14131	14.9774	0.49652	9.16501	7.18367	2.91011
ENSG00000198964	0.688521	9.12491	4.18505	0.485842	10.363	23.8571	1.68539
ENSG00000173213	0.123793	2.66817	18.3353	0.50172	0.35377	0.55102	1.55056
ENSG00000213676	0.801878	11.0847	2.62917	0.497331	70.9639	25	1.25843
ENSG00000278828	0.378515	5.54457	9.19548	0.493551	2.36928	4.55102	0.258427
ENSG00000183048	0.691141	9.19715	4.11362	0.496042	18.0323	22.7551	1.53933
ENSG00000179133	0.0292204	0.864792	28.7028	0.497794	0.431719	0.530612	2.79775
ENSG00000132763	0.37711	5.95844	9.66706	0.512995	3.15852	11.3673	2.25843
ENSG00000107816	0.685551	9.62094	4.44248	0.495274	42.1228	24.7347	2.02247
ENSG00000168081	0.0811537	1.81253	21.071	0.506775	1.41682	3.04082	2.98876
ENSG00000278677	0.107803	2.52644	20.8209	0.509076	1e-05	0	1.08989
ENSG00000127445	0.677248	9.64952	4.68681	0.49004	51.5744	25	2.26966
ENSG00000172346	0.834328	9.46419	1.92764	0.504858	54.7814	20.5306	0.719101
ENSG00000006025	0.569008	8.04335	6.18657	0.492053	15.6196	22.6122	2.34831
ENSG00000079101	0.0506661	1.37888	25.1396	0.510647	0.795427	1.73469	2.96629
ENSG00000170892	0.642112	8.92563	5.02655	0.511119	26.5456	24.898	2.01124
ENSG00000113108	0.698802	9.95876	4.30755	0.492801	48.598	25	1.95506
ENSG00000004455	0.724848	9.9715	3.7343	0.503265	35.7908	25	1.55056
ENSG00000180979	0.686408	8.76018	3.99983	0.495564	5.76416	21.0612	1.07865
ENSG00000168060	0.396462	5.76526	8.90164	0.495077	6.14829	12.7551	2.21348
ENSG00000185963	0.646013	9.20157	5.00751	0.496649	22.9784	24.449	1.95506
ENSG00000161849	0.0118426	0.32384	27.8449	0.499172	0.215676	0.0612245	2.97753
ENSG00000119711	0.657537	9.1602	4.69176	0.515678	26.3877	24.2245	1.95506
ENSG00000178502	0.246684	4.17191	12.4751	0.491725	2.44951	5.14286	2.06742
ENSG00000127511	0.646484	9.25386	5.07725	0.497553	37.4843	24.898	2.17978
ENSG00000108684	0.146755	2.81877	16.2995	0.5085	2.28994	5.30612	2.82022
ENSG00000165169	0.69456	9.39988	4.12994	0.505189	28.8003	24.4694	1.91011
ENSG00000118407	0.292242	4.72979	11.4956	0.494772	6.2582	10.6531	2.83146
ENSG00000158715	0.392306	6.18658	9.51394	0.500365	16.0723	15.6327	3
ENSG00000270885	0.422099	6.40408	8.88143	0.500505	11.0685	16.2653	2.85393
ENSG00000135077	0.358436	5.65393	10.0822	0.503718	6.19497	13.7143	2.8764
ENSG00000105492	0.0272039	0.826418	28.3274	0.498022	0.547643	0.77551	3
ENSG00000162711	0.210744	3.62962	14.1548	0.503395	2.46295	4.16327	2.16854
ENSG00000087586	0.157964	3.01158	15.5134	0.494755	3.17373	4.89796	2.68539
ENSG00000141030	0.87164	11.3389	1.59512	0.484547	45.2595	25	0.876404
ENSG00000169223	0.624277	9.15304	5.67622	0.496897	92.3767	25	2.52809
ENSG00000271425	0.128148	2.68952	18.3495	0.493173	0.753843	0.0612245	1.75281
ENSG00000143420	0.772737	11.0132	3.28832	0.506772	65.4172	25	1.46067
ENSG00000135333	0.339887	5.15197	10.1208	0.501324	6.79547	7.53061	1.60674
ENSG00000112029	0.506391	6.87893	6.52312	0.497256	3.85556	13.898	1.48315
ENSG00000105726	0.647457	9.28621	5.19308	0.506767	42.1622	24.9796	2.41573
ENSG00000278311	0.641345	9.31386	5.26804	0.489956	32.9568	24.9388	2.10112
ENSG00000178177	0.12132	2.48571	18.3043	0.490189	1.41041	1.30612	1.94382
ENSG00000100304	0.633442	8.91748	5.20037	0.496523	30.1987	24.8163	2.16854
ENSG00000118777	0.38342	5.88365	9.62446	0.486937	7.76549	13.8571	2.66292
ENSG00000170502	0.837807	10.9174	2.11274	0.509995	21.8087	24.4286	1
ENSG00000173838	0.0582918	1.40873	23.4134	0.50158	2.94782	1.69388	2.92135
ENSG00000065060	0.528975	7.61366	6.80797	0.499435	5.84928	20.0612	2.24719
ENSG00000091986	0.432778	6.6869	8.64815	0.502437	31.7307	16.9796	2.92135
ENSG00000198055	0.726257	9.66224	3.6671	0.511756	21.9039	24.6735	1.39326
ENSG00000106546	0.57668	7.97628	5.99274	0.498919	19.6552	18.5306	1.86517
ENSG00000167468	0.647398	9.49768	5.05707	0.504795	273.016	25	2.49438
ENSG00000169871	0.712532	9.22746	3.78904	0.493078	18.0445	23.0816	1.61798
ENSG00000198354	0.174137	3.29033	15.6307	0.501127	1.44175	3.10204	2.02247
ENSG00000186352	0.737552	9.7822	3.45479	0.498828	16.3545	23.6122	0.88764
ENSG00000099341	0.743389	10.6549	3.73765	0.502078	82.5696	25	1.78652
ENSG00000187601	0.887745	11.0782	1.43201	0.498209	43.0412	24.7143	0.606742
ENSG00000065150	0.661788	9.21292	4.79167	0.493769	41.0335	24.7959	1.95506
ENSG00000112715	0.758054	10.5031	3.32269	0.508062	104.962	24.7959	1.46067
ENSG00000016602	0.229033	3.89729	13.1286	0.501516	20.2137	5.83673	2.33708
ENSG00000176386	0.683636	9.22761	4.35073	0.511545	11.8555	24.5714	1.69663
ENSG00000133030	0.730401	10.2333	3.62517	0.510132	41.8607	24.8571	1.5618
ENSG00000151491	0.851302	10.8428	1.90017	0.496013	39.2289	24.3878	0.752809
ENSG00000179796	0.186173	3.24715	14.054	0.504193	3.1955	6.95918	2.80899
ENSG00000118946	0.431209	6.11937	8.16964	0.493	4.99721	10.8776	1.47191
ENSG00000124302	0.167646	3.11999	15.3631	0.506926	5.17751	5.79592	2.89888
ENSG00000123416	0.900472	12.9537	1.42457	0.508006	245.682	25	0.52809
ENSG00000064601	0.738233	10.5058	3.7134	0.493448	105.23	25	1.59551
ENSG00000071242	0.755499	10.4341	3.28835	0.496202	27.244	24.2245	1.35955
ENSG00000196296	0.0897411	1.99402	20.275	0.492424	27.4544	2.69388	2.97753
ENSG00000183878	0.260813	4.46187	12.27	0.513035	3.38372	11.4898	2.57303
ENSG00000253251	0.328772	5.17502	10.7457	0.495718	2.68682	8.20408	1.96629
ENSG00000009413	0.557589	8.3967	6.40225	0.501473	11.7017	21.9592	2.23596
ENSG00000111671	0.551584	7.61158	6.15134	0.504049	6.51579	19.6122	2.10112
ENSG00000166069	0.0215955	0.647555	29.6928	0.493384	1.46193	0.530612	2.92135
ENSG00000100983	0.66317	9.86977	4.97526	0.494152	39.6028	24.9592	2.25843
ENSG00000157851	0.201011	3.46518	13.8478	0.483925	12.4085	7.57143	2.8764
ENSG00000198794	0.478817	6.95309	7.41733	0.50753	43.3864	17.9592	2.5618
ENSG00000183615	0.536681	7.50791	6.53829	0.491573	13.4493	16.5102	1.88764
ENSG00000197415	0.294369	4.65802	11.2141	0.494107	1.54676	2.67347	1.20225
ENSG00000066926	0.629275	9.10279	5.26307	0.500611	12.1546	24.551	2.04494
ENSG00000136104	0.634938	8.61578	4.87827	0.494805	7.10476	21.6939	1.64045
ENSG00000069345	0.751117	10.3761	3.47029	0.487008	34.6584	24.9796	1.53933
ENSG00000016391	0.435935	6.40524	8.28066	0.489053	7.62594	15.5102	2.49438
ENSG00000016864	0.646211	9.66095	5.27968	0.495916	34.8901	24.9388	2.02247
ENSG00000119242	0.619946	8.73875	5.38624	0.498893	24.5122	24.8367	2.42697
ENSG00000122674	0.660356	9.04301	4.54318	0.491539	9.0877	23	1.40449
ENSG00000182492	0.617335	9.25754	5.86479	0.487189	529.734	24.6122	2.86517
ENSG00000184216	0.736317	10.2879	3.69104	0.505821	47.3988	25	1.67416
ENSG00000130224	0.502069	7.14334	7.24037	0.497531	5.56964	15.898	1.96629
ENSG00000106299	0.831171	11.0834	2.30166	0.502099	34.7358	24.4694	0.764045
ENSG00000146830	0.839431	11.1048	2.03722	0.504709	51.0533	24.9796	1.02247
ENSG00000242580	0.0294431	0.872479	28.9458	0.507546	0.588901	1.12245	3
ENSG00000079432	0.789399	10.5518	2.84253	0.510735	39.9569	25	1.34831
ENSG00000135638	0.0970214	2.10008	20.1499	0.499396	1.23103	2.67347	2.65169
ENSG00000117592	0.842751	12.108	2.25843	0.497476	206.159	25	1.05618
ENSG00000124440	0.849183	10.3973	1.7701	0.489412	33.3314	22.8367	0.966292
ENSG00000176209	0.642746	9.01454	5.09016	0.502326	13.511	24.2857	2.03371
ENSG00000197498	0.622736	8.82252	5.37323	0.502465	12.1393	23.9388	2.23596
ENSG00000229549	0.0118533	0.364817	29.8241	0.494056	0.00684343	0	2.93258
ENSG00000242076	0.141705	2.71856	17.0762	0.497433	12.6805	5.79592	3
ENSG00000160199	0.531359	7.78703	6.88642	0.50741	9.35172	22.551	2.51685
ENSG00000100647	0.65722	9.04146	4.70268	0.502911	32.013	24.6531	1.74157
ENSG00000099399	0.0209167	0.604287	29.2915	0.5201	1.00174	0.510204	2.96629
ENSG00000147316	0.579018	7.72196	5.49999	0.495822	4.04186	16.449	1.37079
ENSG00000173852	0.591321	8.40806	6.00832	0.499097	10.6399	22.4286	2.33708
ENSG00000064199	0.0966503	2.05057	20.0138	0.496825	1.89033	1.55102	2.59551
ENSG00000104327	0.166406	3.12169	15.8483	0.505796	12.9398	5.77551	2.77528
ENSG00000107164	0.748115	10.0092	3.35972	0.501128	22.5538	24.5306	1.38202
ENSG00000185842	0.0250941	0.731363	26.5273	0.493532	0.515481	0.591837	2.89888
ENSG00000087274	0.706608	10.4334	4.38094	0.497146	132.908	25	2.1236
ENSG00000243566	0.163128	3.06407	15.8642	0.493577	6.73044	5.44898	2.96629
ENSG00000124795	0.724459	9.87683	3.83402	0.501402	47.2042	24.9184	1.68539
ENSG00000183323	0.640775	8.06173	4.38158	0.494158	5.22232	18.3673	1.2809
ENSG00000122707	0.516405	7.4191	6.95388	0.495347	9.6264	19.0612	2.4382
ENSG00000091409	0.608293	9.08985	5.82089	0.50649	35.0315	24.3265	2.41573
ENSG00000214226	0.247279	4.10073	12.4489	0.506653	2.66227	7.5102	2.65169
ENSG00000064225	0.502814	7.21685	7.19833	0.484347	5.52349	16.9388	2.03371
ENSG00000111052	0.393862	6.07178	9.38831	0.488205	6.55178	15.7755	2.78652
ENSG00000124406	0.663083	8.96496	4.71551	0.496075	14.458	21.7143	1.70787
ENSG00000176635	0.0238821	0.668771	27.6339	0.491822	0.953885	0.510204	2.94382
ENSG00000197858	0.743807	10.0598	3.56812	0.501273	82.3496	25	1.70787
ENSG00000091428	0.599683	7.97483	5.27469	0.50146	29.5262	17.4286	1.5618
ENSG00000166971	0.816003	10.654	2.39922	0.501839	30.9407	24.8571	0.876404
ENSG00000221926	0.53507	7.71404	6.83421	0.48917	12.4123	21.102	2.64045
ENSG00000155465	0.357187	5.57645	9.98879	0.496357	9.47434	12.7347	2.69663
ENSG00000109321	0.349555	5.67565	10.1351	0.503084	16.6751	13.6327	2.85393
ENSG00000100298	0.0852948	1.90324	20.8991	0.504946	0.995465	1.77551	2.66292
ENSG00000170876	0.657794	9.8143	4.85332	0.488961	80.5661	25	2.22472
ENSG00000158473	0.272204	4.47218	12.153	0.508811	4.81513	9.91837	2.74157
ENSG00000092295	0.217051	3.79032	13.0285	0.507309	26.2177	7.14286	2.88764
ENSG00000072133	0.430737	5.9983	7.83349	0.499174	2.77993	7.87755	1.24719
ENSG00000151247	0.639386	8.24345	4.72858	0.501599	5.17315	19.8571	1.55056
ENSG00000109132	0.0256663	0.757468	28.7571	0.493158	0.280645	0.673469	2.94382
ENSG00000167130	0.646485	8.87534	4.91941	0.500555	13.2754	24.0408	1.88764
ENSG00000161270	0.0342866	0.95449	26.2207	0.494164	1.30085	1.04082	2.95506
ENSG00000114547	0.0479052	1.18622	24.0773	0.500875	3.21009	1.18367	2.96629
ENSG00000104231	0.910905	10.8498	1.04297	0.494318	21.9353	24.2653	0.719101
ENSG00000171206	0.739002	10.5285	3.70539	0.504832	92.2243	25	1.77528
ENSG00000173171	0.753281	9.59188	3.22847	0.497431	12.8197	24.0204	1.2809
ENSG00000015676	0.80897	10.7213	2.41746	0.504888	26.1188	24.8571	1.16854
ENSG00000103056	0.472449	6.96702	7.55349	0.506676	9.29574	16.551	2.08989
ENSG00000253797	0.627447	8.87021	5.2972	0.50077	11.7561	24.1837	2.21348
ENSG00000114200	0.338532	5.32804	10.501	0.5034	8.06966	12.7347	3
ENSG00000253293	0.244034	4.05234	12.4604	0.512949	6.29177	8.28571	2.21348
ENSG00000137845	0.549376	7.96622	6.48595	0.502362	10.4388	23.7551	2.49438
ENSG00000114993	0.699245	9.70431	4.18384	0.508534	21.057	23.9796	1.76404
ENSG00000196693	0.506915	7.37291	7.0827	0.496875	9.22464	20.6531	2.41573
ENSG00000141034	0.733424	9.13497	3.43374	0.489679	9.70734	22.7959	1.50562
ENSG00000196466	0.494324	6.46257	6.60139	0.502011	3.00887	11	1.32584
ENSG00000186471	0.0460014	1.21026	24.7867	0.493929	1.80889	1.08163	2.79775
ENSG00000123200	0.820881	10.2519	2.24514	0.494824	16.84	24.5918	0.955056
ENSG00000074660	0.530949	7.9247	7.00365	0.490423	15.1335	23.3878	2.76404
ENSG00000186522	0.728926	9.90968	3.74267	0.509347	35.1115	23.5714	1.38202
ENSG00000112062	0.658925	9.46188	4.90995	0.497053	26.8217	24.551	2.02247
ENSG00000160305	0.572179	8.32779	6.35136	0.496556	18.135	24.4286	2.88764
ENSG00000185933	0.0318733	0.939892	28.5202	0.506183	0.385984	0.897959	2.96629
ENSG00000171033	0.465695	6.55422	7.54077	0.494915	18.5611	15.2653	2.07865
ENSG00000181778	0.157838	2.92617	15.5814	0.490005	3.2887	5.87755	3
ENSG00000084073	0.657629	9.47462	4.9966	0.522456	26.7908	24.898	1.8427
ENSG00000167619	0.216995	3.65386	13.1136	0.499282	18.3001	7.65306	2.93258
ENSG00000204991	0.440849	6.24494	7.87572	0.502624	6.58064	12.1224	1.69663
ENSG00000137100	0.834536	11.0045	2.23374	0.492817	29.0958	24.9796	1.06742
ENSG00000033178	0.511454	7.63245	7.17041	0.490441	9.97366	22.7347	2.96629
ENSG00000142875	0.7619	9.99542	3.09509	0.501154	29.039	23.3878	1.16854
ENSG00000106261	0.710511	9.83709	3.90439	0.502061	23.9199	24.7143	1.58427
ENSG00000126067	0.788627	10.711	2.85176	0.507841	28.0261	24.9388	1.13483
ENSG00000107819	0.695935	9.71227	4.27841	0.498715	39.3826	24.5918	1.78652
ENSG00000085871	0.689926	9.7158	4.3409	0.494446	21.713	24.3469	1.80899
ENSG00000196396	0.685694	9.3277	4.30772	0.513336	36.987	25	1.8764
ENSG00000176463	0.514951	7.72093	7.27511	0.497584	11.4142	22.2245	2.98876
ENSG00000109511	0.0487299	1.33192	25.4188	0.502431	7.0589	1.81633	2.8764
ENSG00000229809	0.618208	9.2862	5.70634	0.517141	11.7959	24.6327	2.16854
ENSG00000110680	0.050488	1.35193	25.0902	0.507768	10.1651	1.61224	2.95506
ENSG00000118503	0.58382	7.92937	5.59622	0.499583	27.0794	19.2041	1.70787
ENSG00000164880	0.779661	10.3515	2.92067	0.5045	41.9591	25	1.46067
ENSG00000173064	0.745323	9.49711	3.29872	0.489744	17.5123	23.8776	0.932584
ENSG00000113761	0.753116	9.30402	3.12563	0.482991	7.86192	22.551	1.10112
ENSG00000198546	0.857748	10.7725	1.79241	0.492988	22.6141	24.8776	0.797753
ENSG00000132825	0.649869	8.36801	4.56887	0.478617	5.6461	20.551	1.42697
ENSG00000278619	0.569712	8.05732	6.06004	0.506495	6.91749	22.102	2.02247
ENSG00000094804	0.239213	4.17582	13.1094	0.498892	1.3108	2.32653	1.44944
ENSG00000130158	0.699034	9.11589	3.90207	0.499513	23.7875	23.3878	1.26966
ENSG00000164684	0.658693	8.56754	4.38473	0.504684	9.75357	21.0612	1.51685
ENSG00000147454	0.687032	9.8935	4.49972	0.487122	41.4354	24.8571	1.80899
ENSG00000038382	0.681828	9.41331	4.4003	0.49062	18.7243	23.7551	1.62921
ENSG00000152137	0.766954	10.167	3.08417	0.506423	140.665	24.0816	1.39326
ENSG00000113595	0.788635	9.42351	2.5297	0.504416	9.719	22.6327	0.876404
ENSG00000117480	0.774794	10.0047	2.97859	0.513292	34.2253	24.3878	1.06742
ENSG00000132646	0.655341	9.42129	5.02711	0.498009	46.8214	25	2.23596
ENSG00000073111	0.419712	6.40879	8.85154	0.49144	5.68278	15.449	2.50562
ENSG00000101489	0.199854	3.53535	14.0896	0.493922	12.4335	7.20408	2.96629
ENSG00000241484	0.259972	4.33818	12.5107	0.493377	5.98842	8.91837	2.69663
ENSG00000092820	0.759889	10.4071	3.42217	0.487242	124.965	24.9592	1.59551
ENSG00000132640	0.833776	10.4464	2.08334	0.488083	20.9073	24	0.629213
ENSG00000111704	0.00987171	0.282964	28.3755	0.494632	0.0226578	0	3
ENSG00000113296	0.453478	6.97103	8.40242	0.508881	19.56	17.102	2.69663
ENSG00000174106	0.735856	9.73902	3.3226	0.496932	13.5458	24.2041	1.32584
ENSG00000256591	0.17892	3.46717	16.0155	0.493949	0.217442	0.0204082	1.04494
ENSG00000174137	0.0998179	2.09634	19.0681	0.505009	1.7481	1.63265	2.05618
ENSG00000052126	0.650503	8.28928	4.51336	0.502512	7.84291	20.551	1.66292
ENSG00000198363	0.693588	9.36877	4.23162	0.510667	17.3845	23.8367	1.52809
ENSG00000115641	0.524181	7.68351	7.14835	0.500193	26.176	18.7143	2.50562
ENSG00000112981	0.382251	5.75667	9.05873	0.505656	7.48085	12.6531	2.29213
ENSG00000261052	0.0416249	1.14138	25.7038	0.496012	0.748567	0.22449	2.66292
ENSG00000172663	0.603699	8.68604	5.60564	0.500592	14.5818	24.6735	2.33708
ENSG00000165526	0.762309	10.0678	3.09328	0.501472	20.3414	24.5102	1.08989
ENSG00000274512	0.401528	6.16744	9.34771	0.500115	6.23503	16.7551	2.92135
ENSG00000153443	0.626709	8.8301	5.34261	0.511564	22.8569	24.8776	2.23596
ENSG00000124942	0.826464	11.6638	2.41076	0.501838	198.07	25	0.921348
ENSG00000140854	0.675595	9.44033	4.5956	0.505014	22.9271	24.8776	1.92135
ENSG00000112977	0.661506	9.51216	4.71678	0.503506	76.865	24.9796	2.10112
ENSG00000170373	0.0225839	0.677885	29.6455	0.505712	0.652958	0.632653	2.97753
ENSG00000122012	0.0865658	1.96234	20.5683	0.494716	2.30985	2.67347	2.82022
ENSG00000167536	0.436013	6.62587	8.52472	0.490523	6.5371	16.2857	2.64045
ENSG00000197702	0.782361	10.3311	2.98576	0.501195	48.3133	24.3061	1.19101
ENSG00000142794	0.237269	4.12311	12.9368	0.503629	2.66277	8.2449	2.8764
ENSG00000147996	0.240666	4.14731	12.812	0.498187	2.16215	4.5102	1.85393
ENSG00000185897	0.0188431	0.556894	29.9976	0.502552	0.250507	0.367347	2.13483
ENSG00000101199	0.64571	9.49184	5.18273	0.50316	49.0941	25	2.25843
ENSG00000121417	0.75703	9.60076	3.1312	0.50754	14.5323	24.1429	1.49438
ENSG00000134326	0.343355	5.3148	10.3347	0.503903	3.05167	8.7551	2.07865
ENSG00000122068	0.733031	9.77929	3.50184	0.504724	17.8108	24.4898	1.4382
ENSG00000172915	0.525163	7.31418	6.75053	0.512816	6.64743	16.0408	1.95506
ENSG00000038532	0.631074	8.61844	5.03157	0.487552	11.7244	24.0204	1.96629
ENSG00000141013	0.710618	9.54454	3.83526	0.504456	10.7977	23.4286	1.49438
ENSG00000104427	0.763289	8.95727	2.79779	0.498981	10.921	20.7347	0.752809
ENSG00000161011	0.731152	10.5436	3.74516	0.504515	71.0102	25	1.68539
ENSG00000095015	0.69705	8.57897	3.80952	0.514276	10.2129	18.9184	1.20225
ENSG00000115593	0.111145	2.28421	18.486	0.504112	8.99345	3.71429	2.95506
ENSG00000169903	0.0621736	1.51924	22.7525	0.506741	2.92065	2.02041	2.74157
ENSG00000100280	0.72267	10.2253	3.96119	0.505433	52.5036	25	1.50562
ENSG00000144741	0.656716	8.9425	4.59722	0.502972	8.39219	23.3265	1.75281
ENSG00000126070	0.402501	6.18893	9.01931	0.498341	4.22994	16.0408	2.8764
ENSG00000105821	0.805611	9.75338	2.33279	0.497388	11.5658	23.3061	0.786517
ENSG00000156575	0.0157566	0.504044	31.1072	0.50843	0.58367	0.326531	2.97753
ENSG00000072694	0.327929	5.11998	10.7218	0.496599	5.69346	11.449	2.57303
ENSG00000095303	0.484186	6.99109	7.41877	0.488977	26.1637	15.1224	1.98876
ENSG00000114978	0.718804	9.98687	4.00179	0.514594	34.9635	24.9592	1.51685
ENSG00000108839	0.194745	3.23084	13.8149	0.504348	9.35075	4.61224	2.46067
ENSG00000198732	0.418697	6.45852	8.88263	0.509944	16.4233	16.3878	2.96629
ENSG00000107562	0.520432	7.92181	7.20302	0.49989	55.4677	21.9592	2.91011
ENSG00000111670	0.755054	10.3252	3.32116	0.507433	12.8238	24.2245	1.10112
ENSG00000188895	0.697893	9.93841	4.2959	0.505869	58.2163	25	1.78652
ENSG00000070748	0.019019	0.577828	29.2992	0.501535	0.0827551	0.0612245	2.8427
ENSG00000182255	0.0849922	1.95126	21.1521	0.502372	1.1391	2.61224	2.80899
ENSG00000120860	0.584388	8.50344	5.92906	0.502922	32.5924	24.8776	2.40449
ENSG00000100842	0.586292	8.5779	6.02787	0.499556	37.5843	22.8163	2.48315
ENSG00000197417	0.580992	8.33165	5.88106	0.498609	10.5413	22.6122	2.33708
ENSG00000109501	0.708577	10.0829	4.2364	0.500535	70.1867	24.4898	1.89888
ENSG00000105808	0.145166	2.82718	16.7887	0.50069	1.72281	3.83673	2.70787
ENSG00000143621	0.910273	11.9655	1.18906	0.501357	87.7785	25	0.235955
ENSG00000100336	0.307026	4.9759	11.1537	0.495514	6.30178	11.4286	3
ENSG00000122378	0.707918	9.70996	3.91332	0.504926	37.5245	24.3878	1.53933
ENSG00000101213	0.305108	4.89831	10.9285	0.505311	12.4852	7.14286	1.96629
ENSG00000152464	0.595153	8.65997	5.84905	0.495218	10.9463	23.3673	2.29213
ENSG00000197380	0.484782	7.18279	7.47842	0.494006	22.7852	19.1633	2.59551
ENSG00000160211	0.701832	9.93102	4.16224	0.49362	42.4836	24.551	1.73034
ENSG00000140416	0.652097	9.68041	5.2286	0.497029	231.423	24.7755	2.50562
ENSG00000267534	0.388408	5.90765	9.234	0.486847	8.30071	15.2449	2.91011
ENSG00000007516	0.532036	7.38629	6.36673	0.499814	33.887	16.0816	1.68539
ENSG00000021355	0.589054	8.73428	6.19193	0.504496	67.7172	24.7755	2.93258
ENSG00000165355	0.762561	9.60538	2.87881	0.502368	10.0852	23.2653	0.977528
ENSG00000122711	0.0506169	1.32421	25.2233	0.49793	5.48718	1.06122	2.61798
ENSG00000150510	0.342175	5.41177	10.0741	0.507757	4.75213	12.6122	2.60674
ENSG00000186710	0.0770761	1.74508	21.675	0.506885	2.10018	1.87755	2.83146
ENSG00000254647	0.0318189	0.916376	27.4212	0.494539	64.0853	0.959184	3
ENSG00000174460	0.248225	4.10718	12.5836	0.503658	25.0534	8.85714	2.8764
ENSG00000185189	0.785174	10.3436	2.83225	0.493936	85.8041	24.7959	1.33708
ENSG00000145681	0.0342213	0.938754	26.4151	0.497095	0.700731	0.918367	2.93258
ENSG00000165813	0.704695	8.40486	3.58394	0.495967	7.53449	20.5918	1.03371
ENSG00000027697	0.598371	9.04658	6.06606	0.500148	82.6122	25	2.97753
ENSG00000133313	0.726634	9.90596	3.73387	0.49612	35.2085	25	1.66292
ENSG00000166106	0.322493	5.10989	10.5682	0.4997	8.24664	12.0816	3
ENSG00000157423	0.0359998	0.993903	26.4071	0.495703	0.386107	0.836735	2.91011
ENSG00000153347	0.0604268	1.49161	24.1524	0.509128	2.62231	1.85714	2.94382
ENSG00000164647	0.405452	6.05406	8.87772	0.496463	11.8398	15.4694	2.79775
ENSG00000175344	0.110436	2.4045	19.0896	0.496762	0.205519	0	1.78652
ENSG00000184508	0.701643	9.10501	3.81911	0.499517	6.67918	22.7143	1.08989
ENSG00000165646	0.148904	2.80343	16.5822	0.498243	2.59152	4.57143	2.88764
ENSG00000198771	0.429067	6.35907	8.60167	0.503025	7.45644	15.2653	2.75281
ENSG00000095002	0.759482	9.52941	3.0771	0.504951	8.79662	22.0204	1.31461
ENSG00000105467	0.0463654	1.16794	24.587	0.494895	2.53518	1.36735	2.8427
ENSG00000185049	0.814564	10.092	2.21332	0.502581	17.3876	24.4898	0.786517
ENSG00000259431	0.785531	9.95111	2.70705	0.502296	9.91657	23.7143	1.1573
ENSG00000142623	0.0658029	1.56747	22.2136	0.493899	6.77725	2.20408	2.93258
ENSG00000013364	0.684627	9.81244	4.53736	0.512865	81.1897	24.9796	2.04494
ENSG00000169282	0.401208	6.0872	8.88598	0.4937	10.7817	13.4898	2.38202
ENSG00000076554	0.64235	8.6413	4.91639	0.495069	16.2047	20.9184	1.52809
ENSG00000143341	0.239187	4.04839	12.9688	0.501866	3.34152	6.04082	2.25843
ENSG00000151892	0.510916	7.61341	7.22643	0.489059	11.3818	18.6939	2.46067
ENSG00000176915	0.561995	8.46863	6.58003	0.505636	23.3861	24.5918	2.93258
ENSG00000155367	0.441972	6.43025	8.29139	0.500212	7.3884	12.4898	1.93258
ENSG00000112394	0.110477	2.30255	17.9846	0.508014	1.62651	3.18367	2.76404
ENSG00000109738	0.348552	5.53532	10.2359	0.51382	9.161	13.5102	2.85393
ENSG00000169676	0.037793	1.09824	28.082	0.504578	0.459483	1.12245	2.89888
ENSG00000100412	0.813541	11.3192	2.58534	0.507557	79.3557	25	0.865169
ENSG00000166925	0.699924	9.99977	4.23008	0.509643	95.5544	25	2.04494
ENSG00000078668	0.653775	9.6712	5.12448	0.50311	107.241	25	2.2809
ENSG00000139946	0.629588	8.63171	5.15973	0.499736	10.1369	20.2857	1.66292
ENSG00000123838	0.0712717	1.69436	21.7337	0.507617	13.3126	2.2449	2.93258
ENSG00000094916	0.670904	9.50365	4.69599	0.501946	14.2628	24.2857	1.88764
ENSG00000090530	0.579741	7.67391	5.37158	0.503804	15.2441	16.3061	1.29213
ENSG00000116299	0.331927	5.00063	10.3454	0.503098	12.3296	8.81633	2.06742
ENSG00000116833	0.381612	5.40921	8.72675	0.50384	2.17574	5.18367	0.224719
ENSG00000100220	0.762363	10.836	3.34035	0.505661	61.246	25	1.59551
ENSG00000100297	0.600282	8.55075	5.77299	0.492882	12.6966	21.449	2.1236
ENSG00000125388	0.349279	5.48328	10.3879	0.493501	4.85875	12.551	2.88764
ENSG00000143294	0.741759	10.5556	3.5663	0.492218	45.3241	25	1.48315
ENSG00000173846	0.677766	9.28774	4.37135	0.501412	17.0075	22.3673	1.7191
ENSG00000143375	0.407313	5.99453	8.76073	0.497475	13.6185	12.8571	2.35955
ENSG00000185344	0.581234	7.9763	5.65408	0.494753	5.3241	18.4694	1.58427
ENSG00000204209	0.74351	10.0605	3.45388	0.491864	34.0063	25	1.49438
ENSG00000104140	0.212889	3.70109	13.461	0.498896	22.2917	7.57143	2.7191
ENSG00000187624	0.319674	5.25914	10.9268	0.493972	4.7585	11.102	2.2809
ENSG00000157554	0.473768	6.96005	7.84479	0.488032	9.55928	15.9592	2.35955
ENSG00000166557	0.499515	6.99246	7.14653	0.511019	6.19322	16.8776	2.04494
ENSG00000179119	0.782208	8.95953	2.51	0.50212	7.8225	21.3469	0.41573
ENSG00000134873	0.273343	4.44738	12.1374	0.504573	10.9851	9.67347	2.8764
ENSG00000155975	0.678152	9.46524	4.55239	0.508552	13.2093	24.3061	1.75281
ENSG00000121570	0.0278468	0.851419	27.9052	0.50107	0.233674	0.653061	2.88764
ENSG00000122966	0.517723	7.08757	6.45399	0.503801	9.40947	13.9592	1.46067
ENSG00000169957	0.781406	10.6715	2.99504	0.506435	40.707	24.9592	1.25843
ENSG00000169385	0.213381	3.8717	13.7946	0.496526	10.4379	8.20408	2.93258
ENSG00000166455	0.296234	4.78025	11.2012	0.497037	3.53749	9.69388	2.52809
ENSG00000137098	0.388283	5.95618	9.4058	0.50167	6.95163	14.551	2.69663
ENSG00000130024	0.779914	10.4659	2.95817	0.498943	44.7895	24.8776	1.21348
ENSG00000162654	0.560087	7.74578	5.94472	0.507446	8.57121	16.5918	1.68539
ENSG00000189253	0.0105586	0.306944	30.3752	0.494226	0.00416161	0	2.97753
ENSG00000205189	0.753985	8.76587	2.82094	0.502446	6.92788	19.2041	0.58427
ENSG00000214814	0.0365034	1.04937	27.3529	0.496291	0.414537	0.979592	2.82022
ENSG00000110876	0.505816	7.4473	7.42495	0.504638	28.2925	18.4286	2.65169
ENSG00000011198	0.553965	8.03333	6.43143	0.498796	14.782	22.6327	2.58427
ENSG00000005020	0.535532	8.11367	6.95684	0.513752	14.1845	21.551	2.75281
ENSG00000153827	0.64775	9.29125	5.16622	0.498506	31.4353	24.9184	2.05618
ENSG00000162896	0.237293	3.90003	12.5654	0.500037	89.693	5.69388	2.03371
ENSG00000011454	0.72349	9.96535	3.71991	0.506002	33.8053	24.7755	1.44944
ENSG00000138660	0.692571	9.11375	4.09681	0.506141	14.6704	23.9388	1.68539
ENSG00000196126	0.63288	9.42726	5.49376	0.495682	250.116	25	2.76404
ENSG00000116729	0.642825	8.99168	4.90205	0.504396	36.8915	24.4286	2
ENSG00000155096	0.717565	10.0414	3.81723	0.5008	40.5942	24.9388	1.52809
ENSG00000182518	0.778169	9.61345	2.73891	0.509794	8.75356	23.4898	1.03371
ENSG00000197150	0.73182	9.57799	3.52751	0.489214	14.711	24.2449	1.53933
ENSG00000127325	0.0635684	1.49911	22.4652	0.497807	0.965081	1.87755	2.14607
ENSG00000183668	0.0124993	0.429201	32.1766	0.490943	0.0161717	0	2.93258
ENSG00000097033	0.7041	9.82646	4.13512	0.498509	37.2417	25	1.82022
ENSG00000198003	0.22192	3.9212	13.315	0.503818	3.08501	7.16327	2.76404
ENSG00000137474	0.355636	5.5658	10.1303	0.490297	5.96074	10.6939	2.10112
ENSG00000171435	0.119518	2.49556	18.4442	0.507047	1.44029	3.69388	2.66292
ENSG00000143889	0.858853	10.2585	1.74473	0.50235	13.709	23.7755	0.775281
ENSG00000135655	0.59265	8.18027	5.52318	0.491515	8.31921	20.551	1.82022
ENSG00000170873	0.674081	9.53864	4.61034	0.490004	22.9105	24.8367	1.8427
ENSG00000104695	0.881829	11.6878	1.57654	0.510087	87.1129	24.9184	0.752809
ENSG00000154310	0.516758	7.28069	6.494	0.49264	8.8736	18.3061	1.85393
ENSG00000145642	0.0194172	0.590276	29.2141	0.499575	0.261189	0.346939	2.94382
ENSG00000179933	0.609752	8.69687	5.48405	0.490576	25.9501	24.9592	2.23596
ENSG00000181104	0.462964	7.00218	7.98396	0.501027	16.3179	17.0204	2.59551
ENSG00000213714	0.0666468	1.60738	22.2271	0.496968	4.35144	1.85714	2.89888
ENSG00000153574	0.672072	9.20907	4.54525	0.498821	17.8875	24.449	1.79775
ENSG00000120053	0.680519	9.66195	4.35737	0.497823	73.761	24.7755	2.05618
ENSG00000069998	0.748929	9.70753	3.26476	0.49247	24.9192	24.898	1.24719
ENSG00000162645	0.686452	8.81277	3.91449	0.502404	41.1746	20	1.48315
ENSG00000127585	0.377803	5.64836	9.28532	0.507871	117.546	12.9592	2.77528
ENSG00000115255	0.537925	7.54014	6.43424	0.497304	33.7708	19.3878	2.40449
ENSG00000138138	0.677343	9.35195	4.45068	0.510766	21.0616	24.6531	1.93258
ENSG00000184481	0.593582	8.72322	5.95418	0.505406	30.8734	24.9184	2.88764
ENSG00000158321	0.612919	8.70452	5.38944	0.503281	11.8	23.102	1.97753
ENSG00000113615	0.550023	7.88047	6.47708	0.493828	9.27931	20.7551	2.29213
ENSG00000112996	0.79448	9.6762	2.54502	0.501148	9.29305	23.4694	1.03371
ENSG00000104689	0.361035	5.59601	9.8492	0.513899	4.92253	12.5714	2.57303
ENSG00000152620	0.663469	9.2701	4.73097	0.491361	19.9815	24.4082	1.82022
ENSG00000144730	0.496036	6.72914	6.81334	0.49608	4.32579	11.4286	1.14607
ENSG00000064607	0.696419	9.3928	3.99572	0.493728	59.5275	25	1.73034
ENSG00000084733	0.750575	10.4242	3.56547	0.50331	69.6195	25	1.50562
ENSG00000177989	0.518558	7.68785	7.00038	0.513096	26.0993	21.4286	2.88764
ENSG00000180318	0.134415	2.77904	18.1755	0.497623	0.601179	0.836735	1.51685
ENSG00000067646	0.335806	5.15353	10.1707	0.498542	2.83925	9.87755	1.73034
ENSG00000083312	0.886456	10.8986	1.39304	0.495036	17.8079	24.5102	0.41573
ENSG00000283154	0.456274	6.15732	7.21432	0.494125	3.36977	8.97959	1.08989
ENSG00000100290	0.233209	4.04671	12.9768	0.493063	3.79293	7	2.33708
ENSG00000159873	0.680046	9.09238	4.31271	0.506265	13.3285	24.2041	1.8764
ENSG00000082701	0.675026	9.30773	4.59352	0.50255	14.9908	24.5714	1.8764
ENSG00000092203	0.667894	9.43587	4.75531	0.504844	33.4399	24.9388	2.04494
ENSG00000186281	0.299718	4.77174	11.2294	0.501908	3.49818	9.57143	2.69663
ENSG00000188493	0.576911	8.10131	6.04821	0.488548	8.82253	22.6939	2.35955
ENSG00000163508	0.0741607	1.75093	21.4179	0.504126	2.30175	2.53061	2.31461
ENSG00000137817	0.753604	10.2749	3.32296	0.496473	49.8424	25	1.5618
ENSG00000183662	0.0746382	1.64053	21.1529	0.501863	1.17431	2.10204	2.86517
ENSG00000122862	0.628018	9.08064	5.44153	0.499701	200.063	25	2.78652
ENSG00000149503	0.521452	7.49934	6.77147	0.503464	6.73691	18.6939	2.22472
ENSG00000198286	0.177307	3.27468	15.11	0.49079	4.72375	5.53061	2.83146
ENSG00000131669	0.603193	8.69539	5.76864	0.498822	44.2292	25	2.94382
ENSG00000081923	0.617577	7.89834	4.91269	0.506084	11.9939	15.5918	1.34831
ENSG00000165030	0.596469	8.58894	5.91596	0.508427	85.1012	24.551	2.59551
ENSG00000075239	0.787873	10.657	2.86015	0.506147	34.4672	24.7143	1.14607
ENSG00000115661	0.676333	9.35296	4.5081	0.492339	18.241	24.8367	1.88764
ENSG00000143954	0.0545554	1.40206	24.1999	0.500346	39.5469	2.14286	2.94382
ENSG00000085491	0.566751	7.54728	5.7614	0.504201	8.47114	17.1633	1.62921
ENSG00000160055	0.622233	8.38407	5.10596	0.481738	13.227	23.3878	1.82022
ENSG00000115194	0.123271	2.5369	17.2131	0.511106	4.63994	4.16327	2.8764
ENSG00000187955	0.492797	6.97675	7.20712	0.496036	44.6309	15.3469	2.1573
ENSG00000142910	0.587985	8.62571	6.00361	0.496666	72.2721	23.7143	2.57303
ENSG00000162496	0.821853	10.8719	2.44145	0.499997	85.101	24.8776	1.07865
ENSG00000160058	0.717936	10.0557	4.03113	0.489792	45.7492	25	1.8764
ENSG00000164494	0.611422	8.58405	5.39893	0.504734	7.45643	21.6939	1.8427
ENSG00000065534	0.543829	7.91247	6.86552	0.487575	74.7104	21.6939	2.78652
ENSG00000049656	0.659821	9.39326	4.89043	0.49953	49.8741	25	2.16854
ENSG00000010318	0.437999	6.5863	8.6233	0.495058	53.8364	17.7347	2.91011
ENSG00000126821	0.641109	8.99007	5.11235	0.500786	12.9945	23.7143	1.98876
ENSG00000165280	0.904667	12.5833	1.33939	0.494632	117.487	25	0.595506
ENSG00000109680	0.567789	7.48993	5.60933	0.493868	4.48518	14.9592	1.17978
ENSG00000103254	0.703711	9.59998	4.1355	0.498744	24.0037	24.9184	1.65169
ENSG00000102024	0.781554	10.7228	3.08269	0.50674	100.342	24.449	1.34831
ENSG00000126106	0.559908	8.08169	6.15786	0.494547	6.27348	20.7143	2.1236
ENSG00000101255	0.439995	6.36273	8.16839	0.501512	8.40564	15.8571	2.31461
ENSG00000118231	0.0387248	1.08489	27.1808	0.501582	0.899764	1.5102	3
ENSG00000081800	0.0203175	0.646374	30.0443	0.491514	0.333228	0.612245	2.95506
ENSG00000151131	0.15061	3.04428	17.2457	0.492366	1.04803	0.142857	1.66292
ENSG00000145022	0.850342	11.0107	2.01477	0.493678	36.7591	25	0.786517
ENSG00000131778	0.780308	10.4689	2.97767	0.499622	28.925	24.9184	1.23596
ENSG00000067992	0.401546	6.15706	9.06264	0.499538	6.46861	15.0612	2.60674
ENSG00000136450	0.918696	12.6967	1.10266	0.499317	131.069	25	0.404494
ENSG00000085231	0.752151	9.59911	3.16353	0.507316	20.3234	24.4082	1.20225
ENSG00000109775	0.798306	10.5602	2.62449	0.506959	27.0996	24.7551	1.08989
ENSG00000138434	0.596046	8.80293	6.09663	0.503168	50.4245	24.9184	2.80899
ENSG00000143036	0.467439	6.93535	7.94997	0.506555	7.15	16.449	2.42697
ENSG00000163170	0.654493	9.20911	4.98667	0.505599	12.8749	24.2857	1.78652
ENSG00000180828	0.201562	3.71122	14.2463	0.497877	4.16406	7.40816	3
ENSG00000113302	0.0384105	1.12479	27.7532	0.499323	0.0579315	0.0204082	2.47191
ENSG00000275342	0.592244	7.87569	5.3099	0.499826	10.4294	16.3469	1.4382
ENSG00000175376	0.674929	9.42188	4.57283	0.502876	13.6385	24.2857	1.82022
ENSG00000270946	0.0129952	0.414973	31.0023	0.487318	1e-05	0	2.89888
ENSG00000039068	0.376372	5.60525	9.27218	0.496718	24.8265	9.79592	1.79775
ENSG00000153904	0.632045	8.96356	5.25559	0.496796	35.9709	24	2.22472
ENSG00000212657	0.0144379	0.446156	30.6713	0.498929	0.423607	0.142857	2.96629
ENSG00000163359	0.45666	6.87855	8.13971	0.51028	63.5025	17.1224	2.8764
ENSG00000135407	0.349008	5.52406	10.1749	0.497904	4.81576	13.3265	2.92135
ENSG00000006747	0.192264	3.56817	14.6578	0.496133	2.59052	5.16327	2.48315
ENSG00000182103	0.23852	4.03283	12.9836	0.508906	5.46862	8.65306	2.92135
ENSG00000138709	0.535605	7.54407	6.5394	0.490536	6.44743	20.6531	2.38202
ENSG00000105053	0.733743	9.91096	3.56561	0.513644	16.3127	24.3469	1.50562
ENSG00000187486	0.29284	4.73165	11.1986	0.493597	6.95289	10.1837	2.69663
ENSG00000171295	0.561279	7.52563	5.9068	0.5117	5.63843	17	1.82022
ENSG00000163617	0.557726	7.78428	6.19117	0.500117	7.04171	19.5306	2.13483
ENSG00000155622	0.0177051	0.530568	29.0525	0.50288	0.196009	0.326531	2.8764
ENSG00000173681	0.59012	7.74445	5.38483	0.513546	5.21174	18.3673	1.70787
ENSG00000205707	0.58686	8.55122	6.13594	0.491098	21.996	24.7959	2.78652
ENSG00000134313	0.670539	9.66087	4.72053	0.49476	18.9754	24.5918	1.86517
ENSG00000182333	0.156064	3.12794	17.255	0.499011	620.563	5.95918	2.93258
ENSG00000160145	0.416347	6.38285	9.21686	0.500608	6.45393	15.3469	2.25843
ENSG00000131374	0.803153	10.0232	2.45654	0.500511	12.6232	24.2449	0.764045
ENSG00000102225	0.757448	10.5899	3.4541	0.504049	48.4986	25	1.48315
ENSG00000136371	0.656911	9.04712	4.73915	0.49627	16.1527	24.6327	1.94382
ENSG00000161203	0.719691	10.4013	4.04434	0.493838	215.732	25	1.94382
ENSG00000164176	0.765073	9.1498	2.82831	0.504181	29.0463	20.4898	1.11236
ENSG00000145700	0.029449	0.803509	26.0631	0.495762	0.336691	0.510204	2.94382
ENSG00000110344	0.680247	9.57086	4.3705	0.502499	16.424	23.8367	1.86517
ENSG00000177575	0.468853	7.12555	7.9116	0.507767	54.3665	18.0816	2.83146
ENSG00000167985	0.818352	10.0851	2.23014	0.506775	22.6785	24.9592	1
ENSG00000197620	0.599255	8.65122	5.76428	0.507402	8.25609	23.2041	2.1573
ENSG00000064218	0.0534757	1.33475	23.8768	0.493082	0.896902	1.73469	2.93258
ENSG00000151320	0.3402	5.38272	10.3771	0.504842	5.79891	13.0204	2.91011
ENSG00000099284	0.641509	8.65302	4.73829	0.484998	14.3143	22.9388	1.80899
ENSG00000123191	0.451269	6.53149	7.88994	0.493697	4.22091	12.8367	1.78652
ENSG00000143418	0.750218	10.1465	3.4847	0.49732	58.4494	25	1.68539
ENSG00000105641	0.0613788	1.53641	23.6396	0.501983	1.80803	1.73469	2.83146
ENSG00000136856	0.574265	8.4714	6.30607	0.51004	16.1194	24.4082	2.83146
ENSG00000179115	0.740819	10.2287	3.57807	0.505126	41.5476	25	1.39326
ENSG00000089693	0.861779	11.6253	1.88681	0.501972	118.302	25	0.988764
ENSG00000106355	0.577166	8.63764	6.34877	0.49756	10.6733	24.0816	2.38202
ENSG00000107833	0.790643	10.2414	2.74791	0.489087	19.039	24.0408	1.07865
ENSG00000187514	0.878208	13.069	1.70912	0.502888	489.038	25	1.04494
ENSG00000203872	0.164593	3.24974	16.1596	0.504477	1.17935	1.36735	1.70787
ENSG00000073578	0.760111	10.7334	3.33276	0.498745	98.5184	25	1.52809
ENSG00000257335	0.0869829	1.92184	20.1489	0.501264	3.37925	2	2.76404
ENSG00000100532	0.662551	9.13901	4.65211	0.501788	11.2584	23.9592	1.76404
ENSG00000169704	0.0433933	1.19685	25.6089	0.49513	1.4687	1.61224	2.96629
ENSG00000133742	0.0597555	1.49272	23.0028	0.501438	9.80015	1.53061	2.83146
ENSG00000100564	0.723345	9.58581	3.63245	0.503507	18.361	24.5714	1.46067
ENSG00000154734	0.579502	8.71014	6.30785	0.485947	134.625	24.3265	3
ENSG00000143776	0.687144	9.48299	4.40812	0.493772	15.1889	24.2449	1.83146
ENSG00000064932	0.665047	9.83302	4.88117	0.487772	48.782	24.1429	1.97753
ENSG00000046647	0.713877	9.34892	3.75559	0.504056	15.042	24.2041	1.4382
ENSG00000130312	0.649738	9.48815	5.22358	0.496893	51.1327	25	2.2809
ENSG00000135931	0.530635	7.1571	6.24797	0.508074	6.11507	13.9184	1.40449
ENSG00000135842	0.530022	7.42917	6.37128	0.504666	42.846	16.9184	2.02247
ENSG00000188536	0.579741	8.40181	6.21618	0.51373	1802.07	23.3061	2.91011
ENSG00000163541	0.782651	10.5541	2.96285	0.516765	61.8658	25	1.26966
ENSG00000012048	0.23139	3.89421	12.9687	0.498789	1.84413	2.81633	1.65169
ENSG00000170791	0.626894	9.01087	5.38781	0.499368	19.1542	24.8776	2.37079
ENSG00000176105	0.75279	9.52	3.15731	0.505036	16.7427	24.1633	1.4382
ENSG00000241476	0.0163284	0.485711	30.2799	0.513709	0.00521466	0	2.86517
ENSG00000132394	0.590016	8.6363	5.84869	0.491003	20.2789	24.7755	2.44944
ENSG00000162616	0.712475	9.56128	3.97553	0.488208	23.2727	24.3469	1.5618
ENSG00000112079	0.783419	10.3905	2.90383	0.508551	39.2878	24.9184	1.02247
ENSG00000266967	0.635607	9.36282	5.33599	0.502327	41.4961	24.9592	2.20225
ENSG00000107957	0.662454	9.44363	4.69392	0.500225	33.9407	24.4082	1.94382
ENSG00000005108	0.187468	3.34354	14.5596	0.502682	2.47033	6.20408	2.93258
ENSG00000205744	0.412722	6.13916	8.94463	0.505136	9.87417	13.898	2.62921
ENSG00000198189	0.636224	9.24929	5.33236	0.496504	47.54	24.9184	2.4382
ENSG00000022976	0.762486	8.66919	2.82504	0.493614	5.78493	19.4898	0.730337
ENSG00000127831	0.0880902	2.02172	20.3602	0.502958	4.72754	2.14286	2.48315
ENSG00000179058	0.0513512	1.33944	24.5673	0.501756	0.958658	0.77551	2.7191
ENSG00000136286	0.272029	4.60956	11.9707	0.501698	7.77068	8.73469	2.60674
ENSG00000171055	0.740144	9.9549	3.54922	0.502723	31.7932	24.898	1.51685
ENSG00000134871	0.558591	8.28926	6.5634	0.508018	134.079	22.2857	2.86517
ENSG00000135365	0.670861	9.62666	4.72473	0.510885	20.3535	24.7347	1.92135
ENSG00000166199	0.625686	8.79305	5.31015	0.499163	16.6232	24.2449	2.07865
ENSG00000174132	0.706655	9.74784	4.02727	0.503297	27.2879	24.8571	1.57303
ENSG00000138592	0.530006	7.71985	6.92775	0.498694	5.45592	20.2245	2.38202
ENSG00000116095	0.479224	6.92872	7.68858	0.501171	4.16676	16.5918	2.32584
ENSG00000179862	0.58327	8.47391	5.98254	0.497983	23.6122	24.0408	2.59551
ENSG00000103540	0.755184	9.83523	3.14461	0.509789	11.9425	22.5918	1.33708
ENSG00000177082	0.822787	9.15636	1.90567	0.501971	8.34864	21.2857	0.606742
ENSG00000158714	0.363214	5.64683	9.99849	0.491552	5.37791	13.5918	2.88764
ENSG00000099977	0.612386	9.01424	5.63756	0.497846	33.46	24.9184	2.5618
ENSG00000100347	0.803285	10.4838	2.58016	0.493474	36.1003	25	1.04494
ENSG00000105388	0.126844	2.73077	18.2018	0.507279	23.5804	3.69388	2.50562
ENSG00000071677	0.012436	0.377065	30.7777	0.515467	0.201856	0.122449	2.97753
ENSG00000099139	0.366171	5.48574	9.3053	0.506311	4.17848	11.1429	2.26966
ENSG00000165698	0.527617	7.85059	7.00471	0.500774	13.6125	22	2.82022
ENSG00000176018	0.765174	9.62614	2.90866	0.492357	9.47261	22.9796	0.910112
ENSG00000206052	0.207961	3.65541	13.9982	0.506732	3.94643	6.93878	2.64045
ENSG00000139197	0.824475	10.7176	2.24744	0.507564	29.4294	24.7755	0.831461
ENSG00000204922	0.703391	9.15122	3.84817	0.500792	7.42485	23.2857	1.42697
ENSG00000140521	0.782698	10.6654	2.95845	0.505421	25.8801	24.6939	1.39326
ENSG00000232070	0.0623034	1.49846	22.4143	0.502707	1.22472	1.20408	2.80899
ENSG00000168152	0.432288	6.08129	7.94423	0.506285	3.2366	9.32653	1.23596
ENSG00000101665	0.706368	9.29096	3.77145	0.504939	28.8481	24.3469	1.51685
ENSG00000134333	0.804509	11.4812	2.79424	0.493556	230.369	25	1.51685
ENSG00000164509	0.0332027	0.972334	29.4463	0.495755	0.209302	0.265306	2.69663
ENSG00000267796	0.778897	9.92065	2.84308	0.50044	12.1473	24.4286	1.34831
ENSG00000128604	0.435754	6.49352	8.38798	0.505685	7.1716	15.5102	2.61798
ENSG00000166073	0.604498	7.82773	5.10809	0.506817	10.2011	17.449	1.4382
ENSG00000101327	0.0913021	2.07876	21.3607	0.498097	6.72231	3.65306	2.8764
ENSG00000180871	0.108209	2.28697	18.631	0.506639	13.564	3.69388	2.93258
ENSG00000171700	0.529111	7.85081	6.86153	0.496084	16.6479	21.7959	2.79775
ENSG00000163704	0.384618	5.81207	9.32935	0.493671	6.28693	14	2.60674
ENSG00000136546	0.348618	5.34158	10.0011	0.495374	14.9152	11.8571	2.57303
ENSG00000055130	0.676162	9.73867	4.53494	0.488771	52.305	25	1.76404
ENSG00000073910	0.661087	9.03232	4.61118	0.501702	10.9115	21.4898	1.66292
ENSG00000149476	0.552664	8.04409	6.51475	0.494008	14.9806	23.5306	2.74157
ENSG00000149633	0.456755	6.6412	7.70456	0.50652	7.61343	15.6531	2.1236
ENSG00000112599	0.237714	4.09284	13.0094	0.501754	2.93683	8.46939	2.94382
ENSG00000198718	0.577355	8.01072	5.93431	0.496818	8.05028	22.3878	2.32584
ENSG00000113356	0.216735	3.72573	13.4272	0.503715	2.34278	6.10204	2.53933
ENSG00000159763	0.0786657	1.84472	21.3812	0.511777	307.923	2.87755	2.98876
ENSG00000157450	0.790459	10.3517	2.75959	0.499711	10.0342	23.2857	1.05618
ENSG00000170264	0.297923	5.00065	11.4826	0.499444	3.38982	10.1429	2.69663
ENSG00000173113	0.830415	11.1451	2.29889	0.491643	111.964	25	0.966292
ENSG00000235568	0.329196	5.04168	10.5158	0.498707	7.30614	5.34694	1.37079
ENSG00000243749	0.883098	10.9346	1.50128	0.506111	40.2227	25	0.640449
ENSG00000121053	0.0302034	0.891833	28.5277	0.498321	0.75439	0.632653	2.92135
ENSG00000107937	0.716528	9.639	3.71507	0.481896	15.2094	24.3061	1.64045
ENSG00000102145	0.0532709	1.31005	23.3297	0.488088	1.30636	1.38776	2.91011
ENSG00000130203	0.645362	9.52498	5.26738	0.505777	565.017	24.6735	2.49438
ENSG00000144642	0.441816	6.22027	7.86788	0.48739	5.37346	12.2245	1.76404
ENSG00000183246	0.0200738	0.641007	31.0899	0.500329	0.109812	0.326531	2.86517
ENSG00000111554	0.634701	8.08253	4.57752	0.501348	6.9626	18.7551	1.47191
ENSG00000172995	0.194407	3.30214	13.9106	0.503242	18.577	7.20408	2.86517
ENSG00000109390	0.705846	9.74881	4.03743	0.498512	49.9926	24.9796	1.78652
ENSG00000087470	0.832266	10.5385	2.10067	0.496438	35.1307	24.7551	1.14607
ENSG00000167757	0.177356	3.14345	14.7496	0.502623	24.3818	6.57143	2.95506
ENSG00000143436	0.706135	9.87594	4.10187	0.502521	48.5963	25	1.51685
ENSG00000168385	0.740624	10.4223	3.70572	0.491047	112.733	25	1.80899
ENSG00000026297	0.749909	9.54929	3.12167	0.503844	29.2146	24.0816	1.16854
ENSG00000033030	0.838346	9.30495	1.74698	0.499244	9.96564	22.6122	0.52809
ENSG00000139178	0.548091	8.12399	6.5426	0.501866	34.9772	21.3061	2.70787
ENSG00000134109	0.647628	9.16566	5.03242	0.496801	19.5397	23.6122	2.01124
ENSG00000108528	0.810584	11.5558	2.67138	0.501583	78.417	25	1.22472
ENSG00000104043	0.379781	5.66109	9.34463	0.498244	2.59239	5.87755	1.01124
ENSG00000071655	0.633777	9.34585	5.37392	0.495482	28.6563	24.9796	2.07865
ENSG00000089163	0.327248	5.20563	10.2548	0.494525	3.25004	9.36735	2.07865
ENSG00000004961	0.62263	9.00425	5.39668	0.506932	14.3702	24.102	1.97753
ENSG00000151116	0.667533	9.06917	4.57205	0.499183	9.07669	23.4082	1.57303
ENSG00000165637	0.749683	10.3384	3.45354	0.486482	94.54	25	1.65169
ENSG00000169242	0.570933	8.58583	6.38915	0.502401	51.7572	24.4286	3
ENSG00000168036	0.745586	10.3366	3.52735	0.499074	107.33	25	1.41573
ENSG00000185652	0.16836	3.18555	15.3027	0.501684	3.06112	6.28571	3
ENSG00000144524	0.894446	11.139	1.31128	0.512032	29.675	25	0.52809
ENSG00000125637	0.346513	5.32398	10.1128	0.493886	8.417	11.3673	2.64045
ENSG00000073536	0.593457	8.27306	5.52767	0.502042	6.83888	21.4694	1.96629
ENSG00000151150	0.5137	7.25912	6.80156	0.506884	7.58901	16.0408	1.89888
ENSG00000174231	0.701664	9.94167	4.10174	0.497309	91.3831	25	1.82022
ENSG00000101850	0.188676	3.34966	14.4092	0.506397	2.12834	6.61224	2.66292
ENSG00000173013	0.179447	3.22503	14.7183	0.510719	5.14576	5.18367	2.7191
ENSG00000115616	0.127354	2.65121	18.1514	0.496333	1.41915	2.69388	2.34831
ENSG00000101400	0.697462	9.72961	4.13074	0.497104	69.7732	24.6122	1.85393
ENSG00000070010	0.620159	9.36569	5.70755	0.506842	34.6043	25	2.53933
ENSG00000135503	0.61162	8.75591	5.62959	0.495908	19.8194	24.4286	2.51685
ENSG00000149480	0.926094	12.3022	0.942495	0.515517	51.6815	25	0.235955
ENSG00000107021	0.908982	11.3976	1.17157	0.510309	26.4709	25	0.449438
ENSG00000111602	0.491339	7.08367	7.26034	0.502446	6.79225	18.1429	2.42697
ENSG00000171467	0.586783	8.39963	5.94903	0.514023	11.1109	22.5918	2.1236
ENSG00000168546	0.261916	4.41806	11.9333	0.471528	3.38152	6.77551	2.20225
ENSG00000197256	0.667615	9.51336	4.72639	0.505671	111.125	24.4694	1.77528
ENSG00000086504	0.786255	10.8573	3.00397	0.510965	64.1672	25	1.13483
ENSG00000163806	0.0461227	1.16609	23.5521	0.496692	1.51829	0.897959	2.8764
ENSG00000164896	0.713218	9.92647	4.05494	0.505908	69.1498	25	1.86517
ENSG00000197016	0.454474	6.23259	7.64579	0.516039	2.50187	8.06122	1.19101
ENSG00000135506	0.872136	11.8133	1.75963	0.510566	125.993	25	1.04494
ENSG00000105705	0.828562	10.3543	2.09442	0.489304	20.6967	24.898	0.662921
ENSG00000130758	0.664024	9.58832	4.87445	0.494915	30.4987	24.8367	1.76404
ENSG00000198853	0.779456	10.6515	3.02551	0.495239	42.4568	24.6327	1.33708
ENSG00000170266	0.655338	8.98527	4.61187	0.493443	20.2329	24.2041	1.89888
ENSG00000148308	0.912856	11.5948	1.09535	0.495131	37.1128	25	0.539326
ENSG00000176988	0.0288868	0.81451	28.7719	0.492817	2.35499	0.530612	2.82022
ENSG00000100227	0.730911	10.2582	3.78902	0.491219	57.0302	25	1.75281
ENSG00000140740	0.732123	10.1928	3.76895	0.502461	104.579	25	1.75281
ENSG00000138207	0.429112	6.77265	8.79323	0.513511	152.066	16.5918	2.86517
ENSG00000100376	0.673341	9.11041	4.38025	0.499732	18.4952	23.4694	1.73034
ENSG00000164181	0.482977	7.08839	7.52547	0.518542	9.49775	17.4898	2.34831
ENSG00000175084	0.570018	8.54365	6.63182	0.512887	2104.49	22.0816	2.89888
ENSG00000205362	0.564031	8.0651	6.03595	0.499517	51.1689	19.3673	2.04494
ENSG00000143398	0.647158	9.1356	5.04429	0.49039	26.6758	24.7959	2.04494
ENSG00000131051	0.845455	12.0405	2.16094	0.488252	114.728	25	1.10112
ENSG00000166840	0.0427613	1.11557	25.1971	0.488275	2.51182	1.28571	2.88764
ENSG00000189159	0.811373	9.79282	2.3509	0.501089	25.4209	24.0612	1.26966
ENSG00000140836	0.490876	6.93098	6.9682	0.495292	6.39681	15.1429	1.89888
ENSG00000133104	0.758352	10.0912	3.26835	0.510458	29.4732	24.6327	1.48315
ENSG00000159593	0.920119	10.8424	0.949953	0.489652	25.7804	24.5918	0.707865
ENSG00000103202	0.73496	10.3874	3.5177	0.492372	73.4369	25	1.53933
ENSG00000139180	0.754343	9.22335	3.02484	0.503539	11.9108	24.3061	1.10112
ENSG00000167281	0.277917	4.56624	11.684	0.501081	18.7321	10.3673	2.79775
ENSG00000172379	0.472541	6.93612	7.83426	0.494476	26.103	18	2.67416
ENSG00000099991	0.801293	10.3237	2.60088	0.493981	27.705	24.7347	1.31461
ENSG00000082516	0.779266	9.88022	2.80267	0.511569	9.08386	22.6327	0.955056
ENSG00000174705	0.638843	8.51741	4.72996	0.504193	21.0468	22	1.94382
ENSG00000106333	0.58508	8.83231	6.1119	0.510049	70.5229	22.2245	2.29213
ENSG00000114812	0.602754	7.48901	4.8332	0.502243	16.1129	16.1224	1.42697
ENSG00000175065	0.0125607	0.397447	29.5204	0.498225	0.190647	0.102041	2.95506
ENSG00000034713	0.665539	9.85973	4.84653	0.510736	81.871	25	2.04494
ENSG00000143507	0.693178	8.15722	3.63732	0.490909	6.50259	17.7347	0.94382
ENSG00000147400	0.715439	10.1004	4.01996	0.49732	47.5888	24.9388	1.7191
ENSG00000206181	0.0607193	1.6793	24.8612	0.505179	0.25028	0.44898	2.2809
ENSG00000183354	0.682664	9.08122	4.26682	0.501799	11.9551	24.1224	1.69663
ENSG00000107742	0.592207	8.23712	5.85468	0.50378	53.8335	19.7347	1.95506
ENSG00000114948	0.51039	6.72043	6.51052	0.494724	8.71265	13.3469	1.40449
ENSG00000115159	0.7109	9.40093	3.86008	0.502904	11.6557	23.2857	1.2809
ENSG00000172869	0.775449	9.06881	2.66138	0.504131	8.04199	22.1429	1.05618
ENSG00000198018	0.239776	4.24346	13.2395	0.491517	2.84067	9.02041	2.80899
ENSG00000103942	0.520583	6.4892	6.03756	0.479832	4.75231	10.102	0.808989
ENSG00000135315	0.609382	7.88959	5.02548	0.506343	5.90874	17.7143	1.47191
ENSG00000165233	0.827239	11.0339	2.26784	0.49887	26.9284	24.8571	0.853933
ENSG00000162391	0.0536872	1.27494	24.184	0.490793	2.95272	1.34694	2.96629
ENSG00000179912	0.868669	11.5085	1.72745	0.510659	35.062	24.9796	1.02247
ENSG00000099899	0.864805	10.7526	1.67904	0.504618	29.3441	24.9796	0.696629
ENSG00000177191	0.33763	5.28409	10.2176	0.506908	7.426	12.3061	2.75281
ENSG00000214376	0.116968	2.53873	18.232	0.513601	1.16682	2.55102	2.40449
ENSG00000152266	0.0148426	0.500565	32.0694	0.495624	0.0913899	0.285714	2.96629
ENSG00000138750	0.621257	9.00946	5.52992	0.49905	19.9938	24.3878	2.46067
ENSG00000010072	0.371937	5.81546	9.70773	0.495368	3.442	13.1633	2.60674
ENSG00000149177	0.524626	7.57391	6.81079	0.50341	8.34443	19.6531	2.22472
ENSG00000100784	0.271049	4.49301	11.9734	0.499409	1.93205	4.42857	1.59551
ENSG00000138107	0.727448	10.4546	3.85625	0.506104	79.2893	25	1.78652
ENSG00000110484	0.065725	1.58028	22.5598	0.504406	19.6002	2.10204	2.83146
ENSG00000169347	0.119084	2.53696	18.6492	0.488026	284.503	4.53061	2.96629
ENSG00000163808	0.102962	2.17297	19.2414	0.49766	1.19091	1.34694	2.30337
ENSG00000084090	0.772933	10.7857	3.24161	0.49266	80.8651	25	1.48315
ENSG00000130508	0.501668	7.55477	7.5544	0.506829	24.3306	19.7959	2.94382
ENSG00000105662	0.676219	9.47394	4.49313	0.488477	20.734	24.1633	1.62921
ENSG00000184292	0.351072	5.19113	9.82378	0.503146	110.852	10.898	2.51685
ENSG00000133316	0.567641	8.45599	6.49682	0.498547	20.1004	24.6122	2.92135
ENSG00000198429	0.374518	5.68775	9.56591	0.502287	2.8931	9.20408	1.82022
ENSG00000104081	0.514887	6.81544	6.56539	0.496452	6.84931	14.1224	1.42697
ENSG00000224389	0.301637	4.9684	11.3822	0.494889	8.50492	11.3265	2.97753
ENSG00000165259	0.316532	4.94855	10.2377	0.503358	1.53573	3.04082	0.865169
ENSG00000141424	0.633648	9.1159	5.0483	0.503994	29.6819	24.551	2.11236
ENSG00000165806	0.631882	8.90209	5.07386	0.504864	14.9772	22.3673	2.06742
ENSG00000172354	0.713646	10.2789	4.05521	0.502509	185.472	25	1.89888
ENSG00000173040	0.525413	6.67698	6.08577	0.498933	4.12688	12.102	0.910112
ENSG00000006459	0.674326	9.16801	4.38566	0.500895	10.913	20.6735	1.14607
ENSG00000107954	0.337619	5.24886	10.39	0.501384	15.2002	11.6735	2.73034
ENSG00000164197	0.508545	6.86096	6.50939	0.50499	4.65705	15.2449	1.68539
ENSG00000031691	0.475082	7.11449	7.84803	0.507948	5.27518	19.4286	2.65169
ENSG00000142494	0.336897	5.177	10.2323	0.501403	10.6696	11.8571	2.47191
ENSG00000112137	0.307906	4.83163	11.2955	0.498601	5.57092	9.71429	2.59551
ENSG00000111640	0.835729	12.3794	2.48824	0.496359	1209.86	25	1.25843
ENSG00000149313	0.688062	9.89273	4.52306	0.509999	27.4153	24.6939	1.94382
ENSG00000213918	0.424059	6.46568	8.82575	0.50866	5.45505	16.1837	2.7191
ENSG00000109047	0.0244586	0.716079	28.8533	0.49547	0.478603	0.285714	2.94382
ENSG00000168575	0.673427	9.33612	4.51491	0.50241	23.8388	24.449	1.83146
ENSG00000095777	0.0497452	1.1988	23.3883	0.490732	0.416467	0.632653	2.5618
ENSG00000102760	0.819876	11.3405	2.47257	0.515211	126.125	24.551	1.13483
ENSG00000151413	0.496834	7.25795	7.30999	0.510754	4.60618	18.6122	2.34831
ENSG00000130702	0.577645	8.52827	6.15501	0.501881	59.8265	24	2.83146
ENSG00000133059	0.904872	9.94033	1.01048	0.514168	10.5366	22.9592	0.213483
ENSG00000204438	0.854608	9.71237	1.64509	0.511414	12.2836	24.3673	0.550562
ENSG00000107736	0.437359	6.13224	7.95799	0.48849	5.26138	10.0408	1.34831
ENSG00000261609	0.370373	5.75274	9.95979	0.515586	4.45874	11.5918	2.25843
ENSG00000125818	0.675483	9.51901	4.52986	0.500576	39.6287	25	2.03371
ENSG00000168090	0.764609	10.5154	3.1909	0.523085	115.538	25	1.50562
ENSG00000187742	0.789159	10.1352	2.71377	0.501883	17.4995	24.4898	1.1573
ENSG00000121440	0.779276	9.15884	2.65012	0.506997	25.7209	20.0816	0.88764
ENSG00000162402	0.651475	8.98659	4.76606	0.497622	18.4461	24.6531	1.88764
ENSG00000103534	0.205437	3.64204	14.0117	0.491047	3.72674	3.95918	1.94382
ENSG00000214300	0.0306297	0.851639	25.7796	0.502065	0.789529	0.428571	2.94382
ENSG00000173908	0.0132998	0.405585	29.9978	0.488253	0.368162	0.183673	3
ENSG00000117174	0.725077	9.24903	3.48009	0.498827	8.74394	22.6939	1.30337
ENSG00000102178	0.618705	9.21053	5.78275	0.496647	34.9956	25	2.47191
ENSG00000177459	0.116278	2.49131	18.8999	0.497204	1.629	3.4898	2.69663
ENSG00000132613	0.580298	8.594	6.12595	0.499306	70.9292	24.4286	2.79775
ENSG00000110080	0.603578	8.68888	5.74998	0.502721	23.1292	24.2857	2.47191
ENSG00000125841	0.767698	10.3756	3.1423	0.498024	43.5517	23.7143	1.34831
ENSG00000174950	0.097871	2.13427	18.9718	0.493617	2.78223	4.02041	2.97753
ENSG00000072609	0.518768	7.59658	6.76844	0.49424	6.21442	20.2449	2.38202
ENSG00000161905	0.0797764	1.8834	21.7356	0.495736	1.7001	1.95918	2.68539
ENSG00000080503	0.821059	10.3192	2.1992	0.489074	18.1316	24.6939	1.05618
ENSG00000149428	0.594212	9.01968	6.06178	0.493633	46.1088	24.9388	2.73034
ENSG00000132622	0.724956	9.53359	3.59761	0.502021	15.0791	21.6735	1.23596
ENSG00000142208	0.911181	11.9713	1.11979	0.512049	48.5114	25	0.573034
ENSG00000107186	0.684279	9.22466	4.25608	0.509258	19.8243	23.2245	1.61798
ENSG00000180423	0.163693	3.1132	15.9436	0.496329	2.48122	4.71429	2.91011
ENSG00000164117	0.598164	8.70516	5.77025	0.50092	17.2536	24.551	2.35955
ENSG00000174502	0.127345	2.57609	17.7402	0.497377	2.92849	4.08163	2.85393
ENSG00000154124	0.651969	8.39164	4.57142	0.497243	7.21599	19.449	1.59551
ENSG00000131019	0.033087	0.943285	26.6706	0.502094	0.608196	0.795918	2.75281
ENSG00000167699	0.808073	10.6689	2.58586	0.493683	33.0699	24.898	1.08989
ENSG00000154269	0.108084	2.3141	18.7289	0.495086	1.47834	2.77551	2.79775
ENSG00000126545	0.0335482	0.924193	28.0473	0.501316	1.17975	0.959184	2.93258
ENSG00000135316	0.737249	10.473	3.73387	0.499815	32.6024	24.8571	1.51685
ENSG00000148187	0.720854	9.30508	3.56094	0.501698	8.16404	21.8776	1.26966
ENSG00000123143	0.78326	10.5632	3.07968	0.494401	72.4535	25	1.26966
ENSG00000168216	0.751386	10.5957	3.48445	0.49228	53.5576	24.9796	1.64045
ENSG00000123572	0.112691	2.47799	19.2698	0.508681	2.50905	3.93878	2.93258
ENSG00000177301	0.177211	3.25384	14.9555	0.507485	3.95962	5.91837	2.89888
ENSG00000087008	0.560824	8.26065	6.32629	0.509201	12.4908	23.5714	2.67416
ENSG00000094914	0.679683	9.79465	4.60479	0.50281	45.9427	24.9796	2
ENSG00000134690	0.180661	3.19443	14.2632	0.504227	3.43627	4.5102	2.32584
ENSG00000167720	0.518131	7.24056	6.83205	0.497878	4.21377	17.8776	1.86517
ENSG00000205937	0.615804	9.20281	5.89801	0.500058	70.1154	25	2.69663
ENSG00000101849	0.898654	9.99282	1.18389	0.501858	16.6429	24.1224	0.617978
ENSG00000115649	0.638381	9.56194	5.27584	0.488166	66.3758	25	2.5618
ENSG00000167107	0.615235	8.56647	5.29396	0.501112	20.4741	23.7755	2.10112
ENSG00000140983	0.772904	11.0384	3.27045	0.495353	104.553	25	1.49438
ENSG00000157613	0.569498	7.8759	6.0119	0.499794	14.4656	18.0204	1.80899
ENSG00000222018	0.034214	1.0136	28.3523	0.50675	0.00182996	0	2.37079
ENSG00000148773	0.161972	3.11457	15.9626	0.499509	1.73028	3.85714	2.33708
ENSG00000188846	0.920075	12.603	1.05104	0.483038	136.279	25	0.606742
ENSG00000163870	0.652487	9.25237	5.05807	0.505736	24.7816	24.9388	1.94382
ENSG00000187664	0.176405	3.27637	14.8808	0.498993	6.0762	6	2.68539
ENSG00000183397	0.680842	8.8869	4.34093	0.505841	14.7432	21.9592	1.59551
ENSG00000188938	0.782442	10.6933	2.96506	0.508131	24.7408	24.9388	1.51685
ENSG00000123552	0.556454	7.55706	6.12211	0.509896	4.49025	16.2449	1.70787
ENSG00000156787	0.271252	4.45326	12.0728	0.484726	2.32656	4.87755	1.85393
ENSG00000127993	0.65596	8.92091	4.5938	0.501717	8.43443	23.2653	1.65169
ENSG00000276368	0.117036	2.60059	19.6249	0.495982	0.0697738	0.0204082	1.10112
ENSG00000173218	0.413124	6.02294	8.66832	0.503348	3.46552	12.5306	2.1573
ENSG00000154040	0.114527	2.46278	18.7254	0.504738	6.76645	3.7551	2.95506
ENSG00000087303	0.449898	6.54583	8.1292	0.503096	9.06985	13.2857	2.03371
ENSG00000090565	0.620858	9.07186	5.47862	0.51129	39.2999	24.8163	2.47191
ENSG00000269113	0.475304	6.32113	7.18878	0.492588	5.07049	9.7551	1.22472
ENSG00000103064	0.522318	7.65591	7.17691	0.488276	13.3167	20.3061	2.55056
ENSG00000124145	0.797413	10.8188	2.74545	0.506672	121.527	24.6327	1.22472
ENSG00000048544	0.781195	10.2215	2.90919	0.502928	30.4589	24.9388	1.1573
ENSG00000189067	0.725124	9.90611	3.82022	0.509459	62.3901	24.9184	1.57303
ENSG00000134369	0.675524	8.46793	4.19828	0.489167	7.72632	19.449	1.39326
ENSG00000101473	0.812045	10.2255	2.36897	0.511606	21.87	24.898	1.03371
ENSG00000103194	0.795127	10.4611	2.66228	0.507318	26.4629	24.8571	0.808989
ENSG00000108551	0.698639	9.92423	4.32987	0.500429	103.221	24.3061	1.78652
ENSG00000105483	0.687827	9.00103	3.97905	0.490223	9.25805	20.4286	1.4382
ENSG00000117697	0.676098	8.85291	4.24907	0.504337	8.65588	23.7347	1.77528
ENSG00000173402	0.589075	8.92905	6.39071	0.506186	35.9519	24.4898	2.67416
ENSG00000099937	0.0546412	1.39206	23.8442	0.49823	5.1668	1.65306	3
ENSG00000117598	0.0834577	1.94093	20.7679	0.498443	1.28621	3.53061	2.8764
ENSG00000141098	0.657803	9.03845	4.62819	0.500818	10.4239	22.551	1.49438
ENSG00000144320	0.815208	9.59774	2.19874	0.497912	8.45287	22.4898	0.629213
ENSG00000165322	0.708471	9.60902	3.96077	0.491901	16.7758	24.3469	1.38202
ENSG00000152291	0.846467	11.3602	2.05957	0.504768	73.0643	25	0.775281
ENSG00000082014	0.631403	9.24973	5.46602	0.497692	46.8874	24.6939	2.51685
ENSG00000141338	0.547721	7.9591	6.58503	0.504226	28.4468	22.0816	2.66292
ENSG00000172399	0.153146	2.81316	16.2172	0.50972	20.8955	4.55102	2.93258
ENSG00000131626	0.716895	9.76663	3.91573	0.507028	14.9057	24.7959	1.42697
ENSG00000188549	0.676877	9.38219	4.4222	0.492882	26.2726	22.9796	1.73034
ENSG00000205268	0.555863	8.19939	6.44575	0.484273	10.3871	22.0204	2.30337
ENSG00000186377	0.471555	6.88698	7.94734	0.512734	12.0669	17.5714	2.66292
ENSG00000166946	0.876538	11.5953	1.64434	0.502871	50.855	25	0.550562
ENSG00000172661	0.786969	10.2895	2.83825	0.501488	21.3968	24.8367	1.33708
ENSG00000120733	0.805168	10.6325	2.47272	0.502155	29.9901	24.9388	0.842697
ENSG00000159184	0.0455593	1.25261	27.0877	0.498545	3.52142	1.26531	2.79775
ENSG00000166181	0.714409	9.87354	3.99754	0.499797	39.1261	24.898	1.68539
ENSG00000198604	0.666234	8.81915	4.36295	0.509297	14.5796	20.1633	1.40449
ENSG00000196787	0.216079	3.8555	13.8018	0.507699	0.69213	0.755102	1.08989
ENSG00000175161	0.258343	4.29535	12.2278	0.497693	7.17064	9.14286	2.92135
ENSG00000144868	0.221147	3.72944	13.244	0.503705	1.9599	5.46939	2.1573
ENSG00000168394	0.917994	11.1354	1.04806	0.492654	41.3892	24.9796	0.58427
ENSG00000144026	0.759078	9.27109	2.93418	0.507107	16.7819	22.9388	1.05618
ENSG00000105700	0.827089	10.9244	2.39182	0.509227	44.6506	25	1.22472
ENSG00000205639	0.0280861	0.833511	27.5201	0.494509	0.351675	0.367347	2.8427
ENSG00000156510	0.110972	2.28813	18.6356	0.496747	2.08306	3.22449	2.64045
ENSG00000004399	0.699457	9.53522	3.95526	0.498335	37.3712	24.7551	1.60674
ENSG00000125352	0.816656	10.0786	2.29065	0.490595	20.3913	24.8163	0.94382
ENSG00000169507	0.346491	5.23427	10.0599	0.507283	2.77305	7.06122	1.73034
ENSG00000138074	0.596082	8.89098	5.99273	0.512171	25.5433	24.5918	2.62921
ENSG00000117906	0.573993	8.44409	6.26533	0.489681	15.6486	23.9592	2.65169
ENSG00000124812	0.0159915	0.501507	30.7836	0.496575	0.0967284	0.367347	2.96629
ENSG00000166938	0.626928	8.98007	5.27891	0.505198	14.5163	24.5102	1.98876
ENSG00000183549	0.335181	5.03225	10.0586	0.497381	4.81542	8.30612	1.80899
ENSG00000198146	0.55964	8.12454	6.43411	0.499387	11.8266	22.7551	2.24719
ENSG00000141252	0.803414	9.21531	2.30361	0.50808	7.83802	22.3061	0.88764
ENSG00000188811	0.601142	8.48532	5.51825	0.496867	17.7929	24.2041	2.22472
ENSG00000198798	0.0224466	0.706576	29.9781	0.498463	0.148552	0.510204	2.86517
ENSG00000173826	0.0527174	1.35568	25.2354	0.510247	0.935974	1.77551	2.95506
ENSG00000110619	0.758827	9.93371	3.26159	0.505687	17.3437	24.6531	1.34831
ENSG00000100246	0.573433	8.67941	6.3891	0.508083	17.3607	24.2857	2.37079
ENSG00000069399	0.61175	8.71228	5.53331	0.504501	50.2073	22.3469	2.35955
ENSG00000124571	0.639769	8.47825	4.82996	0.499378	14.3419	23.7959	1.92135
ENSG00000022567	0.55872	7.99615	6.23851	0.489248	7.43204	19.6327	2.05618
ENSG00000165828	0.109932	2.23652	18.6123	0.506827	17.451	3.18367	2.91011
ENSG00000125834	0.660709	9.27258	4.65999	0.48525	14.2736	24.1837	1.77528
ENSG00000039987	0.0480988	1.28646	25.7065	0.498372	2.12496	1.40816	2.95506
ENSG00000171051	0.335406	5.36602	10.6195	0.494217	46.4693	12.4694	2.7191
ENSG00000138698	0.702565	9.11608	3.86997	0.501239	20.7281	24.3061	1.64045
ENSG00000068724	0.833288	10.084	2.10856	0.510337	17.7482	24	0.730337
ENSG00000111642	0.830458	10.6651	2.20417	0.512658	65.997	25	0.88764
ENSG00000121390	0.865368	10.9417	1.7565	0.498662	23.0097	24.7143	0.617978
ENSG00000180340	0.32797	5.06663	10.2886	0.494532	4.20368	9.16327	2.23596
ENSG00000090376	0.523536	6.96922	6.41906	0.499332	9.32753	15.6939	1.82022
ENSG00000077150	0.618338	8.5757	5.30407	0.493016	30.5232	22.2041	1.98876
ENSG00000124449	0.0240144	0.735573	28.2269	0.502465	6.89505	0.55102	2.91011
ENSG00000164970	0.724589	10.1522	3.93669	0.491832	41.8473	25	1.79775
ENSG00000008516	0.26405	4.33699	11.9838	0.500939	23.2204	4.28571	1.76404
ENSG00000149451	0.596605	8.45797	5.73404	0.49271	81.3504	22.0204	2.32584
ENSG00000143546	0.576797	8.41174	6.21685	0.498241	668.481	22.6735	2.64045
ENSG00000131462	0.676553	9.53712	4.5648	0.501905	41.9182	24.9388	1.97753
ENSG00000105669	0.704979	10.1128	4.08627	0.509789	87.4061	25	2.03371
ENSG00000121716	0.761882	10.672	3.36189	0.502779	109.525	24.9796	1.60674
ENSG00000178913	0.821938	11.1083	2.37306	0.49275	79.4351	25	1.24719
ENSG00000213689	0.733347	9.91438	3.57331	0.505734	20.833	24.8163	1.53933
ENSG00000154783	0.651497	8.16611	4.4496	0.490254	10.743	17.3265	1.29213
ENSG00000127995	0.627351	9.08355	5.31397	0.492874	18.9605	24.2653	2.1236
ENSG00000165118	0.587741	8.48979	5.88161	0.500547	8.11895	22.3265	2.07865
ENSG00000196890	0.316226	4.98798	10.7442	0.503118	1.49892	2.55102	0.224719
ENSG00000141404	0.463131	6.85979	7.86128	0.492018	7.92672	18.2041	2.5618
ENSG00000239382	0.570818	8.51642	6.30386	0.495808	14.0231	24.3469	2.62921
ENSG00000089053	0.863106	12.4451	2.04026	0.496052	64.849	25	0.719101
ENSG00000164600	0.0764538	1.82239	21.3144	0.499553	3.54079	3.08163	2.8427
ENSG00000171291	0.597575	7.96225	5.54761	0.512259	7.38632	19.3878	1.82022
ENSG00000116996	0.0109022	0.315966	30.3385	0.495666	0.0121156	0.0204082	2.96629
ENSG00000188906	0.44877	6.75752	8.21762	0.500944	7.57528	17.9592	2.73034
ENSG00000124562	0.926237	12.7643	1.01794	0.498849	66.5357	25	0.179775
ENSG00000101883	0.172906	3.17543	15.4918	0.50058	3.219	6.2449	2.95506
ENSG00000131408	0.623773	9.01023	5.4553	0.495572	65.7206	25	2.5618
ENSG00000109381	0.855089	10.5095	1.77745	0.495021	16.713	24.449	0.674157
ENSG00000087884	0.586076	8.17977	5.75309	0.504566	10.1407	21.1224	2.05618
ENSG00000112851	0.656404	9.22457	4.98972	0.508278	20.8173	24.7755	2.24719
ENSG00000189171	0.68718	9.92836	4.53488	0.492573	71.881	24.7347	1.95506
ENSG00000126259	0.0291865	0.7761	26.9407	0.497857	1.22365	0.591837	2.95506
ENSG00000107874	0.626785	9.43221	5.76263	0.501414	74.7954	25	2.80899
ENSG00000013275	0.780076	10.6024	3.0574	0.490995	75.7476	25	1.41573
ENSG00000174989	0.636123	8.07609	4.60263	0.490048	7.50037	19.7959	1.5618
ENSG00000119969	0.192319	3.411	14.5804	0.502775	1.82496	4.4898	2.48315
ENSG00000182600	0.269484	4.34081	11.8567	0.520871	5.33812	8.91837	2.58427
ENSG00000110075	0.815109	10.7881	2.45949	0.498101	33.4086	25	1.02247
ENSG00000261221	0.601967	8.50169	5.62249	0.500171	16.9825	24.5714	2.38202
ENSG00000102387	0.0429314	1.10828	25.2121	0.497271	1.78843	1	2.96629
ENSG00000259494	0.782616	10.0576	2.73502	0.5062	18.4893	24.449	0.88764
ENSG00000140545	0.678762	9.78778	4.60384	0.506031	168.395	24.7551	2.14607
ENSG00000164815	0.701498	8.75389	3.75815	0.491551	9.34638	22.4286	1.41573
ENSG00000180535	0.110694	2.33379	18.5812	0.495603	7.45019	3.28571	2.80899
ENSG00000157111	0.145537	2.81803	16.8416	0.50211	3.67421	3.32653	2.33708
ENSG00000115590	0.279329	4.58015	11.8667	0.480221	26.5677	10.1633	3
ENSG00000171916	0.0721475	1.73076	21.8109	0.505285	1.50084	2.22449	2.73034
ENSG00000148053	0.394971	6.16736	9.2932	0.504314	20.3273	15.3878	2.83146
ENSG00000142156	0.660526	9.8398	4.9409	0.483282	518.928	24.6327	2.61798
ENSG00000132781	0.629131	8.91295	5.25817	0.499397	13.7214	24.1633	1.98876
ENSG00000114867	0.821328	11.2252	2.4447	0.497697	107.554	25	1.03371
ENSG00000108932	0.252995	4.21393	12.9293	0.496562	2.74473	7.44898	2.53933
ENSG00000117632	0.65519	8.88488	4.73343	0.504452	54.7479	23.7347	2
ENSG00000129514	0.135032	2.7657	17.568	0.493382	4.82603	4.69388	2.73034
ENSG00000162194	0.410919	6.0872	8.57176	0.499063	4.28242	13.0612	2.20225
ENSG00000169962	0.0663102	1.54995	21.5716	0.494325	1.21686	1.77551	2.95506
ENSG00000177464	0.617616	8.39625	5.0368	0.506011	13.807	19.0408	1.73034
ENSG00000154263	0.449517	6.41794	7.88965	0.486224	7.72107	13.3878	1.91011
ENSG00000183765	0.429964	6.0839	7.99977	0.492682	3.82054	11.7959	1.62921
ENSG00000055732	0.251901	4.27239	12.5128	0.49645	5.36039	9.57143	2.95506
ENSG00000122694	0.674041	9.30976	4.34407	0.505015	29.4817	22.8367	1.61798
ENSG00000127220	0.640448	9.04635	5.1716	0.501674	32.4292	24.898	2.17978
ENSG00000119950	0.750806	10.7564	3.46983	0.50442	50.6289	25	1.60674
ENSG00000135018	0.8733	11.6312	1.65511	0.487468	63.4418	25	0.752809
ENSG00000139190	0.622509	8.87035	5.41205	0.50912	33.0816	24.551	2.35955
ENSG00000204592	0.741719	10.8509	3.93351	0.504763	597.831	25	1.98876
ENSG00000242875	0.0125484	0.455393	32.6025	0.484766	1.97638e-05	0	2.86517
ENSG00000112406	0.656009	9.22133	4.96849	0.497249	23.0152	24.7755	2.19101
ENSG00000180596	0.547434	6.60451	5.34186	0.496172	4.72829	9.26531	0.224719
ENSG00000132718	0.570195	8.27286	6.33748	0.480739	56.9153	22.1429	2.70787
ENSG00000184675	0.471875	6.23472	7.20763	0.499955	2.53283	7.95918	0.786517
ENSG00000237651	0.755643	10.2062	3.19228	0.492088	24.2554	24.102	1.19101
ENSG00000163527	0.746282	10.3189	3.41549	0.495562	50.8887	24.9796	1.51685
ENSG00000239305	0.626836	9.00104	5.27183	0.493039	27.4272	24.8163	2.20225
ENSG00000151458	0.518872	7.2206	6.45666	0.495451	7.02189	16.9592	2.01124
ENSG00000093009	0.108382	2.25197	18.8572	0.493633	2.12388	2.77551	2.53933
ENSG00000104881	0.658917	8.27634	4.2561	0.503063	33.1566	19.5306	1.4382
ENSG00000125686	0.651334	8.95956	4.72945	0.501725	8.87033	22.4898	1.66292
ENSG00000137055	0.669382	9.2619	4.64362	0.498508	13.5055	24.0408	1.91011
ENSG00000134160	0.0290113	0.8717	28.9336	0.501329	0.295772	0.714286	2.95506
ENSG00000183255	0.787909	11.6731	3.13676	0.511196	151.04	25	1.31461
ENSG00000140835	0.0212383	0.605097	29.1234	0.502361	0.315235	0.510204	2.96629
ENSG00000129083	0.810942	11.0392	2.61579	0.491479	41.7092	24.9388	1.19101
ENSG00000158639	0.019456	0.597468	29	0.506718	0.702917	0.510204	2.97753
ENSG00000182583	0.0267076	0.833438	28.5536	0.489161	0.602711	0.510204	2.8427
ENSG00000171224	0.552929	7.73126	6.23741	0.506422	15.985	20.1633	2.24719
ENSG00000198951	0.664774	9.2463	4.63156	0.501714	18.0144	24.2041	1.8427
ENSG00000100889	0.54845	7.85786	6.35673	0.506577	16.5349	20.1429	2.29213
ENSG00000198561	0.688963	9.88342	4.44634	0.501808	73.7156	24.6939	1.91011
ENSG00000126216	0.717098	9.29369	3.72213	0.47907	9.69267	23.2449	1.16854
ENSG00000198399	0.591288	8.24965	5.59111	0.49486	15.4822	23.8367	2.24719
ENSG00000164683	0.514747	7.55977	6.97378	0.505176	15.1784	21.2449	2.85393
ENSG00000144283	0.714667	10.0851	4.12604	0.503354	43.7771	24.4286	1.70787
ENSG00000178252	0.660717	9.58554	4.90898	0.491134	93.8412	25	2.2809
ENSG00000134242	0.295766	4.65514	11.0712	0.49992	2.13116	4.02041	1.40449
ENSG00000152749	0.507389	6.8643	6.75316	0.498634	3.84379	14.9592	1.7191
ENSG00000108984	0.2465	4.01571	12.3888	0.503206	2.60637	4.89796	1.69663
ENSG00000111832	0.807087	9.93286	2.35286	0.517901	19.0339	24.5102	1.11236
ENSG00000099889	0.57254	8.19242	6.16941	0.503366	24.5831	24.0204	2.47191
ENSG00000169752	0.10519	2.17155	18.143	0.482976	2.00966	3.55102	3
ENSG00000105245	0.603308	8.75612	5.8143	0.507481	35.2465	24.5102	2.59551
ENSG00000144935	0.799951	9.10631	2.27412	0.510441	11.1099	20.3061	1.02247
ENSG00000184220	0.53522	7.68767	6.70647	0.502016	5.93858	19.8367	2.21348
ENSG00000013588	0.364615	5.55838	9.706	0.496696	17.8344	12.8367	2.5618
ENSG00000239961	0.0666048	1.63164	23.0287	0.500234	1.18712	1.93878	2.77528
ENSG00000147003	0.07529	1.74553	20.6423	0.494236	3.16566	2.44898	2.97753
ENSG00000125779	0.636417	8.54566	4.96921	0.496048	8.99584	22.8776	1.83146
ENSG00000171823	0.652981	8.60496	4.59415	0.495864	10.2973	23.0816	1.75281
ENSG00000183696	0.570415	8.4583	6.32269	0.497246	31.9601	24.6327	2.86517
ENSG00000105613	0.23517	3.90919	12.78	0.496028	15.4704	8.2449	2.8427
ENSG00000140479	0.347249	5.29098	9.90426	0.486559	4.63162	8.69388	1.85393
ENSG00000105393	0.716477	10.313	4.07087	0.497851	62.7861	25	1.61798
ENSG00000167112	0.668286	9.06027	4.44307	0.496668	10.5005	24.2653	1.7191
ENSG00000005483	0.565142	8.6425	6.49306	0.50377	28.338	24.898	2.97753
ENSG00000176697	0.0891896	2.11972	20.5273	0.49678	1.0082	2.2449	2.69663
ENSG00000133193	0.610391	8.67457	5.51854	0.503706	17.5822	24.4286	2.29213
ENSG00000151445	0.608412	8.66955	5.52601	0.505488	16.8714	24.6735	2.31461
ENSG00000162881	0.610433	7.1235	4.54055	0.518494	6.06995	13.0816	1.05618
ENSG00000147687	0.671419	9.11684	4.38049	0.499789	14.1418	24.0612	1.70787
ENSG00000168887	0.60366	8.36224	5.49819	0.492999	15.248	23.8571	2.35955
ENSG00000141456	0.860445	11.2394	1.79553	0.486641	28.4231	24.8571	0.505618
ENSG00000163590	0.506864	7.57015	7.45376	0.486765	7.04907	18.4082	2.44944
ENSG00000175556	0.266845	4.34427	12.0066	0.502829	2.70123	7.73469	2.35955
ENSG00000114450	0.665565	8.63278	4.35973	0.501675	11.1304	20.449	1.37079
ENSG00000126062	0.733368	10.222	3.72582	0.501991	38.9177	25	1.66292
ENSG00000145283	0.170738	3.03655	14.9333	0.493143	2.63182	4.55102	2.70787
ENSG00000136152	0.76319	9.4908	2.97741	0.507857	14.7996	23.9592	1
ENSG00000170677	0.596261	8.43331	5.56279	0.4972	8.5194	22.4898	1.91011
ENSG00000198873	0.597464	8.75577	5.7963	0.503448	38.8016	24.7551	2.21348
ENSG00000169018	0.733204	9.76115	3.49072	0.502662	24.067	24.5714	1.62921
ENSG00000109956	0.296843	4.5732	10.8536	0.497589	16.6612	8.87755	2.33708
ENSG00000021461	0.0340656	0.933359	26.6932	0.506453	0.490982	0.734694	2.94382
ENSG00000118729	0.37741	5.82776	9.71853	0.508801	45.2148	14.0612	2.94382
ENSG00000154813	0.591481	8.92731	6.36522	0.503602	14.392	24.5306	2.60674
ENSG00000164855	0.247595	3.9834	12.2797	0.495399	9.48053	8.06122	2.75281
ENSG00000145741	0.854616	12.0114	2.07186	0.498868	489.136	25	0.94382
ENSG00000248483	0.0233019	0.679112	26.7524	0.500325	0.166514	0.428571	2.94382
ENSG00000198948	0.339425	5.33752	10.4108	0.501334	5.73649	12.3878	2.67416
ENSG00000125398	0.574256	7.78304	5.75056	0.509326	21.7549	18.3878	1.73034
ENSG00000206107	0.0740141	1.87575	23.4548	0.494855	0.00299187	0	1.68539
ENSG00000213281	0.598866	8.52956	5.66113	0.515608	14.1186	24.4694	2.30337
ENSG00000120708	0.512143	7.73972	7.03319	0.506278	69.9336	20.6327	3
ENSG00000000971	0.565776	8.48951	6.50721	0.507205	74.421	23.2449	2.93258
ENSG00000243063	0.056042	1.49738	24.7208	0.502441	1.91424	2.81633	3
ENSG00000146670	0.224616	3.86692	13.3339	0.501312	3.02862	4.16327	2
ENSG00000150681	0.267737	4.31544	11.9402	0.499743	2.2584	2.28571	1.22472
ENSG00000158769	0.666751	9.03695	4.56175	0.510313	35.2819	23.6122	1.88764
ENSG00000146426	0.359835	5.25258	9.53602	0.500278	2.0341	4.20408	1.1573
ENSG00000187479	0.740674	10.3981	3.59049	0.495698	221.597	24.4694	1.42697
ENSG00000227500	0.765867	10.692	3.17628	0.505176	40.7738	25	1.30337
ENSG00000156968	0.501217	6.82832	6.73851	0.499568	3.68603	13.3061	1.47191
ENSG00000267508	0.240234	4.10238	12.9572	0.502883	1.71416	3.16327	1.48315
ENSG00000132938	0.335223	5.06572	10.0312	0.503706	3.16367	7.28571	1.52809
ENSG00000164168	0.864136	10.0104	1.59571	0.49487	13.562	24.2041	0.426966
ENSG00000170745	0.534802	7.28903	6.26222	0.500759	7.42488	16.4694	1.69663
ENSG00000167759	0.101285	2.16989	19.4383	0.50335	18.6518	2.93878	2.76404
ENSG00000167595	0.569913	7.62573	5.54706	0.511317	6.79701	17.3878	1.5618
ENSG00000103343	0.628889	8.27759	4.78913	0.49387	8.41204	22.3878	1.64045
ENSG00000177352	0.623397	8.70714	5.08517	0.495061	16.5081	24.0408	2.10112
ENSG00000102309	0.739106	9.36835	3.38237	0.507118	7.76131	23.3673	1.21348
ENSG00000156689	0.107833	2.27287	19.437	0.494413	1.30277	1.34694	2.25843
ENSG00000144134	0.528771	7.95422	7.21743	0.501891	12.3636	22.2857	2.76404
ENSG00000166347	0.594966	8.77477	5.8817	0.488373	32.475	24.2245	2.74157
ENSG00000164209	0.592627	8.67634	5.83455	0.494987	14.6265	24.1633	2.31461
ENSG00000130159	0.767965	10.793	3.25191	0.486562	40.4774	25	1.44944
ENSG00000175215	0.738039	10.4056	3.80352	0.50355	117.118	25	1.82022
ENSG00000181856	0.399567	6.15061	9.36573	0.501888	19.9557	14.4898	2.91011
ENSG00000088448	0.864401	11.4008	1.75888	0.497111	61.3851	25	0.831461
ENSG00000162512	0.69965	9.4977	4.12915	0.499459	46.8489	23.8571	1.69663
ENSG00000047315	0.753561	10.078	3.29322	0.486973	42.6217	24.9184	1.41573
ENSG00000081692	0.632173	8.71875	5.16497	0.510013	12.3323	24.3265	2.03371
ENSG00000185803	0.632862	9.0671	5.30436	0.505129	28.0967	24.898	2.2809
ENSG00000106785	0.655696	8.32487	4.51215	0.495474	9.75685	19.9592	1.60674
ENSG00000204472	0.583839	8.67597	6.14126	0.49844	42.7708	23.1224	2.52809
ENSG00000111358	0.696368	8.97792	3.94272	0.485541	12.0806	23.7959	1.48315
ENSG00000138821	0.584633	7.73533	5.51033	0.498833	9.06932	17.6735	1.59551
ENSG00000157873	0.664715	9.62381	4.76755	0.503078	71.319	24.898	2.02247
ENSG00000164162	0.615842	8.45152	5.19098	0.501161	5.88151	21.0612	1.94382
ENSG00000177558	0.0239468	0.697511	27.9989	0.507175	3.15582	0.55102	2.97753
ENSG00000243927	0.834747	11.0306	2.27	0.501259	43.3447	24.9184	1
ENSG00000135272	0.765744	8.40524	2.53801	0.497638	12.2246	18.5714	0.88764
ENSG00000221890	0.507253	7.59151	7.412	0.49941	31.0988	20.5714	2.94382
ENSG00000183347	0.0442002	1.14336	24.9554	0.488299	13.9517	1.18367	2.92135
ENSG00000132361	0.644364	9.32837	5.0196	0.503514	44.2913	24.8776	2.40449
ENSG00000104611	0.446892	6.27365	7.97897	0.50766	6.40475	12.6531	1.89888
ENSG00000087053	0.573607	8.25345	6.11634	0.506708	13.2112	23.2245	2.5618
ENSG00000186417	0.31841	5.04663	10.9819	0.500561	7.74264	11.3061	2.92135
ENSG00000119318	0.870723	11.1536	1.74443	0.491902	60.6578	25	0.696629
ENSG00000125247	0.622194	8.93125	5.36873	0.499123	8.81066	22.9796	2.06742
ENSG00000102981	0.653657	8.76879	4.57131	0.5065	18.558	22.2041	1.58427
ENSG00000105281	0.576368	8.25177	5.81774	0.498719	47.8521	19.6531	1.94382
ENSG00000182264	0.0618757	1.44194	22.9854	0.506728	1.91924	1.55102	2.92135
ENSG00000234745	0.788282	12.1589	3.28502	0.494729	1368.36	25	1.50562
ENSG00000214050	0.365239	5.33015	9.39099	0.493025	3.18209	7.40816	1.23596
ENSG00000006740	0.522573	7.51658	6.90671	0.493918	11.6259	19.4082	2.29213
ENSG00000100028	0.808451	11.5906	2.87636	0.507829	59.3801	25	1.30337
ENSG00000115648	0.440641	6.38807	8.03683	0.488199	20.0083	13.2857	1.8764
ENSG00000141179	0.808515	9.43439	2.2647	0.499508	11.2187	22.9388	1.05618
ENSG00000181523	0.639676	9.15466	5.09898	0.500991	26.2041	24.2449	2.13483
ENSG00000133027	0.687877	9.40161	4.35326	0.494734	26.9956	24.7755	1.88764
ENSG00000169093	0.839103	10.4846	2.08997	0.50172	23.2469	24.8776	1
ENSG00000114354	0.695971	9.93898	4.20664	0.493854	36.7731	24.9796	1.80899
ENSG00000106682	0.887	12.9494	1.68721	0.497962	189.067	25	0.955056
ENSG00000124713	0.245701	4.16236	12.9074	0.50179	19.5754	8.95918	2.8764
ENSG00000135390	0.711388	10.2875	4.11736	0.498406	143.755	25	1.8764
ENSG00000166825	0.446619	6.63345	8.25754	0.503789	55.8225	16.102	2.68539
ENSG00000180785	0.104707	2.40941	20.0259	0.506632	0.88486	1.28571	2.10112
ENSG00000204071	0.275458	4.42096	11.6356	0.497233	20.8658	10.2653	2.89888
ENSG00000134343	0.134942	2.60409	17.0142	0.497503	4.65752	3.59184	2.50562
ENSG00000136867	0.218786	3.72462	13.6904	0.489184	3.24534	7.22449	2.17978
ENSG00000184281	0.658672	9.36742	4.85824	0.503228	27.5973	24.9796	2.06742
ENSG00000178531	0.662016	8.53891	4.32871	0.486752	109.423	18.9796	1.52809
ENSG00000189308	0.479518	6.95097	7.51741	0.503165	3.87181	16.898	2.04494
ENSG00000184349	0.526777	7.15579	6.38078	0.506175	6.19222	15.6327	1.64045
ENSG00000167748	0.152486	2.88942	16.2603	0.496354	28.1361	4.95918	2.74157
ENSG00000102100	0.722649	9.34488	3.54365	0.494542	10.2159	23.4898	1.2809
ENSG00000118096	0.617283	8.74689	5.46632	0.500506	19.1606	24.3469	2.35955
ENSG00000171724	0.37709	5.70418	9.37963	0.500896	22.6019	12.4898	2.49438
ENSG00000198300	0.71817	8.66759	3.45147	0.499886	29.7808	18.3061	1.03371
ENSG00000144591	0.616871	8.88323	5.36009	0.506356	29.1225	24.898	2.59551
ENSG00000197779	0.31656	4.93947	10.7814	0.502759	1.85304	3.85714	1.02247
ENSG00000147649	0.789873	10.6644	2.89469	0.484962	30.6194	24.8571	0.966292
ENSG00000197323	0.711093	9.24883	3.77529	0.511416	13.5636	24.0408	1.49438
ENSG00000134440	0.77779	10.2535	2.95166	0.502035	76.8583	25	1.40449
ENSG00000198848	0.46316	6.82788	7.87729	0.503467	37.5393	16.7551	2.55056
ENSG00000180992	0.737963	10.0419	3.61066	0.508732	42.3146	25	1.55056
ENSG00000170477	0.21867	3.95994	13.9672	0.49138	583.662	7.87755	2.77528
ENSG00000089101	0.0686841	1.53886	21.6363	0.50331	1.02108	1.83673	2.8427
ENSG00000136518	0.79655	10.5697	2.60818	0.508414	21.7678	24.2857	0.764045
ENSG00000074582	0.760443	10.3106	3.25148	0.485194	27.5523	24.8367	1.35955
ENSG00000198742	0.693732	9.32908	4.11787	0.499265	21.3795	24.4286	1.80899
ENSG00000224041	0.0719422	1.77249	23.1151	0.504522	2.44733	3.16327	3
ENSG00000134982	0.649453	9.03221	4.78286	0.505421	11.8135	22.6939	1.86517
ENSG00000162885	0.562871	7.23665	5.58398	0.496383	4.30826	14.5714	1.46067
ENSG00000176485	0.722122	9.94568	3.88354	0.503601	52.754	24.4694	1.68539
ENSG00000099194	0.812692	10.7312	2.43117	0.50226	199.551	23.5714	0.831461
ENSG00000158955	0.014452	0.393991	28.4539	0.495729	0.289838	0.102041	3
ENSG00000243466	0.261735	4.39791	12.3321	0.507017	92.1492	10.2449	3
ENSG00000153162	0.391854	6.05976	9.48921	0.494611	7.47462	15.7551	3
ENSG00000013297	0.43444	6.56437	8.7437	0.494488	20.8512	16.8163	2.83146
ENSG00000048707	0.546352	8.21258	6.83638	0.498264	13.8843	23.7755	2.96629
ENSG00000112210	0.744126	8.79751	3.02119	0.497493	17.6885	19.5918	1.02247
ENSG00000169508	0.575862	7.92807	5.70958	0.510023	14.2581	16.7959	1.53933
ENSG00000101574	0.625689	8.24984	4.94979	0.497809	5.92309	19.6735	1.60674
ENSG00000196670	0.55874	8.32274	6.53602	0.496541	13.2582	23.8367	2.8764
ENSG00000175768	0.669119	9.08254	4.54572	0.498186	19.4492	24.449	1.93258
ENSG00000126775	0.859184	10.5766	1.69806	0.502993	16.679	24.4082	1.16854
ENSG00000146833	0.796725	10.0857	2.62029	0.493371	18.1451	24.0816	1
ENSG00000014164	0.585216	8.64597	6.04602	0.497067	19.7414	24.551	2.41573
ENSG00000083099	0.52458	7.97479	7.09722	0.489004	8.60771	23.4082	2.94382
ENSG00000152348	0.399724	5.87377	8.57661	0.507845	2.57984	8.34694	1.53933
ENSG00000136824	0.522289	7.41005	6.76217	0.498704	4.71152	17.3061	1.96629
ENSG00000196150	0.56973	7.01759	5.27712	0.499215	4.05282	14.1224	0.94382
ENSG00000092148	0.634343	9.29324	5.2933	0.495793	31.7187	24.7143	2
ENSG00000091622	0.429157	6.50582	8.70153	0.49377	17.3917	16.6939	2.95506
ENSG00000168334	0.074232	1.60998	21.4792	0.498462	13.0716	2.14286	2.95506
ENSG00000147403	0.870738	13.3226	2.01026	0.496768	1744.26	25	0.955056
ENSG00000176396	0.722284	9.7879	3.8621	0.505929	16.5958	24.449	1.47191
ENSG00000107719	0.698287	9.22492	4.02194	0.501607	13.6151	22.9388	1.47191
ENSG00000153233	0.11721	2.50912	19.2483	0.511008	1.99571	3.95918	2.5618
ENSG00000179593	0.269788	4.36294	11.7222	0.50126	11.9625	9.08163	2.64045
ENSG00000108375	0.490849	6.04684	6.17876	0.500915	3.98908	8.85714	0.370787
ENSG00000063978	0.656955	9.10128	4.6201	0.501334	21.4947	24.7755	2.10112
ENSG00000149599	0.286887	4.60189	11.7803	0.504865	7.6055	10.6327	2.93258
ENSG00000162614	0.546036	7.52687	6.16969	0.494937	51.33	17.0612	1.89888
ENSG00000133884	0.702182	9.60807	3.99505	0.498608	41.8731	25	1.52809
ENSG00000159885	0.420935	6.42204	9.04208	0.513375	4.12712	15.0204	2.55056
ENSG00000101882	0.712144	8.86603	3.63698	0.496043	4.92169	19.7959	1.21348
ENSG00000198642	0.586872	8.20582	5.76222	0.497135	12.8116	23.9388	2.40449
ENSG00000110042	0.569246	7.98411	6.15366	0.503166	16.628	21.7347	2.31461
ENSG00000213185	0.173962	3.32017	15.5007	0.496211	2.21951	5.87755	2.89888
ENSG00000145284	0.617783	8.6817	5.44393	0.501927	63.2676	21.7959	2.16854
ENSG00000103047	0.60589	8.12581	5.3236	0.497864	5.77581	19.5102	1.77528
ENSG00000141934	0.532047	7.54067	6.80254	0.492791	19.8309	18.9592	2.33708
ENSG00000167965	0.856887	10.5695	1.8517	0.494497	27.9245	24.9184	1.19101
ENSG00000170265	0.816958	10.2163	2.3129	0.489479	19.4026	24.5714	0.955056
ENSG00000125449	0.626	8.73867	5.20375	0.506048	10.1061	23.0204	1.86517
ENSG00000204923	0.0524735	1.29389	23.5205	0.512772	1.34319	0.897959	2.86517
ENSG00000106993	0.651621	9.04584	4.94059	0.494994	16.661	24.2041	2.06742
ENSG00000184811	0.208297	3.6631	13.6241	0.498998	12.171	4.34694	1.91011
ENSG00000196976	0.840602	11.2641	2.07823	0.510311	28.8092	24.9388	0.977528
ENSG00000198001	0.710591	8.83527	3.54783	0.490137	10.8345	21.102	1.25843
ENSG00000142798	0.483423	7.12734	7.56723	0.496453	64.0325	18.4286	2.55056
ENSG00000198959	0.624573	9.1106	5.5305	0.492377	280.112	24.3673	2.57303
ENSG00000153283	0.0886154	1.92063	20.1781	0.496185	1.61236	2.97959	2.93258
ENSG00000087301	0.795542	8.9647	2.22558	0.489375	7.1081	20	0.573034
ENSG00000115993	0.703815	9.8633	4.14846	0.500208	30.7067	24.898	1.52809
ENSG00000229314	0.136884	2.68443	16.5919	0.491871	228.172	4.73469	2.83146
ENSG00000115216	0.800384	10.8395	2.66877	0.512403	67.943	25	1.32584
ENSG00000074842	0.665652	9.61258	4.75244	0.506513	81.5966	25	2.19101
ENSG00000077254	0.74961	10.05	3.40441	0.506604	29.5429	24.8163	1.49438
ENSG00000102606	0.691428	9.41079	4.29034	0.490893	25.0627	24.8571	1.64045
ENSG00000165061	0.119652	2.48817	17.9678	0.493079	2.12534	3.97959	2.79775
ENSG00000164283	0.0755111	1.87783	22.4844	0.498706	1.73727	2.85714	2.98876
ENSG00000124356	0.868402	10.2721	1.59558	0.498308	10.7175	24.1633	0.865169
ENSG00000135966	0.586361	8.15084	5.8593	0.506373	12.0818	23.5102	2.34831
[truncated: 11,351 more rows]

## Sheet: full13k_xy
	mean_sigma	alpha	beta	prior_sigma	Y_mean	X_mean	Z_mean
ENSG00000099957	0.305253	4.65083	10.7217	0.492928	3.804	7.93878	2.93258
ENSG00000102103	0.926119	9.03211	0.71466	0.491594	56.5	25	0.280899
ENSG00000186889	0.456156	6.05484	7.26551	0.497441	4.19358	13.0204	1.44944
ENSG00000102978	0.93131	8.63375	0.672877	0.499023	50.7611	25	1.30337
ENSG00000203814	0.281419	4.65907	11.8908	0.48853	6.33093	7.38776	0.247191
ENSG00000118473	0.489082	6.10486	6.34105	0.505284	6.1452	13.6939	2.5618
ENSG00000278085	0.00447754	0.140763	28.0198	0.503752	1e-05	0	2.89888
ENSG00000244437	0.291532	4.4518	10.8803	0.490076	49.3676	8.77551	3
ENSG00000104894	0.664255	7.14669	3.63566	0.501142	26.5958	18.4694	2.78652
ENSG00000100099	0.846587	7.43105	1.34266	0.496084	20.9115	24.3469	1.05618
ENSG00000163166	0.899758	8.61522	0.974684	0.496684	28.7402	24.9388	1.5618
ENSG00000119922	0.647848	7.07316	3.90876	0.496353	8.66818	18.7551	2.94382
ENSG00000110321	0.96713	10.3098	0.355635	0.504524	243.851	25	1.1236
ENSG00000104164	0.865884	8.11134	1.26724	0.504367	17.8519	24.5714	0.359551
ENSG00000188488	0.443177	5.77397	7.37335	0.496977	31.8724	12.4082	2.32584
ENSG00000102387	0.0438856	1.1115	24.4106	0.501808	1.78843	1	2.96629
ENSG00000198589	0.682908	7.25625	3.36036	0.505651	7.93173	19.6531	1.26966
ENSG00000174483	0.864923	7.97861	1.21552	0.489058	22.9193	24.4082	2.50562
ENSG00000100941	0.953137	10.0276	0.509906	0.509973	110.332	25	0.730337
ENSG00000187535	0.812397	7.72104	1.82821	0.491857	14.7414	22.7551	2.46067
ENSG00000213639	0.947681	10.1326	0.537753	0.495709	110.773	25	1.60674
ENSG00000075651	0.558231	6.58572	5.24027	0.507576	5.94378	15.8163	1.67416
ENSG00000144843	0.552291	6.71712	5.38519	0.50949	6.09283	15.449	2.26966
ENSG00000213760	0.536751	6.41527	5.60845	0.507744	78.1439	14.1633	2.78652
ENSG00000186810	0.060828	1.48146	24.2362	0.495899	0.908327	1.67347	2.82022
ENSG00000038219	0.797909	7.69176	1.95382	0.505627	11.0965	23.1429	1.01124
ENSG00000106772	0.672679	7.20527	3.54682	0.494737	27.7826	18.2653	0.764045
ENSG00000147488	0.147974	2.74778	16.0969	0.486351	3.38487	4.83673	1.52809
ENSG00000124260	0.0132359	0.402017	31.6748	0.499226	0.0884222	0.326531	2.92135
ENSG00000073578	0.952433	10.6901	0.525408	0.486191	98.5184	25	1.52809
ENSG00000145990	0.71633	7.10973	2.83214	0.499446	9.91392	20.5306	0.831461
ENSG00000152495	0.205038	3.51602	13.3907	0.49851	7.02385	5.81633	2.47191
ENSG00000154188	0.416193	5.72238	8.22229	0.509513	6.9548	11.2653	2.93258
ENSG00000205808	0.732393	7.38246	2.73075	0.503629	8.36253	21.6735	1.83146
ENSG00000168621	0.131107	2.63274	16.7581	0.502421	1.52468	3.63265	2.79775
ENSG00000116237	0.896343	8.41948	0.954188	0.503905	30.2292	24.7755	1.80899
ENSG00000163867	0.733554	7.53775	2.6498	0.501727	7.27092	21.8571	1.33708
ENSG00000060566	0.0424041	1.14141	26.4846	0.501517	12.3615	1.26531	2.85393
ENSG00000233276	0.963988	11.0614	0.411769	0.499396	209.139	25	1.68539
ENSG00000136167	0.727295	7.34528	2.70284	0.495832	52.3959	20.2653	2.66292
ENSG00000167797	0.932939	9.51847	0.68226	0.510957	63.5513	25	2.75281
ENSG00000140548	0.779015	7.48215	2.05116	0.501715	9.79747	23.0816	1.16854
ENSG00000188452	0.227779	3.76318	12.8863	0.501055	3.20158	5.77551	1.47191
ENSG00000006607	0.635887	6.9622	3.92568	0.499495	6.05552	18.9592	1.01124
ENSG00000146426	0.161417	3.04418	15.2995	0.50078	2.0341	4.20408	1.1573
ENSG00000147403	0.979814	13.7955	0.254242	0.500579	1744.26	25	0.955056
ENSG00000213417	0.0118292	0.322561	30.228	0.49669	1.5376	0.204082	2.96629
ENSG00000134056	0.895159	8.29091	0.999271	0.50627	23.7743	24.9184	0.910112
ENSG00000104824	0.962722	11.175	0.433086	0.498521	146.299	25	0.191011
ENSG00000123815	0.880052	8.13357	1.09528	0.497307	24.4431	24.898	1.41573
ENSG00000150510	0.459971	6.05516	7.19917	0.504503	4.75213	12.6122	2.60674
ENSG00000162384	0.93388	9.38334	0.614978	0.496528	69.2449	25	2.75281
ENSG00000088726	0.101811	2.18444	18.6042	0.503256	7.16417	3.20408	2.50562
ENSG00000186326	0.0208499	0.613419	28.3423	0.498759	0.42345	0.387755	2.96629
ENSG00000198242	0.96667	11.0159	0.360465	0.490913	257.909	25	2.26966
ENSG00000100985	0.225611	3.88456	13.4886	0.496595	21.0116	5.69388	2.79775
ENSG00000109736	0.933778	9.47099	0.663254	0.507884	64.2121	25	2
ENSG00000159256	0.849524	7.72881	1.36975	0.504069	19.8443	24.4898	0.606742
ENSG00000158417	0.939771	9.60733	0.612343	0.494448	71.6662	24.9796	0.876404
ENSG00000100583	0.0632099	1.51829	22.2942	0.507803	1.48009	1.59184	0.921348
ENSG00000135966	0.805296	7.51262	1.83822	0.49085	12.0818	23.5102	2.34831
ENSG00000149923	0.936707	8.99527	0.658051	0.497448	64.0379	25	1.50562
ENSG00000078140	0.896075	7.99627	0.920056	0.478078	28.5175	24.9184	1.26966
ENSG00000100344	0.0858112	1.89383	20.0895	0.502629	1.67737	2.36735	2.94382
ENSG00000103202	0.938616	9.39213	0.670551	0.501661	73.4369	25	1.53933
ENSG00000102178	0.913759	8.51846	0.831394	0.503438	34.9956	25	2.47191
ENSG00000166455	0.366703	5.24321	8.91821	0.495667	3.53749	9.69388	2.52809
ENSG00000169605	0.0501307	1.33085	25.4524	0.500695	176.889	1.65306	2.95506
ENSG00000023191	0.938581	9.5508	0.601486	0.515401	69.8131	25	2.02247
ENSG00000163131	0.69724	7.53875	3.26886	0.477583	27.247	18.8776	2.08989
ENSG00000188120	0.00526213	0.14553	28.1979	0.497217	0.00139825	0	2.91011
ENSG00000105173	0.385285	5.48571	8.68326	0.498057	3.77073	10.4286	2.33708
ENSG00000174842	0.721077	7.28035	2.71892	0.502536	7.6594	21.6735	1.59551
ENSG00000132016	0.19673	3.53187	14.426	0.505303	2.39266	4.97959	2.34831
ENSG00000099937	0.0640168	1.57945	22.5523	0.491398	5.1668	1.65306	3
ENSG00000164509	0.0140443	0.465151	31.4789	0.491701	0.209302	0.265306	2.69663
ENSG00000162598	0.0380798	1.11811	28.1989	0.498341	0.596524	1.20408	2.78652
ENSG00000105137	0.763067	7.29646	2.25766	0.497553	21.1897	21.4694	1.53933
ENSG00000124570	0.929522	9.13598	0.691892	0.51038	59.6939	25	1.16854
ENSG00000116678	0.447681	6.07949	7.40771	0.490539	5.93504	12.1633	2.96629
ENSG00000135525	0.620628	6.94794	4.31226	0.506476	15.497	16.8367	1.57303
ENSG00000241351	0.332494	4.83056	9.47018	0.495367	78.3881	9.77551	3
ENSG00000111846	0.269699	4.28601	11.4411	0.510806	2.57268	7.2449	1.17978
ENSG00000184752	0.917237	8.79046	0.825193	0.492397	40.3518	25	1.13483
ENSG00000112531	0.878951	8.17212	1.12195	0.501915	28.7567	24.6327	2.24719
ENSG00000172915	0.544345	6.56346	5.36025	0.497345	6.64743	16.0408	1.95506
ENSG00000099812	0.126118	2.48037	16.7526	0.508093	7.26834	3.89796	2.65169
ENSG00000124469	0.0291721	0.80978	27.3798	0.493305	0.884083	0.77551	2.98876
ENSG00000161618	0.857337	8.38566	1.39372	0.502084	23.6123	24.0612	1.93258
ENSG00000006611	0.165536	3.02107	15.5296	0.497161	4.14648	5.16327	2.40449
ENSG00000237763	0.00684532	0.204558	28.9867	0.486199	0.0512841	0.0612245	2.96629
ENSG00000105135	0.910783	8.85598	0.830667	0.49102	39.0894	24.9184	0.359551
ENSG00000127838	0.897741	8.69135	0.965242	0.489594	30.0116	24.9388	1.93258
ENSG00000184330	0.0121852	0.357199	29.6352	0.489866	0.16451	0.204082	2.80899
ENSG00000116005	0.896173	8.64444	0.996413	0.504334	34.0388	24.6122	2.02247
ENSG00000105618	0.926615	9.00856	0.731303	0.500239	49.0162	25	0.337079
ENSG00000130035	0.224208	3.67908	12.7762	0.502135	2.80138	5.87755	2.61798
ENSG00000130005	0.868889	8.06891	1.20547	0.504938	33.2348	24.2245	2.75281
ENSG00000159182	0.0342167	0.958244	27.5179	0.497494	3.58436	1.4898	2.57303
ENSG00000177888	0.685808	7.60119	3.494	0.500393	5.70453	19.8367	1.55056
ENSG00000011304	0.943343	9.17922	0.544265	0.505245	100.647	25	1.02247
ENSG00000088756	0.157722	2.86812	15.89	0.501255	2.0804	4.10204	2.78652
ENSG00000162897	0.0163688	0.509235	29.7778	0.504926	0.31378	0.489796	2.79775
ENSG00000165406	0.853739	8.31775	1.43453	0.502323	14.9659	24.5306	1.77528
ENSG00000198912	0.850574	7.97686	1.40137	0.496002	16.3172	24.4694	2.08989
ENSG00000198931	0.948821	10.0557	0.560017	0.508037	101.769	25	2.32584
ENSG00000090512	0.048052	1.23953	25.0696	0.513118	1.39667	1.59184	3
ENSG00000188321	0.605875	7.02227	4.67196	0.506624	6.24371	17.2449	0.752809
ENSG00000203786	0.0591734	1.47	23.7558	0.500128	22.8281	1.79592	2.97753
ENSG00000198129	0.00475018	0.147757	26.9712	0.505337	0.00012579	0	2.97753
ENSG00000225697	0.841427	8.05833	1.6098	0.509488	21.2046	23.6735	2.24719
ENSG00000143318	0.397414	5.51952	8.47685	0.502649	24.0838	10.6939	2.69663
ENSG00000099290	0.880955	8.24099	1.12831	0.494676	20.3078	24.7347	1.26966
ENSG00000143106	0.871279	8.37031	1.21033	0.510578	17.8114	24.6531	1.31461
ENSG00000120889	0.85023	7.70997	1.41168	0.499935	29.1856	23.449	0.786517
ENSG00000143110	0.770188	7.81501	2.28214	0.49705	18.9616	21.8776	1.73034
ENSG00000163520	0.775956	7.53951	2.1633	0.500781	64.4451	20.8571	2.68539
ENSG00000169129	0.749366	7.20825	2.35709	0.498188	20.7181	21.6122	2.23596
ENSG00000100216	0.910317	8.83279	0.827258	0.502945	37.587	25	0.494382
ENSG00000137145	0.730729	7.0683	2.55377	0.495296	12.1507	21.4082	1.77528
ENSG00000154736	0.412797	5.65341	7.92383	0.499932	6.23484	11.2857	2.07865
ENSG00000170374	0.0112808	0.377556	32.0826	0.507438	0.163978	0.163265	2.8764
ENSG00000091664	0.0596017	1.46672	23.9355	0.490427	1.22092	2.38776	2.82022
ENSG00000198898	0.908367	8.33311	0.918703	0.499501	32.4173	24.9388	2.13483
ENSG00000151773	0.0898174	2.07517	20.6852	0.49311	1.37923	2.10204	1.55056
ENSG00000094755	0.119065	2.45701	17.8995	0.489978	6.06525	3.83673	1.22472
ENSG00000176383	0.102261	2.13431	19.1354	0.494317	1.0319	2.61224	2.88764
ENSG00000257103	0.935866	9.37231	0.635658	0.502365	58.8269	25	1.2809
ENSG00000085224	0.798528	7.84151	1.903	0.501307	11.517	23.5102	0.820225
ENSG00000137198	0.865837	8.09468	1.23838	0.50138	35.8403	24.102	2.16854
ENSG00000136280	0.901852	8.87635	1.00396	0.509477	30.5925	24.9796	1.91011
ENSG00000183230	0.190548	3.36913	14.4642	0.50693	2.58927	5.65306	2.88764
ENSG00000163736	0.0642298	1.57069	22.8756	0.501112	7.76307	2.20408	2.94382
ENSG00000189042	0.425429	5.85762	7.80586	0.507974	3.19852	11.7347	1.19101
ENSG00000240344	0.848546	8.00422	1.35501	0.507029	15.7384	24.4082	1.53933
ENSG00000102309	0.776936	7.55101	2.17623	0.500493	7.76131	23.3673	1.21348
ENSG00000171604	0.890312	7.96255	0.973305	0.49959	36.739	24.6327	2.10112
ENSG00000172403	0.730375	7.65755	2.92647	0.483383	81.0855	18.6735	2.65169
ENSG00000073803	0.690941	7.27309	3.17814	0.509457	5.04816	21.0204	2.04494
ENSG00000139746	0.864613	7.85822	1.25926	0.497353	19.4219	24.6122	0.404494
ENSG00000116095	0.564855	6.5711	5.05322	0.49582	4.16676	16.5918	2.32584
ENSG00000153820	0.134528	2.69568	17.3037	0.499547	4.53542	4.44898	2.49438
ENSG00000249481	0.0246068	0.731959	30.2844	0.503656	1.03179	0.673469	2.82022
ENSG00000215845	0.902679	8.47088	0.968894	0.50403	46.1425	24.5306	2.19101
ENSG00000138100	0.193823	3.35604	14.3244	0.500925	16.5127	5.28571	2.64045
ENSG00000120500	0.00575488	0.169271	28.1221	0.494762	0.169648	0	2.97753
ENSG00000132698	0.295915	4.37399	10.3881	0.498391	33.2816	7.87755	1.85393
ENSG00000198840	0.98767	16.6263	0.201865	0.485049	17874.2	25	1.70787
ENSG00000007372	0.0953343	2.04522	19.9404	0.497791	2.118	3.2449	2.78652
ENSG00000108506	0.661723	6.90832	3.57929	0.49425	5.26871	19.5102	2.79775
ENSG00000168806	0.363083	5.36086	9.41923	0.495563	2.68277	9.44898	1.67416
ENSG00000135423	0.239309	3.90414	12.5372	0.500213	4.20084	6.46939	1.30337
ENSG00000163882	0.914737	8.42187	0.802283	0.500164	40.1626	24.9184	1
ENSG00000274290	0.0311689	0.967441	29.6634	0.506454	0.643462	0.714286	0.202247
ENSG00000166025	0.808768	7.74342	1.82655	0.507592	21.306	23.0816	2.75281
ENSG00000161835	0.869515	8.22663	1.18947	0.494815	32.89	24.3061	1.60674
ENSG00000104969	0.934651	9.48238	0.665664	0.497055	54.7974	25	1.48315
ENSG00000124019	0.103913	2.23578	19.015	0.497677	1.28806	2.4898	2.52809
ENSG00000119686	0.462548	6.08744	7.23039	0.503837	6.67214	12.3878	2.44944
ENSG00000171954	0.0969361	2.19719	19.9734	0.505445	6.42707	3.28571	2.70787
ENSG00000076706	0.929837	9.36899	0.703369	0.498754	175.204	24.3469	2.33708
ENSG00000163631	0.285604	4.62377	11.3903	0.498734	610.501	7.67347	2.92135
ENSG00000162148	0.630206	6.96038	4.01175	0.500654	8.67601	18.4694	2.73034
ENSG00000075131	0.501684	6.34886	6.43121	0.511615	3.80092	13.7143	2.64045
ENSG00000131944	0.0718197	1.68963	21.5485	0.488271	1.54115	1.57143	1.08989
ENSG00000006712	0.932873	9.12035	0.619923	0.502419	62.4005	25	1.24719
ENSG00000253873	0.0440649	1.23576	26.9537	0.504964	1.22397	0.877551	2.1236
ENSG00000006534	0.651099	7.22693	3.89452	0.509099	12.6892	17.8776	1.93258
ENSG00000158874	0.0479269	1.21194	25.4273	0.499214	124.482	1.2449	3
ENSG00000165752	0.723897	7.56279	2.84516	0.502941	9.76159	21.102	1.67416
ENSG00000274750	0.188748	3.49651	14.8287	0.495979	2.10624	4.89796	0.258427
ENSG00000108639	0.929961	8.87158	0.692377	0.503283	56.7439	25	2.06742
ENSG00000173486	0.941215	9.41381	0.581691	0.481575	77.3196	25	2.53933
ENSG00000136997	0.774443	7.8071	2.32593	0.494392	67.8902	20.0204	1.68539
ENSG00000152894	0.801026	7.40536	1.91878	0.496355	12.2282	23	2.10112
ENSG00000163900	0.821219	7.75329	1.67854	0.496616	13.3196	24	2.51685
ENSG00000165125	0.284411	4.34213	10.8539	0.495097	6.54292	7.79592	2.34831
ENSG00000257093	0.857471	7.92055	1.2694	0.507939	19.2215	24.2041	1.17978
ENSG00000049089	0.690637	7.4579	3.29175	0.500388	24.5151	19.1429	2.96629
ENSG00000170373	0.0193391	0.609562	30.5373	0.50272	0.652958	0.632653	2.97753
ENSG00000065413	0.518509	6.52018	5.95583	0.509805	5.04958	14.0408	2.57303
ENSG00000124299	0.920478	8.85134	0.745706	0.509911	49.0239	25	1.75281
ENSG00000156802	0.663941	7.17579	3.71859	0.502395	6.48807	19.102	2.41573
ENSG00000115355	0.727956	7.14951	2.70841	0.497923	9.81374	20.8776	2.79775
ENSG00000244752	0.0397309	1.0892	25.3857	0.49359	0.783608	0.938776	2.96629
ENSG00000241343	0.968323	11.4567	0.387098	0.496197	314.278	25	2.82022
ENSG00000103035	0.924808	8.41404	0.698708	0.500347	52.8161	25	1.21348
ENSG00000125798	0.078092	1.79449	21.6812	0.50967	2.35868	3.28571	2.59551
ENSG00000174417	0.00473032	0.152404	27.0564	0.496016	0.0555927	0	2.98876
ENSG00000116809	0.875406	8.06435	1.11419	0.50295	21.5253	24.8367	1.41573
ENSG00000074660	0.801889	7.59211	1.80463	0.504761	15.1335	23.3878	2.76404
ENSG00000124164	0.876199	8.08241	1.18589	0.495511	19.2768	24.7143	0.932584
ENSG00000158859	0.563924	6.45654	5.00573	0.500423	23.3697	15.6939	2.48315
ENSG00000163904	0.868746	8.27313	1.27909	0.493647	16.5979	24.7143	1.32584
ENSG00000169564	0.965521	10.8074	0.379586	0.495912	212.07	25	0.707865
ENSG00000171045	0.788027	7.6726	1.97036	0.510149	11.3514	23.2449	2.01124
ENSG00000170881	0.884723	8.28695	1.11292	0.497791	23.8528	24.7755	2.13483
ENSG00000174446	0.885017	8.31548	1.13627	0.498162	20.9655	24.7347	1.70787
ENSG00000183779	0.882443	8.2617	1.14838	0.504481	38.4685	24.0204	1.40449
ENSG00000125458	0.931534	8.86427	0.679429	0.508133	57.699	25	1.83146
ENSG00000183775	0.0676856	1.69418	22.9126	0.497923	0.872573	2.20408	2.82022
ENSG00000135317	0.86235	7.96814	1.2283	0.524597	19.351	24.551	2.01124
ENSG00000183323	0.632456	7.13895	4.09156	0.506508	5.22232	18.3673	1.2809
ENSG00000165650	0.805915	7.32858	1.74938	0.501232	10.9252	23.9796	1.17978
ENSG00000132313	0.869649	8.3649	1.25151	0.500725	20.2326	24.551	2.2809
ENSG00000168137	0.907171	8.44184	0.889209	0.502078	34.6346	24.9592	1.42697
ENSG00000145016	0.842712	7.99194	1.48599	0.508878	13.9472	24.1837	2.83146
ENSG00000067208	0.723183	7.32463	2.7835	0.49469	6.43049	21.3061	1.67416
ENSG00000143921	0.0263891	0.764607	28.8583	0.497225	1.33381	0.755102	0.966292
ENSG00000205937	0.937061	9.24891	0.59608	0.504725	70.1154	25	2.69663
ENSG00000113580	0.839171	8.10441	1.4527	0.501871	16.4631	24.4694	0.651685
ENSG00000083750	0.844088	8.09753	1.48359	0.500985	16.1268	24.1429	1.89888
ENSG00000176390	0.681916	7.09133	3.10969	0.496446	7.329	20.4082	2.07865
ENSG00000105376	0.23257	3.80753	12.3564	0.494084	7.36856	6.36735	2.83146
ENSG00000070831	0.952122	9.99768	0.536884	0.503013	90.452	25	1.86517
ENSG00000025772	0.902267	8.58762	0.907705	0.504243	38.847	24.898	2.25843
ENSG00000070785	0.846529	8.01164	1.53503	0.4902	15.7615	24.1429	1.21348
ENSG00000114867	0.953728	10.3948	0.531309	0.48689	107.554	25	1.03371
ENSG00000143155	0.879242	8.21411	1.193	0.506077	21.0427	24.7347	1.11236
ENSG00000110841	0.791124	7.51603	1.92375	0.509303	17.0496	22.9388	1.85393
ENSG00000101745	0.813341	7.68149	1.72405	0.500992	11.6378	23.7551	0.550562
ENSG00000167323	0.901674	8.17647	0.93099	0.501813	33.9728	24.8163	1.76404
ENSG00000169957	0.90647	8.61394	0.833487	0.506555	40.707	24.9592	1.25843
ENSG00000151229	0.493934	6.10355	6.26768	0.488777	4.78522	14	2.03371
ENSG00000152683	0.720824	7.10469	2.81733	0.504486	8.37375	21.2857	2.04494
ENSG00000011332	0.225703	3.71888	12.6347	0.500674	4.54256	7.16327	2.85393
ENSG00000013375	0.816318	7.71101	1.75754	0.497963	13.7283	23.551	2.51685
ENSG00000168314	0.244352	3.82831	11.9889	0.510881	63.1105	7.18367	2.97753
ENSG00000115129	0.714416	7.50166	3.01896	0.499488	18.6267	19.4694	1.7191
ENSG00000100220	0.932982	8.96808	0.65416	0.495808	61.246	25	1.59551
ENSG00000065882	0.87598	8.19394	1.18181	0.503142	30.0298	24.6531	2.05618
ENSG00000163634	0.925958	9.28592	0.750064	0.506363	48.4431	25	1.25843
ENSG00000167751	0.0499597	1.2191	24.6502	0.505047	58.0985	1.59184	2.96629
ENSG00000129657	0.899582	8.40619	0.931463	0.499568	31.3947	24.8571	1.34831
ENSG00000157353	0.822156	7.84796	1.60689	0.488578	12.2817	24.0816	1.93258
ENSG00000168077	0.818359	7.77394	1.68158	0.51575	40.3421	22.1224	1.58427
ENSG00000150764	0.75835	7.26943	2.23146	0.513874	17.5611	21.7551	2.19101
ENSG00000109475	0.97559	11.4977	0.288662	0.50332	732.468	25	1.59551
ENSG00000148356	0.8777	8.00106	1.15682	0.49104	19.2505	24.7143	1.49438
ENSG00000102054	0.938955	9.61244	0.604227	0.483058	76.8746	25	0.202247
ENSG00000164251	0.3292	4.79224	9.72363	0.499973	7.40678	8.77551	2.17978
ENSG00000177301	0.212372	3.52235	12.9843	0.494493	3.95962	5.91837	2.89888
ENSG00000173213	0.021045	0.644859	28.6889	0.488556	0.35377	0.55102	1.55056
ENSG00000187954	0.902084	8.30879	0.915682	0.499659	28.7682	25	1.61798
ENSG00000184207	0.879923	8.26823	1.15179	0.494277	26.694	24.8571	1.06742
ENSG00000134901	0.507671	6.29737	6.28847	0.492217	4.80031	13.8571	1.80899
ENSG00000176387	0.479885	6.27291	6.71106	0.501923	34.1596	12.8367	2.44944
ENSG00000070159	0.482622	6.20584	6.76424	0.501612	6.90128	13.0816	1.5618
ENSG00000158941	0.924023	8.64112	0.758626	0.502445	45.7059	25	1.32584
ENSG00000166578	0.133649	2.68674	17.6528	0.496815	3.13042	3.14286	2.96629
ENSG00000114859	0.524748	6.37505	5.62999	0.487951	5.90892	15.1633	1.91011
ENSG00000118729	0.524628	6.35953	5.7021	0.504078	45.2148	14.0612	2.94382
ENSG00000122692	0.876552	8.77304	1.22677	0.502953	18.1167	24.8163	1.91011
ENSG00000077044	0.851132	7.37174	1.26259	0.505876	24.9518	24.4082	1.69663
ENSG00000116991	0.774949	7.46524	2.11783	0.499302	13.1082	22.1633	1.67416
ENSG00000121749	0.839464	7.92199	1.43045	0.500524	15.2504	24.5102	0.94382
ENSG00000180900	0.909194	8.34656	0.784812	0.494087	38.8543	24.9592	2.05618
ENSG00000075790	0.843918	7.57187	1.42945	0.491858	17.1508	24.3878	1.76404
ENSG00000118231	0.036213	1.10124	27.4046	0.513446	0.899764	1.5102	3
ENSG00000134597	0.856966	7.88255	1.37553	0.503517	14.6817	24.7755	1.48315
ENSG00000165443	0.374497	5.07377	8.34368	0.50595	22.9682	10.8571	2.26966
ENSG00000146830	0.930168	8.88665	0.707708	0.508163	51.0533	24.9796	1.02247
ENSG00000123064	0.877517	8.07817	1.11529	0.499853	25.0098	24.6939	2.61798
ENSG00000103647	0.750199	7.65433	2.46746	0.487097	27.2431	20.8571	2.39326
ENSG00000111328	0.900943	8.2822	0.888248	0.502712	38.3051	24.7959	2.05618
ENSG00000128829	0.790672	7.48907	2.03757	0.505973	10.1708	23.449	1.74157
ENSG00000169067	0.00610242	0.206996	29.5769	0.491383	0.0524816	0.0612245	2.7191
ENSG00000125285	0.20816	3.40518	12.9495	0.506748	4.00412	7.89796	2.88764
ENSG00000128159	0.907197	8.27091	0.836136	0.491166	40.8345	24.9388	1.57303
ENSG00000155966	0.116889	2.38507	18.2018	0.509873	1.29105	3.08163	2.26966
ENSG00000005882	0.902372	8.55183	0.898077	0.49807	38.6185	24.7959	1.75281
ENSG00000155016	0.679185	7.14506	3.51082	0.50064	7.44348	19.7551	1.46067
ENSG00000263956	0.606955	6.8968	4.38023	0.492157	5.54729	17.8776	1.8427
ENSG00000106244	0.938605	9.22623	0.593043	0.496375	72.3866	25	1.04494
ENSG00000136856	0.844877	8.33069	1.4697	0.514253	16.1194	24.4082	2.83146
ENSG00000174405	0.781097	7.62112	2.10058	0.506263	9.53816	23.3469	1.31461
ENSG00000146802	0.737467	7.29637	2.53613	0.503611	8.44462	21.6327	1.34831
ENSG00000071073	0.750249	7.7553	2.52548	0.497565	8.61727	21.4898	1.92135
ENSG00000114023	0.906395	8.44951	0.935861	0.522512	31.7791	24.7347	2.32584
ENSG00000150459	0.941454	9.3109	0.579145	0.494387	71.4672	25	1.47191
ENSG00000140525	0.43248	5.82711	7.78339	0.514754	4.20268	11.2449	1.5618
ENSG00000059758	0.84795	8.07586	1.40447	0.500119	19.2789	24.2653	1.17978
ENSG00000260916	0.883501	8.12428	1.09801	0.508526	23.6948	24.8367	1.22472
ENSG00000124198	0.827531	7.64739	1.58394	0.500062	15.9662	23.7143	1.22472
ENSG00000174684	0.915681	8.66149	0.799107	0.504757	72.2204	24.5714	1.51685
ENSG00000176261	0.846938	8.06	1.49892	0.498307	12.7332	24.4694	2.16854
ENSG00000196659	0.189421	3.46558	14.8162	0.498733	2.11014	4.59184	2.80899
ENSG00000151366	0.930773	9.12589	0.687317	0.497512	51.0327	25	1.8764
ENSG00000114021	0.790611	7.86202	2.095	0.499174	10.1454	23.2041	1.64045
ENSG00000257365	0.864279	8.20875	1.27573	0.497847	19.1524	24.8571	2.88764
ENSG00000149294	0.690564	7.09898	3.28992	0.497678	30.2483	18.3061	2.69663
ENSG00000177380	0.638333	7.15993	4.09333	0.495135	15.5256	17.6939	2.59551
ENSG00000171540	0.0172395	0.507822	29.224	0.497119	0.42106	0.428571	2.97753
ENSG00000163596	0.529601	6.38969	5.50416	0.506652	6.14356	15.6531	1.23596
ENSG00000114744	0.819745	7.51215	1.63616	0.506015	12.7045	24.102	1.26966
ENSG00000198771	0.538435	6.43498	5.41117	0.508298	7.45644	15.2653	2.75281
ENSG00000105246	0.33206	5.00319	10.1119	0.504259	4.44129	8.57143	2.91011
ENSG00000157020	0.93927	9.41182	0.612175	0.497861	65.8931	25	2.29213
ENSG00000137393	0.707344	7.27384	2.90424	0.503032	12.9093	20.3061	2.4382
ENSG00000153487	0.709329	7.52553	3.10611	0.496089	6.75718	20.7755	1.55056
ENSG00000181291	0.158563	2.9629	15.4095	0.480611	2.59748	4.55102	2.7191
ENSG00000248098	0.913785	8.31266	0.819921	0.509918	40.5644	25	0.426966
ENSG00000143546	0.854658	7.66635	1.31027	0.499231	668.481	22.6735	2.64045
ENSG00000197928	0.172599	3.2081	15.3456	0.497155	1.9896	4.02041	2.06742
ENSG00000213145	0.807717	7.51223	1.72137	0.501095	60.2415	22	2.26966
ENSG00000185345	0.398894	5.46676	8.18113	0.498128	3.42999	11.5102	2.13483
ENSG00000139687	0.844418	7.82947	1.45642	0.504195	14.7057	24.2857	1.48315
ENSG00000213471	0.0282876	0.750356	27.2227	0.520661	1.06477	0.489796	2.97753
ENSG00000130038	0.0763752	1.78582	21.8087	0.498116	1.02105	1.83673	2.76404
ENSG00000197506	0.127529	2.50218	17.4942	0.493639	2.70538	3.79592	2.22472
ENSG00000048162	0.830784	7.67721	1.5605	0.501343	16.5397	23.8571	2.17978
ENSG00000132485	0.938853	9.56448	0.621792	0.488328	68.5166	24.9388	0.977528
ENSG00000136750	0.142328	2.6479	16.1552	0.49824	6.56763	5.2449	2.79775
ENSG00000124092	0.0185366	0.537892	29.8957	0.494375	0.165919	0.510204	2.91011
ENSG00000169429	0.302636	4.90397	11.4541	0.499715	18.0736	7.85714	2.7191
ENSG00000283632	0.362861	5.0745	8.94652	0.511319	5.62675	10.551	2.20225
ENSG00000164362	0.010444	0.340257	30.6485	0.499966	0.178495	0.204082	3
ENSG00000137343	0.821026	7.79319	1.71167	0.493799	15.2152	23.5714	1.58427
ENSG00000121057	0.896786	8.38562	0.916742	0.495007	47.5776	24.5306	0.617978
ENSG00000108828	0.947526	9.56036	0.527522	0.505512	119.891	25	1.93258
ENSG00000170412	0.806584	7.89676	1.86621	0.505112	20.2252	23	2.34831
ENSG00000165509	0.037067	1.06752	27.2056	0.4947	0.613334	0.979592	2.86517
ENSG00000135862	0.869879	8.517	1.19781	0.498149	70.2235	23.6735	2.48315
ENSG00000136381	0.790968	7.69035	2.03466	0.501697	10.6516	22.8571	1.80899
ENSG00000099260	0.817459	8.12548	1.79389	0.508206	32.5892	22.898	1.33708
ENSG00000110876	0.645854	7.10914	3.90183	0.500637	28.2925	18.4286	2.65169
ENSG00000170153	0.567167	6.70099	5.10294	0.505849	7.48874	16.0612	1.46067
ENSG00000183486	0.570443	6.82263	5.13982	0.505325	10.3608	15.5714	2.1573
ENSG00000151846	0.028128	0.736352	27.4473	0.497422	1.44939	0.530612	2.62921
ENSG00000152242	0.8108	7.79324	1.74669	0.508872	11.8035	23.7143	1.83146
ENSG00000117174	0.780703	7.28571	2.09848	0.510502	8.74394	22.6939	1.30337
ENSG00000100603	0.932395	9.62705	0.697596	0.496935	53.116	25	0.258427
ENSG00000115758	0.919898	8.50414	0.749074	0.510578	56.7541	24.9592	1.98876
ENSG00000145284	0.805244	7.39164	1.83821	0.504378	63.2676	21.7959	2.16854
ENSG00000039068	0.367176	5.14527	8.92807	0.507085	24.8265	9.79592	1.79775
ENSG00000173805	0.313638	4.70826	10.1062	0.510161	4.25896	9.10204	2.42697
ENSG00000181826	0.584503	6.75093	4.92038	0.501545	6.45656	16.6735	1.02247
ENSG00000108591	0.893996	8.48456	1.03087	0.501686	24.8585	24.8571	1.02247
ENSG00000165072	0.568574	6.46774	4.94741	0.502801	26.6486	15.4286	1.95506
ENSG00000139508	0.817169	7.55582	1.68418	0.493876	12.4568	24	1.24719
ENSG00000197077	0.755925	7.60793	2.45737	0.501744	13.0358	21.8367	1.32584
ENSG00000184302	0.0228975	0.709275	30.8076	0.503038	1.46773	0.755102	2.97753
ENSG00000184979	0.35769	5.33329	9.63106	0.496402	3.52798	9.4898	2.66292
ENSG00000111834	0.107465	2.31213	19.1195	0.489645	1.76071	2.69388	2.79775
ENSG00000164691	0.217827	3.65058	13.1652	0.486632	4.03887	5.44898	1.96629
ENSG00000187642	0.174291	3.11966	14.7857	0.499409	6.91901	4.65306	2.93258
ENSG00000169220	0.790099	7.63289	1.96792	0.489187	35.2417	22.4082	1.77528
ENSG00000187581	0.0234032	0.677115	27.8106	0.504612	3.30534	0.55102	2.39326
ENSG00000274808	0.0168166	0.505364	29.0923	0.506613	0.219236	0.326531	2.92135
ENSG00000088387	0.797449	7.32725	1.84596	0.503861	15.9831	23.2653	1.50562
ENSG00000164405	0.959149	10.3932	0.436243	0.494263	165.221	25	1.33708
ENSG00000130513	0.43984	5.75384	7.45941	0.488089	23.3253	12.3469	2.77528
ENSG00000154719	0.896869	8.61666	1.03614	0.504826	27.6237	24.7347	1.97753
ENSG00000102109	0.65353	6.88653	3.67885	0.498062	146.626	17.1429	2.65169
ENSG00000167757	0.219499	3.61573	12.9698	0.499591	24.3818	6.57143	2.95506
ENSG00000153558	0.584424	6.84776	4.99552	0.488976	7.16865	16.6735	2.19101
ENSG00000124207	0.903558	8.60706	0.902544	0.50019	35.1583	24.8776	2.52809
ENSG00000134007	0.0224377	0.663856	28.4519	0.503948	0.505988	0.469388	2.89888
ENSG00000107816	0.9127	9.10078	0.85933	0.507857	42.1228	24.7347	2.02247
ENSG00000136870	0.851671	8.04764	1.41679	0.51046	16.8253	24.4898	1.7191
ENSG00000162944	0.510907	6.20842	5.93943	0.497851	6.14536	14.8571	2.66292
ENSG00000113391	0.807572	7.53604	1.80472	0.489295	12.4599	23.4286	1.30337
ENSG00000078898	0.0370866	1.09155	27.2379	0.499405	46.2276	1.32653	2.97753
ENSG00000167037	0.452436	5.96519	7.49587	0.502437	6.69937	12.2857	1.47191
ENSG00000196440	0.632926	7.0562	4.06011	0.498645	6.75632	18.2449	1.31461
ENSG00000074370	0.709085	7.01192	2.98055	0.493001	30.7735	19.1837	1.1573
ENSG00000086712	0.813354	7.48058	1.78718	0.496864	14.2355	23.4082	2.05618
ENSG00000164308	0.473129	6.18603	6.91235	0.495006	7.26122	13.0816	1.95506
ENSG00000137509	0.848938	8.23111	1.51836	0.50337	15.6078	24.0612	2.10112
ENSG00000101132	0.830678	7.44203	1.54764	0.492178	14.1426	24.0612	1.66292
ENSG00000257923	0.856133	7.9279	1.35831	0.501123	15.6458	24.6327	0.876404
ENSG00000077327	0.0700174	1.67042	22.3431	0.500233	3.4391	2.22449	2.66292
ENSG00000064989	0.584671	6.80317	4.72065	0.512299	10.8555	16.4286	1.42697
ENSG00000239779	0.953199	10.339	0.507529	0.50211	101.78	25	2.07865
ENSG00000006576	0.696065	7.73616	3.25096	0.517368	7.49696	20.1837	2.04494
ENSG00000141279	0.9211	9.21984	0.769394	0.4918	45.3138	24.9796	2.20225
ENSG00000159086	0.88404	8.39842	1.11337	0.507317	25.9611	24.6122	1.1236
ENSG00000149311	0.685163	7.3376	3.28394	0.51591	7.53662	20.2041	0.876404
ENSG00000108344	0.947767	9.63029	0.541479	0.504838	91.7567	25	0.966292
ENSG00000162298	0.917928	8.52676	0.699075	0.490806	52.7859	25	1.44944
ENSG00000140740	0.956987	10.1329	0.495404	0.48748	104.579	25	1.75281
ENSG00000143858	0.127681	2.43927	16.9342	0.491573	3.85787	3.22449	2.93258
ENSG00000168826	0.610669	6.83502	4.3823	0.519286	5.39505	17.8367	2.49438
ENSG00000169508	0.612355	7.01915	4.43543	0.506192	14.2581	16.7959	1.53933
ENSG00000177045	0.684416	7.32514	3.36523	0.481844	15.6071	18.8163	2.20225
ENSG00000268350	0.00725903	0.181697	26.7632	0.499361	0.291828	0	1.8764
ENSG00000174996	0.88016	8.68909	1.18024	0.507668	34.2193	24.3265	0.966292
ENSG00000124357	0.890105	8.43914	1.01642	0.499689	28.2924	24.9184	2.19101
ENSG00000144535	0.740541	7.07613	2.44556	0.499372	7.91784	21.9796	2.04494
ENSG00000188690	0.842071	7.51571	1.39478	0.494862	12.8574	24.551	1.69663
ENSG00000105509	0.234954	3.9734	12.8473	0.497785	5.56775	6.61224	2.70787
ENSG00000148700	0.913598	8.86234	0.793306	0.493226	48.8348	24.7959	1.21348
ENSG00000127184	0.962776	10.5581	0.384738	0.494373	199.05	25	0.842697
ENSG00000150636	0.19644	3.45361	14.63	0.508944	2.33579	4.63265	1.11236
ENSG00000063854	0.892448	8.04257	1.00686	0.488253	27.2927	24.9388	1.78652
ENSG00000125388	0.466071	6.09057	7.14181	0.498364	4.85875	12.551	2.88764
ENSG00000164010	0.705362	7.46425	3.14237	0.497367	7.52084	20.6735	1.24719
ENSG00000176102	0.821104	7.88615	1.72914	0.502768	12.0505	23.8776	0.853933
ENSG00000008086	0.479158	6.14014	6.72708	0.514641	4.14152	13.4286	1.69663
ENSG00000197905	0.619699	7.00494	4.29513	0.492328	11.7373	17.7143	2.44944
ENSG00000214753	0.937701	9.288	0.603317	0.489584	74.8214	25	1.57303
ENSG00000095794	0.8091	7.78314	1.84278	0.506602	13.4936	23.2245	2.62921
ENSG00000179085	0.926899	9.08472	0.693974	0.494881	49.3581	25	1.38202
ENSG00000108518	0.971731	11.4148	0.35002	0.501112	349.784	25	1.82022
ENSG00000162607	0.841219	7.35063	1.31863	0.506238	17.4649	24.4898	2.02247
ENSG00000198689	0.791818	7.80499	2.05367	0.513796	12.9153	22.6939	1.74157
ENSG00000090924	0.696748	7.57226	3.33241	0.492685	15.2416	18.9592	1.59551
ENSG00000139620	0.852226	8.12358	1.3369	0.508454	19.2988	24.551	0.921348
ENSG00000134917	0.391962	5.43011	8.23485	0.497019	8.14382	10.9388	2.85393
ENSG00000204128	0.362136	4.94703	8.8044	0.49998	13.9871	10.7755	2.86517
ENSG00000136630	0.648885	7.15543	3.92214	0.50104	15.6121	17.7143	1.60674
ENSG00000117448	0.926541	9.20948	0.75354	0.507454	46.558	24.9796	2.30337
ENSG00000089041	0.586744	6.86701	4.82127	0.492532	8.28204	16.3673	1.78652
ENSG00000163041	0.898947	8.72377	1.04475	0.499358	31.0669	24.898	0.348315
ENSG00000155660	0.915385	8.84977	0.783171	0.504096	63.1683	24.9796	1.1236
ENSG00000180096	0.545089	6.60707	5.68865	0.496134	8.12563	15.449	2.80899
ENSG00000159259	0.238055	3.94726	12.3636	0.491967	2.47139	5.87755	2.53933
ENSG00000170315	0.971952	11.7218	0.344812	0.500552	283.17	25	0.865169
ENSG00000186451	0.0174919	0.582755	29.939	0.504773	1.16681	0.489796	2.97753
ENSG00000196337	0.036588	1.04215	28.3063	0.500986	0.502906	1.08163	2.93258
ENSG00000114853	0.895282	8.00042	0.927204	0.50573	39.6676	24.5918	1.48315
ENSG00000103023	0.0182994	0.556161	30.2829	0.500265	1.49468	0.510204	2.95506
ENSG00000132680	0.910883	8.62753	0.876021	0.510795	35.9875	24.9388	1.44944
ENSG00000095627	0.0201966	0.610317	29.7074	0.500325	0.433669	0.530612	2.88764
ENSG00000177570	0.270102	4.241	11.4973	0.509915	2.51507	7.36735	1.76404
ENSG00000132361	0.914764	8.64457	0.816915	0.501883	44.2913	24.8776	2.40449
ENSG00000186818	0.244613	3.94429	12.151	0.490416	2.89522	6.2449	3
ENSG00000054654	0.712478	7.3462	2.96615	0.498825	15.6548	19.3469	1.93258
ENSG00000160818	0.891235	8.28861	1.04196	0.496886	28.9294	24.7959	1.65169
ENSG00000025800	0.881681	8.24342	1.02805	0.514062	26.3415	24.7959	1.21348
ENSG00000140262	0.84413	8.13137	1.44178	0.507467	16.1832	24.3673	0.707865
ENSG00000124731	0.100719	2.31151	20.1506	0.502709	4.85112	2.77551	2.37079
ENSG00000157613	0.648449	7.12579	3.98534	0.493665	14.4656	18.0204	1.80899
ENSG00000170264	0.375063	5.37952	8.87295	0.495578	3.38982	10.1429	2.69663
ENSG00000142609	0.0924488	2.0448	19.5249	0.491789	1.53586	2.83673	2.92135
ENSG00000188334	0.00566641	0.145959	27.8779	0.50942	0.0355848	0	2.96629
ENSG00000204815	0.252989	4.13581	12.5889	0.503673	4.78036	6.53061	2.86517
ENSG00000188730	0.0954439	2.08173	19.9329	0.50156	1.65001	2.77551	2.19101
ENSG00000198798	0.0155375	0.495542	31.2437	0.496881	0.148552	0.510204	2.86517
ENSG00000141030	0.92548	9.19105	0.751185	0.500147	45.2595	25	0.876404
ENSG00000100359	0.944778	9.77633	0.612695	0.495475	71.3224	25	1.22472
ENSG00000130312	0.93203	9.22642	0.676201	0.501533	51.1327	25	2.2809
ENSG00000162591	0.685266	7.20415	3.35799	0.497997	25.0593	18.3061	1.74157
ENSG00000083168	0.825885	7.74579	1.55967	0.488973	13.9713	24.102	1.58427
ENSG00000169064	0.0834634	1.90768	21.1631	0.501198	1.90352	2.97959	2.85393
ENSG00000147003	0.0987376	2.05594	18.948	0.492111	3.16566	2.44898	2.97753
ENSG00000048342	0.57352	6.78253	5.06782	0.49757	6.02292	16.4898	2.93258
ENSG00000131187	0.240662	3.77321	12.4012	0.502481	10.1433	6.42857	3
ENSG00000141200	0.0169443	0.575569	30.3113	0.510519	3.92706	0.55102	1.64045
ENSG00000157741	0.716458	7.37872	2.96815	0.505827	7.4677	20.7143	2.5618
ENSG00000167081	0.836526	7.8465	1.57305	0.493883	20.9233	23.8367	2.14607
ENSG00000138600	0.784152	7.47943	1.98778	0.495427	13.1232	23.0612	1.76404
ENSG00000157017	0.0686922	1.63928	22.5862	0.505262	4.04666	1.5102	2.97753
ENSG00000159461	0.914622	8.68622	0.79408	0.496642	44.6112	25	0.707865
ENSG00000119139	0.909329	8.52934	0.899285	0.502569	42.3006	24.7143	2.02247
ENSG00000139697	0.804722	7.63225	1.83189	0.489667	11.0517	23.6939	0.47191
ENSG00000133661	0.297455	4.60747	10.6934	0.503388	11.4632	8.06122	3
ENSG00000089737	0.942111	9.39713	0.581638	0.497108	81.6883	25	1.59551
ENSG00000187186	0.586285	6.62742	4.71159	0.493055	9.07106	16.9796	2.88764
ENSG00000248144	0.380998	5.35576	8.69429	0.499894	22.8134	11.4898	2.2809
ENSG00000172164	0.683637	7.63255	3.44892	0.495729	10.2537	19.2857	2.64045
ENSG00000057252	0.728232	7.0404	2.69149	0.502368	12.0197	21.0816	2.68539
ENSG00000198876	0.855983	8.0395	1.36944	0.501856	18.8275	24.4286	1.66292
ENSG00000135372	0.867867	8.11928	1.19732	0.493736	20.7119	24.5714	2.07865
ENSG00000144029	0.929139	9.1285	0.693139	0.508674	55.4901	25	2.25843
ENSG00000128872	0.757518	7.79195	2.50603	0.501983	21.9487	21.0408	2.77528
ENSG00000173276	0.663841	7.23832	3.72666	0.504409	6.70117	18.8571	2.10112
ENSG00000125971	0.939031	9.23678	0.565141	0.497107	79.0922	25	1.53933
ENSG00000059122	0.887508	8.08765	1.02113	0.511369	26.063	24.898	0.41573
ENSG00000101150	0.949374	9.48291	0.500044	0.504216	114.038	25	1.25843
ENSG00000159131	0.860935	7.8811	1.31006	0.490701	17.1896	24.3061	1.44944
ENSG00000182831	0.835896	7.62222	1.47662	0.509418	15.2622	24.2857	2.70787
ENSG00000168872	0.877122	8.1394	1.14671	0.503673	23.5533	24.7551	2.08989
ENSG00000184164	0.906581	8.87789	0.955518	0.505867	34.175	24.9796	1.98876
ENSG00000151470	0.410217	5.77546	8.49076	0.489982	3.27955	11	2.92135
ENSG00000172977	0.894849	8.657	1.01205	0.489728	30.9223	24.898	1.04494
ENSG00000133818	0.791435	7.69072	2.00857	0.498308	11.9515	22.9184	1.30337
ENSG00000184304	0.643871	6.74517	3.7956	0.507791	8.86566	18.9388	1.88764
ENSG00000138375	0.788043	7.51559	1.97857	0.490349	10.4601	23.3061	2.5618
ENSG00000278259	0.749583	7.39998	2.45915	0.501096	11.1697	21.6122	1.20225
ENSG00000140688	0.930371	8.86719	0.692699	0.513714	61.5361	25	2.40449
ENSG00000196872	0.529142	6.49251	5.68762	0.510251	8.5167	14.8571	1.88764
ENSG00000176542	0.591083	6.88663	4.76278	0.489418	4.22471	17.1224	1.80899
ENSG00000175764	0.619375	7.02999	4.24152	0.499157	5.70019	18.0612	2.08989
ENSG00000085063	0.967866	11.1128	0.358855	0.499775	294.193	25	2.13483
ENSG00000130731	0.940724	9.2741	0.585154	0.488765	72.1463	25	2.50562
ENSG00000175535	0.23217	4.13557	13.3158	0.493183	550.547	8.36735	2.96629
ENSG00000090060	0.921424	8.67421	0.785469	0.4971	40.6742	25	1.06742
ENSG00000100593	0.0456062	1.26969	25.8294	0.499795	0.605005	1.32653	2.88764
ENSG00000131263	0.83277	7.70369	1.48405	0.5072	14.4834	24.3469	1.2809
ENSG00000143437	0.896319	8.72023	0.974467	0.49553	29.2443	24.8163	1.5618
ENSG00000104518	0.884088	8.40218	1.04086	0.488117	44.716	24.4898	1.42697
ENSG00000172264	0.141689	2.72518	16.5404	0.494955	1.63947	3.55102	1.64045
ENSG00000196371	0.389738	5.49872	8.55635	0.503268	2.9441	10.4286	2.8427
ENSG00000107130	0.836125	8.17342	1.65194	0.491616	85.3297	21.6735	2.61798
ENSG00000117408	0.887762	8.20058	0.982177	0.502189	29.2973	24.8776	2.13483
ENSG00000273703	0.0159903	0.491683	32.6045	0.506848	0.288959	0.367347	0.202247
ENSG00000104524	0.745732	7.51285	2.47261	0.495176	8.26127	22.4694	2.57303
ENSG00000129667	0.724594	7.63299	2.84698	0.499871	13.1751	20.449	1.83146
ENSG00000160226	0.878172	7.81135	1.07073	0.48607	22.4292	24.8776	1.16854
ENSG00000107643	0.793743	7.54642	1.93949	0.494963	10.2859	23.3061	1.5618
ENSG00000116981	0.0559741	1.39759	23.3726	0.496795	0.883315	1.73469	2.34831
ENSG00000135972	0.89704	8.54596	0.96163	0.506583	31.5123	24.898	0.786517
ENSG00000172410	0.0116207	0.393209	33.199	0.503994	0.39007	0.204082	2.96629
ENSG00000215269	0.00421625	0.139657	28.2032	0.503546	1e-05	0	2.92135
ENSG00000187105	0.0455515	1.20432	23.8644	0.514393	0.884394	1.04082	2.92135
ENSG00000167779	0.925998	9.06599	0.694765	0.49381	238.622	24.3878	1.33708
ENSG00000131435	0.791127	7.20992	1.89678	0.501058	36.445	21.9388	2.23596
ENSG00000197265	0.880118	8.25945	1.15439	0.495655	21.4135	24.5918	0.910112
ENSG00000126233	0.0786697	1.88576	21.4814	0.498133	62.5308	2.4898	2.91011
ENSG00000169895	0.834429	7.77375	1.46708	0.493329	14.248	24.4082	1.31461
ENSG00000234414	0.004506	0.140667	27.897	0.506106	0.00780159	0	2.86517
ENSG00000182768	0.929539	9.40168	0.70749	0.498068	61.8415	24.9592	2.14607
ENSG00000183019	0.102037	2.2263	19.2817	0.499454	15.3622	2.71429	2.86517
ENSG00000147256	0.0766162	1.77384	22.1465	0.502206	8.3862	2.44898	2.83146
ENSG00000149295	0.155618	2.69887	15.128	0.487812	6.36105	4.22449	2.85393
ENSG00000140876	0.494001	6.51469	6.50362	0.491562	3.79493	13.7143	1.92135
ENSG00000068745	0.907815	8.57457	0.906439	0.497887	40.5019	24.9796	1.13483
ENSG00000157764	0.804896	7.46671	1.83903	0.503024	11.0691	23.4286	0.921348
ENSG00000170423	0.0771716	1.73443	20.5583	0.496561	29.1499	2.30612	2.92135
ENSG00000072694	0.423197	5.78814	7.97572	0.497658	5.69346	11.449	2.57303
ENSG00000224659	0.0068801	0.225118	31.3311	0.496229	0.0323715	0.0816327	2.92135
ENSG00000186645	0.00456984	0.143285	28.3638	0.512498	0.00945043	0	2.91011
ENSG00000197168	0.0587523	1.37355	22.9458	0.512037	1.00703	1.2449	2.86517
ENSG00000091640	0.910086	8.61032	0.829428	0.493243	37.0532	25	1.37079
ENSG00000102007	0.945895	9.73896	0.541981	0.493333	166.084	24.8776	1.89888
ENSG00000106278	0.4363	5.6684	7.33072	0.49721	15.0769	12.3878	2.77528
ENSG00000171402	0.00994937	0.323315	31.3161	0.501189	0.0955383	0.183673	2.96629
ENSG00000138777	0.864727	7.86887	1.19196	0.505246	21.5784	24.7755	1.33708
ENSG00000116691	0.880424	7.66091	1.06259	0.497501	24.0488	24.9184	2.74157
ENSG00000104365	0.884455	8.19912	1.12393	0.486239	28.3188	24.8571	1.77528
ENSG00000104881	0.721567	7.30165	2.7249	0.502445	33.1566	19.5306	1.4382
ENSG00000113448	0.509384	6.33993	6.19115	0.493531	5.71326	14.0612	0.898876
ENSG00000144867	0.89146	8.04957	0.967056	0.506502	28.3943	24.7959	2
ENSG00000162929	0.478725	6.4571	6.91976	0.49673	3.62146	12.9184	1.39326
ENSG00000196465	0.906326	8.60365	0.920159	0.498568	48.9042	24.6531	2.48315
ENSG00000198643	0.13524	2.62561	16.8245	0.495155	17.0494	4.22449	2.42697
ENSG00000188549	0.825575	8.05117	1.66419	0.484487	26.2726	22.9796	1.73034
ENSG00000100083	0.906508	8.28638	0.872542	0.501652	37.066	24.9796	1.75281
ENSG00000122565	0.924212	9.08208	0.750853	0.489866	49.3077	25	1.57303
ENSG00000118564	0.927458	9.3488	0.679626	0.500414	54.9981	25	2.35955
ENSG00000150967	0.438237	5.85969	7.50969	0.50326	3.86603	12	1.41573
ENSG00000167004	0.952711	9.86104	0.466804	0.500078	149.958	25	1.41573
ENSG00000205359	0.0173479	0.507727	28.2138	0.495991	0.914683	0.510204	2.89888
ENSG00000147133	0.805966	7.66456	1.8152	0.498034	12.7703	23.4898	0.662921
ENSG00000165995	0.60672	6.9597	4.50437	0.498769	9.86486	16.8571	2.33708
ENSG00000180304	0.9501	10.4256	0.544488	0.50094	83.5219	25	2.41573
ENSG00000062038	0.290291	4.31301	10.686	0.492635	6.94018	7.69388	2.42697
ENSG00000213999	0.717945	7.28665	2.75039	0.507039	10.143	20.9184	2.93258
ENSG00000108587	0.812452	7.50495	1.69896	0.498074	10.8082	23.8776	1.38202
ENSG00000134077	0.823225	7.53035	1.61519	0.505693	13.2307	24.1633	1.32584
ENSG00000101452	0.819632	7.69401	1.74253	0.503614	16.6387	23.449	2.37079
ENSG00000135776	0.77316	7.30141	2.081	0.498816	9.92848	23.0612	1.85393
ENSG00000083799	0.846758	7.7025	1.39296	0.494999	15.814	24.6327	1.59551
ENSG00000169660	0.880043	8.35882	1.07954	0.49234	33.851	24.6735	2.38202
ENSG00000136698	0.0325923	0.929887	28.6678	0.498835	0.627908	1.08163	2.79775
ENSG00000142494	0.446392	5.9477	7.4665	0.490795	10.6696	11.8571	2.47191
ENSG00000130175	0.946048	9.52262	0.508002	0.510432	104.311	25	1.1236
ENSG00000198246	0.643035	6.99162	3.89941	0.497752	6.2453	18.4898	1.89888
ENSG00000166888	0.935776	8.82323	0.589843	0.498226	107.744	24.7551	1.67416
ENSG00000138757	0.907092	8.67973	0.891776	0.501356	36.1668	24.898	1.46067
ENSG00000165501	0.569231	6.47975	5.04539	0.499427	6.04193	15.7959	1.34831
ENSG00000158555	0.673948	7.19182	3.4815	0.504624	11.8769	19.3061	1.78652
ENSG00000162512	0.884113	8.24505	1.0505	0.506372	46.8489	23.8571	1.69663
ENSG00000080618	0.029699	0.830754	27.3633	0.508887	9.18021	0.77551	2.97753
ENSG00000151532	0.595015	6.86357	4.70161	0.495626	4.31032	17.2653	1.83146
ENSG00000103248	0.645477	7.17216	3.89347	0.485025	5.74594	18.6327	2.46067
ENSG00000198932	0.839879	7.86041	1.50723	0.502945	36.9093	23.2449	1.23596
ENSG00000244731	0.469204	6.15403	7.03042	0.49907	8.57003	12.6327	2.88764
ENSG00000118898	0.723474	7.63312	2.86893	0.492403	67.515	19.5102	2.50562
ENSG00000197442	0.862173	8.37503	1.28042	0.508835	24.612	24.3061	1.96629
ENSG00000011347	0.586866	6.80991	4.95218	0.490981	19.2905	15.8367	2.52809
ENSG00000130414	0.909981	8.5438	0.83718	0.502497	36.7905	25	2.05618
ENSG00000148481	0.827491	7.6162	1.56351	0.513108	14.4455	24.0612	1.07865
ENSG00000151304	0.584113	6.89757	4.79776	0.496494	5.05886	16.6531	1.66292
ENSG00000132613	0.911158	8.80407	0.813547	0.497438	70.9292	24.4286	2.79775
ENSG00000166123	0.820057	8.06862	1.74932	0.506056	32.0678	22.6327	2.1573
ENSG00000172733	0.210745	3.70773	13.6913	0.501938	2.1722	6.42857	2.78652
ENSG00000042317	0.673128	6.956	3.34897	0.51167	7.56356	19.6327	2.85393
ENSG00000143107	0.0109552	0.330794	30.1652	0.50686	0.147835	0.142857	2.95506
ENSG00000167272	0.889299	8.51491	1.03346	0.50834	25.6329	24.9184	2.38202
ENSG00000109944	0.358718	5.21841	9.46609	0.509511	3.58646	9.7551	2.98876
ENSG00000135097	0.383639	5.253	8.45842	0.503787	4.68226	11.2449	2.68539
ENSG00000204314	0.736923	7.21338	2.52559	0.488312	22.8903	20.551	2.8427
ENSG00000270276	0.00498761	0.150295	27.6431	0.499714	0.0184631	0	1.5618
ENSG00000105849	0.771618	7.96724	2.33268	0.496479	8.57395	22.6735	1.60674
ENSG00000163170	0.835236	7.5724	1.53922	0.502874	12.8749	24.2857	1.78652
ENSG00000122861	0.619542	6.96786	4.08986	0.514047	20.585	17.1633	1.52809
ENSG00000102743	0.356113	5.23571	9.68148	0.496736	4.43435	9.55102	2.47191
ENSG00000135517	0.0084209	0.249938	28.0285	0.486267	0.137641	0.0612245	2.96629
ENSG00000171960	0.851012	8.15066	1.37598	0.490196	17.1978	24.5102	1.83146
ENSG00000160191	0.729014	7.25142	2.72656	0.500836	17.5858	20.9592	2.59551
ENSG00000166246	0.065364	1.51701	21.0231	0.499346	3.24899	1.44898	2.83146
ENSG00000185917	0.80095	7.7353	1.91682	0.491981	11.3479	23.4286	1.85393
ENSG00000213030	0.00500317	0.170619	28.0017	0.50329	0.0348925	0.0204082	2.93258
ENSG00000054523	0.865716	7.7085	1.1711	0.500005	24.3735	24.6939	1.75281
ENSG00000134461	0.700954	7.27135	3.05348	0.48918	6.65874	20.9796	2.30337
ENSG00000163728	0.867283	7.90652	1.22188	0.490162	23.8978	24.2653	1.86517
ENSG00000134987	0.752542	7.7957	2.5863	0.510249	8.63116	21.6939	1.61798
ENSG00000131446	0.895345	8.38388	0.931498	0.502735	32.251	24.9592	2.34831
ENSG00000008710	0.907317	8.61274	0.842965	0.500018	64.7875	24.4694	2.40449
ENSG00000165672	0.957248	9.99608	0.443321	0.496503	139.663	25	0.853933
ENSG00000204619	0.927974	8.82621	0.671845	0.516285	48.3986	25	1.48315
ENSG00000100852	0.857	7.91023	1.33735	0.509066	19.3933	24.3061	2.7191
ENSG00000204271	0.515953	6.58866	6.15209	0.499996	4.07548	14.7143	2.79775
ENSG00000105472	0.84043	7.16714	1.35009	0.491204	23.8307	23.8571	2.89888
ENSG00000143674	0.201232	3.3712	13.7735	0.495875	2.27105	5.2449	1.82022
ENSG00000014164	0.862519	8.09594	1.29151	0.490262	19.7414	24.551	2.41573
ENSG00000204386	0.913009	8.2815	0.80149	0.501345	40.3917	24.9592	1.37079
ENSG00000211455	0.850004	7.71794	1.36159	0.503949	25.1127	24.2245	1.97753
ENSG00000142546	0.916016	8.59943	0.731675	0.505638	41.1925	25	1.60674
ENSG00000143512	0.0310149	0.913241	27.4872	0.507743	0.58548	0.755102	2.96629
ENSG00000100592	0.816424	7.78701	1.71716	0.501779	16.4245	23.3673	1.01124
ENSG00000184056	0.835613	7.69396	1.42107	0.490947	16.0682	24.1837	2.65169
ENSG00000105771	0.803692	7.64677	1.88937	0.505121	11.5651	23.1429	1.51685
ENSG00000171204	0.890688	8.19098	1.02343	0.500449	26.695	24.7551	1.20225
ENSG00000126264	0.618259	7.19165	4.47147	0.506642	11.3418	17.2653	2.7191
ENSG00000132470	0.828056	7.86455	1.64072	0.490685	46.4658	22.4286	2.48315
ENSG00000230124	0.823196	7.87511	1.69313	0.509163	12.8481	23.9796	1.40449
ENSG00000069974	0.684224	7.15074	3.3166	0.509389	14.8544	19.2041	2.31461
ENSG00000104497	0.658308	7.31685	3.77312	0.501211	6.11193	19.2653	1.57303
ENSG00000178597	0.0569869	1.37392	22.8121	0.495085	8.27882	1.87755	2.76404
ENSG00000268447	0.00458735	0.143081	28.87	0.488265	0.00468634	0	2.86517
ENSG00000135953	0.540859	6.45972	5.58122	0.492759	4.42407	15.551	1.53933
ENSG00000180871	0.144736	2.80091	16.1063	0.493356	13.564	3.69388	2.93258
ENSG00000109089	0.814091	7.43018	1.73749	0.494893	19.8487	22.8776	1.38202
ENSG00000102468	0.11833	2.48136	18.2536	0.493604	1.68639	3.57143	2.86517
ENSG00000053900	0.887587	8.35642	0.982615	0.504176	28.3214	24.8367	1.93258
ENSG00000137868	0.104863	2.24496	19.0736	0.499699	2.11914	3.10204	2.51685
ENSG00000106052	0.902119	8.52055	0.966065	0.513038	29.4399	24.8776	1.98876
ENSG00000084072	0.830385	7.95506	1.58385	0.494025	12.6692	24.3673	1.35955
ENSG00000072501	0.841138	7.83394	1.45991	0.498547	15.902	24.3673	1.23596
ENSG00000114480	0.833212	7.4345	1.54995	0.507738	24.2707	23.3878	1.37079
ENSG00000144381	0.959542	10.6943	0.431263	0.513347	171.991	25	1.48315
ENSG00000178252	0.945044	9.83617	0.588872	0.504884	93.8412	25	2.2809
ENSG00000159176	0.970322	11.4659	0.360616	0.498659	635.124	25	1.78652
ENSG00000188778	0.0745296	1.78499	21.289	0.493714	1.5464	2.73469	2.95506
ENSG00000235109	0.445488	5.78452	7.24289	0.498	4.18532	12.3061	0.573034
ENSG00000196453	0.837116	7.74268	1.53741	0.502736	13.5787	24.1837	0.842697
ENSG00000110799	0.878946	7.83597	1.09104	0.50092	63.0471	23.6122	2.91011
ENSG00000111674	0.928564	9.24338	0.723335	0.500783	150.628	24.3673	2.74157
ENSG00000107372	0.944232	10.0004	0.560705	0.498028	108.467	25	1.67416
ENSG00000052841	0.888806	8.35118	1.032	0.496939	26.2975	24.7755	2.05618
ENSG00000164118	0.694889	7.228	3.23427	0.492008	7.29317	20.0204	1.14607
ENSG00000185418	0.832197	7.8122	1.56218	0.499141	14.4472	24.0612	1.46067
ENSG00000145907	0.87242	8.02063	1.20809	0.506362	21.0079	24.7755	1.4382
ENSG00000083535	0.71507	7.48706	2.89893	0.487329	8.3773	21.1633	0.516854
ENSG00000161265	0.897852	8.83374	1.03357	0.499851	29.5833	24.9388	0.235955
ENSG00000154080	0.0383798	1.12781	26.7333	0.500532	0.708589	1.08163	1.37079
ENSG00000169851	0.43393	5.70547	7.39898	0.496465	7.16436	12.6735	1.85393
ENSG00000126945	0.953189	9.86522	0.541975	0.509884	88.9814	25	0.808989
ENSG00000164190	0.834916	7.73029	1.54366	0.501181	14.0859	24.1429	1.60674
ENSG00000233999	0.0275466	0.875569	30.8976	0.493324	0.408906	1	3
ENSG00000165714	0.644617	7.2619	4.0264	0.503752	4.49373	18.7755	1.24719
ENSG00000075089	0.843665	7.96101	1.48854	0.515755	14.3434	24.2041	1.86517
ENSG00000100033	0.698313	7.31481	3.23027	0.500511	20.6563	19.2857	1.2809
ENSG00000140092	0.855309	8.10095	1.37853	0.509695	78.6199	22.551	2.83146
ENSG00000143536	0.12748	2.5231	17.7019	0.50135	248.05	3.46939	2.75281
ENSG00000162409	0.480563	6.05811	6.62967	0.510328	4.94466	13.1837	2.49438
ENSG00000103657	0.83967	7.7775	1.45733	0.502066	15.6541	24.2653	2.94382
ENSG00000108823	0.544357	6.62735	5.54412	0.486204	30.763	14.3673	2.41573
ENSG00000039650	0.895363	8.46095	1.03899	0.501915	29.1719	24.7755	0.865169
ENSG00000163389	0.786279	7.82863	2.1595	0.492838	9.38867	22.5102	2.33708
ENSG00000148690	0.79854	7.70686	1.87596	0.503289	9.95151	23.6735	2.69663
ENSG00000172985	0.630228	7.26225	4.11107	0.487068	7.75211	18.4898	1.59551
ENSG00000184574	0.335196	5.14926	10.1097	0.486051	4.2516	8.77551	1.51685
ENSG00000167904	0.399097	5.58858	8.31354	0.488313	2.95387	11.0816	1.73034
ENSG00000116406	0.8253	7.51674	1.5504	0.490582	13.8467	23.898	1.59551
ENSG00000102081	0.855042	7.75266	1.26163	0.502796	18.0414	24.6122	1.20225
ENSG00000169627	0.00811295	0.187635	26.3243	0.501637	0.735396	0	1.98876
ENSG00000130940	0.498725	6.27717	6.15552	0.493921	10.0118	14.2653	2.53933
ENSG00000187531	0.890746	8.4578	1.04901	0.496507	27.5732	24.6939	1.68539
ENSG00000144339	0.205492	3.49953	13.2211	0.506522	3.07917	6.4898	2.67416
ENSG00000155438	0.880099	8.08743	1.10839	0.500692	23.583	24.7755	2.08989
ENSG00000161267	0.718759	7.66547	3.04412	0.499114	13.5392	20.1224	1.95506
ENSG00000158985	0.860267	7.93769	1.26927	0.483401	17.4733	24.5102	2.03371
ENSG00000158715	0.561056	6.91766	5.41107	0.508012	16.0723	15.6327	3
ENSG00000180336	0.0244679	0.726852	27.4526	0.499134	0.698878	0.510204	2.96629
ENSG00000160633	0.944376	9.49003	0.603369	0.498153	73.9341	25	0.168539
ENSG00000006042	0.833713	8.09995	1.71074	0.499373	21.6794	23.4082	1.37079
ENSG00000168675	0.540022	6.48147	5.52531	0.490614	5.51084	15.551	0.393258
ENSG00000213533	0.825871	7.77069	1.64741	0.504583	14.3694	23.7755	2.7191
ENSG00000167548	0.819756	7.91526	1.75273	0.504699	15.0693	23.7347	2.29213
ENSG00000015413	0.1294	2.5768	17.8608	0.489014	18.2818	3.87755	2.79775
ENSG00000110080	0.863434	8.32597	1.33553	0.493858	23.1292	24.2857	2.47191
ENSG00000147613	0.00613768	0.147793	27.0686	0.50555	0.0146631	0	2.70787
ENSG00000139269	0.034057	0.908642	25.2605	0.508333	2.64473	0.734694	3
ENSG00000079931	0.48156	6.03926	6.32793	0.502935	9.33244	13.898	2.73034
ENSG00000143409	0.863984	7.98854	1.20873	0.492872	21.8072	24.8367	1.98876
ENSG00000187239	0.911209	8.80495	0.842823	0.50145	52.256	24.8776	2.19101
ENSG00000187240	0.462482	5.99208	6.87375	0.498253	4.12107	13.4286	1.42697
ENSG00000068903	0.936069	9.63576	0.639618	0.508812	67.3637	25	2.70787
ENSG00000256269	0.809418	7.82511	1.74701	0.501266	10.2825	24.0408	1.68539
ENSG00000176890	0.504077	6.48215	6.41178	0.515522	6.09905	14.2653	2.39326
ENSG00000100351	0.144502	2.77426	16.6607	0.492301	2.12356	3.95918	2.59551
ENSG00000172409	0.631792	7.02014	4.09516	0.493636	6.07742	18.102	0.662921
ENSG00000096872	0.773236	7.64086	2.22266	0.501274	10.5569	22.6122	2.39326
ENSG00000153774	0.916762	8.67403	0.827083	0.501573	39.8744	25	1.10112
ENSG00000274611	0.00507794	0.139066	26.9224	0.499442	0.0176199	0	2.39326
ENSG00000127528	0.925542	9.20203	0.739339	0.501016	95.103	24.8163	1.32584
ENSG00000081138	0.0416247	1.11585	24.8836	0.498236	0.459973	1.32653	2.92135
ENSG00000116670	0.869927	7.78608	1.18649	0.49339	18.1728	24.8571	1.68539
ENSG00000122733	0.246574	3.92841	11.7711	0.506585	9.0612	6.65306	2.8427
ENSG00000143845	0.689064	7.43905	3.4077	0.508812	14.1687	19.2653	2.30337
ENSG00000152990	0.786296	7.41674	2.08352	0.52387	11.0574	23.0612	2.41573
ENSG00000166747	0.876481	8.0266	1.12929	0.493726	22.3552	24.7143	0.719101
ENSG00000196428	0.757637	7.50022	2.37468	0.507357	8.38207	22.4082	2.14607
ENSG00000183943	0.648299	7.1767	3.90171	0.500716	9.31442	18.3673	0.685393
ENSG00000079150	0.534607	6.47051	5.40331	0.50699	8.51264	14.9184	1.88764
ENSG00000243466	0.351	5.00699	9.32764	0.501269	92.1492	10.2449	3
ENSG00000129007	0.631728	6.75933	4.05212	0.514739	7.80072	17.9796	2.61798
ENSG00000159792	0.870182	7.81368	1.17809	0.505771	20.04	24.7959	1.22472
ENSG00000135643	0.635292	7.00801	3.94026	0.487651	13.4238	18.1633	2.83146
ENSG00000143353	0.834529	7.95186	1.53446	0.496853	11.8884	24.449	0.573034
ENSG00000180263	0.467066	5.92825	6.77189	0.50605	3.95632	12.9796	0.977528
ENSG00000125107	0.872948	7.84608	1.16593	0.505071	29.293	24.4694	0.550562
ENSG00000134240	0.213027	3.57932	13.1228	0.492891	33.3083	6.63265	2.47191
ENSG00000051523	0.885344	8.52111	1.07355	0.500114	54.7339	24.2857	2.65169
ENSG00000134440	0.943896	10.179	0.59171	0.505071	76.8583	25	1.40449
ENSG00000118046	0.890396	8.02501	0.976198	0.499323	29.3413	24.9592	1.53933
ENSG00000184402	0.842334	7.97708	1.55603	0.502243	16.9932	24.1633	1.01124
ENSG00000198003	0.255482	4.22752	12.0605	0.500262	3.08501	7.16327	2.76404
ENSG00000013297	0.610017	6.84122	4.27823	0.499939	20.8512	16.8163	2.83146
ENSG00000134538	0.0161518	0.503169	30.356	0.497076	1.30869	0.510204	2.97753
ENSG00000115523	0.36275	5.2809	9.13278	0.495303	12.8668	9.57143	2.93258
ENSG00000139645	0.862819	7.93949	1.2351	0.50084	20.0893	24.449	2.03371
ENSG00000146021	0.629952	7.00672	4.18319	0.489474	8.2344	17.898	2.41573
ENSG00000133805	0.583484	6.951	4.97947	0.488481	7.26591	16.5918	2.37079
ENSG00000223547	0.594498	6.77838	4.71024	0.497787	4.98973	16.449	3
ENSG00000198937	0.879539	7.84496	1.10704	0.511142	22.2591	24.8776	1.48315
ENSG00000185974	0.0132419	0.438286	30.8184	0.503686	0.155222	0.265306	3
ENSG00000181004	0.437554	5.76224	7.51889	0.497059	3.46662	12.1429	2.52809
ENSG00000074211	0.440214	5.71035	7.26802	0.500072	28.0101	11.7551	1.76404
ENSG00000186352	0.819564	8.04698	1.79955	0.502363	16.3545	23.6122	0.88764
ENSG00000143569	0.915958	8.56342	0.81111	0.504283	38.5789	24.9796	1.39326
ENSG00000160050	0.688276	7.11203	3.32629	0.494993	7.04119	19.8776	1.96629
ENSG00000167552	0.959144	10.6816	0.438597	0.491403	275.796	24.8163	0.516854
ENSG00000137871	0.713851	7.12515	2.86931	0.507854	7.15258	21.0612	0.719101
ENSG00000125900	0.0278322	0.801191	28.0878	0.483666	1.68341	0.816327	2.85393
ENSG00000136936	0.871826	8.42664	1.228	0.484085	21.8808	24.6531	1.1236
ENSG00000111245	0.40919	5.73674	8.01491	0.500786	537.957	11.8163	2.8427
ENSG00000134765	0.0512974	1.32409	24.3518	0.493074	11.5117	1.55102	2.7191
ENSG00000277075	0.379336	5.29536	8.82366	0.493535	6.81973	9.95918	0.550562
ENSG00000188659	0.0724042	1.7905	22.5997	0.490846	1.28544	1.73469	2.77528
ENSG00000112936	0.750084	7.41182	2.52021	0.492859	207.11	18.2857	3
ENSG00000119720	0.608928	6.86331	4.22409	0.502505	4.79333	18.1224	2.21348
ENSG00000150051	0.247447	4.00044	12.1634	0.500374	2.86397	6.83673	1.22472
ENSG00000118292	0.832989	7.73038	1.52121	0.498605	20.1072	23.6327	1.06742
ENSG00000105700	0.921204	8.73925	0.710782	0.483251	44.6506	25	1.22472
ENSG00000108474	0.694337	7.45036	3.36489	0.496741	7.86272	19.9796	1.75281
ENSG00000128609	0.881232	8.49246	1.1817	0.499029	24.0451	24.4694	1
ENSG00000276180	0.223024	3.78869	13.3698	0.50189	2.23469	5.57143	1.55056
ENSG00000221946	0.396293	5.38354	8.11067	0.496848	34.8247	10.4898	2.88764
ENSG00000160972	0.892042	8.25222	0.946359	0.514853	35.9622	24.8163	2.40449
ENSG00000162723	0.0151193	0.507094	32.1256	0.504326	0.234332	0.326531	2.20225
ENSG00000085998	0.898965	8.18749	0.936859	0.496811	31.336	24.6939	2.16854
ENSG00000118162	0.80701	7.91823	1.88319	0.501415	10.9978	23.8367	1.26966
ENSG00000143578	0.672544	7.34322	3.51169	0.504226	11.4122	18.8163	1.75281
ENSG00000177663	0.771141	7.51031	2.23373	0.50646	11.456	22.2653	2.33708
ENSG00000071462	0.894009	7.96121	0.962482	0.500896	25.9586	24.8571	2.34831
ENSG00000182919	0.798477	7.89335	1.98525	0.500134	10.4636	23.3265	2.62921
ENSG00000083782	0.00606327	0.173619	27.9266	0.504142	0.0700098	0.0204082	2.80899
ENSG00000068078	0.653234	6.71371	3.45013	0.51082	54.2891	17.4898	2.65169
ENSG00000055483	0.865511	7.92733	1.25253	0.50212	22.7509	24.2653	2.52809
ENSG00000179902	0.18415	3.22413	13.9748	0.494853	11.0868	6.08163	2.80899
ENSG00000164989	0.0771482	1.69293	21.2628	0.502527	1.26289	1.69388	2.32584
ENSG00000092607	0.225064	3.73349	12.7218	0.505478	6.99474	6.22449	2.74157
ENSG00000187987	0.0251738	0.717663	28.8204	0.49995	0.735514	0.408163	1.93258
ENSG00000163818	0.742595	7.5219	2.49649	0.500447	8.96508	21.898	2.50562
ENSG00000180398	0.924503	9.30998	0.770828	0.507391	49.0371	24.8776	1.29213
ENSG00000100030	0.894496	8.56878	0.979915	0.485968	29.6538	24.9388	0.775281
ENSG00000118690	0.342936	5.17553	9.84137	0.494384	3.25927	9.08163	2.93258
ENSG00000143368	0.926855	9.4121	0.749493	0.489775	48.5079	25	2.41573
ENSG00000092009	0.134499	2.6944	17.5987	0.49828	2.34861	4.38776	2.89888
ENSG00000135547	0.637588	7.0135	4.0587	0.497961	11.7266	18.449	0.876404
ENSG00000143819	0.94579	9.34799	0.519303	0.500336	148.02	24.7347	2.89888
ENSG00000157093	0.0177358	0.545655	30.3965	0.505214	2.1239	0.55102	2.95506
ENSG00000185825	0.959017	10.2819	0.449939	0.499225	130.876	25	1.61798
ENSG00000078808	0.953344	9.73757	0.475492	0.498536	121.948	25	2.14607
ENSG00000089486	0.908008	8.41307	0.891457	0.500131	40.1606	24.9592	1.38202
ENSG00000197601	0.877889	8.46871	1.17191	0.487403	26.3384	24.3673	1.94382
ENSG00000136573	0.0670815	1.62188	22.2558	0.491789	3.94834	2.04082	2.83146
ENSG00000151090	0.60971	6.85997	4.60805	0.498822	8.61531	16.898	2.60674
ENSG00000165506	0.72268	7.4818	2.9423	0.498487	6.00303	21.6327	1.86517
ENSG00000170956	0.0487054	1.28233	24.202	0.495035	2.10012	1.38776	2.79775
ENSG00000187778	0.920441	8.95578	0.765435	0.506368	42.3848	25	0.842697
ENSG00000137628	0.558481	6.72763	5.28768	0.499134	6.01042	15.4694	0.977528
ENSG00000107815	0.669151	7.18622	3.54574	0.503537	6.27797	19.3265	2.53933
ENSG00000127588	0.0790849	1.8403	21.8216	0.502075	5.22978	3.14286	2.83146
ENSG00000187796	0.349758	5.21806	9.71485	0.498824	3.4433	9.02041	2.82022
ENSG00000177427	0.776336	7.58591	2.21242	0.495005	8.86747	22.7755	2.04494
ENSG00000138794	0.698312	7.19509	3.12783	0.48576	9.9595	19.8367	2.19101
ENSG00000102870	0.803174	7.81312	1.96438	0.495877	10.572	23.449	2.8764
ENSG00000180488	0.75362	7.53045	2.52855	0.491147	8.08038	22	1.53933
ENSG00000110046	0.853439	7.57217	1.2931	0.500989	20.1238	24.4694	2.82022
ENSG00000173545	0.897684	8.42	0.947873	0.506456	30.1993	24.9592	1.35955
ENSG00000180834	0.487363	6.11561	6.51073	0.504864	18.71	13.0408	2.86517
ENSG00000164647	0.540944	6.53549	5.53817	0.498591	11.8398	15.4694	2.79775
ENSG00000173273	0.812818	7.52933	1.76702	0.502746	11.0913	23.7143	1.5618
ENSG00000033011	0.767151	7.49014	2.28653	0.497864	8.76549	22.5306	1.40449
ENSG00000141959	0.953618	10.1248	0.504028	0.490718	107.021	25	2.4382
ENSG00000169218	0.215888	3.64621	13.1147	0.492047	6.09231	6.57143	1.53933
ENSG00000182782	0.239624	3.74121	11.8469	0.502279	7.906	6.63265	2.49438
ENSG00000198915	0.304675	4.46712	10.3735	0.503419	4.41683	8.04082	2.19101
ENSG00000132846	0.649777	7.13157	3.90981	0.496387	5.95422	18.6327	2.52809
ENSG00000131269	0.833827	7.8396	1.56029	0.497558	14.9107	24.0816	1.88764
ENSG00000213339	0.932868	9.09492	0.68273	0.483605	59.7753	24.9184	2.46067
ENSG00000177595	0.856297	7.76695	1.3108	0.500003	20.0433	24.4286	1.40449
ENSG00000140044	0.8055	7.92137	1.90669	0.509837	12.776	23.3878	1.38202
ENSG00000179361	0.603049	6.66712	4.37936	0.50266	6.59943	16.9184	2.22472
ENSG00000187664	0.207125	3.58806	13.8717	0.505099	6.0762	6	2.68539
ENSG00000119986	0.898363	7.86248	0.939568	0.508349	50.3902	24.5714	0.898876
ENSG00000198948	0.447797	5.85794	7.18265	0.498344	5.73649	12.3878	2.67416
ENSG00000134899	0.155956	3.0194	16.7936	0.49936	1.81367	3.69388	1.78652
ENSG00000004799	0.942763	10.2752	0.5897	0.493966	267.593	24.6327	1.04494
ENSG00000070669	0.891658	7.98472	1.0129	0.507919	36.7102	24.3061	2.39326
ENSG00000178904	0.757378	7.18687	2.29468	0.495952	8.78104	22.6122	1.49438
ENSG00000130734	0.893357	8.76161	1.07679	0.504557	25.7604	24.7755	2.23596
ENSG00000124422	0.933765	9.35482	0.667807	0.495089	65.373	25	1.01124
ENSG00000091436	0.760958	7.45667	2.35974	0.511933	27.738	20.7959	2.14607
ENSG00000182095	0.883396	8.13117	1.09514	0.50756	31.0348	24.6122	1
ENSG00000085117	0.888084	8.24118	1.0361	0.503622	30.0572	24.7755	2.67416
ENSG00000089091	0.210431	3.64615	13.6406	0.492087	2.26442	5.5102	1.57303
ENSG00000137266	0.750398	7.47665	2.4431	0.508376	9.66372	22	1.02247
ENSG00000128891	0.459687	5.95621	7.06427	0.49798	3.19547	12.9592	2.55056
ENSG00000175414	0.5622	6.6465	5.23549	0.488381	4.78162	16.1633	2.20225
ENSG00000024526	0.0427309	1.20909	26.4724	0.512187	0.631083	1.22449	2.19101
ENSG00000111880	0.745139	7.52461	2.48679	0.505853	8.06973	22.102	2.04494
ENSG00000146833	0.84405	7.70569	1.40898	0.507907	18.1451	24.0816	1
ENSG00000164916	0.77628	7.2555	2.00204	0.505276	10.7583	23.2041	0.258427
ENSG00000127831	0.0625679	1.55411	23.4813	0.487507	4.72754	2.14286	2.48315
ENSG00000179041	0.867248	8.35218	1.27629	0.505316	18.9764	24.551	1.95506
ENSG00000163508	0.0898797	2.0403	20.1659	0.50241	2.30175	2.53061	2.31461
ENSG00000181045	0.828223	8.01774	1.63044	0.509886	17.9611	23.6122	2.13483
ENSG00000134201	0.646869	6.92101	3.86179	0.51338	12.8062	18.2857	2.32584
ENSG00000089682	0.464517	6.04413	6.90041	0.496736	3.4633	13.102	2.29213
ENSG00000037757	0.819463	7.64406	1.58799	0.503747	17.746	23.6531	1.50562
ENSG00000267508	0.130353	2.58267	16.929	0.507176	1.71416	3.16327	1.48315
ENSG00000124383	0.862129	8.11668	1.22493	0.50109	20.4323	24.551	1.89888
ENSG00000117020	0.814049	7.65124	1.75073	0.504281	21.8424	22.9388	1.42697
ENSG00000171861	0.853815	7.78272	1.36401	0.504133	16.8159	24.4082	1.89888
ENSG00000004766	0.778678	7.6712	2.27942	0.510485	8.16446	22.3265	1.31461
ENSG00000164744	0.0182486	0.598037	29.3403	0.502735	1.41244	0.530612	2.92135
ENSG00000197756	0.97014	11.2132	0.360135	0.511031	260.072	25	1.20225
ENSG00000120868	0.660384	7.0985	3.55024	0.487254	5.66407	19.6327	2.35955
ENSG00000099991	0.882191	7.76621	1.02924	0.500048	27.705	24.7347	1.31461
ENSG00000182578	0.791094	7.80493	2.08501	0.496238	23.9969	22.3673	1.44944
ENSG00000033178	0.773415	7.80779	2.23671	0.494603	9.97366	22.7347	2.96629
ENSG00000039319	0.838364	7.39016	1.45774	0.496626	15.142	24.4898	1.91011
ENSG00000178761	0.878816	8.46755	1.15984	0.510897	23.5801	24.4898	2.77528
ENSG00000169925	0.828696	7.54654	1.52381	0.502284	13.3713	24.3673	1.2809
ENSG00000142686	0.844584	7.68291	1.43377	0.50005	22.8905	23.7143	2.35955
ENSG00000167286	0.225643	3.78552	13.0327	0.497862	6.0513	6.20408	2.8764
ENSG00000140009	0.0536113	1.42592	24.6884	0.501877	0.785606	1.42857	2.8764
ENSG00000177885	0.92857	8.75697	0.674241	0.503172	62.5843	25	1.61798
ENSG00000117984	0.974931	12.1923	0.317776	0.503472	521.799	25	1.95506
ENSG00000158106	0.755899	7.79145	2.4358	0.498212	18.0858	21.551	1.89888
ENSG00000163346	0.949393	9.6788	0.532111	0.490549	114.449	25	1.5618
ENSG00000090863	0.91676	8.58785	0.763198	0.511683	44.2985	25	1.03371
ENSG00000108830	0.543362	6.33003	5.38416	0.501119	16.8539	15.3469	2.89888
ENSG00000115904	0.847507	7.49354	1.39121	0.491027	16.9457	24.3061	1.86517
ENSG00000106397	0.906937	8.82642	0.877867	0.502799	37.1967	24.9796	1.5618
ENSG00000162302	0.905935	8.42265	0.89866	0.494199	31.325	24.9796	0.629213
ENSG00000196208	0.375749	5.28473	8.74171	0.502996	11.4839	10.2653	2.20225
ENSG00000004948	0.0151872	0.517052	32.3376	0.492854	0.286784	0.346939	2.8764
ENSG00000110844	0.769766	7.35037	2.23476	0.495335	10.5743	22.4898	1.51685
ENSG00000153789	0.0566369	1.45052	25.4145	0.512681	1.68499	1.83673	2.95506
ENSG00000006744	0.917964	8.61039	0.786009	0.499447	39.9689	24.9796	1.74157
ENSG00000011422	0.588546	6.65148	4.6277	0.510246	13.4962	16.4898	2.69663
ENSG00000130561	0.0253895	0.776286	29.9401	0.488025	0.420325	0.918367	2.96629
ENSG00000148824	0.90407	8.31568	0.849994	0.509695	34.3765	24.9388	1.8427
ENSG00000153253	0.24885	4.05159	12.1244	0.494582	2.77796	6.71429	2.13483
ENSG00000183527	0.831607	7.72337	1.55468	0.491456	16.1644	23.8776	2.35955
ENSG00000147481	0.0611607	1.58375	25.0014	0.493461	0.754594	2.2449	2.97753
ENSG00000142657	0.942802	8.91393	0.606011	0.49615	96.2535	24.9796	1.98876
ENSG00000168610	0.933359	9.12399	0.628045	0.490371	85.0267	25	1.75281
ENSG00000110756	0.76148	7.52515	2.36966	0.500322	9.42762	22.3673	2.21348
ENSG00000131788	0.903515	8.81766	0.956825	0.496936	40.5331	24.9184	2.47191
ENSG00000083544	0.809111	7.71807	1.81364	0.501464	9.93538	23.8163	0.629213
ENSG00000092758	0.645183	6.89828	3.81007	0.507036	18.8835	18.0408	2.96629
ENSG00000176928	0.242137	4.07245	12.7359	0.499192	2.16219	6.10204	1.85393
ENSG00000127418	0.885872	8.66311	1.11488	0.495137	28.3307	24.551	1.66292
ENSG00000189320	0.262275	4.13506	11.4947	0.494388	4.41894	7.73469	2.02247
ENSG00000239382	0.842688	7.73672	1.46833	0.50231	14.0231	24.3469	2.62921
ENSG00000080573	0.858936	8.13246	1.31879	0.48807	32.7784	23.7143	2.07865
ENSG00000114648	0.791274	7.48728	1.96772	0.499634	10.7426	23.2245	2.34831
ENSG00000118804	0.742527	7.63971	2.6999	0.491235	16.9497	20.9184	2.55056
ENSG00000106483	0.483779	6.00017	6.49269	0.504833	47.7057	12.9796	2.89888
ENSG00000203943	0.0622442	1.55144	22.8784	0.505067	1.09712	1.59184	2.2809
ENSG00000186417	0.406077	5.55068	8.0546	0.511131	7.74264	11.3061	2.92135
ENSG00000136197	0.757356	7.38623	2.35648	0.493415	7.31722	22.7347	1.20225
ENSG00000198807	0.0837661	1.87024	20.5578	0.491154	2.82131	2.36735	2.75281
ENSG00000144668	0.586124	6.82043	4.8612	0.479766	9.95959	16	2.38202
ENSG00000115423	0.06297	1.56901	23.5342	0.510166	0.849684	1.61224	2.69663
ENSG00000198300	0.658913	6.92834	3.70351	0.498865	29.7808	18.3061	1.03371
ENSG00000130413	0.404159	5.63084	8.23228	0.502466	5.36364	11.4898	2.06742
ENSG00000136950	0.89362	8.15035	0.968061	0.509198	29.1934	24.9388	2.02247
ENSG00000114439	0.802338	7.45089	1.85155	0.504942	12.2667	23.5714	1.83146
ENSG00000109452	0.355597	5.07281	9.17396	0.501086	3.57301	9.79592	2.06742
ENSG00000149798	0.824307	7.79465	1.61878	0.49531	18.9645	23.7143	1.66292
ENSG00000167098	0.0137266	0.504011	32.2222	0.498564	1.29512	0.510204	2.95506
ENSG00000040731	0.170123	3.0432	15.2066	0.507664	3.69903	5.95918	2.89888
ENSG00000156639	0.924675	8.79374	0.70584	0.492113	42.8861	25	2.16854
ENSG00000168916	0.71825	7.51603	2.95126	0.489564	7.43439	21.0816	0.483146
ENSG00000167244	0.710375	7.47032	2.88912	0.506132	31.3357	19.8367	2.94382
ENSG00000144357	0.845484	7.70269	1.4563	0.495684	16.6499	24.3673	0.898876
ENSG00000087589	0.0873501	1.92871	20.024	0.510478	1.39389	2.02041	2.16854
ENSG00000041353	0.274678	4.31269	11.36	0.49342	3.62669	7.53061	2.24719
ENSG00000147416	0.939425	9.74284	0.58453	0.50206	83.1588	25	1.88764
ENSG00000128849	0.730159	7.29571	2.61393	0.509109	14.5674	21.3469	2.57303
ENSG00000135447	0.640847	7.13146	3.91442	0.505214	33.511	17.5102	2.92135
ENSG00000121053	0.0302453	0.859428	27.7398	0.495063	0.75439	0.632653	2.92135
ENSG00000186526	0.031964	0.970352	29.3362	0.505393	2.16637	1.28571	2.7191
ENSG00000063241	0.90111	8.42679	0.915054	0.497129	31.7192	24.8776	0.876404
ENSG00000103671	0.856487	7.76686	1.30042	0.504271	16.2519	24.6122	1.16854
ENSG00000143079	0.741208	7.83317	2.69695	0.499578	10.1724	21.0612	0.977528
ENSG00000183624	0.913802	8.44602	0.810403	0.494493	35.4439	25	1.4382
ENSG00000129757	0.901301	8.67618	0.968384	0.506678	64.2142	24.2653	2.35955
ENSG00000163006	0.0933585	2.05693	20.1005	0.504188	1.57817	2.10204	2.34831
ENSG00000211898	0.150473	2.86831	15.9678	0.510122	12.0351	4.73469	3
ENSG00000166902	0.924286	8.30031	0.693669	0.491288	46.3852	25	0.674157
ENSG00000213088	0.865919	7.94347	1.28573	0.514187	87.4662	22.7959	2.75281
ENSG00000179409	0.702585	7.36463	3.0021	0.500604	12.5672	20.1224	0.932584
ENSG00000203812	0.00997507	0.30377	30.0345	0.507039	0.168216	0.122449	1.08989
ENSG00000112308	0.946969	9.4729	0.570776	0.494912	72.8159	25	2.04494
ENSG00000132912	0.891724	8.5877	1.03667	0.499329	25.4477	24.8776	1.22472
ENSG00000134905	0.871972	7.57451	1.116	0.509541	20.9938	24.7959	1.78652
ENSG00000010256	0.957824	9.77837	0.458349	0.493953	136.577	25	0.94382
ENSG00000105366	0.131343	2.7527	18.1443	0.516636	1.77482	3.69388	2.13483
ENSG00000165828	0.127232	2.4894	16.9753	0.500455	17.451	3.18367	2.91011
ENSG00000186281	0.381115	5.52778	9.13692	0.495365	3.49818	9.57143	2.69663
ENSG00000147475	0.817486	7.60581	1.70817	0.495775	11.1697	23.9184	1.07865
ENSG00000158296	0.351268	5.02261	9.02123	0.477833	5.725	9.79592	2.96629
ENSG00000204366	0.539844	6.65257	5.64592	0.502662	4.45009	15.3469	0.595506
ENSG00000169908	0.906612	8.6777	0.864718	0.504831	76.7744	24.2857	2.74157
ENSG00000110921	0.829209	7.71088	1.64257	0.507291	14.3282	23.8776	1.26966
ENSG00000170899	0.891373	8.09398	1.02725	0.50962	44.2525	24.3673	2.41573
ENSG00000139914	0.246124	3.91835	11.946	0.498259	8.21136	6.30612	1.01124
ENSG00000144824	0.580315	6.81805	4.91179	0.502998	12.7189	16	1.62921
ENSG00000003393	0.799177	7.78102	1.95977	0.493082	12.9817	23.1224	1.80899
ENSG00000138785	0.794879	7.68049	2.02503	0.493417	8.90317	23.5918	0.696629
ENSG00000196296	0.114636	2.37284	18.5198	0.502877	27.4544	2.69388	2.97753
ENSG00000075624	0.984313	14.857	0.242171	0.516566	3419.41	25	2.20225
ENSG00000153002	0.209921	3.73696	13.7229	0.501076	295.645	6.02041	2.96629
ENSG00000151914	0.879094	8.36007	1.1553	0.507607	30.5638	24.3469	2.13483
ENSG00000175066	0.702244	7.42627	3.19294	0.508402	10.1827	20.0204	2.23596
ENSG00000188747	0.845283	7.81314	1.41432	0.497046	21.3849	24.0612	2.55056
ENSG00000173218	0.434058	5.77622	7.50535	0.49053	3.46552	12.5306	2.1573
ENSG00000063177	0.977163	12.2623	0.298488	0.503988	631.853	25	1.86517
ENSG00000104973	0.921034	8.87336	0.790863	0.493676	46.9291	25	0.404494
ENSG00000198455	0.645068	7.01542	3.89622	0.48446	5.10238	18.8571	2.16854
ENSG00000152137	0.925393	9.34504	0.716375	0.487904	140.665	24.0816	1.39326
ENSG00000151023	0.146747	2.81086	16.5577	0.493114	1.51677	4.71429	2.89888
ENSG00000109103	0.849466	8.13031	1.40582	0.499014	17.181	24.2857	2.96629
ENSG00000160991	0.614617	6.70597	4.12375	0.480878	8.35592	17.7959	2.03371
ENSG00000181192	0.834424	7.6288	1.47623	0.492902	12.7047	24.4694	1.32584
ENSG00000121073	0.897402	8.27025	0.942904	0.506819	31.6395	25	2.78652
ENSG00000141574	0.538038	6.4218	5.40166	0.504684	17.1112	15.1429	1.51685
ENSG00000177981	0.867765	7.94311	1.22509	0.496601	18.4881	24.8571	1.47191
ENSG00000142192	0.96934	11.5958	0.362894	0.510636	273.64	25	2.73034
ENSG00000162378	0.821965	7.77879	1.64664	0.510928	13.1278	23.9796	2.49438
ENSG00000172239	0.900394	8.74791	0.985133	0.496298	30.4049	24.6735	1.57303
ENSG00000077157	0.875491	8.33996	1.20463	0.487458	51.3538	23.9388	2.83146
ENSG00000163516	0.91447	8.53631	0.781615	0.507534	49.1742	24.9388	1.53933
ENSG00000068120	0.919144	9.1287	0.770019	0.499241	45.7394	25	1.52809
ENSG00000156650	0.738467	7.21799	2.50509	0.49312	7.89058	21.9184	0.752809
ENSG00000173641	0.745027	7.63106	2.55763	0.491798	160.734	18.551	2.55056
ENSG00000169155	0.758741	7.27321	2.27922	0.496887	8.34566	22.4898	2.61798
ENSG00000186479	0.23333	3.838	12.6497	0.502305	3.14672	6.32653	1.8427
ENSG00000197776	0.702249	7.25911	3.06386	0.495616	7.68448	20.5306	2.06742
ENSG00000134444	0.81932	7.28728	1.60483	0.510089	13.9914	23.7143	1.7191
ENSG00000160799	0.925126	9.19975	0.811104	0.497035	43.7123	25	0.910112
ENSG00000135632	0.87547	7.94877	1.17744	0.494775	20.4092	24.6531	2.58427
ENSG00000175573	0.938651	9.5846	0.653767	0.49135	61.1052	25	1.89888
ENSG00000079689	0.222809	3.72859	12.6865	0.497937	9.44903	7.16327	2.64045
ENSG00000144647	0.881805	8.4409	1.13259	0.512811	28.2511	24.6531	2.73034
ENSG00000165246	0.173235	3.28783	15.3497	0.505919	1.62391	5.89796	2.79775
ENSG00000064547	0.604929	6.7652	4.55633	0.500166	13.7407	16.6122	1.66292
ENSG00000164929	0.487487	6.05805	6.35175	0.499238	34.3617	12.5918	2.69663
ENSG00000105197	0.886402	8.48971	1.10191	0.487205	20.9225	24.8367	1.42697
ENSG00000131914	0.0178668	0.541955	30.499	0.507404	0.278984	0.469388	2.75281
ENSG00000141441	0.656855	7.20142	3.81879	0.502302	6.15612	19	1.89888
ENSG00000163017	0.636662	6.89816	3.90087	0.496913	640.432	15.3673	2.5618
ENSG00000196597	0.299252	4.57263	10.773	0.493313	2.63803	7.53061	1.07865
ENSG00000141646	0.854109	8.1654	1.3447	0.50092	18.6418	24.4898	1.7191
ENSG00000180644	0.290893	4.45122	11.1398	0.504406	8.59806	7.63265	2.78652
ENSG00000173597	0.122643	2.55246	18.177	0.497119	3.00244	3.18367	2.82022
ENSG00000174456	0.724003	7.24032	2.80399	0.493059	9.3416	21.1224	1.8764
ENSG00000094880	0.841618	8.17983	1.52773	0.503472	14.4344	24.1224	1.41573
ENSG00000137216	0.905616	8.57479	0.879896	0.498122	32.566	24.9796	2.49438
ENSG00000183770	0.0815772	1.81985	20.6305	0.503565	4.32057	2.59184	2.93258
ENSG00000116922	0.7091	7.28489	2.96289	0.493965	6.70522	20.9388	1.88764
ENSG00000111678	0.946798	9.01843	0.518389	0.500814	98.5878	25	1.30337
ENSG00000116604	0.91387	8.60531	0.805509	0.498561	48.673	24.9184	0.741573
ENSG00000135052	0.88906	8.25251	1.00421	0.490169	45.9529	24.3265	2.17978
ENSG00000063660	0.924451	9.12152	0.733751	0.502513	74.7164	24.5102	2.13483
ENSG00000168924	0.873731	8.55701	1.23585	0.507557	19.3644	24.7143	1.1573
ENSG00000197872	0.756487	7.42381	2.32853	0.504407	16.5365	21.4898	1.11236
ENSG00000100311	0.8061	7.67653	1.78057	0.505462	16.2688	23.3265	1.49438
ENSG00000136877	0.897148	8.79137	0.985475	0.500772	31.4676	24.8571	2.4382
ENSG00000165802	0.93839	9.37635	0.591184	0.503867	100.105	24.9592	2.74157
ENSG00000141526	0.690574	7.14188	3.18077	0.497807	17.6226	19.551	0.921348
ENSG00000214021	0.906415	8.68873	0.867457	0.498835	39.6987	24.8163	1.13483
ENSG00000124571	0.839286	8.18511	1.60694	0.49946	14.3419	23.7959	1.92135
ENSG00000178764	0.873341	8.23713	1.21154	0.502712	20.0735	24.9184	1.8764
ENSG00000183060	0.74453	7.6332	2.62014	0.50289	7.60103	21.9796	1.77528
ENSG00000112144	0.776807	7.62853	2.24797	0.490794	10.0141	22.4694	2.33708
ENSG00000134247	0.756689	7.27872	2.28324	0.500077	20.7755	21.4898	1.95506
ENSG00000011007	0.866941	8.11284	1.24545	0.494562	19.6838	24.6122	1.52809
ENSG00000110107	0.941779	9.49942	0.585179	0.498927	89.1087	25	0.617978
ENSG00000136436	0.930561	9.12412	0.709445	0.499307	52.6516	25	2.01124
ENSG00000101224	0.913407	8.65969	0.831144	0.495017	47.7171	24.9388	2.23596
ENSG00000004399	0.892082	8.22607	1.00928	0.495242	37.3712	24.7551	1.60674
ENSG00000106211	0.976584	13.8612	0.320109	0.50392	1032.58	25	2.03371
ENSG00000254636	0.0245796	0.742283	28.8385	0.495876	0.455218	0.612245	2.97753
ENSG00000105053	0.849854	7.96375	1.43252	0.492556	16.3127	24.3469	1.50562
ENSG00000111319	0.388879	5.28529	8.40029	0.494956	25.3619	10.6939	2.01124
ENSG00000125966	0.284468	4.45962	11.222	0.499704	7.57161	7.46939	2.41573
ENSG00000147162	0.952672	9.79381	0.497399	0.501801	130.062	25	1.8427
ENSG00000180329	0.835431	7.97704	1.61318	0.506101	12.4279	24.3673	1.60674
ENSG00000135299	0.633712	7.01309	4.05478	0.50716	7.61263	17.9592	1.2809
ENSG00000129235	0.889546	8.44908	1.09606	0.50385	26.7082	24.7755	1.76404
ENSG00000131732	0.737723	7.32632	2.63347	0.504005	7.65976	22.0204	1.86517
ENSG00000250067	0.869713	7.78488	1.21628	0.499845	35.0938	24.2653	2.94382
ENSG00000065613	0.896512	8.43446	1.02836	0.498831	26.6405	24.8367	2.03371
ENSG00000229117	0.975209	12.9317	0.324893	0.494256	495.27	25	1.52809
ENSG00000145431	0.618216	7.04039	4.20066	0.490624	8.8188	17.7755	2.59551
ENSG00000049860	0.922214	8.76681	0.752473	0.504784	51.8852	24.9796	2.58427
ENSG00000113013	0.953964	10.1073	0.483532	0.488947	120.256	25	0.52809
ENSG00000074276	0.0849905	1.85245	20.2257	0.515007	4.12322	2.34694	2.59551
ENSG00000156172	0.344964	5.14763	9.98124	0.511958	2.65764	8.73469	2.02247
ENSG00000107581	0.926667	9.06457	0.656801	0.503193	65.7809	25	1.50562
ENSG00000112079	0.905325	7.96236	0.844249	0.499984	39.2878	24.9184	1.02247
ENSG00000187325	0.869936	8.33356	1.24291	0.508899	21.3004	24.6122	1.83146
ENSG00000056050	0.903837	8.9788	1.00602	0.504135	29.6249	24.8163	2.11236
ENSG00000254901	0.857709	8.22341	1.43307	0.504039	13.6126	24.5918	2.02247
ENSG00000128591	0.687545	7.50037	3.38081	0.504834	91.2684	17.9592	2.68539
ENSG00000092421	0.70427	7.3899	3.00728	0.506494	10.2669	20.5918	0.707865
ENSG00000164171	0.425656	5.88181	7.99952	0.501925	5.73285	11.2857	1.8764
ENSG00000062582	0.950829	9.55583	0.533693	0.506371	79.7224	25	1.7191
ENSG00000115694	0.930199	8.90444	0.704943	0.484342	51.3646	25	2.57303
ENSG00000131808	0.0168989	0.560674	31.1629	0.510684	10.7217	0.55102	2.96629
ENSG00000158428	0.0911154	1.97387	19.5902	0.507876	1.37916	2.57143	2.80899
ENSG00000179933	0.881785	8.22565	1.05109	0.48869	25.9501	24.9592	2.23596
ENSG00000109458	0.784032	6.96677	1.99188	0.501276	11.3085	22.5918	2.14607
ENSG00000129170	0.0711017	1.6261	21.4307	0.496455	41.1896	2.08163	2.93258
ENSG00000042088	0.530012	6.53439	5.82826	0.507667	4.02192	14.7551	1.86517
ENSG00000109189	0.758609	7.26352	2.25512	0.501545	10.2074	22.5306	1.68539
ENSG00000124429	0.165803	3.08642	15.2557	0.505934	12.2542	4.91837	2.58427
ENSG00000165568	0.262394	4.17494	11.7773	0.50481	2.95185	6.7551	2.61798
ENSG00000076944	0.734271	7.44846	2.70696	0.501555	33.7905	19.7755	2.49438
ENSG00000165689	0.891359	8.62725	1.08312	0.512306	25.9735	24.8367	1.61798
ENSG00000104177	0.591522	6.86675	4.83921	0.50314	8.0087	16.7551	1.05618
ENSG00000140416	0.935919	9.37428	0.600108	0.494197	231.423	24.7755	2.50562
ENSG00000184634	0.860322	8.30173	1.32299	0.505177	21.4704	24.3469	0.359551
ENSG00000164117	0.858329	8.00669	1.3093	0.500677	17.2536	24.551	2.35955
ENSG00000114770	0.856561	7.82615	1.32149	0.506419	22.7606	24.102	2.65169
ENSG00000104870	0.933782	9.49055	0.613554	0.489318	96.9676	25	2.91011
ENSG00000004975	0.890966	8.71609	0.999463	0.497682	30.2004	24.8571	0.325843
ENSG00000131475	0.914488	8.46946	0.834528	0.486796	38.8455	25	1.59551
ENSG00000185499	0.565993	6.56654	5.08179	0.498483	33.4938	15.0204	2.1573
ENSG00000144554	0.179108	3.2154	14.7006	0.512728	2.20125	4.34694	2.58427
ENSG00000178057	0.933056	9.36567	0.645303	0.504522	69.0138	25	1.1573
ENSG00000186918	0.900212	8.631	0.955673	0.492388	38.6434	24.8367	1.76404
ENSG00000163430	0.920506	8.9853	0.778439	0.509875	118.972	24.3469	1.85393
ENSG00000159720	0.948183	9.85601	0.568922	0.500959	86.7275	25	2.01124
ENSG00000163171	0.712234	7.53923	3.0263	0.497801	19.8715	19.6735	0.808989
ENSG00000179636	0.0351449	0.957478	27.1719	0.491432	7.72528	0.795918	2.88764
ENSG00000173662	0.0237824	0.69496	26.9813	0.502645	0.498739	0.530612	0.966292
ENSG00000135617	0.915261	8.81109	0.83829	0.513904	35.2938	24.9592	2.40449
ENSG00000156398	0.327237	4.92018	10.0194	0.49083	3.13289	8.69388	2.19101
ENSG00000157184	0.77792	7.40957	2.08814	0.495357	9.49814	22.8776	2.21348
ENSG00000277972	0.911781	8.7619	0.843576	0.489944	39.3365	25	1.66292
ENSG00000001497	0.883054	8.6913	1.14522	0.502256	26.7189	24.6735	0.808989
ENSG00000079999	0.906294	8.65197	0.850951	0.510039	35.4529	25	1.07865
ENSG00000076513	0.876679	7.72545	1.06888	0.508483	25.0749	24.7347	2.25843
ENSG00000156675	0.51461	6.31926	5.92752	0.499554	8.27403	14.4898	1.82022
ENSG00000104835	0.864011	8.27289	1.29972	0.499085	18.3281	24.5306	1.75281
ENSG00000234745	0.980787	12.9369	0.27529	0.498013	1368.36	25	1.50562
ENSG00000075673	0.0288895	0.888234	30.0662	0.498209	0.607929	0.979592	2.89888
ENSG00000138069	0.956446	10.4248	0.474322	0.514864	126.792	25	1.82022
ENSG00000166856	0.0639717	1.59551	23.2477	0.507111	1.27247	1.83673	2.91011
ENSG00000135678	0.653757	6.90128	3.6874	0.500527	13.7866	18.4082	2.64045
ENSG00000124006	0.90181	8.62544	0.963363	0.505155	46.8472	24.3673	1.5618
ENSG00000107201	0.736007	7.22494	2.60821	0.50298	8.87165	21.7551	1.40449
ENSG00000127527	0.854356	8.60912	1.4922	0.502905	14.1918	24.2653	0.876404
ENSG00000121680	0.864278	8.07373	1.24357	0.49985	18.3667	24.8571	1.85393
ENSG00000123561	0.0159702	0.508438	31.053	0.503936	1.35584	0.510204	3
ENSG00000172780	0.554898	6.34764	5.11465	0.503076	4.99441	15.8367	2.42697
ENSG00000071082	0.964575	11.0522	0.389355	0.496609	209.192	25	1.17978
ENSG00000148153	0.788633	7.37719	1.99634	0.492475	8.72323	23.4082	1.64045
ENSG00000129810	0.0265466	0.748866	28.5382	0.502787	0.365498	0.632653	2.65169
ENSG00000171224	0.691449	7.2352	3.16147	0.512067	15.985	20.1633	2.24719
ENSG00000151502	0.911395	8.93946	0.906807	0.496865	35.3642	24.9796	2.31461
ENSG00000153822	0.236337	3.94548	12.8454	0.506487	7.34356	7.08163	2.47191
ENSG00000134697	0.824542	7.61788	1.58374	0.498374	15.175	24	2.57303
ENSG00000204131	0.476301	6.01097	6.72345	0.498671	4.82069	13.2041	1.66292
ENSG00000274211	0.788309	7.4792	1.99633	0.496821	13.4233	23.1633	2.62921
ENSG00000102901	0.920142	8.84602	0.741256	0.495818	51.2116	25	2.91011
ENSG00000133110	0.524421	6.39864	5.84496	0.514744	29.5147	14.2653	2.14607
ENSG00000093000	0.833315	7.80618	1.55493	0.496348	13.8601	23.9592	0.58427
ENSG00000107338	0.805243	7.92564	1.8882	0.490199	16.8913	22.9184	1.55056
ENSG00000198691	0.01821	0.587397	30.4161	0.500791	0.528132	0.326531	2.89888
ENSG00000148677	0.169794	3.13362	15.3475	0.495051	104.553	4.61224	2.96629
ENSG00000243978	0.0310275	0.880812	27.345	0.50551	0.664042	0.77551	2.94382
ENSG00000162510	0.0123801	0.350766	30.8806	0.497616	0.310511	0.122449	2.93258
ENSG00000092621	0.820513	7.70397	1.75317	0.507908	25.4941	22.449	0.94382
ENSG00000117533	0.842028	7.45794	1.39232	0.502538	16.7801	24.2857	2.10112
ENSG00000159399	0.572232	6.64306	5.01654	0.496215	14.997	15.3265	2.03371
ENSG00000022267	0.953366	9.66484	0.502106	0.511182	275.275	24.6531	2.65169
ENSG00000160410	0.896767	8.8113	1.04054	0.510781	41.3033	24.6939	1.83146
ENSG00000112992	0.865115	8.50951	1.30569	0.496626	19.178	24.4082	1.93258
ENSG00000130635	0.669904	7.05331	3.57648	0.502733	39.1437	17.6939	3
ENSG00000106006	0.181166	3.2892	15.2593	0.510091	2.34061	6.61224	1.05618
ENSG00000182810	0.787715	7.64435	2.097	0.504845	10.3947	23.2245	2.1236
ENSG00000256683	0.705921	7.38944	3.10929	0.491956	6.95878	20.8367	2.21348
ENSG00000005194	0.899267	8.21158	0.929531	0.503813	30.359	25	2.60674
ENSG00000205403	0.714465	7.08035	2.96428	0.511147	29.1524	19.4082	2.89888
ENSG00000173482	0.858506	7.81659	1.287	0.503375	25.5783	24.1837	1.93258
ENSG00000129636	0.853725	7.93855	1.37887	0.493922	17.8929	24.3878	1.29213
ENSG00000121577	0.584025	6.72292	4.76448	0.507886	25.5155	15.9796	3
ENSG00000159147	0.80999	7.72448	1.83923	0.50867	13.0169	23.4898	3
ENSG00000078369	0.963626	10.8082	0.392035	0.499828	190.579	25	2.07865
ENSG00000079134	0.870347	7.69708	1.208	0.499151	21.4268	24.5714	2.29213
ENSG00000155875	0.0202812	0.617376	29.6845	0.506094	1.72578	0.530612	2.92135
ENSG00000188994	0.752267	7.42815	2.44568	0.501329	8.90629	22	1.24719
ENSG00000184381	0.866552	7.47538	1.1598	0.501671	22.9762	24.5102	1.58427
ENSG00000169439	0.897372	8.14553	0.905246	0.502179	54.7503	24.3878	0.865169
ENSG00000181513	0.858531	8.06164	1.32805	0.492083	19.0685	24.2857	2.03371
ENSG00000186364	0.588857	6.94169	4.82771	0.486581	4.63585	16.9796	1.37079
ENSG00000066032	0.249618	3.81123	11.6907	0.495929	8.38369	7.73469	2.91011
ENSG00000237172	0.705138	7.38823	3.06632	0.496597	12.7368	20.1837	1.24719
ENSG00000110367	0.915762	9.1757	0.868843	0.503202	37.4026	25	1.22472
ENSG00000120662	0.71452	7.16426	2.90949	0.491804	6.07905	20.7551	2.30337
ENSG00000269113	0.333299	4.89526	9.56931	0.486404	5.07049	9.7551	1.22472
ENSG00000147789	0.782026	7.49546	2.13001	0.492646	8.79212	22.9592	0.831461
ENSG00000168546	0.262416	4.33055	11.8771	0.503342	3.38152	6.77551	2.20225
ENSG00000126254	0.940994	9.38155	0.58832	0.493222	77.3131	25	0.640449
ENSG00000148343	0.882004	8.4543	1.16419	0.496636	22.225	24.7755	1.74157
ENSG00000188917	0.733566	7.38747	2.64399	0.511245	7.82787	21.5306	2.13483
ENSG00000163071	0.397818	5.62076	8.46886	0.495445	6.53076	11.2857	2.60674
ENSG00000114742	0.855147	7.82235	1.33196	0.501454	16.1634	24.6939	1.37079
ENSG00000145982	0.778806	7.48582	2.20367	0.492517	8.55251	22.8571	2.13483
ENSG00000173064	0.840144	8.29906	1.59366	0.493987	17.5123	23.8776	0.932584
ENSG00000147465	0.216331	3.68145	13.1846	0.494836	153.828	6.02041	2.83146
ENSG00000267467	0.0212484	0.643814	28.1411	0.504977	6.47207	0.591837	3
ENSG00000134321	0.355026	5.21824	9.81646	0.503371	3.80341	9.02041	2.01124
ENSG00000162931	0.308215	4.65315	10.4538	0.495075	5.76575	8.67347	1.76404
ENSG00000138801	0.889955	8.13156	1.00689	0.500233	35.3746	24.3673	1.98876
ENSG00000165271	0.855943	8.09767	1.36538	0.509757	19.7071	24.2449	1.92135
ENSG00000095370	0.783158	7.45414	2.11337	0.503257	14.6982	22.3878	2.68539
ENSG00000134698	0.839	8.03776	1.51476	0.494009	14.9029	24.449	2.41573
ENSG00000205609	0.00724225	0.185608	26.4729	0.511406	0.318146	0	0.921348
ENSG00000005175	0.787581	7.60995	2.06967	0.496172	9.7482	23.1837	0.88764
ENSG00000176155	0.732523	7.12199	2.56903	0.507587	9.95758	21.2653	0.640449
ENSG00000241106	0.342067	5.06006	9.94865	0.497044	6.17507	8.89796	2.74157
ENSG00000070366	0.748775	7.28111	2.45835	0.493421	8.27719	21.9388	1.26966
ENSG00000112183	0.479792	6.22214	6.72547	0.515738	11.9826	13.0816	2.74157
ENSG00000172116	0.133537	2.69652	17.2616	0.495107	2.70123	3.61224	2.78652
ENSG00000164300	0.797834	7.434	1.87752	0.494807	13.7097	23.2653	1.17978
ENSG00000100450	0.152944	2.81326	16.1812	0.488097	3.86701	3.89796	2.85393
ENSG00000095002	0.739381	7.11966	2.52163	0.500106	8.79662	22.0204	1.31461
ENSG00000107104	0.86225	7.98926	1.31312	0.498629	26.5567	24.3061	0.52809
ENSG00000233927	0.974528	11.4974	0.308626	0.505734	515.705	25	1.78652
ENSG00000128564	0.224124	3.73773	12.73	0.518601	17.2239	7	2.79775
ENSG00000157388	0.201972	3.50176	13.7542	0.505496	2.13897	5.55102	2.24719
ENSG00000185264	0.0180691	0.561354	31.1196	0.502769	3.37498	0.55102	2.89888
ENSG00000011143	0.780996	7.30616	2.10569	0.517348	9.94565	22.9592	2.02247
ENSG00000135824	0.131944	2.55724	16.9787	0.492338	2.72828	4.46939	2.95506
ENSG00000147432	0.0166395	0.511047	30.9081	0.498853	0.266157	0.44898	2.96629
ENSG00000130810	0.877562	8.15069	1.1127	0.492732	26.2458	24.7347	1.39326
ENSG00000152611	0.0563202	1.42715	23.9633	0.494424	1.86505	2.14286	2.74157
ENSG00000155066	0.43839	5.73014	7.29341	0.514487	17.7614	11.7347	1.91011
ENSG00000244045	0.820531	7.77045	1.74779	0.495944	10.5514	23.8776	2.03371
ENSG00000175106	0.312859	4.672	10.3193	0.486458	2.65216	8.02041	2.25843
ENSG00000004939	0.0467034	1.25112	23.5179	0.488194	3.66016	1.38776	2.96629
ENSG00000198208	0.566334	6.73948	5.2203	0.500732	7.55181	15.9796	1.91011
ENSG00000169340	0.025936	0.746763	29.1324	0.492411	3.90455	0.877551	2.89888
ENSG00000164104	0.928824	9.5517	0.686267	0.503354	63.5755	25	1.52809
ENSG00000115275	0.917029	8.6685	0.786762	0.508476	44.4511	24.9592	1.57303
ENSG00000198692	0.451511	5.93945	7.31624	0.483344	7.67026	15.3878	0.966292
ENSG00000011405	0.843647	7.64078	1.32097	0.504368	19.1136	24.3061	0.865169
ENSG00000140332	0.832684	7.8868	1.63251	0.493795	19.7732	23.3469	2.42697
ENSG00000089199	0.391326	5.2712	8.34223	0.505312	81.8105	10.5918	2.70787
ENSG00000163029	0.797869	7.94369	2.12323	0.49666	10.0766	22.7755	2.38202
ENSG00000139973	0.0932751	2.0824	20.6219	0.504929	1.36455	3.38776	2.32584
ENSG00000145626	0.0335258	1.01904	27.5698	0.503562	0.638849	1.34694	2.89888
ENSG00000101871	0.591564	6.90499	4.69424	0.508863	6.08135	16.7143	2.42697
ENSG00000132024	0.913986	8.8633	0.804444	0.50034	41.9701	25	1.34831
ENSG00000261052	0.0176815	0.527635	30.2345	0.487357	0.748567	0.22449	2.66292
ENSG00000157060	0.0205483	0.607766	29.6012	0.496563	4.27849	0.55102	2.91011
ENSG00000185829	0.034194	0.974455	28.7286	0.503113	0.922716	0.612245	1.79775
ENSG00000111058	0.501871	6.39923	6.16174	0.48965	4.92134	14.1224	2.77528
ENSG00000148396	0.898967	8.55633	1.01768	0.482016	27.7024	24.7347	1.83146
ENSG00000153046	0.792247	7.67226	2.10099	0.506649	11.2516	22.7551	0.853933
ENSG00000197798	0.838881	7.67975	1.48169	0.495909	13.518	24.5102	1.76404
ENSG00000085563	0.558041	6.49967	5.22081	0.501727	10.1253	15.8163	2.77528
ENSG00000168397	0.927778	9.12127	0.741971	0.493019	47.7061	25	2.46067
ENSG00000084110	0.125756	2.36194	16.7707	0.499633	5.61416	3.36735	1.32584
ENSG00000070915	0.0204876	0.566903	29.5328	0.501124	1.84784	0.489796	3
ENSG00000155975	0.834468	7.64134	1.52395	0.509281	13.2093	24.3061	1.75281
ENSG00000204673	0.880284	8.20184	1.12924	0.490495	21.1925	24.9388	1.8427
ENSG00000006432	0.345835	4.9693	9.33389	0.499347	4.77373	9.63265	1.98876
ENSG00000138138	0.87264	8.40596	1.19626	0.506181	21.0616	24.6531	1.93258
ENSG00000101311	0.221298	3.67819	12.9895	0.510342	3.88404	6.10204	1.68539
ENSG00000184678	0.907466	8.59978	0.874856	0.506212	49.9852	24.8571	0.247191
ENSG00000222018	0.0049602	0.145833	27.6475	0.49586	0.00182996	0	2.37079
ENSG00000085465	0.645238	7.01141	3.83285	0.488937	10.2036	19	2.96629
ENSG00000135476	0.126235	2.42987	17.8116	0.495838	2.20809	3.36735	2.60674
ENSG00000175787	0.39797	5.60387	8.41212	0.491363	3.09612	10.6327	0.393258
ENSG00000120709	0.87166	8.21877	1.17322	0.502815	24.0258	24.7755	0.786517
ENSG00000275126	0.00522991	0.142701	27.3549	0.500108	0.0137788	0	1.55056
ENSG00000100028	0.936211	9.80118	0.677304	0.502417	59.3801	25	1.30337
ENSG00000144063	0.177405	3.16423	15.1382	0.498854	3.37961	4.55102	2.57303
ENSG00000226685	0.00494905	0.139242	29.1015	0.491726	4.24023e-05	0	2.97753
ENSG00000107611	0.159156	2.92196	15.6489	0.482255	2.28158	4.02041	3
ENSG00000003436	0.65633	7.04465	3.63189	0.503266	22.9105	17.9388	1.79775
ENSG00000140006	0.658365	7.15416	3.62834	0.510376	5.17441	19.8776	2.14607
ENSG00000144233	0.836983	8.29531	1.60335	0.497889	15.6069	24.1633	2.42697
ENSG00000163874	0.701983	7.23042	3.10267	0.501815	24.6368	19.2857	1.79775
ENSG00000163683	0.865667	7.62244	1.1922	0.485053	22.013	24.2449	1.79775
ENSG00000177352	0.843734	8.09076	1.47858	0.493873	16.5081	24.0408	2.10112
ENSG00000162949	0.0888361	2.04595	20.7636	0.500214	2.35742	2.85714	1.38202
ENSG00000261587	0.173931	3.01899	14.2746	0.492106	3.6232	4.20408	2.96629
ENSG00000196466	0.4091	5.55379	8.0012	0.484644	3.00887	11	1.32584
ENSG00000212123	0.52118	6.51364	5.95599	0.508124	6.4778	14.4898	2.96629
ENSG00000108465	0.950305	9.82204	0.504383	0.496191	119.544	25	1.42697
ENSG00000152465	0.797362	7.59418	1.92389	0.497256	11.5878	23.4286	1.4382
ENSG00000168830	0.0560307	1.49075	24.9626	0.497187	0.822969	2.16327	1.33708
ENSG00000171357	0.533075	6.43128	5.6327	0.507201	5.49798	15.9388	1.14607
ENSG00000164821	0.0435727	1.18858	26.3952	0.513703	4.24668	1.46939	2.92135
ENSG00000183476	0.0255579	0.790402	29.2178	0.499456	0.382625	0.653061	2.82022
ENSG00000183807	0.527549	6.33309	5.61012	0.502797	8.30252	14.7551	2.91011
ENSG00000131067	0.891018	8.44287	0.947658	0.492569	37.9222	24.7755	1.83146
ENSG00000155761	0.0937523	2.08929	20.3458	0.490209	1.56803	2.55102	2.91011
ENSG00000162377	0.738176	7.3518	2.61574	0.505997	6.94091	21.8776	1.34831
ENSG00000165264	0.924396	8.66857	0.710245	0.490397	48.2004	25	0.775281
ENSG00000125733	0.921782	8.9855	0.737258	0.497566	90.001	24.4286	1.60674
ENSG00000115468	0.867981	8.02732	1.14777	0.497608	61.9575	23.551	2.25843
ENSG00000164816	0.0308054	0.862088	28.1217	0.501951	175.692	0.959184	2.96629
ENSG00000173744	0.861407	7.73683	1.30021	0.507548	17.6675	24.7143	1.83146
ENSG00000101966	0.824029	7.81385	1.62466	0.493072	10.8386	24.1429	2.02247
ENSG00000154174	0.894186	8.6183	0.952704	0.506277	36.4313	24.7551	1.68539
ENSG00000241058	0.828512	8.00836	1.68968	0.514323	13.2405	23.7551	1.76404
ENSG00000144504	0.613308	6.99528	4.29047	0.497758	6.16766	17.7143	2.55056
ENSG00000140398	0.84629	8.05381	1.50675	0.495085	18.5942	23.9796	1.37079
ENSG00000131389	0.828902	7.77201	1.65369	0.503029	22.8256	23.1633	2.03371
ENSG00000166924	0.455992	5.84597	7.10634	0.495073	12.5471	11.9796	2.86517
ENSG00000156011	0.663002	6.99485	3.52121	0.491416	14.0703	19.1224	2.76404
ENSG00000069248	0.873195	8.00856	1.23407	0.50209	18.3922	24.5306	2.31461
ENSG00000039139	0.045984	1.30578	26.4698	0.497513	0.664561	1.22449	2.83146
ENSG00000168386	0.659686	7.12739	3.74334	0.5103	30.9695	17.6327	1.48315
ENSG00000148484	0.897381	8.51448	0.993172	0.484639	35.6722	24.9796	2.49438
ENSG00000116171	0.898386	8.55509	0.929407	0.498421	30.3905	24.8367	2.1236
ENSG00000133800	0.703661	7.15049	2.97152	0.486715	34.1761	19.0204	2.86517
ENSG00000146469	0.393692	5.45798	8.51412	0.489971	10.4482	10.4694	1.88764
ENSG00000149260	0.80579	7.75203	1.86754	0.495322	18.3996	22.7347	2.13483
ENSG00000139211	0.634235	7.28636	4.14517	0.505702	16.6963	17.5102	2.24719
ENSG00000164056	0.836537	8.23065	1.67197	0.496124	55.2226	22.0816	1.60674
ENSG00000078900	0.129784	2.50129	16.77	0.486865	1.74565	3.7551	2.8427
ENSG00000162367	0.455806	6.03792	7.29442	0.502418	5.06625	12.5102	2.98876
ENSG00000072134	0.849762	8.08133	1.41323	0.505378	18.7226	23.9796	2.89888
ENSG00000086200	0.735762	7.28298	2.56646	0.497609	7.84589	21.8571	1.75281
ENSG00000017427	0.445274	5.8564	7.21534	0.509442	11.0523	12.3878	3
ENSG00000118496	0.599264	6.89223	4.58882	0.488189	6.41594	17.3878	1.05618
ENSG00000167306	0.361867	5.12475	9.06277	0.499326	5.29311	9.73469	1.4382
ENSG00000168385	0.950834	10.2193	0.509254	0.49483	112.733	25	1.80899
ENSG00000188559	0.755282	7.45341	2.40252	0.494733	12.8339	21.9184	0.764045
ENSG00000183023	0.322785	4.88948	10.029	0.503196	3.36332	8.95918	1.98876
ENSG00000158292	0.659223	7.13777	3.53624	0.493431	10.78	18.898	2.35955
ENSG00000143303	0.885449	8.02512	1.09507	0.50054	23.0925	24.898	1.92135
ENSG00000135063	0.744676	7.44346	2.59084	0.49279	17.4722	21.3061	1.58427
ENSG00000183077	0.845805	8.17798	1.49297	0.499084	17.6764	24.2041	2.8427
ENSG00000006747	0.184484	3.41007	14.656	0.497681	2.59052	5.16327	2.48315
ENSG00000166889	0.885009	7.96959	1.10242	0.502959	26.2443	24.7959	1.13483
ENSG00000101916	0.0778116	1.78661	21.0566	0.495741	2.86057	2.08163	2.89888
ENSG00000122042	0.903464	8.61909	0.933635	0.494146	39.4454	24.8163	2.75281
ENSG00000077063	0.585508	6.88372	4.96355	0.499885	6.05268	16.5714	1.88764
ENSG00000137880	0.580969	6.60675	4.69812	0.48906	6.0548	16.5918	2.38202
ENSG00000168273	0.782058	7.77426	2.21464	0.503205	8.75475	22.7959	2.38202
ENSG00000117122	0.471977	6.05773	6.80706	0.507132	9.9549	13.6735	2.94382
ENSG00000162620	0.0224731	0.669294	26.5982	0.499399	0.404911	0.489796	2.8427
ENSG00000157578	0.0488919	1.2542	24.2273	0.496954	1.80941	1.06122	2.78652
ENSG00000187726	0.0328871	0.889656	27.3644	0.496066	0.510381	0.77551	2.64045
ENSG00000007202	0.910168	8.73584	0.877806	0.494634	37.2378	25	1.80899
ENSG00000137225	0.0907351	2.03278	19.5779	0.49907	2.55206	2.42857	2.86517
ENSG00000139613	0.939673	9.60627	0.600711	0.489184	68.0738	25	0.539326
ENSG00000165644	0.835992	8.05748	1.54059	0.50856	19.855	23.5918	1.94382
ENSG00000136854	0.852343	8.19523	1.37367	0.513203	46.7764	23.4898	2.66292
ENSG00000144674	0.869682	7.70654	1.15028	0.505188	25.4744	24.4694	1.04494
ENSG00000111196	0.656387	7.23003	3.80751	0.498031	5.30404	19.2041	1.03371
ENSG00000204851	0.500679	6.26818	6.24457	0.49456	13.6584	13.9592	2.68539
ENSG00000034677	0.903726	8.32905	0.914783	0.508442	31.8264	24.9184	1.47191
ENSG00000102970	0.0461097	1.29781	26.9001	0.505247	0.785028	1.44898	1.91011
ENSG00000198712	0.988316	16.456	0.19677	0.507167	40371.3	25	0.752809
ENSG00000090776	0.848876	7.62044	1.37211	0.494955	32.7186	23.6122	0.921348
ENSG00000025156	0.843783	7.86483	1.51325	0.503917	17.371	24.102	2.98876
ENSG00000099337	0.565627	6.66975	5.00709	0.492032	13.5894	15.8776	1.20225
ENSG00000128524	0.959804	10.5747	0.424315	0.508301	174.795	25	1.83146
ENSG00000100938	0.910021	8.86288	0.799724	0.505566	38.2145	25	1.8764
ENSG00000163812	0.872162	8.10936	1.17069	0.502753	21.2329	24.7755	1.66292
ENSG00000166226	0.9377	9.57111	0.609503	0.498411	81.5873	25	1.89888
ENSG00000153233	0.14129	2.65585	16.3114	0.496723	1.99571	3.95918	2.5618
ENSG00000137124	0.768934	7.48333	2.29693	0.496396	37.9198	21.1633	1.48315
ENSG00000080608	0.819449	8.03183	1.66347	0.501593	19.2613	23.2245	1.35955
ENSG00000140807	0.442926	6.05899	7.68537	0.503192	5.52606	11.7755	2.91011
ENSG00000149100	0.889662	8.1108	0.983525	0.499724	27.6731	24.8571	1.57303
ENSG00000169710	0.914497	8.96909	0.823627	0.51133	91.1881	24.4898	2.93258
ENSG00000001629	0.848491	8.05645	1.42107	0.505646	16.543	24.2449	1.1573
ENSG00000160868	0.0602713	1.52476	23.3277	0.489945	13.3724	1.73469	2.73034
ENSG00000120088	0.148798	2.91923	16.355	0.484921	4.94769	5	2.8427
ENSG00000184220	0.669537	7.09881	3.44949	0.50333	5.93858	19.8367	2.21348
ENSG00000233803	0.00460966	0.140041	29.7653	0.496877	0.0024866	0	2.93258
ENSG00000065534	0.818631	7.75041	1.7223	0.503236	74.7104	21.6939	2.78652
ENSG00000127419	0.917392	8.50865	0.791512	0.488674	40.6338	25	1.60674
ENSG00000197622	0.939295	8.76218	0.555903	0.504213	95.0571	25	2.75281
ENSG00000100558	0.275319	4.13893	10.9692	0.502544	6.58031	8.12245	2.20225
ENSG00000134153	0.93312	9.34546	0.641546	0.501888	60.4142	25	1.93258
ENSG00000243725	0.891549	8.65708	1.05449	0.507142	26.9261	24.8367	0.595506
ENSG00000165410	0.857888	8.36748	1.35485	0.490846	29.7717	23.7755	2.40449
ENSG00000177602	0.0464582	1.27447	25.4073	0.497566	0.854935	1.30612	1.83146
ENSG00000274276	0.0422758	1.18778	26.9624	0.50243	0.665974	1.12245	2.86517
ENSG00000086730	0.451975	5.96271	7.26326	0.503844	8.47774	12.3061	2.78652
ENSG00000113194	0.862003	7.96554	1.28212	0.519302	19.2933	24.6122	1.85393
ENSG00000112038	0.00981704	0.320983	29.0153	0.485302	0.130781	0.183673	2.91011
ENSG00000121634	0.0148577	0.474255	30.4182	0.496393	0.288453	0.469388	2.97753
ENSG00000144199	0.824205	7.85858	1.66341	0.509728	17.6377	23.7143	1.77528
ENSG00000064218	0.0487767	1.26408	25.2493	0.50042	0.896902	1.73469	2.93258
ENSG00000239855	0.144991	2.86095	16.5264	0.510362	16.9205	5.91837	3
ENSG00000162654	0.576977	6.7003	4.84671	0.495835	8.57121	16.5918	1.68539
ENSG00000158079	0.684207	7.31686	3.30882	0.49578	6.76099	19.8776	1.74157
ENSG00000106683	0.860715	7.56051	1.25002	0.497482	26.0419	24.4898	1.19101
ENSG00000111885	0.823714	7.72305	1.64718	0.517518	31.9427	22.6939	1.65169
ENSG00000122034	0.930937	9.35629	0.688544	0.488562	51.0898	25	1.78652
ENSG00000178952	0.957332	10.1428	0.448605	0.507683	134.716	25	0.876404
ENSG00000124782	0.657438	7.03875	3.60738	0.478444	12.6587	18.3061	1.67416
ENSG00000204439	0.871873	8.19491	1.25525	0.499643	19.9354	24.6122	2.37079
ENSG00000104415	0.331174	4.74834	9.56695	0.505836	5.44194	9.57143	0.966292
ENSG00000163440	0.0166739	0.524163	31.3075	0.502578	3.19233	0.55102	2.89888
ENSG00000185294	0.0306326	0.870619	27.9533	0.507242	2.09284	1.04082	2.97753
ENSG00000177542	0.86632	8.17214	1.29414	0.511153	33.7424	24	1.91011
ENSG00000257743	0.0705275	1.73992	23.1809	0.490482	0.947033	2.14286	2.85393
ENSG00000100116	0.831459	7.50515	1.52674	0.496781	14.6778	23.9796	2.10112
ENSG00000114978	0.903872	8.60393	0.939507	0.50542	34.9635	24.9592	1.51685
ENSG00000127951	0.701011	7.53424	3.16804	0.494638	35.9291	19.0204	2.73034
ENSG00000162771	0.0193947	0.575676	30.1013	0.49777	2.44069	0.591837	2.97753
ENSG00000109685	0.760275	7.23375	2.33627	0.489641	7.93653	22.6122	1.46067
ENSG00000267631	0.00472231	0.138638	28.2339	0.498973	0.0128407	0	2.86517
ENSG00000204564	0.891578	8.22729	1.02339	0.506764	26.3304	24.8776	1.5618
ENSG00000090530	0.588748	6.70488	4.62783	0.502688	15.2441	16.3061	1.29213
ENSG00000107223	0.966128	11.6099	0.364714	0.506872	258.184	25	1.5618
ENSG00000166086	0.882432	7.7342	1.08811	0.496261	45.8301	23.8776	2.4382
ENSG00000280789	0.93181	9.02496	0.653915	0.495728	88.498	25	1.55056
ENSG00000132781	0.838124	8.01292	1.5368	0.502743	13.7214	24.1633	1.98876
ENSG00000109814	0.795404	7.55326	1.86965	0.505423	20.2308	22.8776	2.26966
ENSG00000184216	0.926445	9.02342	0.735298	0.486543	47.3988	25	1.67416
ENSG00000016082	0.105142	2.33455	19.7013	0.501847	2.53824	3.83673	2.70787
ENSG00000089250	0.168549	3.19149	15.6742	0.495889	1.92276	5.04082	2.76404
ENSG00000109654	0.810598	7.65322	1.8794	0.502423	20.6703	22.8367	2.59551
ENSG00000043039	0.203783	3.46878	13.6231	0.492618	14.9638	6.28571	2.96629
ENSG00000148339	0.862855	7.75479	1.25326	0.501652	27.1123	24.0816	2.42697
ENSG00000164332	0.888369	7.89671	1.00624	0.505313	24.7407	24.8571	1.40449
ENSG00000215217	0.237729	3.6877	11.8892	0.495795	4.5442	7.22449	2.78652
ENSG00000118007	0.733279	6.96284	2.47828	0.517887	11.4468	21.5102	0.617978
ENSG00000111640	0.981342	12.8332	0.25637	0.50413	1209.86	25	1.25843
ENSG00000100097	0.97453	11.563	0.30602	0.500848	709.375	25	2.48315
ENSG00000111537	0.0284101	0.814142	29.6788	0.496386	0.437484	0.77551	3
ENSG00000122188	0.0662722	1.58571	23.0334	0.506254	0.948434	1.71429	2.88764
ENSG00000176125	0.25522	4.35114	12.7153	0.491306	2.33707	6.53061	1.22472
ENSG00000171863	0.975388	12.2204	0.29917	0.496452	731.201	25	0.786517
ENSG00000069020	0.700201	7.14887	3.08632	0.498755	8.90968	20.449	2.31461
ENSG00000108733	0.70474	7.19314	3.08921	0.503049	6.09319	20.898	2.05618
ENSG00000067221	0.705728	7.11616	2.92565	0.503997	6.76185	21.2245	1.40449
ENSG00000118922	0.57701	6.90996	5.11794	0.509371	4.97449	16.2653	2.40449
ENSG00000092871	0.823775	7.53557	1.58931	0.498485	12.945	24.2245	1.06742
ENSG00000080644	0.0934254	2.06193	19.7993	0.502511	1.54969	2.7551	2.88764
ENSG00000134061	0.0729407	1.75952	21.956	0.491199	1.24796	1.81633	2.78652
ENSG00000204843	0.948592	10.2487	0.569125	0.507854	87.3551	25	1.48315
ENSG00000165309	0.0396536	1.06724	26.6588	0.486381	0.991784	1.18367	2.79775
ENSG00000100490	0.0925477	2.04402	19.9691	0.495598	1.26915	2.20408	2.60674
ENSG00000173480	0.553554	6.54096	5.33521	0.502032	4.32267	16	1.52809
ENSG00000143157	0.84891	7.95422	1.46745	0.488881	15.9393	24.3673	1.21348
ENSG00000251192	0.0839826	2.00605	21.2986	0.508674	1.62635	1.89796	2.41573
ENSG00000106080	0.678008	7.34397	3.49199	0.507773	6.83806	19.9796	1.40449
ENSG00000197893	0.0869606	1.85406	19.6545	0.503152	35.273	2.22449	2.95506
ENSG00000186376	0.67981	6.99468	3.3327	0.508941	6.82193	19.9796	1.05618
ENSG00000215301	0.941697	9.41323	0.563645	0.495549	90.4668	25	1.1573
ENSG00000075407	0.645741	6.7715	3.63831	0.50181	5.68793	19.5714	0.898876
ENSG00000163820	0.790703	7.7125	2.00856	0.501728	21.8186	22.1633	1.26966
ENSG00000152952	0.821639	7.64538	1.58833	0.504811	21.871	23.6327	1.91011
ENSG00000157502	0.261194	4.23234	11.7999	0.501184	9.92904	7.34694	2.57303
ENSG00000173230	0.885036	7.99834	1.01446	0.492147	29.7473	24.898	0.696629
ENSG00000120370	0.690393	7.37546	3.30411	0.502827	7.11775	19.6122	1.33708
ENSG00000105467	0.0419843	1.08112	23.723	0.498084	2.53518	1.36735	2.8427
ENSG00000167195	0.0134429	0.40674	29.3293	0.492888	0.0828234	0.326531	2.89888
ENSG00000196730	0.755384	7.45236	2.33898	0.499501	15.2117	21.4898	1.64045
ENSG00000091879	0.352278	5.24386	9.67968	0.490686	4.38331	9.12245	3
ENSG00000012174	0.576335	6.58978	4.87902	0.495933	4.54226	16.5918	1.53933
ENSG00000115756	0.879968	8.02753	1.09441	0.503301	29.4872	24.9184	2.53933
ENSG00000129696	0.622802	6.89855	4.23254	0.495268	4.88667	18.0204	1.02247
ENSG00000173207	0.702451	7.52342	3.2713	0.50375	8.62885	19.7959	0.247191
ENSG00000166819	0.470258	6.2445	6.88513	0.494996	55.3334	12.551	2.91011
ENSG00000113387	0.925945	8.88402	0.758776	0.512699	43.852	24.9796	1.11236
ENSG00000155008	0.731502	7.23979	2.72018	0.507992	6.919	21.7755	1.98876
ENSG00000186812	0.797861	7.68644	1.9414	0.50372	9.53785	23.3061	1.03371
ENSG00000160703	0.783277	7.42812	2.02745	0.509934	11.4807	22.7755	1.55056
ENSG00000023171	0.364904	5.13717	8.91505	0.503318	11.0507	10.0612	1.82022
ENSG00000145022	0.909265	8.68835	0.889361	0.498215	36.7591	25	0.786517
ENSG00000196263	0.699559	7.22221	3.07564	0.5039	9.19905	20.3265	1.58427
ENSG00000184083	0.539309	6.41926	5.33951	0.501498	3.92492	16.1429	2.35955
ENSG00000186472	0.202333	3.48403	13.4699	0.502979	3.14162	5.61224	2.25843
ENSG00000159202	0.922776	9.03714	0.755055	0.505478	49.8625	25	1.42697
ENSG00000124588	0.803296	7.88934	1.94963	0.495996	10.8622	23.4898	2.23596
ENSG00000162458	0.664678	6.81862	3.43814	0.520962	48.5392	17.7347	2.74157
ENSG00000116885	0.669517	7.12839	3.52688	0.503219	8.37982	19.3878	1.78652
ENSG00000101412	0.547708	6.70735	5.59766	0.50154	5.53281	15.3469	0.966292
ENSG00000175265	0.910345	8.86246	0.857319	0.505158	60.4624	24.4694	2.33708
ENSG00000150527	0.785804	7.55017	2.0827	0.501756	11.32	23.0204	1.52809
ENSG00000116337	0.882552	7.76032	1.00261	0.496182	32.5835	24.449	2.25843
ENSG00000091409	0.871581	8.24863	1.19969	0.49072	35.0315	24.3265	2.41573
ENSG00000160211	0.901381	8.7817	0.977967	0.494642	42.4836	24.551	1.73034
ENSG00000186063	0.825534	7.77075	1.56055	0.501363	15.6692	24.1837	2.20225
ENSG00000010671	0.331886	5.05133	10.1165	0.483034	4.90488	8.46939	2.70787
ENSG00000177694	0.0654304	1.65949	23.2042	0.512202	1.02606	1.55102	2.58427
ENSG00000261652	0.428803	5.89448	7.7172	0.497671	3.81852	11.8163	1.97753
ENSG00000167281	0.372946	5.18561	8.65107	0.496941	18.7321	10.3673	2.79775
ENSG00000087884	0.727254	7.48329	2.74218	0.486924	10.1407	21.1224	2.05618
ENSG00000144677	0.856156	8.53278	1.33714	0.503513	23.9139	24.3469	2.66292
ENSG00000196123	0.901666	8.39012	0.929675	0.502155	45.3892	24.5102	1.37079
ENSG00000081842	0.020304	0.653311	31.0016	0.50681	0.389894	0.408163	2.89888
ENSG00000125834	0.837118	7.78398	1.48635	0.500577	14.2736	24.1837	1.77528
ENSG00000117280	0.860548	8.5186	1.4148	0.494705	16.0325	24.3061	2.29213
ENSG00000100413	0.872104	8.24482	1.23615	0.515557	19.0732	24.5918	1.2809
ENSG00000155393	0.808044	7.75669	1.81972	0.496391	10.5251	23.5714	2.57303
ENSG00000185189	0.936033	9.26063	0.615238	0.504558	85.8041	24.7959	1.33708
ENSG00000231256	0.019462	0.601635	30.2224	0.505659	0.82956	0.489796	2.96629
ENSG00000142327	0.891103	7.95693	0.922324	0.499171	30.285	24.9592	1.91011
ENSG00000135241	0.857289	8.00311	1.30455	0.496981	17.688	24.7551	0.921348
ENSG00000144136	0.891936	8.84946	1.07717	0.503988	28.9861	24.9592	1.39326
ENSG00000158669	0.882946	8.41238	1.09349	0.514307	23.6141	24.8776	1.21348
ENSG00000187821	0.0125625	0.396146	31.3205	0.489419	0.158767	0.285714	2.79775
ENSG00000113722	0.0544436	1.33913	23.3892	0.501076	4.92744	1.4898	2.70787
ENSG00000198088	0.116894	2.36119	18.1464	0.496725	1.60925	3.20408	2.53933
ENSG00000185246	0.88667	8.008	0.981592	0.492407	33.902	24.6939	1.11236
ENSG00000168411	0.677691	7.03105	3.30501	0.5036	8.0559	19.6735	2.61798
ENSG00000204304	0.936222	9.55422	0.659947	0.500395	66.2191	25	1.66292
ENSG00000205084	0.647068	7.22559	4.06233	0.501807	6.09245	18.6735	2.77528
ENSG00000184588	0.649424	7.25213	3.78309	0.496324	10.208	18.8367	2.06742
ENSG00000186871	0.0155044	0.469144	30.0938	0.505206	0.374025	0.183673	1.77528
ENSG00000074696	0.841373	7.40676	1.44395	0.501286	22.3596	23.6327	1.58427
ENSG00000102032	0.774811	7.89668	2.18218	0.485038	15.1163	22.0204	2.73034
ENSG00000173153	0.909854	8.69574	0.878072	0.500813	37.6721	25	1.83146
ENSG00000137965	0.855391	8.06092	1.37934	0.496022	23.5572	24.102	2.44944
ENSG00000105088	0.746155	7.66588	2.5852	0.489734	37.0213	19.9388	2.1236
ENSG00000104112	0.299877	4.27646	10.3308	0.50908	25.5227	8.5102	2.7191
ENSG00000171403	0.0226353	0.667587	29.2284	0.496141	0.286538	0.591837	3
ENSG00000258947	0.522115	6.53937	5.99158	0.508492	27.1903	14.0408	2.52809
ENSG00000128342	0.366656	5.37347	9.12027	0.49375	9.16277	10.3469	1.65169
ENSG00000113739	0.361361	5.13665	8.81477	0.493913	7.67412	10.3469	1.60674
ENSG00000133961	0.88549	8.53894	1.10014	0.50617	24.7803	24.6939	1.16854
ENSG00000120708	0.793276	7.79995	2.00526	0.502354	69.9336	20.6327	3
ENSG00000179456	0.891664	8.62922	1.07908	0.502135	40.706	24.9388	2.93258
ENSG00000070540	0.869662	8.13963	1.18785	0.491176	28.7381	24.4694	1.94382
ENSG00000163249	0.703527	7.35735	3.08497	0.503708	7.91875	20.5102	1.80899
ENSG00000196159	0.38421	5.33978	8.55007	0.485467	4.09957	10.551	1
ENSG00000149596	0.475869	6.08165	6.71278	0.509299	23.5758	12.4898	2.33708
ENSG00000172465	0.918789	8.78873	0.762409	0.482824	77.0594	24.4898	1.93258
ENSG00000175581	0.794164	7.7782	1.99677	0.503964	8.32541	23.9184	1.82022
ENSG00000117013	0.509477	6.59152	6.24119	0.497266	7.32215	13.8367	2.25843
ENSG00000197061	0.00903751	0.268225	27.8382	0.497942	0.281189	0.0816327	1.55056
ENSG00000110435	0.865879	8.42243	1.34038	0.49913	20.1157	24.4898	1.29213
ENSG00000186377	0.627599	6.9397	4.00842	0.498936	12.0669	17.5714	2.66292
ENSG00000128309	0.909244	8.2576	0.812719	0.509645	42.3944	24.9796	1.77528
ENSG00000214736	0.964482	11.2285	0.39179	0.497948	211.333	25	1.8764
ENSG00000170509	0.198977	3.37214	13.4556	0.502845	4.63886	4.7551	2.8427
ENSG00000117472	0.414054	5.54484	8.04243	0.485597	32.9647	11.0816	2.25843
ENSG00000137274	0.743084	7.54277	2.6076	0.492562	7.32807	22.1633	2.24719
ENSG00000161551	0.726601	7.87904	2.88032	0.511484	9.63798	20.8571	1.05618
ENSG00000101198	0.252099	4.04373	11.6652	0.504574	8.50915	8.40816	2.85393
ENSG00000198610	0.0210841	0.618656	29.6555	0.507162	3.33351	0.55102	2.57303
ENSG00000067606	0.550508	6.36422	5.10177	0.505038	13.6038	16	2.41573
ENSG00000123136	0.91351	8.70371	0.815233	0.506615	46.5962	24.9796	2.20225
ENSG00000157343	0.325687	5.10198	10.4766	0.49048	5.67433	8.32653	2.96629
ENSG00000178235	0.117338	2.37614	18.3219	0.491723	1.82023	4.38776	2.8427
ENSG00000185947	0.622324	6.87494	4.1736	0.501198	5.81632	17.7347	2.02247
ENSG00000144857	0.685415	7.43256	3.39358	0.502578	19.9633	18.6939	0.674157
ENSG00000074181	0.864276	7.81205	1.17566	0.505987	58.3286	23.6735	1.8427
ENSG00000107669	0.815001	7.69525	1.75086	0.499388	11.7566	23.7959	1.78652
ENSG00000204514	0.4246	5.6063	7.71752	0.498312	3.64146	11.4082	2.31461
ENSG00000131381	0.83804	8.11444	1.53072	0.494002	13.8355	24.4898	1.49438
ENSG00000151883	0.653277	7.24259	3.85833	0.504512	7.56195	18.7347	2.41573
ENSG00000156990	0.864822	8.1798	1.23265	0.496739	17.7789	24.6735	2.55056
ENSG00000149782	0.841863	8.08434	1.49397	0.505762	20.5414	23.7143	2.78652
ENSG00000197530	0.903133	8.64676	0.835039	0.49109	38.2312	24.9796	2.95506
ENSG00000166479	0.83213	7.73801	1.48281	0.50421	16.731	24.1837	1.19101
ENSG00000079112	0.0345532	0.985514	27.7985	0.501806	6.04496	1	2.49438
ENSG00000137513	0.769086	7.77742	2.28541	0.500785	8.73134	22.9592	0.921348
ENSG00000100280	0.925894	8.82066	0.704789	0.501285	52.5036	25	1.50562
ENSG00000144278	0.250147	3.96956	12.0411	0.487888	3.43755	7.16327	2.89888
ENSG00000176956	0.368628	5.08227	8.79266	0.485517	41.5675	10.2857	2.93258
ENSG00000138771	0.481045	6.16642	6.65187	0.502799	6.56752	13.2041	2.17978
ENSG00000154760	0.30566	4.62164	10.5168	0.501613	3.37767	8.38776	2.91011
ENSG00000171431	0.0464162	1.2454	25.6844	0.494342	14.8593	1.69388	2.49438
ENSG00000117036	0.728074	7.13823	2.70675	0.515189	9.32171	21.6939	1.16854
ENSG00000163393	0.566417	6.99037	5.38909	0.500863	5.19569	16	2.64045
ENSG00000168763	0.838489	8.04889	1.51021	0.485457	16.2206	24.2041	0.921348
ENSG00000074695	0.895341	8.16794	0.944083	0.497937	33.5208	24.7755	1.51685
ENSG00000057704	0.683249	7.30595	3.40066	0.502392	8.12245	19.3673	1.83146
ENSG00000132963	0.95023	10.0379	0.528008	0.500669	91.8616	25	1.22472
ENSG00000177483	0.0381478	1.01691	25.7105	0.485015	1.1069	0.816327	2.92135
ENSG00000109063	0.477833	6.106	6.67612	0.500161	4.76523	13.1837	2.95506
ENSG00000166839	0.707293	7.19257	3.0598	0.510079	9.71033	20.2857	2.70787
ENSG00000170745	0.563015	6.62646	5.11247	0.508839	7.42488	16.4694	1.69663
ENSG00000196189	0.694924	7.23348	3.13569	0.505931	14.4642	19.8776	2.94382
ENSG00000117090	0.0834529	1.88831	21.0093	0.504794	1.20101	2.36735	2.91011
ENSG00000101544	0.782909	7.82735	2.15711	0.493737	10.4204	22.5918	2.44944
ENSG00000163220	0.954111	10.5639	0.49799	0.516984	2387.9	24.7551	2.35955
ENSG00000084093	0.628801	6.88279	4.02715	0.50113	7.25131	18.0612	1.23596
ENSG00000183696	0.870258	8.60082	1.24161	0.485349	31.9601	24.6327	2.86517
ENSG00000221978	0.951036	9.64949	0.456095	0.497392	164.212	25	1.64045
ENSG00000152214	0.133388	2.57206	17.3422	0.510276	6.51125	5.40816	2.95506
ENSG00000039560	0.741861	7.53656	2.59734	0.505455	17.2296	20.9184	2.06742
ENSG00000074410	0.503621	6.44432	6.2037	0.500264	23.9405	13.4082	2.41573
ENSG00000147536	0.0349695	0.947173	25.9492	0.49699	0.665781	0.693878	1.23596
ENSG00000151117	0.40503	5.63626	8.54748	0.501208	4.25578	10.8776	2.42697
ENSG00000118507	0.722015	7.53749	2.88913	0.506047	7.16459	21.1429	1.68539
ENSG00000156508	0.982575	12.4894	0.23743	0.5023	1825.43	25	1
ENSG00000151292	0.813449	8.12294	1.82441	0.506736	11.243	23.5102	1.85393
ENSG00000105254	0.94292	9.3751	0.583382	0.49762	70.8367	25	1.83146
ENSG00000149646	0.0217166	0.659539	28.4053	0.507764	0.579755	0.489796	1.42697
ENSG00000152430	0.0190845	0.563342	30.2622	0.5074	0.990078	0.55102	2.83146
ENSG00000169490	0.853772	8.13982	1.3662	0.506383	15.3706	24.551	0.426966
ENSG00000206075	0.141142	2.65021	16.6659	0.516548	22.4763	4.14286	2.20225
ENSG00000131115	0.69871	7.149	3.06032	0.50732	6.34286	20.7551	2.13483
ENSG00000175356	0.449884	5.93495	7.30043	0.502851	7.01973	12.2449	2.42697
ENSG00000117054	0.897584	8.40071	0.944839	0.491412	32.2944	24.7347	1.8764
ENSG00000054793	0.871376	7.99161	1.12666	0.489671	32.2919	24.3878	2.31461
ENSG00000066427	0.434142	5.77244	7.56046	0.490698	3.14513	11.9592	0.674157
ENSG00000151320	0.455455	5.86681	7.09449	0.505793	5.79891	13.0204	2.91011
ENSG00000174775	0.924429	8.73572	0.740024	0.495679	47.8261	24.898	2.30337
ENSG00000214193	0.529806	6.53241	5.8718	0.479527	10.0011	14.4694	1.05618
ENSG00000100580	0.75881	7.25261	2.28258	0.495958	9.49988	22.7143	2.17978
ENSG00000179044	0.399138	5.53078	8.55473	0.499864	5.88169	10.2449	1.17978
ENSG00000165782	0.919759	8.94395	0.740473	0.508764	43.2378	25	1.39326
ENSG00000277363	0.393908	5.25341	8.48327	0.501994	10.4758	10.6122	2.70787
ENSG00000144713	0.973732	12.8495	0.332307	0.510661	434.525	25	1.89888
ENSG00000133789	0.850769	7.93092	1.33174	0.501693	25.9448	24.3265	2.67416
ENSG00000156535	0.438786	5.84788	7.39617	0.500644	6.17067	12.2245	2.93258
ENSG00000179115	0.926841	8.89925	0.712822	0.502751	41.5476	25	1.39326
ENSG00000255150	0.497414	6.3903	6.53781	0.498649	6.58135	14.0204	2.86517
ENSG00000100167	0.309681	4.41646	9.88321	0.478779	38.5324	8.26531	2.80899
ENSG00000023839	0.0988526	2.16366	19.4818	0.514549	2.42851	2.36735	2.89888
ENSG00000105552	0.89437	8.28358	1.02306	0.499711	28.825	24.6531	1.38202
ENSG00000112576	0.900662	8.44075	0.970764	0.502494	35.5688	24.7959	2.48315
ENSG00000107165	0.0798782	1.87731	21.6632	0.504859	3.25244	2.46939	2.8427
ENSG00000163814	0.284125	4.36697	11.1771	0.495016	5.96299	7.71429	2.10112
ENSG00000026751	0.171639	3.21644	15.2163	0.495144	3.69592	4.81633	2.80899
ENSG00000103363	0.962318	10.6999	0.393461	0.505875	216.012	25	0.808989
ENSG00000165806	0.784026	7.39008	2.0293	0.498053	14.9772	22.3673	2.06742
ENSG00000167114	0.876898	8.22494	1.09428	0.494218	26.4758	24.8367	1.58427
ENSG00000091986	0.639726	7.16171	4.18324	0.518138	31.7307	16.9796	2.92135
ENSG00000073969	0.88388	7.92489	1.05566	0.498967	36.1458	24.7347	1.86517
ENSG00000102547	0.832335	7.78299	1.55478	0.505749	23.4265	23.1429	1.21348
ENSG00000165487	0.895863	8.469	1.03797	0.486894	23.6999	24.8776	1.80899
ENSG00000112530	0.220008	3.6614	12.9254	0.505349	3.00188	6.08163	2.91011
ENSG00000155893	0.302736	4.57658	10.8215	0.512221	2.58026	7.59184	1.08989
ENSG00000114861	0.738457	7.44349	2.67736	0.501136	11.3286	21.1224	1.31461
ENSG00000101336	0.623885	7.03112	4.1747	0.50187	27.7797	17.4286	2.83146
ENSG00000025423	0.518678	6.15753	5.68578	0.504595	18.1916	14.9592	2.69663
ENSG00000013293	0.168067	3.10435	15.0266	0.494827	2.80739	5.69388	3
ENSG00000178685	0.879164	7.86427	1.06712	0.505706	31.7739	24.7959	2.42697
ENSG00000151287	0.680073	7.58293	3.40339	0.492274	8.16502	20.2041	2.85393
ENSG00000164438	0.0285435	0.901338	29.7557	0.493595	2.00149	1.16327	3
ENSG00000187210	0.265722	4.23466	11.6969	0.502877	2.78986	7.02041	1.88764
ENSG00000086062	0.830324	7.75445	1.61899	0.518953	47.5051	21.7347	1.73034
ENSG00000119537	0.866315	7.81023	1.16204	0.500795	23.5974	24.4898	0.932584
ENSG00000134086	0.846257	7.82211	1.48773	0.49891	14.5564	24.3878	1.32584
ENSG00000145882	0.767871	7.28441	2.15082	0.500673	11.618	22.5102	1.47191
ENSG00000265241	0.890924	8.05729	0.993539	0.503844	28.966	24.9592	0.674157
ENSG00000204983	0.372618	5.28562	8.9345	0.503688	1371.95	12.3061	2.93258
ENSG00000162600	0.745419	7.39587	2.5208	0.500439	7.16653	21.8571	2.2809
ENSG00000185338	0.598847	7.04647	4.76318	0.495756	9.41737	16.1837	1.53933
ENSG00000137075	0.869469	8.47563	1.29641	0.497193	21.4219	24.5714	1.83146
ENSG00000197417	0.766724	7.3502	2.17034	0.502881	10.5413	22.6122	2.33708
ENSG00000018610	0.83732	7.70899	1.48252	0.508208	14.392	24.4082	0.865169
ENSG00000103275	0.915885	8.46468	0.821052	0.49815	37.5475	25	1.89888
ENSG00000196323	0.83747	7.87151	1.54269	0.504324	13.3667	24.3878	0.314607
ENSG00000063015	0.193175	3.31417	13.726	0.489506	9.05798	6.26531	2.5618
ENSG00000173638	0.652996	7.04499	3.66103	0.506522	6.45743	19.2041	2.82022
ENSG00000164600	0.0674222	1.70315	23.4817	0.488494	3.54079	3.08163	2.8427
ENSG00000078177	0.284535	4.51309	11.0983	0.506377	2.42799	7.65306	1.67416
ENSG00000106993	0.851364	7.89319	1.41582	0.502863	16.661	24.2041	2.06742
ENSG00000125827	0.888566	8.44391	1.04256	0.505744	30.3517	24.898	1.26966
ENSG00000084774	0.805642	7.6441	1.90345	0.49454	14.2381	23.2449	1.82022
ENSG00000178531	0.711737	7.19094	2.84238	0.500734	109.423	18.9796	1.52809
ENSG00000264522	0.786915	7.51638	1.96816	0.498801	10.8619	23.1224	1.41573
ENSG00000140553	0.903823	8.51901	0.842745	0.5084	44.6512	24.9184	1.35955
ENSG00000270885	0.578944	6.6841	4.82467	0.489884	11.0685	16.2653	2.85393
ENSG00000064835	0.0207759	0.622765	28.9064	0.496219	2.41114	0.510204	2.96629
ENSG00000123999	0.394945	5.51244	8.52607	0.508489	13.4383	10.7959	2.85393
ENSG00000116117	0.544127	6.81245	5.75565	0.490707	6.31683	14.6939	2.1236
ENSG00000171791	0.614399	6.85935	4.43909	0.503458	6.9621	17.449	1.94382
ENSG00000136152	0.826893	7.62666	1.53955	0.484728	14.7996	23.9592	1
ENSG00000092529	0.881053	8.17856	1.11778	0.503396	30.8832	24.7551	2.68539
ENSG00000117528	0.840612	7.83015	1.45163	0.501705	14.3741	24.3878	1.60674
ENSG00000151445	0.855033	7.63112	1.30119	0.49375	16.8714	24.6735	2.31461
ENSG00000099942	0.903349	8.32926	0.883744	0.49404	34.7974	25	2.14607
ENSG00000112208	0.659264	7.02571	3.68696	0.506219	15.6662	18.5918	2.55056
ENSG00000061918	0.801838	7.54362	1.89509	0.499808	22.5027	22.3673	1.73034
ENSG00000138399	0.780876	7.408	2.00252	0.506216	9.14668	23.3469	1.07865
ENSG00000114503	0.918174	8.84648	0.838984	0.499795	38.0016	24.9184	0.921348
ENSG00000134343	0.117945	2.4205	18.1315	0.500139	4.65752	3.59184	2.50562
ENSG00000183196	0.204715	3.59252	13.7615	0.502051	2.29149	6.28571	2.52809
ENSG00000143379	0.839565	7.74258	1.51402	0.505764	16.1039	24.0612	1.76404
ENSG00000094975	0.806119	7.28737	1.75244	0.495741	12.6248	23.5918	1.95506
ENSG00000106078	0.664531	6.89887	3.56652	0.501773	15.5115	18.8776	0.977528
ENSG00000124702	0.962714	10.6826	0.456651	0.505922	121.25	25	2.22472
ENSG00000156304	0.882581	8.23551	1.15391	0.494225	23.9766	24.6531	0.831461
ENSG00000196503	0.0691747	1.711	22.6793	0.50544	1.33953	1.77551	2.96629
ENSG00000213563	0.854782	8.00523	1.35761	0.491721	17.3941	24.5102	1.61798
ENSG00000176435	0.856262	8.19428	1.41173	0.486745	30.6611	23.898	2.42697
ENSG00000151322	0.211818	3.63826	13.2093	0.506265	2.33121	6.26531	1.97753
ENSG00000100065	0.625079	6.90619	4.14456	0.508761	11.1265	17.5714	0.853933
ENSG00000125775	0.782638	7.50461	2.116	0.516443	24.7371	22.102	2.11236
ENSG00000134460	0.0781848	1.77002	22.5838	0.493658	1.39357	2.14286	2.83146
ENSG00000111266	0.861924	7.80631	1.32559	0.499188	16.996	24.4898	2.03371
ENSG00000170144	0.952642	9.64379	0.47295	0.507277	122.565	25	0.651685
ENSG00000144959	0.649391	6.90775	3.86863	0.501164	8.04868	18.551	2.24719
ENSG00000164442	0.915917	8.69245	0.765362	0.512631	82.733	24.0612	0.550562
ENSG00000137522	0.831193	7.82727	1.57715	0.507338	13.3535	24.1633	1.13483
ENSG00000132207	0.135868	2.76379	17.5367	0.495427	1.58904	3.2449	1.70787
ENSG00000163518	0.0108633	0.338261	31.8091	0.478895	0.129606	0.22449	2.93258
ENSG00000170967	0.0156638	0.535341	31.7575	0.506408	1.22317	0.489796	2.97753
ENSG00000111404	0.580837	6.84155	4.90041	0.502881	14.2126	16.4286	1.23596
ENSG00000167363	0.864443	7.58338	1.20863	0.488785	27.0642	24.4286	2.94382
ENSG00000072840	0.552011	6.46485	5.23579	0.503548	9.59893	15.1633	1.21348
ENSG00000102445	0.301462	4.72175	11.1743	0.489683	4.2015	7.5102	1.74157
ENSG00000183840	0.0598032	1.48759	23.0755	0.491608	0.712194	1.63265	2.70787
ENSG00000119280	0.907075	8.50975	0.8979	0.503925	52.3765	24.5102	0.617978
ENSG00000196735	0.608113	7.02241	4.52474	0.506305	16.6409	17	2.52809
ENSG00000168090	0.959584	10.6272	0.460142	0.501165	115.538	25	1.50562
ENSG00000079337	0.809643	7.85507	1.90241	0.499424	21.0861	22.7959	1.49438
ENSG00000107902	0.836901	7.57446	1.40818	0.501503	25.5249	24.0204	2.04494
ENSG00000136108	0.552126	6.83131	5.45373	0.503461	5.44233	15.8776	2.58427
ENSG00000166147	0.653635	7.07766	3.7337	0.492295	20.0708	17.8367	2.7191
ENSG00000177464	0.674734	7.38008	3.57562	0.493957	13.807	19.0408	1.73034
ENSG00000114790	0.749231	7.66002	2.53534	0.500222	16.6434	21.4082	2.52809
ENSG00000099810	0.536053	6.44034	5.64081	0.486137	4.21958	14.6939	1.73034
ENSG00000131470	0.684948	7.3659	3.49615	0.523895	6.63742	19.7347	2.8427
ENSG00000170445	0.908805	8.63646	0.840647	0.496284	36.7848	24.9592	0.820225
ENSG00000169282	0.49846	6.35916	6.33774	0.49659	10.7817	13.4898	2.38202
ENSG00000081181	0.576784	6.62493	4.94416	0.502582	11.7039	16.2449	2.7191
ENSG00000071626	0.932599	8.69866	0.633691	0.495143	66.1922	25	0.831461
ENSG00000133794	0.837307	7.78047	1.51589	0.504816	17.7045	24.1224	1.11236
ENSG00000139725	0.37243	5.31431	8.9154	0.511816	3.1594	9.73469	2.59551
ENSG00000033800	0.82095	7.73806	1.68889	0.506044	14.5718	23.5102	0.719101
ENSG00000147955	0.921032	8.69922	0.756947	0.499655	49.5796	25	1.77528
ENSG00000100567	0.932238	9.38486	0.628172	0.4963	66.816	24.9796	2.02247
ENSG00000163512	0.856716	7.81681	1.35921	0.491514	17.3673	24.3673	1.41573
ENSG00000179715	0.566224	6.63307	5.15878	0.50706	9.68566	15.6327	2.19101
ENSG00000253846	0.0488276	1.33098	25.4971	0.499898	1.24601	1	2.53933
ENSG00000173960	0.692205	7.40558	3.25358	0.511685	5.7416	20.1837	1.64045
ENSG00000180828	0.269754	4.3984	11.4328	0.497999	4.16406	7.40816	3
ENSG00000186998	0.619597	6.8792	4.1545	0.502428	12.2685	17.6735	1.79775
ENSG00000101017	0.78766	7.34601	1.97692	0.493553	19.2297	22.2653	2.77528
ENSG00000137770	0.724703	7.61645	2.90981	0.499121	7.99287	20.7551	1.93258
ENSG00000277157	0.0179236	0.590403	31.2212	0.502837	0.380982	0.469388	1.55056
ENSG00000141741	0.923645	8.81608	0.699797	0.500392	53.8125	25	2.32584
ENSG00000114638	0.0531502	1.38357	25.3972	0.495832	2.26241	1.73469	2.8427
ENSG00000143543	0.96258	11.3083	0.430145	0.492588	155.308	25	1.68539
ENSG00000125447	0.900109	8.51247	0.926803	0.501535	32.7335	24.7755	1.8427
ENSG00000171100	0.795323	7.93929	2.02243	0.504389	9.51716	23.6327	1.93258
ENSG00000116132	0.658385	7.02361	3.67216	0.512819	20.1338	18.449	1.8764
ENSG00000111057	0.730155	7.48801	2.80677	0.505858	93.6705	18.9796	1.95506
ENSG00000136807	0.938062	8.8943	0.592172	0.506103	75.9292	25	0.269663
ENSG00000050628	0.327167	4.80261	9.73729	0.495139	6.74242	9.30612	2.88764
ENSG00000203985	0.021817	0.697242	31.17	0.513989	0.995887	0.693878	2.97753
ENSG00000109323	0.807213	7.37452	1.6245	0.496596	15.1738	23.7347	2.24719
ENSG00000198056	0.562905	6.74723	5.16947	0.496572	4.81798	15.9184	1.97753
ENSG00000148459	0.573577	6.86499	5.05414	0.505504	4.58791	16.3878	1.65169
ENSG00000243667	0.67555	7.09012	3.34833	0.507904	5.68079	20.5102	2.07865
ENSG00000102984	0.56647	6.78836	5.24656	0.509436	5.61707	15.5102	2.55056
ENSG00000106565	0.912272	8.26958	0.815415	0.500751	78.248	24.6939	1.26966
ENSG00000144028	0.930408	8.93629	0.654919	0.509154	63.4144	25	1.5618
ENSG00000156463	0.358857	5.15951	9.16033	0.490929	11.7077	10.2449	2.34831
ENSG00000135905	0.549988	6.60237	5.46038	0.489667	7.74412	15.5306	2.52809
ENSG00000183655	0.566996	6.72397	5.20799	0.509594	4.7791	16.2449	1.44944
ENSG00000114988	0.863176	7.96156	1.20943	0.497943	21.0342	24.6531	1.1573
ENSG00000168264	0.929921	9.08704	0.67834	0.500457	61.2958	25	1.06742
ENSG00000135406	0.242427	4.11371	12.6024	0.504622	4.45795	6.83673	2.86517
ENSG00000179796	0.200427	3.39007	13.8108	0.4992	3.1955	6.95918	2.80899
ENSG00000071967	0.92968	9.18115	0.696786	0.501502	105.308	24.7347	1.55056
ENSG00000132703	0.025018	0.779809	28.3742	0.501835	38.613	0.877551	2.86517
ENSG00000135709	0.796838	7.81544	1.96458	0.506844	26.2198	22.6327	2.41573
ENSG00000230594	0.00477724	0.143407	29.0744	0.504424	1e-05	0	2.97753
ENSG00000139648	0.014632	0.451446	30.723	0.503408	2.93944	0.285714	3
ENSG00000168955	0.0243318	0.741634	28.8701	0.500482	1.5929	0.673469	2.69663
ENSG00000049768	0.0494657	1.32196	25.0558	0.502329	0.86597	1.14286	2.8764
ENSG00000107566	0.811905	7.76079	1.78795	0.49235	13.8263	23.2653	1.38202
ENSG00000185291	0.813949	7.9054	1.8565	0.496688	16.4878	23.3469	1.44944
ENSG00000107185	0.833111	7.8388	1.57152	0.510225	13.2184	24.1633	1.85393
ENSG00000181019	0.827384	8.06366	1.61747	0.50876	31.3802	23.1837	2.29213
ENSG00000140995	0.908196	9.11296	0.931883	0.502095	32.0178	25	1.14607
ENSG00000120549	0.713058	7.55537	3.04995	0.495739	13.7754	20.102	1.05618
ENSG00000196591	0.8373	7.99904	1.63855	0.490062	12.6993	23.9796	0.460674
ENSG00000139292	0.199251	3.59417	14.4945	0.503313	2.73486	5.57143	2.57303
ENSG00000143167	0.0458799	1.25159	25.988	0.512322	4.97113	1.36735	2.59551
ENSG00000139428	0.833307	8.00664	1.64295	0.498811	10.9649	24.1837	1.37079
ENSG00000144560	0.815569	7.66917	1.73504	0.501511	15.5408	23	2.06742
ENSG00000154237	0.521408	6.47298	5.85266	0.477648	4.231	14.5714	1.76404
ENSG00000119760	0.908169	8.30693	0.811606	0.500064	36.1559	25	1.42697
ENSG00000131558	0.846308	7.92737	1.44164	0.500682	14.1805	24.3469	1.74157
ENSG00000148057	0.76173	7.53095	2.3298	0.494081	10.0728	22.7551	1.85393
ENSG00000156976	0.975926	12.1826	0.311104	0.498056	442.215	25	0.370787
ENSG00000171503	0.866732	8.03359	1.21333	0.498094	20.2051	24.6531	2.05618
ENSG00000138398	0.872364	7.85628	1.13607	0.497755	21.5151	24.7143	0.280899
ENSG00000164574	0.763214	7.23353	2.22664	0.497054	10.6279	22.3469	1.65169
ENSG00000065308	0.721696	7.19294	2.72386	0.49929	17.323	19.9796	1.39326
ENSG00000174607	0.359409	5.00104	9.04891	0.502605	14.0291	10.4286	2.52809
ENSG00000109686	0.846986	7.85655	1.46115	0.489686	33.1629	23.5714	1.50562
ENSG00000109854	0.875448	8.20443	1.13128	0.505645	25.3772	24.7551	1.32584
ENSG00000115183	0.809881	7.61995	1.75798	0.494644	21.8587	22.9184	2.65169
ENSG00000115648	0.47045	5.99694	6.79116	0.501378	20.0083	13.2857	1.8764
ENSG00000123094	0.717472	7.40225	2.88328	0.490349	10.9282	20.8163	0.977528
ENSG00000115866	0.922155	9.03411	0.729335	0.498856	50.1495	24.9388	1.19101
ENSG00000125730	0.927459	9.11295	0.727064	0.494925	232.529	23.6122	2.61798
ENSG00000129197	0.843648	7.60735	1.46044	0.507883	15.4847	24.102	1.1573
ENSG00000162889	0.931449	9.2077	0.659247	0.500252	63.9364	25	1.57303
ENSG00000125779	0.777139	7.38261	2.09426	0.497315	8.99584	22.8776	1.83146
ENSG00000184465	0.675491	7.10091	3.46407	0.505255	8.23275	19.102	2.41573
ENSG00000175550	0.958887	10.4487	0.43571	0.490616	133.869	25	1.44944
ENSG00000185442	0.703675	7.37249	3.02198	0.492863	9.87286	20.6531	1.32584
ENSG00000073711	0.593204	6.90471	4.863	0.492918	5.82581	16.6327	1.40449
ENSG00000100276	0.320505	4.60737	10.2691	0.499115	4.94959	8.53061	2.8764
ENSG00000109787	0.885962	8.02719	0.964228	0.502002	28.7986	24.9388	1.07865
ENSG00000005249	0.816682	7.55336	1.68559	0.493232	26.5924	22.9184	2.34831
ENSG00000165685	0.0255836	0.744487	29.7561	0.505552	1.57862	0.693878	2.95506
ENSG00000010278	0.944135	9.27337	0.536431	0.514651	128.937	24.9592	1.60674
ENSG00000196605	0.615439	6.82578	4.20477	0.489968	5.57762	17.9592	2.44944
ENSG00000010244	0.889481	8.48536	1.08781	0.507327	25.6532	24.7551	0.213483
ENSG00000145220	0.825175	7.62997	1.67074	0.503055	15.14	23.7347	2.96629
ENSG00000167645	0.894842	7.99425	0.936743	0.49743	27.3242	25	2.1573
ENSG00000141753	0.968328	11.1525	0.399838	0.497187	656.608	24.7551	2.93258
ENSG00000112759	0.909676	8.43803	0.822668	0.510645	69.3775	24.2857	1.61798
ENSG00000174437	0.936755	9.28212	0.592875	0.500105	117.163	24.9592	2.55056
ENSG00000089327	0.83127	8.05246	1.54379	0.490047	38.8688	23.1429	0.932584
ENSG00000167261	0.204419	3.55136	13.4728	0.504643	4.28811	5.44898	1.47191
ENSG00000113088	0.15463	2.91126	16.095	0.496831	2.63222	4.34694	2.8427
ENSG00000149196	0.877508	7.80232	1.08108	0.499485	24.7934	24.898	1.49438
ENSG00000176788	0.884931	8.42865	1.10911	0.50172	99.4369	22.9592	2.20225
ENSG00000107745	0.909157	8.2473	0.840988	0.499238	39.33	24.9796	0.640449
ENSG00000196436	0.58935	6.91221	4.82579	0.503603	17.7537	16.5918	0.561798
ENSG00000196352	0.861213	7.79622	1.26437	0.492322	36.7843	23.7755	2.37079
ENSG00000148300	0.867932	8.12233	1.20714	0.501418	21.4088	24.8571	2.08989
ENSG00000130177	0.924036	9.00757	0.76132	0.494767	46.7062	25	0.853933
ENSG00000146555	0.410078	5.59181	8.17991	0.499572	4.3141	11.0816	1.4382
ENSG00000184144	0.324291	4.71047	9.77894	0.504088	15.5688	9.02041	2.94382
ENSG00000064726	0.912253	8.50872	0.793969	0.486857	39.2007	24.9184	2.13483
ENSG00000137275	0.879152	8.06964	1.11914	0.499752	22.2919	24.6122	1.35955
ENSG00000184117	0.875195	7.96392	1.14379	0.496349	27.9495	24.4694	2.20225
ENSG00000137074	0.854457	7.89734	1.37057	0.492118	15.079	24.5918	0.764045
ENSG00000182362	0.844459	7.71046	1.47199	0.509071	14.0163	24.5918	1.34831
ENSG00000130338	0.732139	7.47412	2.82583	0.497471	6.81289	21.5102	1.19101
ENSG00000198488	0.041218	1.14438	27.1504	0.496566	0.738348	1.40816	2.86517
ENSG00000196914	0.906158	8.88303	0.883416	0.508228	36.1999	24.7143	1.8427
ENSG00000198965	0.00548043	0.143405	28.8777	0.492344	0.00298148	0	1.49438
ENSG00000159079	0.902094	8.31241	0.938453	0.505238	30.6008	24.898	2.16854
ENSG00000144642	0.454853	6.02362	7.37458	0.497174	5.37346	12.2245	1.76404
ENSG00000148584	0.0478307	1.30565	26.1402	0.50085	1.1899	1.83673	2.51685
ENSG00000176986	0.901954	8.47383	0.93197	0.496409	35.1344	24.5714	1.53933
ENSG00000177683	0.826156	7.93916	1.70746	0.495175	11.0317	24.1429	1.70787
ENSG00000187626	0.547479	6.59486	5.35952	0.501032	4.87566	15.551	1.59551
ENSG00000100034	0.856063	7.47785	1.28751	0.492435	20.4281	24.5918	1.75281
ENSG00000132612	0.930045	9.32204	0.697353	0.490971	54.5495	25	1.35955
ENSG00000010404	0.937948	9.4261	0.610726	0.485611	97.6909	25	1.64045
ENSG00000175203	0.950972	9.49052	0.516705	0.500819	107.54	25	1.26966
ENSG00000275410	0.111074	2.34919	18.7411	0.505824	4.18544	4.32653	2.57303
ENSG00000144583	0.125209	2.53783	17.4172	0.500238	1.77373	4.2449	2.86517
ENSG00000145819	0.732535	7.36393	2.74743	0.501547	9.22854	21.1633	2.47191
ENSG00000188997	0.78809	7.73794	2.0998	0.501198	8.89107	22.8163	2.89888
ENSG00000111667	0.925068	8.69079	0.698057	0.501087	54.1896	25	1.74157
ENSG00000182979	0.926482	8.34888	0.674445	0.495033	52.3187	25	2.22472
ENSG00000145782	0.840669	8.00361	1.47859	0.496976	14.4944	24.449	1.42697
ENSG00000143954	0.0507387	1.41383	25.4317	0.500051	39.5469	2.14286	2.94382
ENSG00000181392	0.352437	5.02951	9.17735	0.494608	6.42804	9.44898	0.741573
ENSG00000130592	0.608886	6.92075	4.50125	0.495797	26.6384	16.3878	2.64045
ENSG00000135482	0.355721	5.21849	9.23735	0.497571	2.78867	9.4898	1.97753
ENSG00000083807	0.596781	6.73658	4.67316	0.494986	10.057	17	3
ENSG00000156050	0.65359	6.98188	3.7586	0.500322	6.91078	18.9184	1.20225
ENSG00000119242	0.893806	8.36403	1.02003	0.498329	24.5122	24.8367	2.42697
ENSG00000125611	0.744627	7.59224	2.61117	0.501428	6.24863	22.2041	1.98876
ENSG00000139656	0.0167081	0.579831	31.5654	0.483792	0.60516	0.489796	2.97753
ENSG00000106462	0.420142	5.59529	7.62923	0.504821	5.10222	11.4082	2.02247
ENSG00000145384	0.0245757	0.727593	29.3894	0.503565	1.72934	0.795918	2.83146
ENSG00000181991	0.799654	7.56911	1.79496	0.51095	9.03532	24.1224	1.65169
ENSG00000107959	0.90427	8.43389	0.886525	0.491635	34.1121	24.8776	1.10112
ENSG00000235942	0.0290576	0.788392	26.3381	0.507029	7.36695	1.08163	2.97753
ENSG00000111291	0.0606257	1.53838	23.7644	0.498775	2.23545	1.55102	1.76404
ENSG00000236444	0.023813	0.679936	28.2222	0.502543	0.656056	0.489796	2.57303
ENSG00000100629	0.0559151	1.43899	24.5282	0.499589	1.15932	1.20408	1.59551
ENSG00000182415	0.00489028	0.142413	27.4898	0.50663	0.00293702	0	2.96629
ENSG00000170486	0.0690344	1.69415	22.1527	0.496895	2.64555	2.32653	3
ENSG00000102910	0.880245	8.15695	1.10834	0.494686	23.4677	24.6939	1.41573
ENSG00000163714	0.892428	8.06039	1.01041	0.49664	28.0428	24.7755	0.606742
ENSG00000065911	0.773523	7.79088	2.27615	0.49224	27.9209	21.1429	2.17978
ENSG00000162604	0.817791	7.58794	1.68422	0.515282	11.0372	23.9184	2.20225
ENSG00000166947	0.0490752	1.29052	24.2973	0.483609	1.2346	1.36735	2.93258
ENSG00000164086	0.834252	7.77143	1.57427	0.495466	17.8242	23.9184	2.22472
ENSG00000113522	0.810663	7.9617	1.83282	0.492511	12.1031	23.3673	1.2809
ENSG00000103740	0.296232	4.4079	10.3717	0.506456	6.90819	8.20408	2.78652
ENSG00000182568	0.812359	7.66005	1.7417	0.494432	12.9703	23.7551	2.51685
ENSG00000117009	0.0599656	1.47269	22.47	0.502447	0.891231	1.63265	2.83146
ENSG00000076201	0.908246	8.39141	0.86521	0.501754	39.3877	25	1.17978
ENSG00000128245	0.960644	10.4801	0.462146	0.495448	175.968	25	1.67416
ENSG00000087253	0.644028	7.21987	3.93591	0.495627	10.8021	18.2857	2.31461
ENSG00000111727	0.746883	7.51095	2.55102	0.50782	9.43398	21.4082	1.95506
ENSG00000113312	0.933803	8.68558	0.671716	0.4969	53.8399	25	1.48315
ENSG00000196116	0.812117	7.56676	1.68135	0.495328	12.0396	23.9796	2.14607
ENSG00000109066	0.801304	7.70211	1.89824	0.510653	9.03001	24.0408	1.60674
ENSG00000136522	0.906096	8.43872	0.906134	0.506743	30.9909	24.898	1.19101
ENSG00000136881	0.0250498	0.715686	28.1671	0.478109	5.70697	0.571429	2.95506
ENSG00000183814	0.163831	3.09138	15.5587	0.496671	1.88331	3.79592	2.02247
ENSG00000196218	0.28526	4.38586	10.8481	0.495203	11.6526	7.91837	2.91011
ENSG00000018236	0.546412	6.44591	5.32849	0.497848	19.0829	15.3061	2.85393
ENSG00000196628	0.780882	7.78666	2.17068	0.489417	12.7968	22.5102	1.69663
ENSG00000104722	0.382728	5.24022	8.5202	0.502095	52.0886	10.6939	2.73034
ENSG00000141560	0.902199	8.2274	0.929934	0.498105	28.2679	24.7959	2.11236
ENSG00000077279	0.0370179	1.0928	28.1914	0.490011	0.562727	1.18367	2.73034
ENSG00000213719	0.955656	10.1543	0.471775	0.496656	186.833	25	2
ENSG00000178295	0.203849	3.57152	13.8873	0.513791	2.25547	5.10204	1.5618
ENSG00000179299	0.343643	5.01021	9.4457	0.492767	3.94895	9.46939	2.06742
ENSG00000100652	0.0225103	0.620738	27.6459	0.494504	2.11137	0.510204	2.97753
ENSG00000133678	0.811779	7.80567	1.80861	0.514677	14.7576	23.3673	1.34831
ENSG00000139146	0.630194	6.97812	4.11542	0.500746	10.8028	17.3469	2.52809
ENSG00000126934	0.952784	10.0626	0.508928	0.492249	88.0603	25	1.20225
ENSG00000132170	0.566137	6.68467	5.18122	0.499726	13.4427	15.6939	2.07865
ENSG00000166415	0.0655319	1.53491	22.5447	0.507881	2.06657	2.28571	2.8427
ENSG00000012779	0.715609	7.2731	2.93519	0.501617	25.7646	19.5714	2.51685
ENSG00000170801	0.62427	7.03336	4.33617	0.491671	31.9395	16.449	1.82022
ENSG00000161031	0.0304761	0.877793	28.0916	0.49393	1.301	1.06122	2.92135
ENSG00000166165	0.96738	10.9746	0.362041	0.518049	574.513	24.6531	2.76404
ENSG00000259207	0.46907	6.24487	7.1122	0.493335	10.055	12.7551	2.96629
ENSG00000063169	0.806625	7.98711	1.92607	0.5051	10.9471	23.5306	0.516854
ENSG00000095917	0.28628	4.56223	11.5834	0.490328	5.07467	7.87755	2.8764
ENSG00000010322	0.934724	8.96628	0.627176	0.504496	86.6874	25	1.4382
ENSG00000174282	0.93121	9.12082	0.663601	0.498186	60.2404	24.9184	1.94382
ENSG00000132005	0.801337	7.75587	1.95208	0.503723	11.8592	22.9796	1.82022
ENSG00000123349	0.976963	12.146	0.305141	0.501171	478.938	25	1.39326
ENSG00000159348	0.90504	8.65783	0.923919	0.493196	34.3268	24.898	1.39326
ENSG00000092531	0.850385	7.95516	1.42067	0.496958	18.1908	24.3061	2.01124
ENSG00000122085	0.843107	8.11443	1.52152	0.495025	14.4138	24.4082	2.37079
ENSG00000068001	0.884613	8.27278	1.05536	0.487064	37.1538	24.6327	2.69663
ENSG00000145779	0.412949	5.4266	7.78699	0.500471	4.37059	11.6939	2.4382
ENSG00000169474	0.127684	2.50365	17.5009	0.491912	195.049	3.79592	2.8764
ENSG00000273841	0.912846	8.48207	0.870026	0.502507	35.9136	24.8776	2.20225
ENSG00000198561	0.934129	8.73449	0.662529	0.492693	73.7156	24.6939	1.91011
ENSG00000163499	0.0626113	1.42997	23.099	0.493473	1.35606	1.95918	3
ENSG00000161904	0.913248	8.58028	0.840233	0.502787	37.3976	25	0.752809
ENSG00000164087	0.238819	4.01752	12.7432	0.499732	3.00201	5.73469	1.55056
ENSG00000167614	0.423119	5.70523	7.81523	0.500681	28.8064	11.4286	2.93258
ENSG00000109911	0.056375	1.35702	22.6443	0.496281	1.597	1.12245	1.69663
ENSG00000112297	0.41233	5.6439	7.74331	0.500856	9.78439	11.1837	1.26966
ENSG00000105193	0.984113	14.4139	0.263375	0.491529	1366.84	25	1.55056
ENSG00000134470	0.620841	6.99061	4.28615	0.489068	10.8098	17.2245	1.34831
ENSG00000182329	0.0270391	0.819252	29.8442	0.502382	0.455305	0.673469	2.95506
ENSG00000089692	0.321502	4.70302	10.1348	0.492721	5.12836	8.4898	2.94382
ENSG00000163453	0.969875	11.4219	0.351379	0.501954	675.423	25	3
ENSG00000165259	0.126096	2.48373	17.5538	0.496905	1.53573	3.04082	0.865169
ENSG00000147905	0.750979	7.33105	2.44641	0.501829	8.51928	22.2857	1.37079
ENSG00000181191	0.872642	7.89142	1.22657	0.504353	24.0768	24.2245	1.25843
ENSG00000131620	0.552626	6.51455	5.32265	0.507091	15.1056	14.9388	2.66292
ENSG00000197157	0.937786	9.52764	0.699134	0.511737	54.3353	24.9592	1.51685
ENSG00000198728	0.931856	9.05794	0.667129	0.497998	71.1662	25	1.59551
ENSG00000006831	0.916345	8.67542	0.807703	0.505284	39.1106	25	2.46067
ENSG00000196353	0.150666	2.85824	15.7386	0.50285	2.55962	4.73469	2.93258
ENSG00000136450	0.957364	9.64053	0.449987	0.488841	131.069	25	0.404494
ENSG00000136011	0.0632219	1.53131	22.9668	0.490771	3.15545	1.67347	3
ENSG00000139287	0.00492459	0.150475	28.8885	0.509928	0.0407017	0	2.8764
ENSG00000182149	0.92763	9.15666	0.706639	0.507719	51.3218	25	0.505618
ENSG00000213920	0.887094	8.49571	1.10191	0.511813	22.5813	24.8776	1.70787
ENSG00000159885	0.51891	6.59024	5.9781	0.498034	4.12712	15.0204	2.55056
ENSG00000096006	0.0992957	2.1558	19.5984	0.492354	60.8616	3.04082	2.76404
ENSG00000154079	0.820698	7.92127	1.72365	0.490257	11.9482	24.102	1.13483
ENSG00000085433	0.825092	7.87621	1.68141	0.499277	18.4297	23.551	1.37079
ENSG00000076321	0.799108	7.67887	1.94563	0.495871	10.9609	23.2653	1.19101
ENSG00000186198	0.300574	4.52275	10.6014	0.493223	5.99129	7.77551	2.48315
ENSG00000167257	0.847162	7.45718	1.36089	0.492342	16.7898	24.3673	0.58427
ENSG00000010610	0.759216	7.5259	2.49248	0.498596	16.2922	21.4694	2.86517
ENSG00000162772	0.826651	7.88105	1.61703	0.495534	55.2515	22.5918	2
ENSG00000105669	0.95437	10.0595	0.524938	0.498037	87.4061	25	2.03371
ENSG00000115318	0.57791	7.05284	5.03023	0.488004	6.35378	16.1224	2.57303
ENSG00000166869	0.157653	2.87317	15.1933	0.495917	17.3426	4.69388	2.58427
ENSG00000116014	0.0253036	0.77315	29.8267	0.498383	0.475613	0.632653	1.98876
ENSG00000167608	0.446987	5.94928	7.2664	0.502124	16.8157	11.7347	2.14607
ENSG00000241935	0.3542	5.13323	9.49526	0.505601	4.91308	9.87755	2.51685
ENSG00000120756	0.239536	3.93067	12.0778	0.504823	4.16257	6.53061	2.49438
ENSG00000148082	0.346559	5.05131	9.16813	0.486465	7.46403	9.55102	1.69663
ENSG00000167264	0.742142	7.37883	2.59466	0.494472	7.6075	21.9184	2.06742
ENSG00000214026	0.887159	8.44143	1.068	0.502288	23.887	24.8367	1.44944
ENSG00000177731	0.944857	9.4644	0.552715	0.498406	89.8388	25	1.24719
ENSG00000124831	0.906343	8.41049	0.879041	0.484245	37.2747	24.7551	1.46067
ENSG00000132561	0.804588	7.04865	1.66001	0.505203	48.229	22.3878	3
ENSG00000085514	0.742984	7.4925	2.4985	0.488585	15.6452	21.3061	2.35955
ENSG00000214279	0.287123	4.5517	11.5374	0.506303	2.35755	7.36735	2.89888
ENSG00000120254	0.630031	7.05702	4.11149	0.516031	9.77055	18.0612	1.1573
ENSG00000008294	0.902892	8.33709	0.873104	0.501801	37.1071	24.9796	2.13483
ENSG00000168310	0.885132	8.64936	1.15144	0.505374	23.6387	24.9388	1.37079
ENSG00000270882	0.0105106	0.283384	28.3645	0.500416	0.190255	0.0816327	1.55056
ENSG00000008324	0.893708	8.42341	1.01624	0.497601	26.2124	24.9184	1.77528
ENSG00000134108	0.933684	9.20393	0.670363	0.52019	67.6249	25	1.78652
ENSG00000171495	0.0186481	0.587559	30.4469	0.500244	1.19393	0.489796	2.91011
ENSG00000101160	0.959832	10.4375	0.44088	0.487836	183.524	25	1.91011
ENSG00000129317	0.414917	5.8638	8.27051	0.497273	3.25322	11.3265	1.78652
ENSG00000110025	0.899467	8.35005	0.95378	0.496174	27.1381	24.9796	1.68539
ENSG00000115514	0.808453	7.46603	1.73604	0.496076	11.4926	23.898	1.73034
ENSG00000141568	0.838384	8.35017	1.52934	0.505516	14.1577	24.2449	2.01124
ENSG00000159871	0.274633	4.31071	11.5834	0.492934	4.33551	7.32653	1.79775
ENSG00000055732	0.328162	4.92525	9.93912	0.498485	5.36039	9.57143	2.95506
ENSG00000275023	0.927716	9.09142	0.694162	0.502536	60.4396	25	1.02247
ENSG00000146457	0.910806	9.46591	0.839154	0.499153	37.9388	24.9796	1.02247
ENSG00000137642	0.761012	7.78923	2.47359	0.492434	18.6467	21.2653	1.88764
ENSG00000101638	0.123883	2.42987	17.0277	0.496793	3.39839	3.79592	2.74157
ENSG00000186827	0.33041	4.93343	9.95163	0.507377	4.71669	9	2.92135
ENSG00000156564	0.0898872	2.00065	20.0409	0.495419	1.13641	3.04082	2.89888
ENSG00000230347	0.00530711	0.142616	27.1525	0.500984	1e-05	0	2.97753
ENSG00000044524	0.334853	4.78458	9.37643	0.513095	4.21939	9.5102	2.17978
ENSG00000133392	0.912092	8.81079	0.888939	0.507249	1002.63	22.5102	2.82022
ENSG00000171606	0.852177	7.82171	1.34854	0.498446	17.5726	24.449	2.03371
ENSG00000196569	0.731611	7.46669	2.80084	0.491073	28.6903	19.6735	2.8427
ENSG00000015479	0.745473	7.51366	2.54013	0.497104	8.33463	21.6327	0.258427
ENSG00000137960	0.398043	5.52648	8.37987	0.492409	4.36962	10.6122	2.44944
ENSG00000197249	0.539825	6.40102	5.43251	0.496684	225.813	14.1429	2.91011
ENSG00000086289	0.851983	7.9518	1.39324	0.494142	35.0883	23.5102	2.07865
ENSG00000090054	0.865919	8.27423	1.27197	0.494298	19.6536	24.5102	1.32584
ENSG00000130713	0.811792	7.70043	1.79078	0.494816	12.1395	23.7143	1.07865
ENSG00000174010	0.600969	7.04147	4.71172	0.48981	5.24068	17.3469	1.31461
ENSG00000139946	0.685479	7.01723	3.11641	0.490385	10.1369	20.2857	1.66292
ENSG00000109536	0.882116	7.8171	1.04323	0.498518	22.6683	24.8571	1.79775
ENSG00000137831	0.820693	7.70169	1.68041	0.495624	26.3223	22.7959	2.06742
ENSG00000162511	0.887658	8.3602	1.03887	0.506679	93.1637	24	1.93258
ENSG00000166848	0.936997	9.33955	0.600296	0.497446	83.2655	25	1.58427
ENSG00000121406	0.307838	4.70718	10.5522	0.502814	2.73402	8.16327	0.94382
ENSG00000163421	0.107552	2.17313	18.4498	0.496978	8.24899	2.91837	3
ENSG00000099783	0.953132	10.3871	0.506636	0.486195	107.024	25	0.280899
ENSG00000214694	0.0797728	1.85575	20.4685	0.504351	1.64879	2	2.89888
ENSG00000103995	0.253009	4.20983	12.5968	0.498225	2.53306	6.46939	2.21348
ENSG00000100426	0.695477	7.38151	3.19037	0.496666	6.06584	20.1837	0.853933
ENSG00000090539	0.837223	8.0126	1.48018	0.507553	35.4553	23.3469	2.85393
ENSG00000126947	0.883008	8.47662	1.10982	0.510065	34.6302	24.0612	1.89888
ENSG00000116954	0.895297	8.62194	1.02356	0.487607	28.1665	24.9388	0.921348
ENSG00000164307	0.779969	7.60906	2.13987	0.499805	12.3877	22.5714	0.898876
ENSG00000175854	0.868626	8.1884	1.21018	0.500369	20.453	24.8163	0.764045
ENSG00000102057	0.357801	5.15819	9.42488	0.49922	3.27346	9.28571	2.7191
ENSG00000103381	0.749318	7.64844	2.59595	0.512771	10.0116	21.5714	2.24719
ENSG00000181458	0.648409	7.11338	3.88591	0.492727	36.5731	17.7551	2.41573
ENSG00000138823	0.0586826	1.5099	23.5356	0.502595	1.88683	1.71429	2.91011
ENSG00000148384	0.828201	7.59051	1.63675	0.498518	13.3582	23.7347	1.7191
ENSG00000181562	0.0106503	0.354705	32.2728	0.499083	0.0864305	0.244898	2.89888
ENSG00000106066	0.661615	7.11924	3.47143	0.503514	14.0873	18.9184	2.5618
ENSG00000173918	0.8377	7.84414	1.54804	0.503662	62.0613	22.6939	1.53933
ENSG00000151778	0.673306	7.2206	3.52007	0.495053	13.6235	18.8163	2.25843
ENSG00000101935	0.38011	5.43693	8.96033	0.495438	3.46231	9.79592	2.44944
ENSG00000102104	0.0138943	0.401837	29.8034	0.504885	0.285041	0.22449	2.92135
ENSG00000009413	0.755443	7.43793	2.42865	0.499013	11.7017	21.9592	2.23596
ENSG00000115484	0.941654	9.02205	0.590066	0.503637	92.5817	25	2.30337
ENSG00000173517	0.722663	7.11275	2.81759	0.512018	8.54343	21.0612	1.1573
ENSG00000108846	0.49806	6.19568	6.47549	0.504177	18.1011	13.6122	2.16854
ENSG00000187605	0.524647	6.56318	6.01238	0.496433	5.42905	14.2245	1.60674
ENSG00000174460	0.302703	4.51689	10.4546	0.509439	25.0534	8.85714	2.8764
ENSG00000154975	0.204242	3.46768	13.5611	0.508109	9.16501	7.18367	2.91011
ENSG00000181830	0.795826	7.68231	1.96509	0.498641	14.5475	22.9388	2.34831
ENSG00000084693	0.80473	7.33306	1.72749	0.486436	19.3179	23.5918	1.41573
ENSG00000091157	0.580844	6.95516	5.06586	0.505695	4.54156	16.7551	2.19101
ENSG00000168612	0.794374	7.66574	2.0385	0.500561	9.29752	23.4082	1.47191
ENSG00000099917	0.923457	9.10599	0.777322	0.503377	49.3122	25	0.438202
ENSG00000121897	0.350837	5.13749	9.53346	0.495459	2.85434	9.5102	2.26966
ENSG00000167283	0.947705	9.78145	0.531607	0.506338	93.9493	25	1.5618
ENSG00000180881	0.265011	4.19941	11.811	0.502831	2.39251	6.63265	1.34831
ENSG00000136485	0.894439	8.48352	1.03334	0.500193	25.2501	24.9388	2.40449
ENSG00000112578	0.797127	7.9395	1.92515	0.499347	11.5953	23.1429	1.42697
ENSG00000090447	0.746872	7.66005	2.68361	0.490816	9.00474	21.3061	1.83146
ENSG00000111671	0.684093	7.14797	3.45356	0.502125	6.51579	19.6122	2.10112
ENSG00000180535	0.106191	2.20192	18.6472	0.501427	7.45019	3.28571	2.80899
ENSG00000122515	0.929843	9.08403	0.698525	0.504123	58.8059	25	1.42697
ENSG00000119640	0.782808	7.05484	1.96787	0.497832	11.259	23.0612	1.33708
ENSG00000091138	0.0527895	1.30979	23.9717	0.493	13.452	1.4898	2.80899
ENSG00000125991	0.948282	10.1713	0.530275	0.499541	104.701	25	1.85393
ENSG00000124374	0.717535	7.65638	2.95203	0.506084	18.947	20.2245	2.7191
ENSG00000164823	0.814822	7.70846	1.74928	0.494474	12.2384	23.5306	1.42697
ENSG00000265681	0.977787	12.7027	0.271613	0.492975	941.162	25	1.19101
ENSG00000074935	0.85454	8.1405	1.35571	0.508442	21.4468	24.2245	2.02247
ENSG00000172716	0.703797	7.56766	3.22134	0.483785	16.6569	19.449	2.22472
ENSG00000239264	0.943601	9.79313	0.596684	0.504897	102.181	25	2.25843
ENSG00000185479	0.109454	2.13918	17.6716	0.506135	48.4062	2.93878	2.60674
ENSG00000106018	0.375898	5.19041	8.72924	0.495082	5.04327	10.0612	2.1236
ENSG00000106299	0.898222	7.75791	0.941377	0.497414	34.7358	24.4694	0.764045
ENSG00000140848	0.85042	7.88229	1.37902	0.493577	17.3927	24.2245	2.68539
ENSG00000011523	0.791802	7.86727	2.0127	0.50284	12.5671	23.1429	1.37079
ENSG00000131941	0.492621	6.05152	6.19378	0.487725	7.60409	14.0816	1.52809
[truncated: 11,351 more rows]

## Sheet: full13k_yz
	mean_sigma	alpha	beta	prior_sigma	Y_mean	X_mean	Z_mean
ENSG00000171960	0.433389	5.77816	7.59903	0.493866	17.1978	24.5102	1.83146
ENSG00000173597	0.0905082	1.53628	16.3531	0.505701	3.00244	3.18367	2.82022
ENSG00000172977	0.720992	8.71439	3.39072	0.508036	30.9223	24.898	1.04494
ENSG00000237671	0.0156472	0.422859	26.8349	0.498185	1e-05	0	2.92135
ENSG00000102699	0.510136	6.77035	6.2709	0.505491	21.0507	22.9184	1.5618
ENSG00000145335	0.124854	1.72153	12.5206	0.496094	22.3833	17.898	2.85393
ENSG00000083097	0.381712	5.11351	8.29031	0.500232	11.9289	23.102	2.01124
ENSG00000152056	0.134926	2.08089	13.6511	0.48965	1.03057	1.57143	2.32584
ENSG00000170091	0.069847	1.31796	16.0439	0.506972	44.3708	9.14286	2.83146
ENSG00000115590	0.0329828	0.607706	17.6282	0.504651	26.5677	10.1633	3
ENSG00000137040	0.411843	5.32153	7.67145	0.499151	11.6469	23.9592	1.8427
ENSG00000169676	0.0275348	0.647898	24.315	0.495898	0.459483	1.12245	2.89888
ENSG00000167165	0.0316321	0.836718	24.3822	0.492774	0.546171	0.755102	2.73034
ENSG00000169750	0.285324	3.86747	9.60976	0.503481	13.9322	18.9184	2.26966
ENSG00000213185	0.0665006	1.12513	16.02	0.50204	2.21951	5.87755	2.89888
ENSG00000188959	0.0747818	1.49486	18.5026	0.49406	3.26231	4.28571	2.64045
ENSG00000168434	0.520352	6.75468	6.20704	0.491231	16.4735	24.449	1.49438
ENSG00000269791	0.0205423	0.571558	27.3473	0.500815	0.00304157	0	2.86517
ENSG00000213022	0.0418048	1.0214	23.7025	0.497448	0.712531	1.38776	2.64045
ENSG00000122406	0.836433	13.7191	2.70997	0.493139	1206.33	25	1.05618
ENSG00000196440	0.538413	6.41709	5.69562	0.495988	6.75632	18.2449	1.31461
ENSG00000160305	0.0776117	0.996831	12.0158	0.512653	18.135	24.4286	2.88764
ENSG00000112769	0.110125	1.40949	11.6467	0.500076	34.5519	20.9184	2.92135
ENSG00000119333	0.563295	7.13779	5.49269	0.497749	30.4573	24.6939	1.42697
ENSG00000167105	0.0373773	0.734515	20.2282	0.502504	1.04973	1.93878	2.76404
ENSG00000164088	0.45299	6.04078	7.37236	0.499235	29.2125	24.4898	2
ENSG00000087502	0.334747	4.45038	8.9975	0.501697	10.0043	24.0408	2.06742
ENSG00000131730	0.110341	1.53283	12.5104	0.498804	37.5927	19.1224	2.78652
ENSG00000134070	0.207552	2.87013	10.8608	0.503606	6.09092	16.3673	2.38202
ENSG00000008516	0.361502	4.6919	8.26631	0.492891	23.2204	4.28571	1.76404
ENSG00000166557	0.311967	4.17168	9.04803	0.500102	6.19322	16.8776	2.04494
ENSG00000170876	0.436145	5.6536	7.4485	0.499396	80.5661	25	2.22472
ENSG00000170445	0.776896	10.4593	2.93241	0.497789	36.7848	24.9592	0.820225
ENSG00000156009	0.049733	1.05465	21.1509	0.497095	0.174822	0.204082	2.80899
ENSG00000067167	0.431022	5.7075	7.51039	0.49352	55.001	25	1.78652
ENSG00000131748	0.798252	10.2748	2.63444	0.498404	45.5198	25	0.842697
ENSG00000076984	0.450686	6.05164	7.17572	0.506607	35.618	25	1.86517
ENSG00000126903	0.702344	8.81022	3.7402	0.5041	29.1569	24.102	1.14607
ENSG00000110046	0.157921	2.02415	10.7392	0.496001	20.1238	24.4694	2.82022
ENSG00000113088	0.0602606	1.08928	17.6695	0.500131	2.63222	4.34694	2.8427
ENSG00000083720	0.516453	6.79901	6.18005	0.503187	29.412	23.6531	1.68539
ENSG00000114854	0.0823794	1.1837	13.0677	0.500823	245.624	14.1429	2.93258
ENSG00000187581	0.103677	1.88043	16.2352	0.524168	3.30534	0.55102	2.39326
ENSG00000171148	0.698561	8.95383	3.96556	0.501584	55.0605	25	1.48315
ENSG00000112333	0.0322499	0.740823	22.1076	0.507032	2.86408	4.7551	2.8764
ENSG00000198712	0.917601	20.1498	1.75252	0.500678	40371.3	25	0.752809
ENSG00000114745	0.403189	5.17167	7.86634	0.491731	29.7146	25	2.13483
ENSG00000177697	0.620175	8.26905	5.12896	0.499561	162.403	25	1.61798
ENSG00000114638	0.0302158	0.72211	22.925	0.495699	2.26241	1.73469	2.8427
ENSG00000237441	0.408494	5.1857	7.7952	0.492881	70.6335	25	2.16854
ENSG00000198795	0.591635	6.97154	4.87219	0.488479	10.7447	19.0612	1.26966
ENSG00000102409	0.434953	5.73249	7.29078	0.49635	125.616	24.6735	2.1573
ENSG00000115902	0.395274	5.07378	8.10846	0.485485	19.8395	23.3469	2.03371
ENSG00000117115	0.224576	3.06367	10.7279	0.500057	27.5005	13.2041	2.49438
ENSG00000227057	0.457343	5.93587	6.92706	0.513598	33.9852	24.8367	1.96629
ENSG00000102452	0.183642	2.64521	11.7818	0.497879	3.84468	8.44898	2.33708
ENSG00000115594	0.0877249	1.0564	11.0116	0.490626	42.0632	20.6531	3
ENSG00000109323	0.344773	4.49282	8.54224	0.495261	15.1738	23.7347	2.24719
ENSG00000163374	0.401031	5.36619	7.97419	0.491947	35.2318	24.9796	2.17978
ENSG00000124215	0.16946	2.59149	12.9476	0.496148	1.13551	1.18367	2.2809
ENSG00000187922	0.0611252	0.890104	14.1777	0.503835	15.081	14.3878	2.93258
ENSG00000182329	0.0224744	0.532441	22.3059	0.499459	0.455305	0.673469	2.95506
ENSG00000164889	0.483198	6.19311	6.67399	0.498156	25.2508	24.3878	1.58427
ENSG00000172264	0.40024	4.98234	7.4652	0.506466	1.63947	3.55102	1.64045
ENSG00000172354	0.56613	7.79963	5.95054	0.499334	185.472	25	1.89888
ENSG00000066933	0.455147	5.62589	6.81586	0.497617	6.08967	18.551	1.61798
ENSG00000114698	0.290978	3.68428	9.05918	0.488691	32.3595	24.0612	2.39326
ENSG00000126262	0.0480091	0.916185	19.057	0.498721	8.29592	2.69388	2.75281
ENSG00000159640	0.125627	1.88233	12.5799	0.488146	11.1182	14.3878	2.77528
ENSG00000108506	0.0842571	1.30249	13.767	0.494319	5.26871	19.5102	2.79775
ENSG00000166265	0.511981	6.46058	6.09282	0.497661	16.5684	21.3469	1.59551
ENSG00000159399	0.295701	3.89338	9.14378	0.497926	14.997	15.3265	2.03371
ENSG00000067334	0.234242	3.12786	9.96983	0.493879	13.3895	24.3469	2.47191
ENSG00000143437	0.555156	7.31005	5.71585	0.493254	29.2443	24.8163	1.5618
ENSG00000151532	0.381038	5.04079	8.03033	0.499332	4.31032	17.2653	1.83146
ENSG00000128849	0.227037	2.93034	9.92496	0.501236	14.5674	21.3469	2.57303
ENSG00000112149	0.155593	2.09659	11.3406	0.50335	15.2677	19.2041	2.7191
ENSG00000256269	0.491371	6.29693	6.28628	0.49507	10.2825	24.0408	1.68539
ENSG00000110442	0.539018	6.49093	5.57857	0.495238	9.75006	24.3878	1.46067
ENSG00000103546	0.044737	0.947496	21.057	0.499572	0.426121	0.877551	2.78652
ENSG00000168282	0.295873	4.00318	9.56911	0.492502	6.58142	17.5102	2.05618
ENSG00000101470	0.0467816	0.730635	15.412	0.502608	136.877	16.6122	3
ENSG00000023287	0.437431	5.69691	7.56062	0.479832	22.0057	24.7551	2.06742
ENSG00000065485	0.340348	4.40632	8.53703	0.501061	12.4456	17.3061	2.07865
ENSG00000147443	0.122151	1.78521	12.8337	0.498857	10.2335	13.2245	2.77528
ENSG00000158290	0.426053	5.47027	7.39227	0.490198	22.5524	24.7959	1.91011
ENSG00000167244	0.105034	1.32588	11.3423	0.506825	31.3357	19.8367	2.94382
ENSG00000174482	0.0676309	1.35276	18.9477	0.496363	0.96619	2.44898	2.64045
ENSG00000177182	0.0791131	1.51622	18.3055	0.494282	1.10462	3.32653	2.50562
ENSG00000085514	0.222917	2.87753	10.2077	0.502917	15.6452	21.3061	2.35955
ENSG00000128951	0.521592	6.91251	6.34623	0.508622	38.999	24.9592	1.77528
ENSG00000163053	0.429381	5.46447	7.23214	0.489487	4.7548	13.6735	1.68539
ENSG00000076554	0.498478	6.20508	6.60464	0.499386	16.2047	20.9184	1.52809
ENSG00000091483	0.588657	7.72756	5.47869	0.488577	57.6741	25	1.46067
ENSG00000104938	0.0294054	0.726188	22.9769	0.496483	1.35195	1.89796	2.88764
ENSG00000177098	0.431808	5.64469	7.32294	0.500472	20.8516	17.8571	1.79775
ENSG00000198055	0.567606	7.25096	5.54776	0.493647	21.9039	24.6735	1.39326
ENSG00000169800	0.0218029	0.573742	26.5331	0.489772	0.00576257	0	2.86517
ENSG00000156011	0.146494	2.07741	11.9416	0.499035	14.0703	19.1224	2.76404
ENSG00000214013	0.698613	7.64016	3.26026	0.497344	5.63138	17.551	0.606742
ENSG00000211899	0.043566	0.715101	14.7097	0.498661	170.446	11.7347	3
ENSG00000111885	0.503688	6.62015	6.46753	0.51068	31.9427	22.6939	1.65169
ENSG00000183354	0.478053	6.23269	6.71029	0.504125	11.9551	24.1224	1.69663
ENSG00000125304	0.542781	7.43547	6.22779	0.492862	63.8195	25	1.65169
ENSG00000268447	0.0204392	0.564619	27.576	0.494527	0.00468634	0	2.86517
ENSG00000139133	0.473087	5.79003	6.43729	0.494575	1.59268	2.36735	1.39326
ENSG00000153107	0.395681	5.06331	7.6672	0.489803	4.29601	17.2857	1.75281
ENSG00000117394	0.201682	2.32377	9.19673	0.508133	73.5065	23.8367	2.8427
ENSG00000162407	0.636335	8.16276	4.64339	0.5027	87.4647	24.551	1.41573
ENSG00000204381	0.548953	6.69857	5.42057	0.510053	10.3598	18.1837	1.41573
ENSG00000105173	0.126386	1.93355	13.6532	0.49484	3.77073	10.4286	2.33708
ENSG00000154277	0.302093	3.86104	8.70855	0.494929	216.092	23.0204	2.58427
ENSG00000160753	0.497295	6.65807	6.56953	0.513437	31.9871	24.6327	1.69663
ENSG00000188739	0.68644	7.12969	3.19126	0.51156	2.37423	6.81633	0.483146
ENSG00000231389	0.255501	3.2343	9.52837	0.494826	80.5854	24.6735	2.70787
ENSG00000140297	0.0939985	1.68178	16.8172	0.504826	2.5281	2.87755	2.5618
ENSG00000140598	0.454548	5.84361	7.06228	0.499186	7.68807	21.4898	1.64045
ENSG00000185900	0.488373	5.65205	5.82444	0.502104	1.26156	1.12245	1.06742
ENSG00000171557	0.0221001	0.52489	22.2091	0.509084	168.508	2.85714	2.95506
ENSG00000081386	0.261298	3.4846	9.94781	0.496472	5.57735	19.6122	2.29213
ENSG00000138829	0.035122	0.732693	19.6978	0.513616	0.83043	1.73469	2.95506
ENSG00000104365	0.451802	6.06519	7.35731	0.490595	28.3188	24.8571	1.77528
ENSG00000244731	0.0886221	1.36732	14.0004	0.496182	8.57003	12.6327	2.88764
ENSG00000198728	0.63026	8.2627	4.85509	0.511548	71.1662	25	1.59551
ENSG00000111319	0.308514	4.25886	9.27314	0.491668	25.3619	10.6939	2.01124
ENSG00000060140	0.100786	1.71939	15.7639	0.500544	2.17689	5.40816	2.50562
ENSG00000186998	0.364853	4.81865	8.5696	0.502333	12.2685	17.6735	1.79775
ENSG00000130758	0.417988	5.4447	7.7562	0.491159	30.4987	24.8367	1.76404
ENSG00000119285	0.285547	3.71965	9.44544	0.495948	9.35823	19.9592	2.40449
ENSG00000143499	0.510748	6.51389	6.4198	0.490414	15.5334	23.8367	1.5618
ENSG00000136279	0.371327	4.8784	8.20265	0.493851	25.1981	24.9184	2.05618
ENSG00000162642	0.640959	7.76845	4.38043	0.500365	13.9477	24.5102	1.25843
ENSG00000164610	0.469495	5.97796	6.82555	0.495578	14.8763	24.8163	1.76404
ENSG00000112245	0.125885	1.37417	9.62646	0.507658	46.9534	24.9184	2.93258
ENSG00000162745	0.213649	2.88222	10.7823	0.498339	14.2466	14.5714	2.46067
ENSG00000182898	0.0143695	0.390857	26.5554	0.498731	0.0319227	0.0612245	2.96629
ENSG00000006534	0.402168	5.22672	7.71904	0.500472	12.6892	17.8776	1.93258
ENSG00000090565	0.32489	4.24178	8.7267	0.495564	39.2999	24.8163	2.47191
ENSG00000146374	0.461295	5.55951	6.56386	0.496793	11.3349	12.3673	1.41573
ENSG00000104852	0.912239	15.0665	1.45917	0.519809	304.468	25	0.303371
ENSG00000164172	0.66963	8.57511	4.11048	0.502077	22.2327	24.5102	1.26966
ENSG00000133101	0.0355796	0.657862	18.0864	0.48839	5.19615	5.89796	2.93258
ENSG00000105675	0.0380377	0.789241	20.2463	0.503996	27.6211	2.42857	2.88764
ENSG00000083635	0.171284	2.42747	11.7143	0.493457	4.76786	18.9796	2.51685
ENSG00000104327	0.0732689	1.35312	16.8448	0.510909	12.9398	5.77551	2.77528
ENSG00000164190	0.493522	6.36807	6.41419	0.498801	14.0859	24.1429	1.60674
ENSG00000130348	0.6559	7.63685	4.06789	0.492636	6.76738	22.449	1
ENSG00000149269	0.496067	6.38105	6.454	0.492828	38.9653	24.3673	1.79775
ENSG00000178597	0.0441495	1.04916	22.2989	0.504137	8.27882	1.87755	2.76404
ENSG00000182544	0.351476	4.56572	8.47894	0.499053	19.951	24.8163	2.22472
ENSG00000115540	0.655768	8.11508	4.23538	0.513736	17.3978	24.2653	1.16854
ENSG00000140829	0.709505	8.97966	3.53249	0.506323	38.6257	24.9796	1.04494
ENSG00000148362	0.629344	8.41709	4.87849	0.489955	80.7655	25	1.4382
ENSG00000110422	0.549435	7.10024	5.87037	0.503176	36.5994	24.8571	1.76404
ENSG00000134809	0.735443	9.63616	3.53274	0.491497	37.992	24.9796	0.786517
ENSG00000082516	0.67494	7.74395	3.71967	0.499855	9.08386	22.6327	0.955056
ENSG00000116898	0.495383	6.64222	6.78751	0.502266	32.8182	24.9796	1.80899
ENSG00000173535	0.0642928	1.13216	16.1407	0.495262	7.79411	2.97959	2.86517
ENSG00000131808	0.0155824	0.403986	26.1992	0.498579	10.7217	0.55102	2.96629
ENSG00000134917	0.0571621	0.984659	15.6845	0.4962	8.14382	10.9388	2.85393
ENSG00000185002	0.0289502	0.761262	24.6738	0.500621	0.159712	0.204082	2.86517
ENSG00000187186	0.0842179	1.26057	13.4665	0.506272	9.07106	16.9796	2.88764
ENSG00000174842	0.45149	5.65746	7.11055	0.512489	7.6594	21.6735	1.59551
ENSG00000100764	0.411652	5.53617	7.695	0.498147	47.7083	24.9796	2.08989
ENSG00000178078	0.566413	6.81152	5.25229	0.523041	17.451	13.6327	1.33708
ENSG00000114857	0.483354	6.2689	6.62044	0.486404	61.3559	24.9184	1.8427
ENSG00000116703	0.0261609	0.596817	22.3644	0.495415	0.150631	0	2.93258
ENSG00000137098	0.160856	2.34233	11.8344	0.492505	6.95163	14.551	2.69663
ENSG00000014138	0.514107	6.29326	5.87893	0.49784	6.85949	19.6735	1.50562
ENSG00000170348	0.565192	7.7622	5.87172	0.496949	90.5353	25	1.75281
ENSG00000078237	0.598995	6.93505	4.6537	0.48946	4.12791	15.2653	1.22472
ENSG00000197157	0.606579	8.00697	5.15073	0.49326	54.3353	24.9592	1.51685
ENSG00000167394	0.5447	6.39471	5.41577	0.501518	3.50436	14.2449	1.13483
ENSG00000130066	0.553866	7.72508	6.07326	0.502231	331.917	25	2.08989
ENSG00000119013	0.621632	8.46841	4.91532	0.514677	60.5986	24.9796	1.49438
ENSG00000100650	0.60583	8.40456	5.4911	0.505146	254.238	25	1.97753
ENSG00000140416	0.373608	4.90365	7.91226	0.513037	231.423	24.7755	2.50562
ENSG00000179832	0.522021	6.87679	6.27466	0.498724	23.5829	24.3673	1.69663
ENSG00000141905	0.52719	6.83761	6.1001	0.501982	50.8708	24.9592	1.7191
ENSG00000150672	0.0738101	1.17027	14.5721	0.486941	7.0712	10.0204	2.86517
ENSG00000060558	0.185628	2.61816	11.6087	0.498124	14.089	14.449	2.37079
ENSG00000140678	0.127701	1.8111	12.4838	0.494409	20.1388	14.551	2.82022
ENSG00000106153	0.793926	11.763	3.05313	0.502748	351.517	25	1.06742
ENSG00000213741	0.721194	9.31607	3.58935	0.509693	55.5352	24.9796	1.1573
ENSG00000085433	0.583243	7.24655	5.16943	0.491318	18.4297	23.551	1.37079
ENSG00000110042	0.295084	3.82064	9.15516	0.51124	16.628	21.7347	2.31461
ENSG00000165072	0.35852	4.68472	8.1989	0.497256	26.6486	15.4286	1.95506
ENSG00000188976	0.36938	4.68942	8.19163	0.494552	52.05	25	2.35955
ENSG00000102934	0.251106	3.43999	10.4195	0.502768	13.9798	17.6122	2.38202
ENSG00000256061	0.376694	4.85508	8.10306	0.503535	1.92477	2.93878	1.53933
ENSG00000160999	0.420238	5.37228	7.3546	0.500858	7.38606	17.8367	1.7191
ENSG00000143319	0.747073	8.827	2.99201	0.500271	14.8385	24.0204	0.910112
ENSG00000182247	0.471017	6.09698	6.88308	0.508603	18.0587	23.9184	1.68539
ENSG00000131171	0.520141	6.96439	6.51165	0.492674	123.986	25	1.96629
ENSG00000189052	0.0191751	0.536017	26.433	0.492744	0.0320189	0.0204082	2.93258
ENSG00000118922	0.191696	2.68142	11.5887	0.491807	4.97449	16.2653	2.40449
ENSG00000147454	0.452465	6.0404	7.21063	0.49206	41.4354	24.8571	1.80899
ENSG00000067182	0.578693	7.76677	5.58423	0.511712	85.9071	24.898	1.7191
ENSG00000130561	0.0171208	0.434574	24.6777	0.501993	0.420325	0.918367	2.96629
ENSG00000100714	0.645984	7.88705	4.33989	0.500896	12.4038	23.6531	1.24719
ENSG00000164603	0.189517	2.68033	11.3976	0.500222	6.24225	20.5306	2.55056
ENSG00000138182	0.109693	1.72071	14.2568	0.502531	1.74802	3.91837	2.48315
ENSG00000158941	0.606612	7.83628	5.0877	0.492084	45.7059	25	1.32584
ENSG00000196352	0.292512	3.77113	9.08434	0.499254	36.7843	23.7755	2.37079
ENSG00000165046	0.170204	2.50688	12.3944	0.504581	1.99426	2.59184	2.53933
ENSG00000078295	0.300697	4.09118	9.39551	0.504824	8.02727	14.102	2.02247
ENSG00000211896	0.305083	3.97657	8.89336	0.509718	211.109	14.2041	2.19101
ENSG00000161800	0.245977	3.38993	10.2881	0.491361	6.94917	18.2245	2.50562
ENSG00000165886	0.461934	6.06258	7.10867	0.498974	26.892	24.898	1.80899
ENSG00000124786	0.572454	7.32965	5.42954	0.500531	20.0076	24.6327	1.55056
ENSG00000198911	0.568804	7.48475	5.83831	0.501415	62.6837	25	1.64045
ENSG00000152954	0.0363765	0.858351	21.702	0.493327	9.32172	6.67347	2.8427
ENSG00000164053	0.591904	7.05696	4.88322	0.49916	7.82764	19.8776	1.10112
ENSG00000103502	0.449078	5.88933	7.21293	0.503482	103.865	25	2.1236
ENSG00000166292	0.116377	1.58544	12.0966	0.510614	16.2088	17.4694	2.73034
ENSG00000204538	0.0292418	0.631247	20.8686	0.494864	10.9132	2.53061	2.97753
ENSG00000159339	0.0310988	0.739796	20.7649	0.505749	6.59707	1.95918	2.94382
ENSG00000170948	0.0211565	0.548561	26.0859	0.507004	1.12006	0.510204	2.89888
ENSG00000205302	0.514054	6.72543	6.20935	0.496201	42.6715	24.9592	1.83146
ENSG00000173846	0.511074	6.56297	6.17209	0.505531	17.0075	22.3673	1.7191
ENSG00000182459	0.0152606	0.39904	25.1429	0.508362	1.52317	0.510204	2.96629
ENSG00000121481	0.182056	2.5386	10.9351	0.509735	6.86136	21.4898	2.49438
ENSG00000118690	0.0556327	0.949412	16.0335	0.497609	3.25927	9.08163	2.93258
ENSG00000090861	0.608114	7.91954	5.28065	0.508432	86.1859	24.9592	1.70787
ENSG00000188021	0.659956	8.42681	4.40826	0.488187	28.0577	24.8571	1.2809
ENSG00000077458	0.0611569	0.838562	12.8936	0.50846	10.9154	21.8367	2.96629
ENSG00000124574	0.409054	5.39772	7.92163	0.502526	11.7296	23.1224	1.67416
ENSG00000172269	0.489238	6.2273	6.60469	0.4988	23.8999	24.6122	1.68539
ENSG00000165807	0.0405252	0.826206	18.8334	0.509983	3.13306	3.73469	2.91011
ENSG00000115241	0.351585	4.44727	8.37012	0.510856	77.8474	25	2.52809
ENSG00000165553	0.0474996	1.04658	20.6874	0.503811	5.89685	6.83673	2.83146
ENSG00000137692	0.733427	8.80345	3.1977	0.488164	17.588	24.4694	1.05618
ENSG00000012223	0.103519	1.63064	14.0495	0.501193	69.175	8.14286	2.82022
ENSG00000100485	0.633722	7.74889	4.36164	0.494458	15.5107	24.6939	1.24719
ENSG00000089916	0.540533	6.61282	5.82401	0.498255	7.0262	21.102	1.39326
ENSG00000101974	0.199232	2.71156	11.0763	0.503481	7.72486	17.9388	2.59551
ENSG00000147003	0.0324461	0.565387	18.8204	0.498614	3.16566	2.44898	2.97753
ENSG00000174740	0.415055	5.23224	7.26103	0.505715	1.76571	4.87755	1.40449
ENSG00000213719	0.535577	7.16588	6.16131	0.515114	186.833	25	2
ENSG00000117595	0.416147	5.21078	7.47751	0.498674	21.7935	13.0612	1.77528
ENSG00000177125	0.550563	6.78463	5.49534	0.502631	6.1411	19.898	1.33708
ENSG00000205542	0.565126	7.99677	6.03901	0.505932	1421.61	25	2.33708
ENSG00000100105	0.715542	8.46466	3.44464	0.501962	15.202	24.4694	0.674157
ENSG00000136379	0.181756	2.46772	10.8809	0.507684	10.2566	18.4694	2.65169
ENSG00000114480	0.571773	7.06434	5.24709	0.490656	24.2707	23.3878	1.37079
ENSG00000038274	0.458228	5.99029	7.06078	0.514872	33.5328	24.9796	2.01124
ENSG00000166896	0.644114	7.58477	4.13458	0.505598	8.90664	21.9388	1.2809
ENSG00000171503	0.370621	4.77942	8.34664	0.494465	20.2051	24.6531	2.05618
ENSG00000100028	0.699147	9.2374	3.97286	0.499788	59.3801	25	1.30337
ENSG00000196730	0.497271	6.29476	6.28828	0.512007	15.2117	21.4898	1.64045
ENSG00000126106	0.321171	4.32153	9.12817	0.497519	6.27348	20.7143	2.1236
ENSG00000131069	0.283989	3.70026	9.06821	0.493125	35.5748	24.8163	2.37079
ENSG00000233232	0.446713	5.09735	6.43572	0.489261	0.506274	0.489796	1.01124
ENSG00000137364	0.346953	4.52615	8.16555	0.503353	15.9279	24.6531	2.16854
ENSG00000105939	0.692361	7.79445	3.4577	0.499083	10.0324	20.2857	0.786517
ENSG00000055163	0.360352	4.62563	8.44305	0.501366	30.2042	21.7755	1.93258
ENSG00000084110	0.434325	4.99947	6.8343	0.509376	5.61416	3.36735	1.32584
ENSG00000130731	0.344724	4.49297	8.28593	0.50134	72.1463	25	2.50562
ENSG00000176393	0.592319	7.72788	5.26826	0.49112	35.7239	24.8367	1.61798
ENSG00000105559	0.433023	5.62298	7.45905	0.509934	41.1938	20.9184	1.80899
ENSG00000100065	0.644141	7.56913	4.23849	0.508838	11.1265	17.5714	0.853933
ENSG00000126368	0.596416	7.64983	5.19567	0.499602	92.8992	24.6531	1.66292
ENSG00000120334	0.351925	4.68824	8.52665	0.499705	1.4339	1.16327	1.67416
ENSG00000225697	0.328275	4.42994	8.68043	0.506427	21.2046	23.6735	2.24719
ENSG00000197136	0.305536	3.87438	8.99337	0.495147	20.395	24.5918	2.32584
ENSG00000019505	0.173389	2.63251	13.047	0.499418	9.42248	8.36735	2.21348
ENSG00000224877	0.176607	2.28928	10.3876	0.501587	27.0533	24.7959	2.83146
ENSG00000227507	0.0786532	1.29758	15.2665	0.487632	21.4134	6.30612	2.85393
ENSG00000136942	0.745523	11.6059	4.08119	0.503335	962.692	25	1.55056
ENSG00000064270	0.255183	3.58192	10.687	0.513837	5.12439	6.77551	2.08989
ENSG00000104450	0.128554	1.88215	12.7186	0.505177	4.26572	12.9388	2.76404
ENSG00000064545	0.480885	6.29295	6.61255	0.496348	22.0498	24.6327	1.77528
ENSG00000134308	0.559771	7.67088	5.94596	0.504177	182.266	25	1.85393
ENSG00000176454	0.43392	5.61698	7.37687	0.491477	37.7417	24.3265	1.91011
ENSG00000204176	0.34635	4.45327	8.55483	0.499438	0.473478	0.0612245	1.55056
ENSG00000121807	0.0565603	1.07649	17.7314	0.506796	1.97952	3.20408	2.53933
ENSG00000091428	0.505519	6.25626	6.16746	0.51419	29.5262	17.4286	1.5618
ENSG00000198431	0.694938	8.8998	3.82448	0.502141	41.0574	24.7959	1.02247
ENSG00000244509	0.435563	5.55493	7.34227	0.503487	21.3256	18.551	1.7191
ENSG00000099992	0.723765	9.00555	3.511	0.515518	26.3651	24.4082	0.966292
ENSG00000153339	0.627175	7.88509	4.59355	0.49516	14.2384	24.1224	1.30337
ENSG00000158901	0.0154169	0.387418	24.257	0.492318	0.0308123	0	2.97753
ENSG00000113312	0.677183	8.85139	4.28674	0.494875	53.8399	25	1.48315
ENSG00000073350	0.648831	7.60811	4.22337	0.4995	21.1539	18.6735	1
ENSG00000198680	0.450577	5.76231	7.12589	0.492372	20.8775	24.2041	2.01124
ENSG00000151806	0.654472	7.80072	4.17258	0.502315	12.2665	24.2653	1.24719
ENSG00000171596	0.268215	3.78178	10.1413	0.496054	1.84087	4.59184	1.93258
ENSG00000115523	0.0493354	0.813363	15.6294	0.502889	12.8668	9.57143	2.93258
ENSG00000141424	0.387666	4.91009	7.77302	0.507322	29.6819	24.551	2.11236
ENSG00000187094	0.0358879	0.747024	19.2282	0.495536	33.4388	7.32653	2.88764
ENSG00000144847	0.184144	2.73541	11.9326	0.502046	5.31716	9.65306	2.29213
ENSG00000197535	0.296037	3.86173	9.38302	0.499753	15.0596	22.5102	2.16854
ENSG00000090863	0.730007	9.47569	3.56088	0.502962	44.2985	25	1.03371
ENSG00000137871	0.73347	7.93145	2.96086	0.504973	7.15258	21.0612	0.719101
ENSG00000176171	0.602247	7.90304	5.09303	0.488819	38.2528	24.7551	1.42697
ENSG00000103174	0.386066	4.94186	8.05644	0.483995	11.9067	23.9796	2.10112
ENSG00000099812	0.0665058	1.25602	17.4561	0.501279	7.26834	3.89796	2.65169
ENSG00000152193	0.395877	5.2112	7.63267	0.499669	8.42539	22.102	1.85393
ENSG00000149636	0.517559	6.48789	6.15374	0.48716	9.19344	22.1837	1.48315
ENSG00000126524	0.612753	8.48262	5.30401	0.50611	179.426	24.9796	1.73034
ENSG00000185345	0.264248	3.62479	10.111	0.49367	3.42999	11.5102	2.13483
ENSG00000014216	0.776908	10.1514	2.94582	0.503293	83.6565	25	0.876404
ENSG00000276043	0.0551144	1.06213	17.4902	0.507415	1.12834	2.28571	2.82022
ENSG00000115446	0.718241	9.15797	3.56233	0.499076	30.2303	24.8776	0.955056
ENSG00000104375	0.614246	7.18803	4.50929	0.501534	7.45784	17.7959	1.25843
ENSG00000100614	0.509742	6.60309	6.27421	0.488018	15.1016	24.6735	1.58427
ENSG00000118855	0.313553	4.00284	8.57499	0.504189	31.6278	24.8571	2.40449
ENSG00000164733	0.632714	8.64631	4.98792	0.505252	218.7	25	1.68539
ENSG00000102383	0.302123	4.18487	9.75247	0.498601	1.54046	2.5102	1.93258
ENSG00000173011	0.692541	8.12166	3.63611	0.49743	14.662	24.551	1
ENSG00000156411	0.848187	11.4219	2.0746	0.505212	49.8975	25	0.494382
ENSG00000167880	0.148173	2.30482	12.7252	0.502147	23.8433	8.16327	2.47191
ENSG00000087077	0.790231	10.5437	2.77854	0.49184	64.2039	24.9592	1.19101
ENSG00000104853	0.671187	9.01454	4.43987	0.486952	70.6957	25	1.26966
ENSG00000048740	0.306425	3.87096	9.02574	0.496315	21.0372	22.9388	2.41573
ENSG00000152556	0.74728	9.39338	3.15425	0.502385	52.9137	24.2041	0.876404
ENSG00000159128	0.621252	8.15073	4.85314	0.495876	39.6191	24.9796	1.51685
ENSG00000185825	0.686696	9.66984	4.25082	0.4995	130.876	25	1.61798
ENSG00000214967	0.481129	5.24269	5.78234	0.506793	0.71038	0.755102	0.988764
ENSG00000168175	0.709741	8.66885	3.60011	0.500092	22.8316	24.8571	1.04494
ENSG00000025772	0.370666	4.95848	8.08425	0.495392	38.847	24.898	2.25843
ENSG00000198826	0.299512	4.07913	9.64786	0.507005	1.55824	3.06122	2.02247
ENSG00000182492	0.265716	3.03037	8.50697	0.511317	529.734	24.6122	2.86517
ENSG00000150977	0.540023	6.6879	5.61546	0.488127	10.2366	20.2653	1.53933
ENSG00000126746	0.771615	9.59308	2.77574	0.508317	23.4517	24.2449	0.719101
ENSG00000151689	0.285452	3.64292	9.10852	0.498171	29.9361	24.8776	2.53933
ENSG00000172867	0.0810663	1.33383	15.5368	0.502503	269.58	3.22449	2.77528
ENSG00000162989	0.0407067	0.796012	17.8412	0.500804	6.09117	6.59184	2.92135
ENSG00000164674	0.188768	2.54133	11.2825	0.511673	7.30948	15	2.49438
ENSG00000063046	0.586619	8.05844	5.66175	0.492219	161.927	25	1.78652
ENSG00000134160	0.0233439	0.572036	24.0383	0.493313	0.295772	0.714286	2.95506
ENSG00000168763	0.73444	8.79311	3.23383	0.503609	16.2206	24.2041	0.921348
ENSG00000103653	0.336203	4.54312	8.75491	0.486886	34.8705	25	2.48315
ENSG00000138964	0.470064	5.84046	6.53921	0.495698	10.2827	14.5918	1.66292
ENSG00000155962	0.142406	1.89176	11.514	0.498042	13.0309	19.7347	2.69663
ENSG00000259207	0.0503424	0.82813	15.7573	0.491084	10.055	12.7551	2.96629
ENSG00000133475	0.0320383	0.748699	22.5093	0.496136	0.443328	0.795918	2.82022
ENSG00000137492	0.740335	8.93258	3.22317	0.500295	23.0387	24.898	0.988764
ENSG00000173638	0.0933232	1.35855	12.7036	0.49547	6.45743	19.2041	2.82022
ENSG00000197081	0.45816	5.96539	7.09933	0.506873	18.5028	23.2857	1.94382
ENSG00000147613	0.0360724	0.927145	24.7387	0.499863	0.0146631	0	2.70787
ENSG00000070371	0.089715	1.35371	13.8493	0.495604	8.00068	16.2449	2.83146
ENSG00000126804	0.477995	6.15803	6.71519	0.506816	18.9585	24.4694	1.83146
ENSG00000130669	0.416506	5.39389	7.45636	0.515641	13.2226	23.7143	1.68539
ENSG00000131943	0.526537	6.73743	6.13293	0.491955	14.251	24.3469	1.55056
ENSG00000155761	0.0419099	0.830231	19.1534	0.497035	1.56803	2.55102	2.91011
ENSG00000164749	0.0366391	0.841447	20.6814	0.514801	1.19029	1.91837	2.82022
ENSG00000128340	0.14256	1.91879	11.7226	0.501798	43.2607	17.8367	2.46067
ENSG00000132589	0.720744	9.48484	3.67458	0.51467	103.578	25	1.08989
ENSG00000101251	0.0201911	0.492509	23.1617	0.508703	0.397676	0.653061	2.96629
ENSG00000089199	0.1134	1.75953	13.4407	0.496613	81.8105	10.5918	2.70787
ENSG00000156966	0.159813	2.33751	12.4876	0.482101	7.4341	13.3265	2.57303
ENSG00000071243	0.0496383	0.686931	14.3521	0.507478	6.20564	19.8163	2.77528
ENSG00000158301	0.44835	5.79158	7.12501	0.4994	17.2127	22.8776	1.78652
ENSG00000132016	0.180636	2.66664	12.5248	0.512228	2.39266	4.97959	2.34831
ENSG00000164142	0.18905	2.84479	12.1273	0.495934	2.07348	5.2449	2.11236
ENSG00000167523	0.142009	2.06282	12.2865	0.497923	3.89553	10.0408	2.65169
ENSG00000175449	0.363856	4.70999	8.28481	0.496116	0.758229	0.530612	1.39326
ENSG00000187942	0.245734	3.34369	10.2768	0.494782	3.72251	10.0612	2.05618
ENSG00000183476	0.0354428	0.827028	21.2933	0.494405	0.382625	0.653061	2.82022
ENSG00000133250	0.418723	5.55375	7.74143	0.496523	14.6269	24.5714	1.8764
ENSG00000156475	0.348447	4.62138	8.39755	0.504596	6.00576	9.40816	1.76404
ENSG00000258890	0.489419	6.47668	6.64728	0.487865	24.0896	24.5102	1.69663
ENSG00000144730	0.491761	5.8927	6.03909	0.503848	4.32579	11.4286	1.14607
ENSG00000171385	0.405002	5.25367	7.55758	0.494223	10.0289	18.102	1.8427
ENSG00000006015	0.500611	6.84422	6.65867	0.510394	84.7808	25	2.02247
ENSG00000177990	0.076177	1.11704	13.8864	0.492517	12.1634	17.449	2.94382
ENSG00000090238	0.751031	10.0419	3.34593	0.492252	94.4105	25	1.03371
ENSG00000132591	0.762875	9.85154	2.93398	0.494712	44.4284	25	1.17978
ENSG00000105248	0.576644	7.33682	5.37958	0.490138	23.7329	24.9796	1.5618
ENSG00000189433	0.0347659	0.845837	23.2287	0.511656	2.34691	1.65306	2.83146
ENSG00000205476	0.190924	2.58485	11.356	0.510282	6.29879	19.3469	2.42697
ENSG00000124357	0.347706	4.68455	8.65863	0.494625	28.2924	24.9184	2.19101
ENSG00000138646	0.0922775	1.33254	13.1369	0.496709	8.53887	16.7143	2.79775
ENSG00000100024	0.0538047	1.03613	17.5929	0.504989	1.83693	1.38776	2.8764
ENSG00000154099	0.0607575	1.05267	16.0712	0.503866	4.1895	4.61224	2.8427
ENSG00000100246	0.200272	2.49484	10.0131	0.491243	17.3607	24.2857	2.37079
ENSG00000176108	0.520908	6.73599	6.12983	0.513275	17.362	24.7959	1.61798
ENSG00000139263	0.500758	6.15325	5.97091	0.498853	14.6988	16.1429	1.50562
ENSG00000109062	0.461569	6.08607	7.0741	0.497786	85.6143	24.8571	1.93258
ENSG00000277363	0.0746827	1.15085	14.7261	0.51056	10.4758	10.6122	2.70787
ENSG00000016490	0.0292861	0.749932	23.8355	0.503178	11.3233	1.04082	2.86517
ENSG00000078043	0.195777	2.67784	11.1976	0.515011	5.14799	19.2245	2.46067
ENSG00000130475	0.412815	5.28315	7.32915	0.49881	7.60191	11.6939	1.68539
ENSG00000101323	0.0219942	0.583669	24.7169	0.490423	3.97451	0.530612	2.92135
ENSG00000178287	0.0138518	0.378002	26.8582	0.50841	0.00397242	0	2.96629
ENSG00000205609	0.433022	5.18359	6.83606	0.494089	0.318146	0	0.921348
ENSG00000167513	0.686891	6.5503	3.0413	0.497807	2.2871	4.91837	0.449438
ENSG00000196850	0.696513	8.76647	3.80992	0.49505	23.9615	24.4286	1.10112
ENSG00000120697	0.418371	5.36386	7.57048	0.495343	19.5056	24.6735	1.85393
ENSG00000064300	0.205188	2.68601	10.3844	0.502312	31.3721	19.551	2.64045
ENSG00000140463	0.419334	5.39835	7.53704	0.500693	14.847	24.1429	1.77528
ENSG00000119912	0.354449	4.67062	8.33172	0.499762	10.953	21.7959	1.88764
ENSG00000129159	0.0450943	0.880114	18.4831	0.500998	5.13931	4.67347	2.93258
ENSG00000198113	0.363503	4.63936	8.11025	0.498657	7.12274	13.9388	1.86517
ENSG00000182795	0.257883	3.68052	10.3431	0.502069	10.6057	6.40816	1.79775
ENSG00000100983	0.396226	5.02351	7.88329	0.498872	39.6028	24.9592	2.25843
ENSG00000135108	0.453119	5.97265	7.37451	0.496942	21.2185	24.449	1.76404
ENSG00000175104	0.558435	6.68465	5.38511	0.496394	7.15711	20.5918	1.41573
ENSG00000172935	0.213022	2.8189	10.1634	0.502557	51.0964	17.6122	2.48315
ENSG00000131115	0.288913	3.83488	9.30904	0.499396	6.34286	20.7551	2.13483
ENSG00000065029	0.313629	4.15291	9.14882	0.50025	24.1466	24.7755	2.22472
ENSG00000135378	0.314186	4.06186	8.85132	0.500263	5.70946	8.89796	1.78652
ENSG00000135723	0.16097	2.17199	11.0255	0.50477	30.8026	23.9796	2.64045
ENSG00000171199	0.0182131	0.46613	26.1504	0.500155	3.27702	0.571429	2.95506
ENSG00000141644	0.513798	6.66056	6.26543	0.501451	35.0908	24.9592	1.78652
ENSG00000197506	0.164303	2.51335	13.1593	0.485828	2.70538	3.79592	2.22472
ENSG00000101997	0.102927	1.27631	11.2511	0.494679	19.0001	24.6735	2.94382
ENSG00000149782	0.16408	2.07376	10.55	0.507013	20.5414	23.7143	2.78652
ENSG00000155066	0.36399	4.7383	8.18132	0.510737	17.7614	11.7347	1.91011
ENSG00000087191	0.834947	12.4374	2.46869	0.501438	163.871	25	1.04494
ENSG00000141448	0.264419	3.62594	9.93878	0.509498	15.953	13.5918	2.04494
ENSG00000196459	0.46121	6.11694	7.13944	0.488236	12.6759	23.7143	1.68539
ENSG00000159658	0.751588	9.41522	3.10352	0.501566	44.8755	25	1.04494
ENSG00000198722	0.367253	4.89275	8.2276	0.496663	9.80429	22.8163	2.04494
ENSG00000198851	0.0850965	1.3874	15.519	0.497881	12.2111	10.0204	2.8427
ENSG00000054118	0.872348	11.9846	1.70329	0.487106	59.868	25	0.438202
ENSG00000108828	0.55381	7.43393	6.12259	0.495454	119.891	25	1.93258
ENSG00000182944	0.890643	13.7947	1.74386	0.483933	153.772	25	0.426966
ENSG00000185187	0.43169	5.81584	7.52935	0.502658	29.2341	24.6531	1.95506
ENSG00000106993	0.40255	5.26136	8.03239	0.503337	16.661	24.2041	2.06742
ENSG00000077327	0.0749554	1.48315	17.521	0.499654	3.4391	2.22449	2.66292
ENSG00000091831	0.141738	2.3012	13.1877	0.502025	5.94085	4.97959	2.55056
ENSG00000134030	0.404047	5.18309	7.76015	0.500148	32.3049	24.5306	2
ENSG00000174307	0.607389	7.92808	5.26385	0.502494	59.1804	24.2245	1.60674
ENSG00000184368	0.0948812	1.58846	15.3037	0.498044	7.79314	7.55102	2.5618
ENSG00000106462	0.334905	4.452	8.80387	0.504219	5.10222	11.4082	2.02247
ENSG00000130958	0.461223	5.99664	7.00369	0.494346	18.0315	23.4694	1.93258
ENSG00000143458	0.507078	6.43337	6.11245	0.500416	7.97595	20.8367	1.53933
ENSG00000184709	0.0419858	0.931867	20.9746	0.508475	10.351	3.79592	2.85393
ENSG00000136634	0.0297034	0.660187	22.1693	0.505367	1.00584	1.91837	2.92135
ENSG00000188051	0.0310866	0.566606	16.5732	0.502893	2.11923	4.36735	3
ENSG00000141873	0.687377	7.94825	3.75393	0.500058	10.6955	24.0816	0.921348
ENSG00000198919	0.308265	4.1835	9.1602	0.504626	11.3697	21.6735	2.06742
ENSG00000113194	0.409791	5.35683	7.71538	0.501347	19.2933	24.6122	1.85393
ENSG00000074356	0.673435	7.90799	3.9258	0.49034	10.9386	23.6122	0.719101
ENSG00000206172	0.0583815	0.887895	14.4331	0.498898	348.102	15.8367	2.96629
ENSG00000240972	0.397214	5.20586	7.92389	0.498869	5.30976	15.2449	1.77528
ENSG00000167858	0.0509455	1.05608	20.8223	0.493372	1.46857	1.34694	2.82022
ENSG00000131149	0.308989	4.04075	9.05571	0.495701	18.5579	23.0816	2.23596
ENSG00000084444	0.115306	1.69255	13.1899	0.492877	7.57758	15.6939	2.69663
ENSG00000135472	0.157525	2.20537	11.3728	0.492697	59.9803	14.102	2.74157
ENSG00000143995	0.26898	3.69217	9.84489	0.502264	21.6085	18.3265	2.30337
ENSG00000203852	0.244652	3.57189	11.0693	0.508099	0.0111987	0	0.258427
ENSG00000111328	0.45564	5.84726	7.02308	0.486544	38.3051	24.7959	2.05618
ENSG00000182752	0.0417449	0.817452	18.4426	0.506709	1.95558	4.85714	2.93258
ENSG00000123395	0.489916	6.33718	6.64179	0.494957	16.3451	24.3061	1.75281
ENSG00000047457	0.0437352	0.717152	14.6413	0.498287	20.9472	14.8163	3
ENSG00000164543	0.764974	9.07063	2.81762	0.497332	14.5571	23.8367	0.662921
ENSG00000250510	0.168053	2.23536	11.2227	0.502428	25.8749	18.8776	2.70787
ENSG00000120889	0.752416	9.20479	3.05976	0.496556	29.1856	23.449	0.786517
ENSG00000074621	0.0862203	1.27762	13.9718	0.487064	3.21324	11.1429	2.83146
ENSG00000186522	0.566776	7.44417	5.66637	0.495332	35.1115	23.5714	1.38202
ENSG00000203782	0.0658783	1.10257	16.4163	0.504446	120.02	1.69388	2.8764
ENSG00000271449	0.0171967	0.491547	28.8074	0.487985	1e-05	0	2.91011
ENSG00000102796	0.371876	4.92169	8.15258	0.495627	10.3464	23.5714	2.03371
ENSG00000141441	0.354458	4.75319	8.60003	0.502937	6.15612	19	1.89888
ENSG00000100003	0.491647	6.1321	6.31271	0.496686	10.3999	17.9388	1.5618
ENSG00000152582	0.0820439	1.32272	14.6322	0.494006	2.68251	6.04082	2.83146
ENSG00000161920	0.194147	2.37303	9.85504	0.50906	20.7671	24.898	2.83146
ENSG00000186153	0.382569	4.92462	8.0114	0.502813	5.54363	19.0204	1.86517
ENSG00000128805	0.260366	3.57078	10.282	0.501494	3.52364	8.85714	2.06742
ENSG00000188778	0.0193623	0.490877	25.0264	0.498067	1.5464	2.73469	2.95506
ENSG00000196465	0.188059	2.31133	10.0404	0.497954	48.9042	24.6531	2.48315
ENSG00000224089	0.0118224	0.353151	26.6943	0.50483	1e-05	0	2.97753
ENSG00000239857	0.599111	6.87405	4.53914	0.493321	3.21608	11.0204	0.921348
ENSG00000109320	0.339793	4.41394	8.54045	0.498593	19.01	23.551	2.13483
ENSG00000111596	0.484184	6.21992	6.43482	0.499772	10.6968	23.1837	1.48315
ENSG00000105552	0.569027	7.26866	5.52748	0.494147	28.825	24.6531	1.38202
ENSG00000105379	0.696207	8.67912	3.75833	0.500653	27.5064	24.9592	1.03371
ENSG00000172404	0.0322207	0.725136	21.9555	0.501675	0.80004	0.530612	2.94382
ENSG00000134250	0.484873	6.19666	6.50484	0.497836	19.681	22.6531	1.76404
ENSG00000152463	0.0439599	0.86379	18.4714	0.512879	3.24521	2.97959	2.88764
ENSG00000130313	0.842292	11.4352	2.1696	0.496935	73.7834	25	0.786517
ENSG00000094975	0.415521	5.37122	7.47997	0.501134	12.6248	23.5918	1.95506
ENSG00000100811	0.577352	7.36737	5.44122	0.496315	26.5582	24.9184	1.50562
ENSG00000116133	0.232477	2.7653	9.31926	0.498235	152.787	24.4898	2.8764
ENSG00000167656	0.134014	2.18973	14.359	0.488168	117.477	4.4898	2.61798
ENSG00000112499	0.0198312	0.450571	23.9408	0.500329	0.396637	0.510204	2.97753
ENSG00000142544	0.165589	2.40552	12.0994	0.498923	5.33208	17.9388	2.70787
ENSG00000166377	0.470154	5.81798	6.58729	0.498916	7.37442	21.6531	1.61798
ENSG00000162366	0.241556	3.30401	10.2868	0.501108	33.632	8.71429	2.16854
ENSG00000023041	0.447169	5.86873	7.1816	0.480795	22.2277	24.8163	1.96629
ENSG00000168961	0.578505	7.22302	5.12208	0.500288	20.516	22.1224	1.30337
ENSG00000174903	0.58827	8.05563	5.52408	0.497829	154.722	25	1.83146
ENSG00000124491	0.113853	1.56191	12.3634	0.504936	30.5879	18.4082	2.88764
ENSG00000025800	0.619861	7.88418	4.80031	0.503061	26.3415	24.7959	1.21348
ENSG00000154001	0.512624	6.56306	6.28912	0.496608	12.8181	23.9592	1.64045
ENSG00000171310	0.349677	4.59025	8.37242	0.496944	8.3933	20.2245	1.92135
ENSG00000102931	0.527148	6.65838	5.85131	0.505845	9.13808	21.6939	1.39326
ENSG00000170092	0.0377366	0.786454	19.3957	0.486361	0.458369	0.204082	2.94382
ENSG00000188257	0.162377	2.08497	11.105	0.491465	211.529	15.4898	2.82022
ENSG00000101213	0.30315	4.01732	9.39151	0.490343	12.4852	7.14286	1.96629
ENSG00000167720	0.286439	3.86432	9.71617	0.503046	4.21377	17.8776	1.86517
ENSG00000185298	0.400276	5.27533	7.84894	0.502531	19.6579	24.8367	2.14607
ENSG00000135698	0.387105	4.91496	7.85211	0.490981	16.8238	24.2449	1.92135
ENSG00000129219	0.522638	6.82689	6.12156	0.498641	27.493	24.7755	1.4382
ENSG00000131944	0.43567	5.27673	6.93554	0.499341	1.54115	1.57143	1.08989
ENSG00000170325	0.509372	6.47259	6.07783	0.507408	5.03975	18.3673	1.51685
ENSG00000169246	0.599588	6.74616	4.38711	0.485111	3.15863	10.6327	0.988764
ENSG00000115541	0.772704	10.9069	3.20571	0.486136	132.095	24.9796	0.88764
ENSG00000165782	0.66108	8.69989	4.42653	0.486647	43.2378	25	1.39326
ENSG00000172985	0.491644	6.09216	6.44296	0.501759	7.75211	18.4898	1.59551
ENSG00000120071	0.303979	4.02517	9.23795	0.498417	14.1882	23.9184	2.07865
ENSG00000123104	0.349246	4.63969	8.51991	0.492099	6.80191	20.3878	1.95506
ENSG00000038002	0.475384	6.11245	6.83763	0.504561	12.2441	23.8571	1.55056
ENSG00000171587	0.0724242	1.35611	17.8934	0.506765	1.54243	5.38776	2.73034
ENSG00000197798	0.457553	5.93935	6.93282	0.490093	13.518	24.5102	1.76404
ENSG00000244754	0.659538	8.13256	4.05755	0.500008	16.5349	24.4286	1.33708
ENSG00000165097	0.374983	4.85598	8.18517	0.489917	9.06977	23.3878	1.91011
ENSG00000157954	0.14964	1.76398	10.0009	0.494574	31.9365	25	2.66292
ENSG00000168496	0.493146	5.9931	6.41084	0.511538	10.7908	22.6939	1.53933
ENSG00000176390	0.27653	3.63084	9.5918	0.505339	7.329	20.4082	2.07865
ENSG00000176533	0.0954816	1.23369	11.5599	0.502339	54.8675	22.551	2.95506
ENSG00000121871	0.0360733	0.747	19.9221	0.491547	2.87952	7	2.93258
ENSG00000054938	0.34798	4.46884	8.50926	0.497454	13.9168	6.7551	1.62921
ENSG00000142089	0.637024	9.12192	5.21237	0.49566	979.2	25	1.91011
ENSG00000135317	0.359924	4.71133	8.51217	0.505785	19.351	24.551	2.01124
ENSG00000105679	0.0150047	0.419278	24.7675	0.49871	9.38073	0.673469	2.96629
ENSG00000008952	0.662973	8.68494	4.45679	0.499002	43.7686	25	1.4382
ENSG00000129636	0.598717	7.48319	5.02521	0.510887	17.8929	24.3878	1.29213
ENSG00000172115	0.667389	8.72057	4.37407	0.492279	50.6002	24.9388	1.22472
ENSG00000162585	0.328974	4.24767	8.88282	0.501363	10.4189	23.898	2.24719
ENSG00000131591	0.299007	4.01507	9.15164	0.504124	9.52667	22.5102	2.07865
ENSG00000005379	0.439559	5.70732	7.52383	0.497728	27.586	23.1429	1.80899
ENSG00000170423	0.0294578	0.650416	20.8213	0.505209	29.1499	2.30612	2.92135
ENSG00000134193	0.0336974	0.841279	23.1843	0.49772	2.98404	1.53061	2.83146
ENSG00000114956	0.470456	5.90701	6.71006	0.509747	39.4908	25	1.82022
ENSG00000042493	0.283977	3.67228	8.97921	0.499141	49.4842	23.7959	2.5618
ENSG00000165821	0.133583	1.77808	11.9073	0.493356	12.5151	17.8367	2.68539
ENSG00000113749	0.0658108	1.05992	14.7551	0.49787	9.54306	12.2653	2.94382
ENSG00000181322	0.0903426	1.46157	14.7529	0.503011	1.3472	2.71429	2.74157
ENSG00000115875	0.638325	8.46312	4.7995	0.493592	70.654	25	1.55056
ENSG00000134247	0.423569	5.45806	7.433	0.508026	20.7755	21.4898	1.95506
ENSG00000173114	0.257993	3.65527	10.3304	0.499586	5.94929	10.9388	2.23596
ENSG00000184271	0.780673	9.22543	2.67766	0.497205	17.1903	23.4286	0.865169
ENSG00000114316	0.380085	4.80863	7.94071	0.486542	24.6594	24.898	2.08989
ENSG00000196950	0.178308	2.57503	11.7009	0.501525	10.6926	21.8367	2.53933
ENSG00000137251	0.0326272	0.783151	24.8461	0.504096	0.884392	1.04082	2.73034
ENSG00000213214	0.189363	2.75234	11.8322	0.50451	1.94902	4.5102	2.22472
ENSG00000134198	0.202398	2.90651	11.4338	0.490053	12.9178	12.1837	2.50562
ENSG00000137500	0.533307	6.81639	5.94988	0.511204	11.5692	24.2245	1.53933
ENSG00000157837	0.254935	3.32375	9.57714	0.508602	28.5626	25	2.57303
ENSG00000119760	0.61391	7.94919	5.07104	0.503545	36.1559	25	1.42697
ENSG00000115170	0.297674	3.88903	9.219	0.508993	15.8238	24.1633	1.96629
ENSG00000112210	0.693567	7.71584	3.49086	0.506818	17.6885	19.5918	1.02247
ENSG00000100813	0.683879	8.99831	4.24266	0.49382	66.0174	25	1.42697
ENSG00000164047	0.032567	0.759412	20.8305	0.502852	5.4581	2.97959	2.88764
ENSG00000106683	0.607693	7.68599	4.87572	0.501603	26.0419	24.4898	1.19101
ENSG00000111452	0.355734	4.65358	8.43304	0.499886	9.65892	13.8571	1.89888
ENSG00000139998	0.566424	7.07958	5.43676	0.501392	23.6947	22.102	1.39326
ENSG00000142002	0.455272	5.91375	6.92291	0.494495	20.882	24.6939	1.94382
ENSG00000138709	0.239088	3.23762	10.3161	0.509525	6.44743	20.6531	2.38202
ENSG00000143549	0.617767	8.24446	5.18441	0.518232	71.8295	25	1.64045
ENSG00000144893	0.0501046	1.02429	19.3684	0.51578	0.694747	0.897959	2.65169
ENSG00000198759	0.0254919	0.569769	21.877	0.509884	3.4625	2.69388	2.97753
ENSG00000133816	0.431594	5.68618	7.46969	0.508749	30.3155	22	1.79775
ENSG00000117569	0.0881602	1.19365	13.3501	0.508001	7.01677	20.0612	2.93258
ENSG00000136536	0.558762	7.17756	5.63951	0.508028	40.6991	24.9796	1.64045
ENSG00000134744	0.183595	2.51939	10.95	0.500993	12.2015	23.3061	2.50562
ENSG00000133657	0.38348	5.01041	8.33658	0.499878	18.8521	24.2449	2.17978
ENSG00000140332	0.252623	3.24342	9.84031	0.487275	19.7732	23.3469	2.42697
ENSG00000182534	0.427688	5.69834	7.51286	0.503435	50.4997	24.4082	2.13483
ENSG00000115514	0.460392	5.8505	6.75476	0.497445	11.4926	23.898	1.73034
ENSG00000167595	0.480272	6.29913	6.76724	0.504288	6.79701	17.3878	1.5618
ENSG00000124795	0.592458	7.6037	5.26291	0.502057	47.2042	24.9184	1.68539
ENSG00000163645	0.0260348	0.595433	23.1246	0.505942	1.0794	0.489796	2.93258
ENSG00000101224	0.369391	4.70742	7.94818	0.509921	47.7171	24.9388	2.23596
ENSG00000153904	0.345714	4.53397	8.58582	0.504693	35.9709	24	2.22472
ENSG00000259956	0.246587	3.159	9.68409	0.508679	20.0862	24.5102	2.47191
ENSG00000163950	0.560988	7.33869	5.81121	0.505189	38.089	24.9592	1.66292
ENSG00000150637	0.0902424	1.55821	15.6306	0.503258	0.531638	0.612245	2.66292
ENSG00000189334	0.291493	3.90142	9.24127	0.484893	174.406	9.55102	2.16854
ENSG00000081818	0.545879	6.35807	5.40892	0.509805	4.33762	14.449	1.39326
ENSG00000176463	0.0642153	0.815911	12.2678	0.503533	11.4142	22.2245	2.98876
ENSG00000010438	0.0493642	0.919352	17.0695	0.497889	48.1496	9.81633	2.93258
ENSG00000176697	0.08889	1.57622	16.4909	0.493903	1.0082	2.2449	2.69663
ENSG00000084764	0.317367	4.04117	8.69415	0.504138	63.9666	24.9796	2.51685
ENSG00000136628	0.48784	6.54775	6.83274	0.504481	35.3216	24.898	1.85393
ENSG00000204305	0.126268	1.63178	11.3719	0.496837	40.4454	22.5714	2.88764
ENSG00000171631	0.102135	1.69418	15.0401	0.502126	1.97973	3.40816	2.77528
ENSG00000136938	0.813785	12.2176	2.85521	0.510728	152.096	25	0.808989
ENSG00000182481	0.401513	5.25402	7.83457	0.511256	22.9167	24.4898	2.11236
ENSG00000176024	0.469844	5.86308	6.61021	0.493892	3.11116	10.6735	1.52809
ENSG00000150764	0.344273	4.47152	8.61204	0.50287	17.5611	21.7551	2.19101
ENSG00000204010	0.0168934	0.418443	23.6919	0.501524	0.418554	0.469388	2.96629
ENSG00000168772	0.0625067	1.1292	16.1229	0.488028	2.47877	7.40816	2.76404
ENSG00000180357	0.637263	7.53986	4.33058	0.50364	12.0978	23.4286	1.31461
ENSG00000068078	0.230026	3.04926	10.0234	0.499866	54.2891	17.4898	2.65169
ENSG00000160584	0.868891	10.1945	1.57497	0.503128	21.9863	24.8776	0.168539
ENSG00000104419	0.769693	11.1293	3.21824	0.502032	204.05	25	0.988764
ENSG00000179029	0.443806	5.51954	6.97107	0.515785	6.2129	20.5102	1.77528
ENSG00000142168	0.573834	7.56662	5.88331	0.505763	201.45	25	1.89888
ENSG00000125378	0.126316	1.67708	11.8951	0.498187	10.0631	16.5918	2.79775
ENSG00000178828	0.0365211	0.889514	24.044	0.49571	1.59305	1.7551	2.82022
ENSG00000183230	0.0417766	0.786461	18.1512	0.495385	2.58927	5.65306	2.88764
ENSG00000110484	0.0350131	0.786451	21.7312	0.492993	19.6002	2.10204	2.83146
ENSG00000001631	0.0805541	0.953069	11.3554	0.50173	16.3713	24.0408	2.95506
ENSG00000118804	0.228025	3.13668	10.3172	0.502075	16.9497	20.9184	2.55056
ENSG00000124713	0.0655694	1.00838	14.1128	0.505441	19.5754	8.95918	2.8764
ENSG00000134186	0.297493	3.74698	8.89477	0.496509	31.7048	24.898	2.55056
ENSG00000101096	0.220783	3.26389	11.3726	0.49599	4.28469	12.3265	2.22472
ENSG00000037757	0.540803	6.88957	5.8421	0.503075	17.746	23.6531	1.50562
ENSG00000082146	0.166471	2.07158	10.2196	0.500356	21.8575	24.898	2.73034
ENSG00000166987	0.637033	8.46971	4.81903	0.509809	49.4923	24.898	1.50562
ENSG00000274512	0.0559273	0.933637	15.3007	0.50014	6.23503	16.7551	2.92135
ENSG00000075089	0.419517	5.54513	7.74013	0.485645	14.3434	24.2041	1.86517
ENSG00000105393	0.543275	7.13339	6.0426	0.487687	62.7861	25	1.61798
ENSG00000157349	0.745399	8.55871	2.94594	0.512621	10.4583	23	0.741573
ENSG00000162951	0.0737328	1.35248	17.0351	0.513037	2.36878	5.32653	2.78652
ENSG00000072274	0.347436	4.54792	8.48635	0.499023	31.9601	24.7347	2.19101
ENSG00000167281	0.0769684	1.26899	15.0055	0.504062	18.7321	10.3673	2.79775
ENSG00000179021	0.350945	4.72665	8.82121	0.501726	7.25702	22.1429	2.10112
ENSG00000049130	0.0711775	0.97698	12.9444	0.500744	11.5234	18.0204	2.92135
ENSG00000149273	0.684085	9.87819	4.58026	0.514751	326.949	25	1.64045
ENSG00000204310	0.805499	10.7622	2.63178	0.497237	56.1345	25	0.674157
ENSG00000068724	0.747166	8.88434	2.91345	0.505543	17.7482	24	0.730337
ENSG00000183484	0.460249	5.53945	6.39477	0.494357	2.06725	3.93878	1.30337
ENSG00000131019	0.0256993	0.578954	21.5115	0.515419	0.608196	0.795918	2.75281
ENSG00000064205	0.0612444	0.906009	14.5941	0.502063	53.5659	14.1429	2.95506
ENSG00000278023	0.015777	0.384729	23.5464	0.5104	0.503764	0.510204	2.98876
ENSG00000031081	0.335549	4.49819	8.7605	0.510277	9.02586	20.1429	1.91011
ENSG00000130165	0.526473	6.75929	5.83154	0.5034	20.8154	24.9184	1.62921
ENSG00000148204	0.0377604	0.730459	19.071	0.49682	1.93988	6.02041	2.8764
ENSG00000137154	0.84268	14.1319	2.64535	0.496683	1033.62	25	1.10112
ENSG00000069998	0.602769	7.88862	5.06702	0.503691	24.9192	24.898	1.24719
ENSG00000134376	0.0197328	0.425406	21.2436	0.502792	0.722484	1.7551	3
ENSG00000219626	0.203589	2.59824	10.6491	0.505866	7.44114	20.0612	2.65169
ENSG00000276966	0.383733	4.7222	7.73964	0.501682	2.66726	4.44898	1.55056
ENSG00000274523	0.464161	6.00456	6.96426	0.509517	27.8496	24.9184	1.88764
ENSG00000116903	0.480733	5.96713	6.50195	0.494215	7.12684	21.9592	1.59551
ENSG00000165259	0.598378	6.19914	4.2989	0.497851	1.53573	3.04082	0.865169
ENSG00000145388	0.537532	6.60615	5.83224	0.50372	6.79234	21.1837	1.51685
ENSG00000134873	0.077105	1.32801	15.7543	0.499101	10.9851	9.67347	2.8764
ENSG00000170525	0.54012	7.19891	6.08663	0.493021	69.8121	24.8571	1.74157
ENSG00000165841	0.0139022	0.34479	25.4473	0.494611	0.860403	1.38776	2.96629
ENSG00000110852	0.389083	4.99985	7.85856	0.509937	21.2612	20.1837	1.98876
ENSG00000170899	0.342899	4.36338	8.31311	0.500635	44.2525	24.3673	2.41573
ENSG00000101811	0.646296	7.54015	4.24548	0.509025	9.5589	22.551	1.14607
ENSG00000165105	0.273261	3.66775	9.88858	0.497259	3.17695	5.71429	1.74157
ENSG00000087053	0.225418	3.01879	10.3491	0.496316	13.2112	23.2245	2.5618
ENSG00000141519	0.0579172	0.938909	15.4889	0.499335	3.82679	8.97959	2.89888
ENSG00000105398	0.0397973	0.939572	23.0168	0.510553	17.3136	1.89796	2.78652
ENSG00000163995	0.220955	2.98083	10.7195	0.501336	12.8301	17.551	2.38202
ENSG00000160714	0.343654	4.64075	8.53464	0.506089	38.565	25	2.42697
ENSG00000165280	0.870521	12.8792	1.92844	0.491858	117.487	25	0.595506
ENSG00000136997	0.504092	6.41737	6.17324	0.497637	67.8902	20.0204	1.68539
ENSG00000159723	0.0318636	0.756519	22.1424	0.50801	1.43714	0.979592	2.80899
ENSG00000173698	0.0337501	0.651876	18.9981	0.496698	1.8307	4.26531	2.97753
ENSG00000112308	0.514404	6.79379	6.45758	0.498306	72.8159	25	2.04494
ENSG00000188372	0.0481863	0.765844	15.9428	0.5029	2.1547	5.61224	2.94382
ENSG00000113552	0.682067	8.39643	3.97517	0.50126	21.7584	24.7551	1.13483
ENSG00000100078	0.313486	3.99108	9.11868	0.504447	2.34498	2.26531	1.29213
ENSG00000122068	0.565645	7.19662	5.55844	0.503997	17.8108	24.4898	1.4382
ENSG00000118961	0.565837	6.61819	5.12614	0.498168	6.45142	20.3673	1.25843
ENSG00000163820	0.625816	7.66602	4.64309	0.497271	21.8186	22.1633	1.26966
ENSG00000161981	0.675168	8.69599	3.95464	0.497096	28.761	24.898	1.05618
ENSG00000134058	0.571856	7.16117	5.42127	0.502769	17.9347	24.3878	1.2809
ENSG00000166396	0.0150087	0.357598	22.8302	0.495686	7.13282	1.44898	2.94382
ENSG00000049860	0.298312	3.80168	9.0181	0.50095	51.8852	24.9796	2.58427
ENSG00000125869	0.0610922	1.04815	14.882	0.505826	22.6734	9.44898	2.92135
ENSG00000088812	0.28435	3.62902	9.36257	0.500375	15.779	24.1837	2.24719
ENSG00000203872	0.328594	4.13264	8.89771	0.500637	1.17935	1.36735	1.70787
ENSG00000275342	0.504013	6.14728	6.0582	0.512108	10.4294	16.3469	1.4382
ENSG00000135392	0.625267	7.87609	4.55667	0.499098	16.5494	24.5714	1.4382
ENSG00000176723	0.225893	3.27613	10.9286	0.491459	0.947836	0.326531	2.07865
ENSG00000146192	0.145214	2.00685	11.8335	0.510757	14.0157	17.4694	2.73034
ENSG00000125831	0.0146353	0.396695	26.0709	0.496919	0.0731824	0.102041	2.96629
ENSG00000131652	0.734301	9.45326	3.4176	0.502738	31.2579	24.8776	1.17978
ENSG00000176136	0.0308469	0.821416	25.0822	0.501968	0.0889992	0.0408163	2.78652
ENSG00000146535	0.444554	5.90742	7.3188	0.490242	31.5446	24.9796	2.13483
ENSG00000183077	0.119823	1.57049	11.1423	0.512811	17.6764	24.2041	2.8427
ENSG00000100266	0.549994	7.46411	6.0293	0.507856	53.2678	25	1.97753
ENSG00000136238	0.50188	6.89119	6.72292	0.497785	202.86	25	2.13483
ENSG00000128191	0.45558	5.90323	7.07925	0.497533	23.5357	24.4286	1.8427
ENSG00000144278	0.0393074	0.762899	18.94	0.500848	3.43755	7.16327	2.89888
ENSG00000153820	0.0463782	0.931907	19.6925	0.49867	4.53542	4.44898	2.49438
ENSG00000171533	0.199401	2.60928	11.0248	0.500426	14.6084	18.4286	2.60674
ENSG00000096080	0.43199	5.64238	7.63783	0.504804	36.3765	25	2.10112
ENSG00000160072	0.703355	8.94577	3.71742	0.497585	24.7807	24.6327	0.741573
ENSG00000137841	0.195176	2.54785	10.6455	0.497646	14.6579	19.7551	2.61798
ENSG00000196914	0.542548	7.05854	5.94145	0.501796	36.1999	24.7143	1.8427
ENSG00000116459	0.533634	7.2245	6.31394	0.498708	73.0556	25	1.91011
ENSG00000197857	0.723397	7.78026	3.06742	0.500999	6.86522	19.5306	0.617978
ENSG00000149380	0.0732242	1.33587	16.6797	0.49165	2.02087	4.67347	2.75281
ENSG00000153006	0.241308	3.30667	10.6313	0.499779	6.63102	21.6327	2.39326
ENSG00000180096	0.122758	1.80973	12.6591	0.499603	8.12563	15.449	2.80899
ENSG00000185252	0.335262	4.44215	8.83091	0.508016	6.82014	20.7347	2.22472
ENSG00000077097	0.78803	10.6029	2.8893	0.498113	54.4772	25	0.808989
ENSG00000183978	0.810355	10.6845	2.50415	0.506475	70.2947	25	0.820225
ENSG00000089220	0.552205	7.74135	6.41649	0.502915	604.81	25	2.26966
ENSG00000100321	0.308843	3.91912	8.80733	0.486606	46.7998	23.551	2.22472
ENSG00000115840	0.676389	8.4156	4.09155	0.493052	27.0768	23.6735	1.10112
ENSG00000198816	0.517192	7.02873	6.55367	0.511704	93.027	24.9796	1.96629
ENSG00000065361	0.703695	8.25917	3.35566	0.491294	21.7887	17.7959	0.741573
ENSG00000197253	0.13346	1.88547	12.0143	0.477702	20.6796	13.4082	2.78652
ENSG00000272391	0.540571	6.76006	5.82884	0.495562	17.0374	24.4082	1.55056
ENSG00000174989	0.535717	6.61051	5.81943	0.492849	7.50037	19.7959	1.5618
ENSG00000110245	0.0412292	0.927896	21.2589	0.506096	183.31	1.7551	2.82022
ENSG00000042832	0.0398578	0.688922	18.1746	0.507969	140.963	3.36735	2.96629
ENSG00000262246	0.274824	3.58366	9.59558	0.504841	17.7464	24.1429	2.50562
ENSG00000203666	0.580704	6.55685	4.56446	0.494332	4.04196	15.3265	1.08989
ENSG00000171612	0.285044	3.82645	9.54145	0.492695	7.43121	20.5918	2.08989
ENSG00000198000	0.318475	4.16318	9.01282	0.502378	12.3907	23.7347	2.11236
ENSG00000205707	0.171686	2.16796	10.4525	0.511114	21.996	24.7959	2.78652
ENSG00000108021	0.570108	6.87555	5.39934	0.485455	14.2611	23.2245	1.52809
ENSG00000170627	0.0336474	0.688035	20.749	0.503953	3.27969	0.857143	2.94382
ENSG00000147889	0.363878	4.75422	8.26881	0.497194	1.43385	2.2449	1.49438
ENSG00000141570	0.364751	4.76586	8.36531	0.509343	2.42878	5	1.75281
ENSG00000160446	0.759829	8.81521	2.76931	0.507802	13.0252	21.6735	1.1573
ENSG00000150760	0.457242	5.86504	7.01923	0.507454	27.0749	24.2041	1.86517
ENSG00000140459	0.0988817	1.44431	13.8466	0.489833	31.9142	6.93878	2.79775
ENSG00000126456	0.668334	8.77324	4.42751	0.497288	61.3743	25	1.51685
ENSG00000172830	0.552061	7.03807	5.68059	0.514741	32.5959	24.5714	1.60674
ENSG00000188869	0.0233756	0.505572	21.3561	0.484967	0.22195	0.204082	2.96629
ENSG00000235863	0.200568	2.65982	10.607	0.483347	10.5381	21.102	2.4382
ENSG00000122133	0.0149914	0.400672	26.8837	0.503965	1.20938	0.408163	2.96629
ENSG00000144230	0.137184	1.79543	11.5043	0.500393	13.2687	19.2653	2.83146
ENSG00000162066	0.228871	2.95808	10.0176	0.506103	20.479	24.1633	2.52809
ENSG00000197150	0.572056	6.90132	5.24195	0.491679	14.711	24.2449	1.53933
ENSG00000091128	0.18506	2.96874	13.1691	0.501496	1.91991	1.38776	1.98876
ENSG00000148291	0.632853	7.96104	4.63271	0.490801	31.6174	24.9592	1.48315
ENSG00000096433	0.363695	4.85652	8.28968	0.505889	31.9178	22.6122	2.13483
ENSG00000106245	0.519517	6.79389	6.21065	0.487489	38.725	25	1.70787
ENSG00000204965	0.0532822	1.08226	19.8937	0.501161	0.253953	0.183673	2.79775
ENSG00000178163	0.578872	6.73307	4.78036	0.499372	4.57534	17.2245	1.08989
ENSG00000144647	0.20856	2.69302	10.0831	0.508564	28.2511	24.6531	2.73034
ENSG00000167904	0.370029	4.92838	8.25389	0.494305	2.95387	11.0816	1.73034
ENSG00000124226	0.373385	4.87614	8.17807	0.504529	56.3788	25	2.20225
ENSG00000162618	0.121313	1.70606	12.0494	0.501012	21.193	21.1633	2.85393
ENSG00000142185	0.187267	2.65927	11.4255	0.504984	5.58898	11	2.41573
ENSG00000168216	0.596287	7.87273	5.34086	0.501388	53.5576	24.9796	1.64045
ENSG00000185267	0.325823	4.43461	8.88777	0.499879	3.02404	7.71429	1.78652
ENSG00000120690	0.519025	6.79749	6.30302	0.493376	28.5643	23.2245	1.59551
ENSG00000173480	0.46325	5.70462	6.55092	0.500878	4.32267	16	1.52809
ENSG00000173991	0.0542592	0.749214	13.2486	0.49794	118.838	17.7551	3
ENSG00000166091	0.140847	2.07816	12.4817	0.493319	17.9704	12.1633	2.73034
ENSG00000127774	0.310741	3.87654	8.58421	0.497381	42.5558	25	2.51685
ENSG00000124557	0.0207183	0.500276	23.2844	0.476153	0.114352	0.0204082	2.96629
ENSG00000132911	0.0296914	0.697867	23.981	0.508431	0.253559	0.326531	2.74157
ENSG00000100575	0.658971	8.38098	4.21848	0.499239	30.9406	24.8571	1.13483
ENSG00000157601	0.761145	9.32408	2.80279	0.505128	24.3248	24.2449	0.707865
ENSG00000145979	0.110776	1.67716	13.1867	0.493089	3.02917	11.5102	2.70787
ENSG00000137812	0.0479712	1.02036	19.628	0.506378	0.857616	0.897959	2.76404
ENSG00000140451	0.639296	6.62034	3.59707	0.493118	2.18096	5.65306	0.303371
ENSG00000105676	0.474647	6.17606	6.83481	0.494132	13.5041	24.3469	1.82022
ENSG00000170113	0.299089	3.89676	9.28699	0.500916	10.6489	21.9388	2.21348
ENSG00000164647	0.121029	1.79922	13.2244	0.49038	11.8398	15.4694	2.79775
ENSG00000147403	0.843966	14.4318	2.56565	0.491302	1744.26	25	0.955056
ENSG00000166484	0.63661	8.01346	4.62694	0.49681	21.5803	24.1429	1.2809
ENSG00000163864	0.595911	6.83721	4.68728	0.497887	6.15761	19.1429	0.94382
ENSG00000205189	0.721071	7.61712	3.08671	0.499651	6.92788	19.2041	0.58427
ENSG00000174953	0.74465	8.72778	2.91186	0.506057	15.9854	24.1633	0.808989
ENSG00000124256	0.0515175	1.03351	18.6619	0.5076	1.79954	2.65306	2.83146
ENSG00000107371	0.624862	7.48652	4.37089	0.498377	9.50679	22.8776	1.11236
ENSG00000163395	0.0310938	0.630061	18.8971	0.49555	5.3152	3.28571	2.97753
ENSG00000165949	0.362787	4.73736	8.27599	0.487809	87.035	24.7755	2.29213
ENSG00000125571	0.013057	0.339889	24.1771	0.507758	4.51452	1.38776	3
ENSG00000158019	0.653461	8.33189	4.43023	0.505056	36.7057	24.9388	1.26966
ENSG00000121064	0.4373	5.8339	7.53023	0.506205	74.4061	25	2.04494
ENSG00000274070	0.320393	4.2909	9.25457	0.503248	4.18329	11.7551	1.76404
ENSG00000128694	0.3724	4.82142	8.23512	0.498864	6.58801	21.4082	1.83146
ENSG00000004939	0.0254533	0.56969	21.7491	0.497673	3.66016	1.38776	2.96629
ENSG00000186063	0.320534	4.29623	8.90139	0.493456	15.6692	24.1837	2.20225
ENSG00000174437	0.294735	3.67381	8.91688	0.49599	117.163	24.9592	2.55056
ENSG00000138639	0.43583	5.47789	7.08515	0.497713	5.72119	17.102	1.57303
ENSG00000117480	0.649388	8.05224	4.51763	0.490196	34.2253	24.3878	1.06742
ENSG00000126091	0.530205	6.72665	5.90585	0.503746	13.5629	23.2857	1.51685
ENSG00000253873	0.162837	2.58063	12.7999	0.498652	1.22397	0.877551	2.1236
ENSG00000144642	0.3629	4.74158	8.18762	0.494986	5.37346	12.2245	1.76404
ENSG00000175806	0.265954	3.6163	9.8987	0.49863	8.97527	23.6939	2.26966
ENSG00000039987	0.0253537	0.649888	23.9441	0.508968	2.12496	1.40816	2.95506
ENSG00000100372	0.332653	4.47815	8.97095	0.510928	10.4415	22.6122	2.14607
ENSG00000100591	0.634195	8.45106	4.74741	0.505016	71.4833	25	1.4382
ENSG00000084674	0.0193927	0.45867	20.6992	0.50083	10.3452	2.2449	3
ENSG00000176907	0.2828	3.60358	9.31236	0.506912	68.5607	22.3878	2.38202
ENSG00000054965	0.176967	2.16081	10.3441	0.507694	29.9422	24.8571	2.82022
ENSG00000175182	0.595542	7.41601	5.10652	0.48609	15.2427	23.4286	1.25843
ENSG00000106077	0.646926	8.02745	4.46299	0.495979	21.309	24.7551	1.30337
ENSG00000105538	0.153022	2.09839	11.3243	0.49477	17.9553	22.6531	2.78652
ENSG00000006016	0.0639888	0.878864	12.7581	0.493706	37.7574	18.8776	3
ENSG00000129003	0.274059	3.69026	9.61788	0.501964	11.8485	22.8571	2.02247
ENSG00000131015	0.0249008	0.510713	19.3362	0.502143	1.46053	3.36735	3
ENSG00000132437	0.0979386	1.82604	16.9018	0.507923	3.29991	2.95918	2.53933
ENSG00000185101	0.0769263	1.21031	14.3252	0.493856	16.2705	9.95918	2.46067
ENSG00000100360	0.133082	1.77879	11.3048	0.498128	14.7351	24.5918	2.86517
ENSG00000151702	0.0613956	0.819599	13.1397	0.485636	13.8012	20.8776	3
ENSG00000213523	0.896571	12.0448	1.3957	0.492432	35.5617	25	0.640449
ENSG00000154269	0.0773741	1.29965	15.2827	0.504721	1.47834	2.77551	2.79775
ENSG00000239672	0.569189	7.46307	5.45887	0.503632	35.5849	24.8367	1.57303
ENSG00000062485	0.799553	11.5157	2.86805	0.495039	94.7069	25	0.741573
ENSG00000183495	0.639966	7.88304	4.41631	0.49753	14.23	23.7755	0.988764
ENSG00000073060	0.244575	3.00636	9.56672	0.514939	50.8948	24.3061	2.60674
ENSG00000071282	0.310205	4.11191	9.13621	0.509464	18.2863	16.5714	2.11236
ENSG00000073008	0.324984	4.05831	8.56612	0.489256	22.5318	24.2245	2.37079
ENSG00000130921	0.267654	3.59102	10.0807	0.49201	7.22429	21.7755	2.4382
ENSG00000121005	0.377506	4.8858	8.08724	0.498809	5.51333	8.16327	1.41573
ENSG00000109846	0.483941	6.43756	6.89954	0.50666	419.351	24.4694	2.38202
ENSG00000168214	0.120913	1.40696	10.2799	0.492501	27.4257	24.9184	2.94382
ENSG00000135045	0.263884	3.57387	9.79786	0.511199	6.9343	20.1429	2.17978
ENSG00000026508	0.487148	6.20539	6.6522	0.500493	56.371	19.7959	1.79775
ENSG00000186074	0.142668	2.12443	12.9864	0.50135	3.87975	3.2449	2.5618
ENSG00000162438	0.0292009	0.606323	19.1544	0.487673	68.583	0.836735	2.97753
ENSG00000168071	0.438936	5.51646	7.1245	0.495729	14.566	18.7755	1.66292
ENSG00000128607	0.407226	5.37391	7.64667	0.498239	18.5068	24.7347	2.04494
ENSG00000170006	0.0424572	0.802874	18.2673	0.488524	3.53565	3.77551	2.88764
ENSG00000145103	0.116207	2.04038	15.4207	0.508911	1.38106	3.89796	2.38202
ENSG00000174775	0.365464	4.66083	7.66728	0.503795	47.8261	24.898	2.30337
ENSG00000064961	0.827263	11.154	2.26664	0.503212	61.761	25	1.07865
ENSG00000106459	0.41709	5.35548	7.37723	0.499098	11.4781	23.9592	1.8427
ENSG00000006652	0.579365	7.22273	5.38408	0.495076	22.6326	24.7959	1.53933
ENSG00000145982	0.259356	3.42072	10.0747	0.513039	8.55251	22.8571	2.13483
ENSG00000181072	0.382011	4.61577	7.33461	0.50964	2.31436	3.30612	0.842697
ENSG00000166797	0.499117	6.49353	6.52182	0.499784	17.6547	24.7551	1.73034
ENSG00000214357	0.594969	7.12882	4.80403	0.494297	20.7106	20.449	1.32584
ENSG00000159307	0.103136	1.62845	14.323	0.49511	6.46797	7.30612	2.64045
ENSG00000166262	0.240277	3.2639	10.7032	0.498362	2.01324	4.95918	2.23596
ENSG00000186765	0.0351207	0.673292	18.9773	0.497504	1.25682	1.79592	2.96629
ENSG00000164715	0.434386	5.75404	7.42263	0.500158	10.5416	23.551	1.75281
ENSG00000150753	0.507458	6.71685	6.63606	0.498147	68.5208	25	1.80899
ENSG00000177469	0.441711	5.71391	7.22937	0.4951	290.936	24.551	2.41573
ENSG00000158796	0.668116	8.38942	4.19643	0.512574	31.9026	24.9796	1.1236
ENSG00000181392	0.642044	6.68541	3.77999	0.50608	6.42804	9.44898	0.741573
ENSG00000125962	0.281402	3.72394	9.62574	0.493798	5.17866	18.0204	2.16854
ENSG00000174373	0.233551	3.1205	10.3241	0.500681	7.89945	21.6122	2.26966
ENSG00000078902	0.581682	7.4342	5.22928	0.488224	42.4258	24.9796	1.60674
ENSG00000115526	0.533842	6.66753	5.71008	0.499089	9.14052	20.3673	1.24719
ENSG00000154957	0.832179	8.93222	1.78615	0.48866	8.26617	23.0612	0.247191
ENSG00000033100	0.454813	6.00416	7.14374	0.505574	22.4109	23.9796	1.86517
ENSG00000156968	0.445685	5.66724	6.99825	0.51052	3.68603	13.3061	1.47191
ENSG00000153140	0.463341	5.88397	6.86502	0.498999	8.66766	21.8163	1.64045
ENSG00000109452	0.230363	3.28863	10.3067	0.504895	3.57301	9.79592	2.06742
ENSG00000102226	0.285679	3.49297	8.91881	0.505485	86.4595	24.9796	2.70787
ENSG00000125046	0.0298162	0.630654	20.0617	0.498218	0.842708	0.816327	2.92135
ENSG00000109066	0.521268	6.55315	5.89277	0.491323	9.03001	24.0408	1.60674
ENSG00000117090	0.0454209	0.949071	19.6348	0.494844	1.20101	2.36735	2.91011
ENSG00000184007	0.461842	6.15812	7.2499	0.499245	88.324	25	2.1236
ENSG00000181804	0.267622	3.66111	9.9022	0.507982	8.98314	20.0204	2.23596
ENSG00000129347	0.556034	7.29545	5.84224	0.503158	31.7443	25	1.70787
ENSG00000143578	0.443052	5.8108	7.30573	0.494833	11.4122	18.8163	1.75281
ENSG00000125827	0.650066	8.24181	4.36832	0.495112	30.3517	24.898	1.26966
ENSG00000160124	0.563647	6.98591	5.43944	0.500989	9.8196	23.6939	1.32584
ENSG00000278646	0.0140551	0.379501	26.35	0.495726	0.000181327	0	2.97753
ENSG00000175467	0.399137	5.33906	8.12241	0.507345	43.4547	25	2.2809
ENSG00000137285	0.15077	2.02737	10.9068	0.507296	64.1737	15.1837	2.62921
ENSG00000139053	0.0152226	0.340961	23.6442	0.498171	0.233588	0.183673	3
ENSG00000167766	0.720359	9.20001	3.55993	0.503161	43.0935	24.2041	1.14607
ENSG00000105246	0.0666533	1.1043	15.2119	0.499241	4.44129	8.57143	2.91011
ENSG00000161036	0.152458	1.88764	10.5651	0.492323	29.5304	24.6122	2.88764
ENSG00000164100	0.042449	0.948555	21.0727	0.493111	1.27053	3.44898	2.88764
ENSG00000164176	0.695014	8.09422	3.61905	0.494584	29.0463	20.4898	1.11236
ENSG00000119705	0.542765	7.06564	5.99155	0.505674	29.6325	24.6122	1.60674
ENSG00000133026	0.387869	4.96744	7.96442	0.506499	54.3952	23.6531	2.14607
ENSG00000173226	0.234159	2.97288	9.79709	0.500767	19.5022	24.3469	2.58427
ENSG00000138138	0.478556	6.16906	6.71215	0.503306	21.0616	24.6531	1.93258
ENSG00000147789	0.699889	8.19929	3.59254	0.491086	8.79212	22.9592	0.831461
ENSG00000152348	0.466589	5.73936	6.56645	0.504023	2.57984	8.34694	1.53933
ENSG00000106537	0.375505	5.00421	8.25841	0.503042	42.0545	24.0408	2.08989
ENSG00000136824	0.354085	4.62454	8.56656	0.495736	4.71152	17.3061	1.96629
ENSG00000101187	0.335012	4.24514	8.41033	0.486583	22.5725	21.6531	2.20225
ENSG00000138629	0.717928	9.4515	3.75847	0.494767	46.6948	25	1.4382
ENSG00000175582	0.568351	7.74783	5.97874	0.505519	98.1509	25	1.57303
ENSG00000162511	0.471663	6.32943	6.98018	0.5095	93.1637	24	1.93258
ENSG00000182446	0.618347	7.68743	4.88684	0.498443	28.5225	24.9592	1.42697
ENSG00000169429	0.0836538	1.47503	15.4974	0.485474	18.0736	7.85714	2.7191
ENSG00000177105	0.244358	2.98844	9.1917	0.497697	71.2517	25	2.65169
ENSG00000182150	0.308243	4.15451	9.36487	0.506466	3.73124	13.8571	2.04494
ENSG00000185651	0.481432	6.51747	6.87596	0.505076	58.456	25	1.75281
ENSG00000147533	0.655195	8.42673	4.43908	0.501019	46.3995	25	1.44944
ENSG00000232859	0.234263	3.07165	9.99162	0.509665	20.3076	24.2857	2.38202
ENSG00000180828	0.0348226	0.579681	17.1922	0.503769	4.16406	7.40816	3
ENSG00000168653	0.739785	10.5853	3.79496	0.50695	408.716	25	1.37079
ENSG00000160282	0.0497736	0.895507	16.6605	0.500365	10.4422	8.04082	2.94382
ENSG00000055332	0.570915	7.01203	5.44066	0.489947	11.3218	23.7143	1.08989
ENSG00000188735	0.480581	6.05904	6.69427	0.501318	14.5562	23.0408	1.48315
ENSG00000141505	0.0462398	0.799041	16.7021	0.506825	12.3804	7.02041	2.93258
ENSG00000166295	0.77811	10.1872	2.96267	0.504429	55.0382	25	0.988764
ENSG00000029534	0.0663405	1.14781	15.9238	0.489145	6.36466	5.93878	2.82022
ENSG00000170917	0.535845	6.50098	5.56437	0.51337	2.73609	8.67347	1.2809
ENSG00000132514	0.11158	1.71921	13.9332	0.503038	4.9966	11.6939	2.65169
ENSG00000254827	0.0863164	1.57172	15.7404	0.495302	1.27884	1.77551	2.70787
ENSG00000157350	0.370675	4.95842	8.3768	0.502104	8.00567	21.7347	1.89888
ENSG00000156831	0.840132	8.97084	1.74224	0.491483	9.29968	22.8163	0.247191
ENSG00000081870	0.261702	3.60855	10.0174	0.484235	9.57956	22.898	2.31461
ENSG00000108557	0.525411	6.78319	6.09936	0.502241	13.4554	22.9592	1.37079
ENSG00000180881	0.46556	5.72156	6.41137	0.493151	2.39251	6.63265	1.34831
ENSG00000130363	0.443738	5.65437	6.93794	0.496018	4.73675	16.7755	1.57303
ENSG00000134824	0.551479	7.37853	5.96984	0.491356	35.9006	23	1.49438
ENSG00000130528	0.082872	1.20511	13.6182	0.494331	27.7952	13	2.89888
ENSG00000016602	0.178289	2.74945	12.6319	0.495287	20.2137	5.83673	2.33708
ENSG00000118181	0.91829	17.4921	1.5576	0.495593	1324.79	25	0.494382
ENSG00000055070	0.830892	11.1655	2.25449	0.507106	44.6021	25	0.853933
ENSG00000198886	0.718411	11.142	4.36869	0.510771	38123.8	25	2.23596
ENSG00000170677	0.349487	4.58188	8.57531	0.499455	8.5194	22.4898	1.91011
ENSG00000198715	0.114899	1.42891	11.273	0.500155	16.9882	23.3265	2.79775
ENSG00000164938	0.285872	3.84213	9.69517	0.503822	22.0861	22.4694	2.34831
ENSG00000171150	0.406566	5.079	7.5774	0.494547	13.8848	23.551	1.96629
ENSG00000143740	0.579184	7.12777	5.11067	0.500773	14.1479	24.3061	1.17978
ENSG00000165501	0.506457	6.27485	5.9337	0.498307	6.04193	15.7959	1.34831
ENSG00000148153	0.47419	5.88404	6.51903	0.500407	8.72323	23.4082	1.64045
ENSG00000103226	0.4943	5.7732	5.88662	0.497449	1.64869	3.22449	1.20225
ENSG00000130338	0.510053	6.13913	5.9235	0.503134	6.81289	21.5102	1.19101
ENSG00000153234	0.724493	8.5415	3.15911	0.508832	36.7932	20.8776	0.707865
ENSG00000067248	0.875501	10.6875	1.64106	0.509351	19.0783	24.4082	0.393258
ENSG00000107719	0.525329	6.56781	5.82172	0.491054	13.6151	22.9388	1.47191
ENSG00000153914	0.765071	9.09768	2.82928	0.497326	22.5994	24.3469	1.10112
ENSG00000162434	0.620609	8.26077	5.08461	0.489005	58.7337	25	1.67416
ENSG00000196415	0.0278861	0.675977	22.3929	0.500257	3.38506	2.14286	2.93258
ENSG00000177685	0.372932	4.82776	8.24413	0.503151	22.118	19.3673	1.97753
ENSG00000166145	0.577834	6.92758	5.04292	0.503979	41.298	12.1633	1.20225
ENSG00000151475	0.0257697	0.697978	25.1557	0.499735	1.33554	0.510204	2.75281
ENSG00000095319	0.365786	4.74436	8.24688	0.513906	22.8067	24.3469	2.1236
ENSG00000088320	0.388154	5.05177	7.75501	0.490599	7.71914	12.7143	1.75281
ENSG00000075188	0.187626	2.66352	11.4335	0.498675	5.80785	17.3878	2.25843
ENSG00000171298	0.338465	4.50955	8.63071	0.487758	41.6903	25	2.39326
ENSG00000128228	0.615581	7.92595	4.96706	0.49879	44.7106	24.9796	1.30337
ENSG00000186010	0.763004	10.9114	3.49427	0.50609	120.492	25	1.07865
ENSG00000137941	0.256999	3.5354	10.0063	0.50792	12.3361	18.0612	2.2809
ENSG00000068903	0.309203	3.96311	8.70724	0.489371	67.3637	25	2.70787
ENSG00000154451	0.0702909	1.19368	16.4159	0.501824	2.6746	3.20408	2.76404
ENSG00000237651	0.615933	7.91889	4.69654	0.507748	24.2554	24.102	1.19101
ENSG00000156502	0.633591	7.74389	4.42501	0.501835	19.6803	24.7143	1.22472
ENSG00000086288	0.0422002	0.842298	19.6349	0.495456	0.779431	1.16327	2.85393
ENSG00000214376	0.129823	2.15218	14.1968	0.499637	1.16682	2.55102	2.40449
ENSG00000073756	0.0960837	1.42684	13.6953	0.490685	8.99675	9.81633	2.73034
ENSG00000163285	0.0394067	0.823201	20.8564	0.498252	4.32204	6.5102	2.86517
ENSG00000198129	0.0130164	0.359496	27.8651	0.488429	0.00012579	0	2.97753
ENSG00000145824	0.47643	6.11898	6.80622	0.493443	149.4	21.4694	1.86517
ENSG00000153179	0.748937	9.2082	3.05607	0.493397	36.1138	22.0408	0.865169
ENSG00000225921	0.412852	5.36901	7.73136	0.493173	53.2917	25	2.19101
ENSG00000112378	0.138673	1.58621	9.68767	0.504535	161.996	22.6327	2.94382
ENSG00000134864	0.0476951	0.804583	16.5661	0.502244	2.25855	5.40816	2.96629
ENSG00000168461	0.516622	6.68419	6.43742	0.485347	53.6949	24	1.82022
ENSG00000275395	0.0989072	1.45391	13.6081	0.492351	20	10.3673	2.77528
ENSG00000163399	0.508166	6.78052	6.57308	0.494427	193.299	25	2.06742
ENSG00000106105	0.756268	9.57466	3.09413	0.497322	56.2609	25	1.19101
ENSG00000108424	0.48455	6.39486	6.84494	0.491633	49.021	25	1.93258
ENSG00000203965	0.1063	1.64508	13.3092	0.504397	4.17334	14.8776	2.80899
ENSG00000160219	0.313248	4.00642	9.03214	0.494171	5.79747	13.9388	2.03371
ENSG00000103343	0.438274	5.74901	7.37476	0.50101	8.41204	22.3878	1.64045
ENSG00000163728	0.481826	6.40877	6.88419	0.496695	23.8978	24.2653	1.86517
ENSG00000167077	0.153912	2.37511	13.1472	0.489881	1.96737	2.7551	2.29213
ENSG00000184047	0.527093	6.57808	5.85332	0.489011	9.78404	24.1224	1.50562
ENSG00000138771	0.263969	3.54878	9.85604	0.499358	6.56752	13.2041	2.17978
ENSG00000238083	0.0532606	0.848808	14.5633	0.501612	4.59205	13.6531	2.96629
ENSG00000034693	0.477269	6.0502	6.75329	0.510901	13.2857	23.8367	1.75281
ENSG00000087250	0.23319	2.96971	9.84527	0.500463	237.649	12.7755	2.55056
ENSG00000163909	0.374735	4.92997	8.05442	0.499685	26.3374	21.1429	2
ENSG00000130396	0.506515	6.61317	6.40492	0.502767	25.2497	24.3673	1.74157
ENSG00000163681	0.199603	2.58013	10.3046	0.49898	17.7055	22.1633	2.49438
ENSG00000215021	0.769903	11.0684	3.30415	0.503941	158.16	25	1.1573
ENSG00000167772	0.0825271	1.07774	10.8507	0.509415	51.4335	22.5102	3
ENSG00000178726	0.167122	2.14995	10.5354	0.501407	39.7508	19.4694	2.83146
ENSG00000115604	0.502857	6.13798	5.926	0.496156	7.42407	13.0204	1.26966
ENSG00000160360	0.489713	6.31356	6.51689	0.502967	22.316	23.2245	1.50562
ENSG00000233954	0.462837	5.94356	6.87435	0.509917	5.52025	20.6939	1.61798
ENSG00000114646	0.0540494	0.998617	16.8931	0.495629	10.8471	7.20408	2.89888
ENSG00000196757	0.487145	6.24698	6.66101	0.490145	16.9572	23.1633	1.82022
ENSG00000163171	0.803514	8.92842	2.22994	0.481129	19.8715	19.6735	0.808989
ENSG00000141556	0.262434	3.29983	9.21341	0.482787	19.6363	24.6122	2.59551
ENSG00000065325	0.0540287	1.00259	18.6331	0.509801	2.64687	4.67347	2.78652
ENSG00000172725	0.426696	5.54645	7.39798	0.513036	45.4598	24.9796	2.23596
ENSG00000145439	0.517703	6.52694	6.10042	0.497284	10.7555	24.1429	1.46067
ENSG00000156795	0.455145	5.81415	7.07329	0.495983	8.89899	23.5102	1.82022
ENSG00000066923	0.0482637	0.808761	16.3329	0.498668	5.03595	7.34694	2.94382
ENSG00000111341	0.286841	3.31975	8.07305	0.500658	951.803	23.7551	2.88764
ENSG00000158488	0.035751	0.857901	22.7372	0.494991	0.822965	0.530612	2.5618
ENSG00000148123	0.0306464	0.64614	20.4537	0.50017	2.95522	6.16327	2.94382
ENSG00000141510	0.158781	2.00551	10.6561	0.511169	15.0315	21.5714	2.79775
ENSG00000140691	0.549025	6.821	5.56392	0.490897	10.8596	23.5714	1.47191
ENSG00000153214	0.507093	6.35365	6.31799	0.50431	13.0597	22.6122	1.59551
ENSG00000105438	0.681232	9.30714	4.39056	0.492099	119.502	25	1.49438
ENSG00000138400	0.0830692	1.30765	14.6572	0.490426	3.79631	7.71429	2.8427
ENSG00000108106	0.142614	1.89005	11.4934	0.501529	14.0156	23.5102	2.85393
ENSG00000149182	0.666281	8.77142	4.44922	0.49534	65.3328	25	1.31461
ENSG00000165637	0.629657	8.47153	5.01447	0.50902	94.54	25	1.65169
ENSG00000167685	0.311503	4.0536	8.8002	0.502729	25.2714	24.9388	2.39326
ENSG00000275793	0.0280104	0.682415	23.9411	0.500646	0.546201	0.489796	2.86517
ENSG00000003402	0.80803	9.7069	2.36876	0.50517	26.6374	24.2449	0.865169
ENSG00000175970	0.210627	2.6328	9.93748	0.495622	22.8791	24.6735	2.68539
ENSG00000168439	0.48115	6.58432	6.89466	0.494472	66.1507	25	1.89888
ENSG00000093167	0.582165	7.4534	5.46575	0.497394	24.6789	24.9388	1.53933
ENSG00000144228	0.528675	6.50348	5.83409	0.486265	10.6478	23.5306	1.50562
ENSG00000101843	0.186833	2.27795	9.84998	0.495166	44.4838	24.9592	2.39326
ENSG00000121957	0.754149	7.83997	2.55912	0.490196	7.88069	19.9592	0.797753
ENSG00000145348	0.447237	5.71044	7.02363	0.505472	6.24829	19.9388	1.70787
ENSG00000125945	0.636376	7.67871	4.42243	0.501607	13.0044	22.898	1.2809
ENSG00000156110	0.479473	6.30746	6.85395	0.51284	13.2795	24.3673	1.77528
ENSG00000155622	0.0160681	0.403666	25.4227	0.514031	0.196009	0.326531	2.8764
ENSG00000244588	0.0315679	0.808533	24.3549	0.515675	0.292994	0.510204	2.83146
ENSG00000165887	0.0552323	1.0041	17.0331	0.504151	20.1061	4.40816	2.88764
ENSG00000153827	0.37768	5.08758	8.32634	0.504659	31.4353	24.9184	2.05618
ENSG00000173599	0.496056	6.34317	6.37315	0.497484	22.1004	22.6327	1.58427
ENSG00000087206	0.12913	1.5659	10.6163	0.51063	24.7776	24.7755	2.65169
ENSG00000162728	0.0310914	0.633883	19.2054	0.505779	17.4679	6.83673	2.97753
ENSG00000196923	0.203004	2.29458	8.86126	0.512004	146.055	24.449	2.75281
ENSG00000050555	0.0378053	0.656131	16.1654	0.507552	7.8936	9.38776	2.96629
ENSG00000106635	0.480455	6.23041	6.77651	0.500188	49.0791	25	2.05618
ENSG00000158006	0.407841	5.31067	7.67541	0.501985	8.59276	22	1.82022
ENSG00000211592	0.176936	1.85369	8.60097	0.502217	2349.06	22.2245	3
ENSG00000144891	0.0582228	0.965472	15.3068	0.498393	10.5346	13.4694	2.94382
ENSG00000184584	0.398244	5.2772	7.87798	0.510034	46.62	23.6735	2.1236
ENSG00000138073	0.804386	10.9104	2.75647	0.501068	61.7466	25	0.898876
ENSG00000007350	0.0511173	1.00234	19.2824	0.500714	3.65221	1.18367	2.85393
ENSG00000211966	0.0223162	0.446702	19.9224	0.503348	38.4832	7.59184	3
ENSG00000118217	0.415733	5.3548	7.6034	0.505237	14.3355	24.1224	2.08989
ENSG00000128829	0.436392	5.68303	7.21439	0.493078	10.1708	23.449	1.74157
ENSG00000163527	0.639621	8.42046	4.78705	0.488728	50.8887	24.9796	1.51685
ENSG00000186577	0.608196	7.89434	5.30575	0.484428	38.3032	24.9796	1.5618
ENSG00000073282	0.135514	2.32555	13.8509	0.519991	10.3793	4.32653	2.4382
ENSG00000151748	0.37424	4.86146	8.14106	0.502777	22.5239	24.3061	2.14607
ENSG00000126882	0.436366	5.46112	7.12201	0.51756	5.1265	11.0204	1.52809
ENSG00000133661	0.0328984	0.605605	17.0843	0.493483	11.4632	8.06122	3
ENSG00000113384	0.421894	5.64187	7.64492	0.497922	64.0305	24.9796	2.2809
ENSG00000082258	0.756724	8.99675	2.75588	0.501573	16.6123	24.102	0.52809
ENSG00000125505	0.133578	1.54638	9.81057	0.496732	43.8631	24.9388	2.91011
ENSG00000165487	0.482442	6.1145	6.61866	0.483904	23.6999	24.8776	1.80899
ENSG00000105707	0.499354	6.03847	5.98287	0.504687	24.4636	10.2041	1.33708
ENSG00000204653	0.312353	4.10112	9.09676	0.493242	10.0298	8.12245	1.8427
ENSG00000100413	0.689253	8.28124	3.71201	0.497929	19.0732	24.5918	1.2809
ENSG00000003147	0.183691	2.51768	11.368	0.504578	12.4731	20.3878	2.39326
ENSG00000167580	0.0164362	0.360718	23.5251	0.500355	7.3865	0.938776	2.97753
ENSG00000165475	0.486018	6.4331	6.94527	0.501054	42.1061	24.9388	1.97753
ENSG00000154493	0.0256301	0.539376	20.64	0.499247	1.24201	2.85714	2.93258
ENSG00000080644	0.0441924	0.896206	19.1378	0.493477	1.54969	2.7551	2.88764
ENSG00000100359	0.674952	8.95754	4.35614	0.50053	71.3224	25	1.22472
ENSG00000183831	0.0539203	1.10308	18.7516	0.509686	1.88343	3.34694	2.83146
ENSG00000238269	0.0210405	0.498929	22.5447	0.499701	1.4976	0.591837	2.97753
ENSG00000101222	0.0682781	1.14657	15.4026	0.495409	4.89702	6.44898	2.8427
ENSG00000179314	0.102644	1.5573	14.0407	0.508458	4.93874	10.8367	2.50562
ENSG00000136826	0.443707	5.74507	7.10835	0.497453	81.9551	23.1429	2.04494
ENSG00000027847	0.402313	5.39527	7.98966	0.49173	22.36	24.9184	2.10112
ENSG00000077232	0.494018	6.12907	6.34906	0.497334	10.1351	22.5102	1.60674
ENSG00000188373	0.0598289	1.28697	20.1125	0.485232	19.9174	3.59184	2.61798
ENSG00000236444	0.0729852	1.51731	18.3655	0.496079	0.656056	0.489796	2.57303
ENSG00000003137	0.198703	2.75146	11.2154	0.508023	12.3729	16.102	2.41573
ENSG00000146733	0.301266	4.03389	9.27467	0.484121	8.38556	22.7959	2.24719
ENSG00000102181	0.556259	7.26782	5.81726	0.501562	43.2023	24.9592	1.55056
ENSG00000060069	0.314429	4.10736	9.2297	0.504356	9.56985	22.4898	1.97753
ENSG00000196338	0.083403	1.23411	13.9269	0.494729	10.5331	13.7347	2.88764
ENSG00000131864	0.0141193	0.385383	27.2299	0.504529	0.167443	0.489796	2.96629
ENSG00000144369	0.340322	4.45562	8.65386	0.499483	13.2028	14.9184	1.82022
ENSG00000163519	0.0825778	1.62521	18.1738	0.48696	0.604861	1.20408	2.55056
ENSG00000141564	0.584205	7.07162	5.09472	0.490468	10.1852	23.4082	1.2809
ENSG00000065243	0.523992	6.51667	5.90897	0.506227	16.8276	24.2449	1.53933
ENSG00000171865	0.115262	1.69528	12.4973	0.490729	10.3491	23.2653	2.79775
ENSG00000211633	0.0116203	0.317705	25.0938	0.500933	0.237986	0.632653	3
ENSG00000163661	0.127656	1.8908	12.8181	0.500977	36.0908	12.7347	2.68539
ENSG00000086062	0.517428	6.7127	6.32588	0.488129	47.5051	21.7347	1.73034
ENSG00000100353	0.737556	10.0417	3.64937	0.494188	117.063	25	1.42697
ENSG00000133703	0.290079	3.76813	9.32137	0.495314	13.7608	24.1429	2.30337
ENSG00000163923	0.0975387	1.39773	12.9997	0.505069	14.1893	20.2857	2.78652
ENSG00000075213	0.0271238	0.531691	18.815	0.509808	2.40863	5.26531	3
ENSG00000137868	0.0489955	0.984832	19.1168	0.505904	2.11914	3.10204	2.51685
ENSG00000106809	0.0544366	0.776705	13.1569	0.506835	54.8148	14.4694	2.98876
ENSG00000074603	0.791222	8.6135	2.30595	0.50273	10.9281	23.6531	1.01124
ENSG00000196177	0.368891	4.96754	8.2763	0.499819	17.1353	23.9388	2.08989
ENSG00000170498	0.0198019	0.512776	23.471	0.49446	0.823793	1.44898	2.96629
ENSG00000065534	0.204176	2.55748	10.1462	0.495868	74.7104	21.6939	2.78652
ENSG00000020129	0.230372	2.77064	9.45581	0.490743	105.875	24.7551	2.79775
ENSG00000123136	0.359644	4.76102	8.26326	0.501621	46.5962	24.9796	2.20225
ENSG00000166503	0.470938	6.20851	6.82985	0.517213	9.08495	20.4898	1.58427
ENSG00000182566	0.0284519	0.532681	17.9931	0.498503	4.14794	5.77551	3
ENSG00000254901	0.419991	5.41633	7.51958	0.499806	13.6126	24.5918	2.02247
ENSG00000055147	0.692984	7.52025	3.35164	0.504971	6.71784	20.6735	1.16854
ENSG00000090612	0.469634	5.80851	6.478	0.493862	2.56722	8.65306	1.37079
ENSG00000088053	0.0376943	0.778692	19.9498	0.505217	1.0035	1.91837	2.93258
ENSG00000168952	0.178785	2.51227	11.8286	0.500035	5.70187	14.5714	2.49438
ENSG00000107816	0.467276	6.06692	6.8735	0.499184	42.1228	24.7347	2.02247
ENSG00000113163	0.681579	8.53176	3.98068	0.506375	20.0831	24.6735	0.910112
ENSG00000013561	0.746335	9.4635	3.1792	0.508381	22.5331	24.7959	0.898876
ENSG00000090621	0.504066	6.74169	6.64472	0.486645	81.8171	25	2.04494
ENSG00000159650	0.0219558	0.50525	24.4785	0.506271	1.54922	0.510204	2.97753
ENSG00000173660	0.664195	9.4659	4.69082	0.494318	235.531	25	1.61798
ENSG00000180787	0.29798	4.011	9.39917	0.495477	5.00267	18.8367	2.11236
ENSG00000070031	0.0265635	0.606202	22.1228	0.493236	1.01985	1.93878	2.96629
ENSG00000134897	0.157206	2.06837	11.0306	0.498409	12.6421	24.102	2.62921
ENSG00000184903	0.672116	7.31086	3.4374	0.501646	5.02108	15.5102	0.977528
ENSG00000120251	0.0737623	1.21628	16.337	0.503967	14.4389	9.5102	2.88764
ENSG00000188001	0.0321489	0.636745	19.2056	0.50525	2.28989	4	2.7191
ENSG00000163114	0.0136509	0.370697	27.5767	0.503178	2.78439	0.55102	2.95506
ENSG00000135316	0.571943	7.19529	5.36849	0.505341	32.6024	24.8571	1.51685
ENSG00000114648	0.252571	3.3864	9.80153	0.494049	10.7426	23.2245	2.34831
ENSG00000116273	0.315412	4.24053	8.83164	0.502769	19.9803	24.2041	2.29213
ENSG00000171368	0.256965	3.47196	9.92375	0.499737	44.4146	21.3061	2.62921
ENSG00000147905	0.57351	7.04503	5.2407	0.498562	8.51928	22.2857	1.37079
ENSG00000198746	0.344836	4.51337	8.8792	0.496565	12.6051	24.551	2.21348
ENSG00000166603	0.134799	2.47	15.3631	0.504474	0.534597	1.08163	1.94382
ENSG00000088836	0.361595	4.74354	8.13291	0.508654	9.63523	9.16327	1.59551
ENSG00000102575	0.057891	0.87644	14.2134	0.496681	15.2951	14.4082	2.96629
ENSG00000090530	0.523142	6.41959	5.98797	0.499956	15.2441	16.3061	1.29213
ENSG00000128271	0.173813	2.51026	12.1571	0.496896	8.48016	16.2449	2.67416
ENSG00000105467	0.0299786	0.672147	23.0867	0.509446	2.53518	1.36735	2.8427
ENSG00000172403	0.222533	2.87547	10.3191	0.50508	81.0855	18.6735	2.65169
ENSG00000187109	0.811044	10.6648	2.44912	0.515985	53.346	25	0.651685
ENSG00000168259	0.562375	7.35416	5.73019	0.50649	47.0922	25	1.64045
ENSG00000125703	0.373793	4.86905	8.10421	0.505455	8.73974	22.8367	1.69663
ENSG00000139178	0.220036	2.72021	9.85786	0.487517	34.9772	21.3061	2.70787
ENSG00000177606	0.44546	5.97266	7.37993	0.511356	227.204	24.7755	2.39326
ENSG00000150867	0.587082	7.60868	5.27211	0.502252	38.9025	24.4082	1.24719
ENSG00000158023	0.131782	2.0812	13.5421	0.505516	3.08513	5.22449	2.52809
ENSG00000156504	0.415012	5.4179	7.79371	0.498598	24.6688	24.8367	1.85393
ENSG00000160255	0.219059	2.90478	10.157	0.506824	32.5514	19.8571	2.53933
ENSG00000144040	0.361839	4.75779	8.33806	0.491305	12.3041	19.449	1.8764
ENSG00000187492	0.0423495	0.889433	20.36	0.510486	1.41732	1.20408	2.8764
ENSG00000174718	0.507256	6.36776	6.11424	0.501337	17.0736	22.7551	1.53933
ENSG00000124784	0.169763	2.13953	10.5093	0.499779	16.9954	24.1633	2.61798
ENSG00000169224	0.228671	3.32903	11.4532	0.497004	0.703352	1.4898	1.82022
ENSG00000105376	0.08581	1.46082	15.2646	0.499597	7.36856	6.36735	2.83146
ENSG00000105063	0.40627	5.39172	7.89767	0.501126	53.8569	25	2.24719
ENSG00000176386	0.467305	6.05301	7.01065	0.4983	11.8555	24.5714	1.69663
ENSG00000167751	0.021693	0.514091	23.8658	0.495986	58.0985	1.59184	2.96629
ENSG00000120539	0.196112	2.67948	11.3738	0.496383	5.74309	17.8571	2.61798
ENSG00000019169	0.053067	0.893874	15.8114	0.502989	12.6265	9.40816	2.94382
ENSG00000169612	0.792178	8.44978	2.34921	0.515519	6.36347	21.6735	0.382022
ENSG00000175221	0.5881	7.44447	5.00552	0.490316	31.694	24.9796	1.46067
ENSG00000185920	0.702457	7.75712	3.29749	0.506634	6.97207	17.0408	0.719101
ENSG00000115520	0.463197	6.17228	7.14924	0.497603	20.0477	24.8163	1.8764
ENSG00000068354	0.518094	6.5569	6.04186	0.502026	13.2849	24.1429	1.59551
ENSG00000067369	0.669442	7.75328	3.91728	0.493628	15.3659	23.5306	0.932584
ENSG00000124588	0.252999	3.27472	9.90701	0.503203	10.8622	23.4898	2.23596
ENSG00000188986	0.691705	9.10326	4.01791	0.493601	57.5025	25	1.07865
ENSG00000135828	0.468627	5.81849	6.73938	0.503891	5.4598	16.0612	1.44944
ENSG00000184083	0.209422	2.85246	11.3208	0.504748	3.92492	16.1429	2.35955
ENSG00000169857	0.480328	6.18577	6.67697	0.499478	15.1951	24	1.7191
ENSG00000152939	0.194076	2.86572	12.0129	0.507517	2.69465	7.12245	2.21348
ENSG00000050405	0.461715	5.96277	7.14926	0.490678	46.0203	24.3265	1.79775
ENSG00000104783	0.0395727	0.622148	15.5812	0.493648	10.4518	11.0612	2.97753
ENSG00000145476	0.229437	3.01994	10.2239	0.493636	15.9642	23.7347	2.44944
ENSG00000124783	0.43745	5.67817	7.16901	0.499877	18.1464	24.7551	1.8427
ENSG00000004468	0.118784	1.85491	13.5581	0.49488	3.87278	9.34694	2.75281
ENSG00000184357	0.19479	3.17936	13.028	0.490142	0.139315	0.183673	1.17978
ENSG00000139437	0.323732	4.22815	9.1205	0.500106	15.2813	24.4898	2.1236
ENSG00000198573	0.0142855	0.370359	26.834	0.499122	0.465703	0.428571	2.97753
ENSG00000090470	0.305811	4.17123	8.85956	0.512464	20.8068	24.7959	2.31461
ENSG00000125775	0.373949	4.85983	8.21053	0.503738	24.7371	22.102	2.11236
ENSG00000170017	0.415117	5.57303	7.61415	0.504537	30.6645	23.5714	1.93258
ENSG00000102763	0.657514	7.65413	3.9679	0.502601	7.32465	22.551	0.831461
ENSG00000253457	0.0431406	0.984856	21.1311	0.505345	1.83534	4.69388	2.73034
ENSG00000066379	0.72041	8.96072	3.51762	0.501387	35.9478	24.9796	1.13483
ENSG00000117133	0.369864	4.73903	8.10145	0.495516	28.7826	24.9592	2.2809
ENSG00000165495	0.638639	7.22737	3.97854	0.49692	6.96731	16.3673	0.707865
ENSG00000111728	0.453944	5.51703	6.77964	0.498143	1.79643	4.83673	1.44944
ENSG00000143333	0.180894	2.4484	11.0728	0.497136	19.1674	19.0408	2.64045
ENSG00000054523	0.519381	6.77685	6.05021	0.501206	24.3735	24.6939	1.75281
ENSG00000116786	0.875665	12.922	1.78541	0.50368	75.2031	25	0.764045
ENSG00000062038	0.171345	2.61032	12.2733	0.497549	6.94018	7.69388	2.42697
ENSG00000276076	0.0162035	0.370064	25.2748	0.493767	0.0851244	0.0612245	2.97753
ENSG00000102172	0.280204	3.46599	8.63396	0.505277	54.6401	25	2.4382
ENSG00000133466	0.100002	1.51967	14.0266	0.500419	4.49098	13.2041	2.86517
ENSG00000146833	0.681458	8.02734	3.81745	0.495348	18.1451	24.0816	1
ENSG00000250722	0.745744	9.94016	3.31694	0.508687	89.2742	24.4898	1.01124
ENSG00000075303	0.116438	1.66361	12.2053	0.501862	8.21414	22.5918	2.83146
ENSG00000163376	0.211284	3.07416	11.3155	0.498084	1.25586	1.81633	2.22472
ENSG00000239789	0.377762	5.01642	8.11325	0.497563	14.8242	24.4898	2.05618
ENSG00000006625	0.66203	8.45101	4.4702	0.498589	35.2788	24.7143	1.25843
ENSG00000010282	0.0522577	0.816014	14.9519	0.4904	41.2663	10.4898	2.96629
ENSG00000087074	0.556619	7.41967	5.91188	0.50105	113.011	25	1.8764
ENSG00000112514	0.680089	9.26402	4.35139	0.491197	137.202	25	1.50562
ENSG00000221963	0.295125	3.84648	9.24443	0.492751	7.89248	16.3061	1.97753
ENSG00000116017	0.0878378	1.28897	13.0413	0.502297	4.24349	12.6735	2.80899
ENSG00000140749	0.0681022	1.2131	16.12	0.4957	6.53529	5.40816	2.88764
ENSG00000138399	0.663639	7.6904	3.90798	0.511095	9.14668	23.3469	1.07865
ENSG00000156042	0.0908883	1.50787	14.7088	0.498921	4.26975	8.2449	2.80899
ENSG00000160691	0.713751	9.16931	3.69052	0.493488	61.7793	24.9184	1.08989
ENSG00000167315	0.435512	5.73455	7.4536	0.512831	42.392	24.9796	2.02247
ENSG00000153975	0.329058	4.54025	8.94066	0.490038	6.89968	21.3878	2.16854
ENSG00000108641	0.470835	5.89397	6.4643	0.500445	8.43252	20.1224	1.46067
ENSG00000159228	0.617291	8.02671	5.00107	0.489589	53.9567	24.898	1.42697
ENSG00000171124	0.117365	2.03871	15.2764	0.507292	7.35816	4.14286	2.21348
ENSG00000100324	0.493783	6.22518	6.58982	0.495276	22.1025	24.9388	1.73034
ENSG00000128040	0.0475708	0.979755	19.7079	0.497746	12.4932	2.18367	2.82022
ENSG00000128609	0.711983	8.78424	3.5561	0.489792	24.0451	24.4694	1
ENSG00000120802	0.591378	7.29206	5.07468	0.4987	13.5278	23.3878	1.06742
ENSG00000116266	0.349205	4.50422	8.6548	0.513331	20.9074	24.8163	2.07865
ENSG00000166860	0.598671	6.73969	4.42278	0.492841	3.47593	12.102	0.921348
ENSG00000021488	0.0472807	0.808657	17.3094	0.501687	2.83897	2.14286	2.93258
ENSG00000123124	0.651285	8.32213	4.60714	0.514726	21.9835	24.6327	1.30337
ENSG00000083937	0.286047	3.69097	9.22189	0.501485	34.4159	24.898	2.58427
ENSG00000049540	0.203131	2.5722	9.63615	0.501065	131.732	23.5714	2.88764
ENSG00000062582	0.546211	7.32475	6.20857	0.496108	79.7224	25	1.7191
ENSG00000106714	0.104758	1.74009	15.2864	0.503899	1.67491	3.83673	2.66292
ENSG00000170892	0.408134	5.3398	7.76396	0.504331	26.5456	24.898	2.01124
ENSG00000185862	0.184821	2.551	11.4384	0.508818	31.5849	17.3878	2.70787
ENSG00000011347	0.193934	2.69757	10.9263	0.497233	19.2905	15.8367	2.52809
ENSG00000105767	0.201761	2.43281	9.68154	0.498093	60.9639	23.1633	2.61798
ENSG00000101670	0.021836	0.493149	20.3288	0.500008	3.88189	3.18367	3
ENSG00000167257	0.830618	9.4445	1.86346	0.504363	16.7898	24.3673	0.58427
ENSG00000100209	0.65048	7.97445	4.17398	0.507971	16.4264	24.6939	1.06742
ENSG00000204991	0.377233	5.00445	8.21817	0.497055	6.58064	12.1224	1.69663
ENSG00000198276	0.459897	5.93602	7.04678	0.503608	42.9771	24.898	1.85393
ENSG00000113300	0.163877	2.15703	11.2571	0.505987	11.4706	23.6939	2.69663
ENSG00000130414	0.443911	5.83953	7.21574	0.492756	36.7905	25	2.05618
ENSG00000147316	0.487948	5.88945	6.17738	0.486011	4.04186	16.449	1.37079
ENSG00000138385	0.806234	10.3809	2.5489	0.49793	35.1851	24.8163	0.539326
ENSG00000130147	0.214479	2.82064	10.3639	0.503154	14.0416	22.6735	2.39326
ENSG00000103310	0.043976	1.01534	21.9184	0.510366	3.03125	1.04082	2.76404
ENSG00000135480	0.232994	3.39339	10.7849	0.505584	50.4348	9.91837	2.22472
ENSG00000155189	0.372317	4.948	8.39223	0.501366	11.3514	23	2
ENSG00000122477	0.0829164	1.33202	13.9626	0.504427	7.90676	14.0612	2.88764
ENSG00000178445	0.116218	1.9096	14.9194	0.497434	3.62145	7.16327	2.62921
ENSG00000183580	0.121837	1.64673	11.8721	0.493125	16.7129	21.9184	2.86517
ENSG00000117036	0.639129	7.57436	4.29933	0.510903	9.32171	21.6939	1.16854
ENSG00000114391	0.905986	16.3915	1.68881	0.49411	826.167	25	0.696629
ENSG00000168264	0.756291	10.2212	3.36701	0.503588	61.2958	25	1.06742
ENSG00000198793	0.450601	5.83734	7.1614	0.502532	14.1182	24.1224	1.82022
ENSG00000143416	0.371175	4.81509	8.1031	0.49957	107.985	25	2.42697
ENSG00000112742	0.210391	3.07626	11.5572	0.500242	1.2209	1.73469	1.91011
ENSG00000185499	0.303647	3.91944	9.28119	0.500557	33.4938	15.0204	2.1573
ENSG00000109519	0.640312	7.93891	4.51551	0.488922	22.5578	24.8367	1.17978
ENSG00000004975	0.826884	10.2071	2.13647	0.504174	30.2004	24.8571	0.325843
ENSG00000265491	0.737489	8.91219	3.06694	0.509132	17.2448	24.4694	0.808989
ENSG00000164080	0.483034	6.14651	6.46866	0.507584	8.6525	22.6939	1.61798
ENSG00000160953	0.48549	6.45647	6.78368	0.500092	32.7011	24.7347	1.91011
ENSG00000170608	0.336835	4.31276	8.36644	0.500795	2.48617	2.5102	1.04494
ENSG00000183597	0.462155	5.833	6.93842	0.50096	11.6211	24.1429	1.73034
ENSG00000178802	0.408197	5.27159	7.64916	0.507155	14.6347	24.7143	1.74157
ENSG00000163531	0.130224	1.69872	11.9488	0.486211	15.9822	20.9592	2.66292
ENSG00000196605	0.17509	2.45808	11.525	0.502997	5.57762	17.9592	2.44944
ENSG00000198912	0.390163	5.06901	7.91519	0.499227	16.3172	24.4694	2.08989
ENSG00000167850	0.10098	1.69225	15.0457	0.501233	2.27096	3.97959	2.46067
ENSG00000095303	0.328218	4.39826	8.83607	0.495673	26.1637	15.1224	1.98876
ENSG00000109832	0.081808	1.52513	16.6748	0.498448	2.43878	5.61224	2.7191
ENSG00000012232	0.474049	6.19318	6.80734	0.511467	16.5322	24.7551	1.74157
ENSG00000163902	0.723609	9.6722	3.69945	0.501256	75.4258	25	1.30337
ENSG00000130508	0.0998174	1.33655	12.0711	0.509196	24.3306	19.7959	2.94382
ENSG00000135185	0.219003	2.76352	9.92031	0.498871	18.8859	23.3265	2.67416
ENSG00000062716	0.690378	8.92425	3.93668	0.496105	54.7615	24.8776	1.38202
ENSG00000143369	0.175433	2.29288	10.8616	0.503702	58.011	22.5306	2.73034
ENSG00000205560	0.149054	1.78628	10.4223	0.515263	36.8381	24.6735	2.86517
ENSG00000203795	0.0138285	0.384669	27.6678	0.49868	0.834921	0.489796	2.96629
ENSG00000175874	0.0563812	1.11439	18.6128	0.481061	3.9386	4	2.79775
ENSG00000063244	0.755615	10.5729	3.36409	0.498297	91.6056	25	1.01124
ENSG00000117602	0.132436	1.91261	12.816	0.49139	7.6612	14.5714	2.77528
ENSG00000164508	0.176669	2.96516	13.9324	0.505732	0.22746	0.510204	1.06742
ENSG00000136560	0.729466	8.51182	3.19719	0.493467	15.2416	24.2449	1.08989
ENSG00000013573	0.463086	5.6261	6.44115	0.496268	11.4407	19.8776	1.66292
ENSG00000106351	0.377806	4.94604	8.07641	0.499124	20.9326	24.1224	1.95506
ENSG00000152942	0.388941	5.06303	7.97511	0.506895	14.4293	24.2041	1.88764
ENSG00000167083	0.0306528	0.580573	18.1639	0.498172	1.58934	2.32653	3
ENSG00000185973	0.357896	4.70308	8.38571	0.504314	4.13129	16.4082	1.75281
ENSG00000255154	0.136565	2.37854	14.7558	0.502573	0.338875	0.0204082	1.96629
ENSG00000159708	0.0334449	0.698364	20.9451	0.499267	1.99604	0.979592	2.93258
ENSG00000198225	0.166676	2.7245	12.9522	0.512221	0.542142	0.122449	2.2809
ENSG00000132510	0.529031	6.65232	5.84447	0.49274	24.8829	24.1837	1.65169
ENSG00000155465	0.0678071	1.05634	14.2651	0.505949	9.47434	12.7347	2.69663
ENSG00000132669	0.505334	6.56386	6.35919	0.507061	18.9288	23.7347	1.75281
ENSG00000145431	0.169073	2.36303	11.257	0.504625	8.8188	17.7755	2.59551
ENSG00000129990	0.0362789	0.720155	19.1055	0.502778	9.75459	6.4898	2.88764
ENSG00000135631	0.258264	3.45201	9.71772	0.501381	20.9499	23.8367	2.57303
ENSG00000183826	0.213089	2.97471	11.0373	0.507866	6.48813	21.449	2.42697
ENSG00000175215	0.59276	8.2053	5.56843	0.495508	117.118	25	1.82022
ENSG00000143870	0.611043	7.96263	5.12393	0.500574	53.0084	24.9592	1.40449
ENSG00000180818	0.300466	3.94509	9.27474	0.49663	5.49473	5	1.41573
ENSG00000167114	0.501446	6.57041	6.47466	0.487087	26.4758	24.8367	1.58427
ENSG00000061938	0.590441	7.83669	5.37828	0.512039	51.4469	24.9388	1.46067
ENSG00000102445	0.340311	4.50436	8.84909	0.502051	4.2015	7.5102	1.74157
ENSG00000143226	0.172581	2.36069	11.4204	0.494312	21.3097	17.0816	2.49438
ENSG00000100532	0.440216	5.79291	7.05518	0.509364	11.2584	23.9592	1.76404
ENSG00000187522	0.412773	5.41303	7.57485	0.502629	12.0249	23.9184	1.78652
ENSG00000243056	0.55189	7.33999	6.0418	0.497372	52.4576	25	1.73034
ENSG00000173614	0.349085	4.69674	8.61023	0.509122	4.39355	18.3469	1.8764
ENSG00000162430	0.525064	7.0048	6.27459	0.496474	55.9328	24.9796	1.78652
ENSG00000092871	0.73255	8.72542	3.21434	0.499163	12.945	24.2245	1.06742
ENSG00000150051	0.472329	5.4493	6.18341	0.491913	2.86397	6.83673	1.22472
ENSG00000086475	0.667744	8.48026	4.25854	0.50524	22.8408	24.8163	1.02247
ENSG00000143198	0.383896	4.90759	7.99368	0.495048	35.0315	24.9388	2.22472
ENSG00000163686	0.484124	6.22799	6.65213	0.49793	12.3821	22.7143	1.59551
ENSG00000151498	0.570715	7.29192	5.51729	0.495577	20.6573	24.7347	1.39326
ENSG00000134574	0.434121	5.64362	7.40064	0.493235	23.0698	23.4082	1.98876
ENSG00000106246	0.523709	6.44279	5.67175	0.50778	6.94334	21.6122	1.57303
ENSG00000179604	0.791967	10.3944	2.72326	0.499537	46.6239	24.7959	0.685393
ENSG00000278619	0.305567	4.07413	9.11818	0.507043	6.91749	22.102	2.02247
ENSG00000198720	0.118335	1.5853	11.4677	0.508566	18.5253	22.1837	2.69663
ENSG00000073150	0.097367	1.49785	13.9409	0.504458	13.0894	13.6327	2.73034
ENSG00000105472	0.130649	1.66985	11.2126	0.501442	23.8307	23.8571	2.89888
ENSG00000169564	0.935652	15.7826	1.12099	0.497384	212.07	25	0.707865
ENSG00000169169	0.0661628	0.961891	13.9609	0.492567	14.6502	17.3061	2.88764
ENSG00000160211	0.527932	7.03759	6.32188	0.499452	42.4836	24.551	1.73034
ENSG00000159921	0.388945	5.03538	7.85746	0.501055	12.8312	23.449	1.92135
ENSG00000184945	0.0166082	0.49075	26.8874	0.490422	0.658825	0.510204	2.93258
ENSG00000229859	0.0229997	0.54637	23.7888	0.50626	44.4606	0.612245	2.93258
ENSG00000183615	0.386376	5.04505	7.81373	0.506206	13.4493	16.5102	1.88764
ENSG00000125944	0.699121	8.5304	3.63405	0.494692	28.1814	24.8163	0.88764
ENSG00000170832	0.432846	5.67009	7.31924	0.484862	12.1025	23.7959	1.93258
ENSG00000169379	0.58908	6.61152	4.67643	0.507005	5.35985	16.9184	1.21348
ENSG00000036054	0.7458	8.72322	3.01089	0.498591	15.1543	24.5102	0.752809
ENSG00000144061	0.458196	5.55865	6.68242	0.50903	4.12075	11.8776	1.61798
ENSG00000126562	0.123979	2.02987	14.6582	0.508264	3.35766	4.61224	2.19101
ENSG00000270765	0.0318974	0.705566	20.47	0.504447	0.848899	0.959184	2.93258
ENSG00000103249	0.524101	6.86149	6.33317	0.497939	30.1232	24.7959	1.65169
ENSG00000109436	0.203491	2.76523	10.5637	0.494511	16.4534	22.7959	2.39326
ENSG00000178921	0.344419	4.6602	8.74781	0.495258	8.3919	21.7551	2
ENSG00000184661	0.131409	2.24963	14.8664	0.502755	1.20948	1.16327	2.32584
ENSG00000153498	0.0166853	0.439889	26.2064	0.507531	2.62312	0.55102	2.93258
ENSG00000016082	0.0560576	1.18601	20.6668	0.499446	2.53824	3.83673	2.70787
ENSG00000198203	0.0415591	0.879552	19.0786	0.499754	4.81414	3.34694	2.88764
ENSG00000197976	0.614581	8.07466	5.03549	0.507671	55.6181	24.9592	1.39326
ENSG00000143627	0.0427913	0.945048	20.9608	0.478609	1.66946	2	2.83146
ENSG00000182185	0.59271	6.08277	4.23927	0.499764	1.05541	1.14286	0.47191
ENSG00000182858	0.473509	6.00601	6.67086	0.502625	8.80154	22.3673	1.85393
ENSG00000273611	0.373522	5.11113	8.38506	0.50205	20.6355	24.7959	2.06742
ENSG00000141367	0.708863	9.6525	3.89202	0.496942	65.879	25	1.4382
ENSG00000183943	0.659826	7.44762	3.75094	0.505393	9.31442	18.3673	0.685393
ENSG00000168036	0.613193	8.3124	5.19675	0.498388	107.33	25	1.41573
ENSG00000040199	0.244313	3.37358	10.4755	0.498171	6.58417	18.2449	2.40449
ENSG00000114573	0.759328	9.50974	3.05518	0.495192	34.2815	24.7347	1.01124
ENSG00000132855	0.0292505	0.629581	21.3163	0.509697	3.29788	1.02041	2.93258
ENSG00000165271	0.47085	6.1692	6.87684	0.514565	19.7071	24.2449	1.92135
ENSG00000228517	0.0130571	0.344424	27.5311	0.520357	1e-05	0	2.97753
ENSG00000188508	0.088667	1.41194	14.9738	0.500644	230.777	4.67347	2.82022
ENSG00000233803	0.0155859	0.445596	26.5134	0.51617	0.0024866	0	2.93258
ENSG00000006740	0.280131	3.60714	9.46665	0.491341	11.6259	19.4082	2.29213
ENSG00000187838	0.673805	8.61842	4.15787	0.502532	34.4705	24.9796	1.01124
ENSG00000206538	0.0571919	0.926458	14.6352	0.503152	6.88657	11.3878	2.95506
ENSG00000149474	0.372161	4.92542	8.37343	0.499569	12.3389	24.0408	2.01124
ENSG00000070778	0.431295	5.51041	7.34426	0.497063	14.3173	23.3265	1.79775
ENSG00000156239	0.0492203	0.744268	13.9261	0.496315	8.09915	20.8776	3
ENSG00000153487	0.453661	5.85604	7.02922	0.499507	6.75718	20.7755	1.55056
ENSG00000171724	0.195144	2.7315	11.3905	0.509047	22.6019	12.4898	2.49438
ENSG00000070785	0.640558	7.93485	4.47792	0.503277	15.7615	24.1429	1.21348
ENSG00000178927	0.586646	7.68634	5.29276	0.492213	41.8622	24.9592	1.47191
ENSG00000138031	0.332128	4.35199	8.7406	0.506199	27.1693	23.6327	2.05618
ENSG00000136156	0.632314	8.61704	5.01078	0.491249	121.469	25	1.73034
ENSG00000099956	0.694012	9.08029	3.99848	0.497059	46.7277	25	0.910112
ENSG00000100142	0.619988	6.5167	4.0227	0.502065	4.11974	8.59184	0.707865
ENSG00000135390	0.574071	7.85936	5.81096	0.500537	143.755	25	1.8764
ENSG00000164691	0.233765	3.16774	10.7449	0.505215	4.03887	5.44898	1.96629
ENSG00000106028	0.553467	7.43407	5.84507	0.479531	51.2076	25	1.76404
ENSG00000132382	0.592383	7.78407	5.28274	0.518211	29.5544	24.5918	1.42697
ENSG00000101400	0.521585	6.87014	6.33179	0.492214	69.7732	24.6122	1.85393
ENSG00000125247	0.379371	5.00158	7.93857	0.516667	8.81066	22.9796	2.06742
ENSG00000187555	0.517575	6.96222	6.43102	0.497315	44.3344	25	1.80899
ENSG00000175756	0.750868	10.3939	3.48034	0.4955	86.0075	25	1.17978
ENSG00000067191	0.384026	4.92306	7.91927	0.505891	16.9443	21.6939	2.04494
ENSG00000157353	0.450439	5.80799	6.96487	0.506059	12.2817	24.0816	1.93258
ENSG00000125354	0.368156	4.92069	8.27097	0.510587	18.3963	22.7347	1.93258
ENSG00000149571	0.15473	2.33184	12.2956	0.504472	3.62677	6.87755	2.48315
ENSG00000099624	0.655966	8.97294	4.71496	0.494291	181.58	25	1.5618
ENSG00000135655	0.391967	4.95836	7.77665	0.493037	8.31921	20.551	1.82022
ENSG00000025039	0.572155	7.16267	5.21467	0.510527	15.0084	23.0612	1.35955
ENSG00000111261	0.321696	4.3044	8.99209	0.493082	10.6353	22.1429	2.01124
ENSG00000212725	0.0128849	0.372805	28.2369	0.503295	0.8502	0.163265	2.96629
ENSG00000142634	0.416832	5.48561	7.47636	0.490778	79.6043	24.9388	2.33708
ENSG00000087088	0.678692	8.89816	4.09716	0.496668	38.2495	24.9796	0.988764
ENSG00000184599	0.0317795	0.712165	21.9548	0.489771	1.00581	1.73469	2.89888
ENSG00000168143	0.125245	2.11181	14.9426	0.50077	3.56396	3.83673	2.21348
ENSG00000116604	0.804683	10.239	2.56117	0.505115	48.673	24.9184	0.741573
ENSG00000138109	0.0170473	0.363965	22.2546	0.493775	9.71769	2.14286	2.95506
ENSG00000002933	0.597682	7.60888	5.18326	0.507921	68.7923	24.2857	1.48315
ENSG00000102057	0.13462	2.10536	12.96	0.499351	3.27346	9.28571	2.7191
ENSG00000134817	0.225866	3.1315	10.6958	0.509608	18.0554	16	2.23596
ENSG00000175556	0.178938	2.62392	11.9498	0.504238	2.70123	7.73469	2.35955
ENSG00000115687	0.619555	6.92598	4.32664	0.506564	5.92568	14.1837	0.842697
ENSG00000215186	0.0247865	0.610618	24.7587	0.49557	0.16409	0.306122	2.89888
ENSG00000115596	0.265759	3.4471	9.681	0.509054	5.68647	10.8367	2.14607
ENSG00000143382	0.616168	7.52117	4.77868	0.490261	29.1266	18.449	1.44944
ENSG00000123360	0.17776	2.27872	10.9317	0.495065	27.1386	20.3673	2.68539
ENSG00000105507	0.0201247	0.549635	25.5841	0.506529	0.0637602	0.0204082	2.89888
ENSG00000007372	0.0465462	0.986405	20.6056	0.482637	2.118	3.2449	2.78652
ENSG00000168778	0.265141	3.61335	9.86913	0.503052	10.0558	20.9592	2.34831
ENSG00000228278	0.0184956	0.416625	21.5722	0.493846	79.0826	2.7551	3
ENSG00000155111	0.620987	7.50813	4.58934	0.497718	11.1115	22.551	1.33708
ENSG00000183160	0.213841	2.94393	11.0489	0.497251	14.2428	16.3265	2.41573
ENSG00000034053	0.548736	6.49127	5.44651	0.493474	18.1198	12.1224	1.20225
ENSG00000151413	0.237592	3.36343	10.688	0.503121	4.60618	18.6122	2.34831
ENSG00000126583	0.0320698	0.647892	19.7151	0.494301	13.9329	6.53061	2.96629
ENSG00000073861	0.0586963	1.15877	19.0752	0.498175	1.65002	2.06122	2.85393
ENSG00000101132	0.505722	6.42966	6.35259	0.498401	14.1426	24.0612	1.66292
ENSG00000131495	0.723273	9.33607	3.5179	0.49414	48.3367	25	1.04494
ENSG00000142444	0.700711	8.44165	3.59675	0.5012	13.4812	24.5102	0.865169
ENSG00000100036	0.0447484	0.691124	15.7541	0.499266	3.75131	12.9184	2.92135
ENSG00000164187	0.459504	5.8693	6.89123	0.496183	6.04912	21.3673	1.53933
ENSG00000214078	0.496344	6.67229	6.74949	0.512979	87.9259	25	2.13483
ENSG00000139211	0.278757	3.6381	9.53011	0.502054	16.6963	17.5102	2.24719
ENSG00000149541	0.448916	5.89534	7.1651	0.504534	42.2814	25	2.17978
ENSG00000105976	0.417631	5.37235	7.45361	0.501281	6.42051	15.1429	1.48315
ENSG00000244414	0.0272473	0.59192	21.8156	0.502927	6.93782	0.959184	2.93258
ENSG00000139428	0.558542	6.87517	5.37716	0.495712	10.9649	24.1837	1.37079
ENSG00000113387	0.692148	8.74857	4.00593	0.511169	43.852	24.9796	1.11236
ENSG00000120280	0.111878	1.88912	14.9982	0.504337	1.65706	2.87755	2.49438
ENSG00000123268	0.464425	5.94057	6.81813	0.496608	12.1526	22.8367	1.70787
ENSG00000166317	0.0414988	0.867424	19.598	0.494605	6.85697	2.36735	2.89888
ENSG00000158604	0.68996	9.13088	4.14778	0.504392	52.9968	25	1.06742
ENSG00000244234	0.116906	2.28647	17.4262	0.505981	0.348917	0.489796	1.75281
ENSG00000111666	0.369954	4.80527	8.22873	0.497866	22.1503	24.8571	2.05618
ENSG00000110693	0.0852948	1.43857	14.9787	0.490236	2.12113	5.02041	2.57303
ENSG00000104381	0.193094	2.66178	11.0402	0.508469	15.2113	19.2041	2.55056
ENSG00000129595	0.598961	6.857	4.60696	0.506365	4.08614	12.0816	1.26966
ENSG00000170486	0.0173311	0.393807	21.5844	0.498812	2.64555	2.32653	3
ENSG00000100253	0.0212526	0.46266	22.4435	0.499952	3.59782	1.04082	2.97753
ENSG00000185808	0.17191	2.55903	12.1522	0.493085	3.87301	15.2449	2.42697
ENSG00000166477	0.698414	8.45088	3.7682	0.517416	15.9867	24.3061	1.03371
ENSG00000171097	0.701504	7.85992	3.35886	0.500448	7.95352	22.2245	1.04494
ENSG00000125821	0.185054	2.47424	10.6114	0.504829	15.0448	24.3061	2.77528
ENSG00000167703	0.191658	2.57106	10.7075	0.501122	9.48089	20.1224	2.57303
ENSG00000116176	0.0612137	1.17836	17.5215	0.497499	3.24357	6.93878	2.85393
ENSG00000118596	0.177548	2.58073	11.6997	0.505459	3.43287	11.6531	2.38202
ENSG00000163818	0.17594	2.44717	10.9427	0.507526	8.96508	21.898	2.50562
ENSG00000169436	0.0435708	0.87068	19.7937	0.492011	3.93857	2.91837	2.77528
ENSG00000130684	0.105083	1.43763	11.982	0.49914	13.2834	21.8571	2.75281
ENSG00000170370	0.0815644	1.3442	15.0102	0.500006	12.2781	10.5102	2.77528
ENSG00000144290	0.110814	1.94446	15.8242	0.510408	3.77783	4.83673	2.35955
ENSG00000102683	0.045173	0.819893	17.7993	0.505224	5.43401	6.87755	2.94382
ENSG00000168566	0.617148	7.54403	4.72941	0.492639	10.2848	23.2449	1.34831
ENSG00000185262	0.276196	3.55709	9.25421	0.48647	41.1808	25	2.48315
ENSG00000134013	0.273191	3.52796	9.66434	0.503769	10.2024	16.1224	2.07865
ENSG00000183318	0.0194442	0.521795	25.4583	0.499844	0.325132	0.489796	2.94382
ENSG00000205683	0.120264	1.97233	14.0611	0.48903	2.72311	5.04082	2.59551
ENSG00000256713	0.0355516	0.704613	20.0901	0.503012	59.6272	0.857143	2.93258
ENSG00000185344	0.42698	5.54188	7.30691	0.4959	5.3241	18.4694	1.58427
ENSG00000112297	0.494761	6.14816	6.26785	0.491139	9.78439	11.1837	1.26966
ENSG00000198183	0.0159777	0.389608	25.075	0.50166	1.2831	0.693878	2.97753
ENSG00000118200	0.773607	9.11118	2.64894	0.490765	19.1058	23.4082	1
ENSG00000111404	0.570209	6.77607	5.12752	0.504503	14.2126	16.4286	1.23596
ENSG00000165973	0.0459884	0.960738	19.2665	0.500707	1.28074	2.79592	2.79775
ENSG00000078018	0.237534	3.2336	10.1554	0.50486	32.8015	16.7347	2.48315
ENSG00000081014	0.136527	2.01574	12.5285	0.501245	5.2442	17.3469	2.65169
ENSG00000090273	0.587841	8.00203	5.65191	0.503806	88.0244	25	1.83146
ENSG00000189058	0.485622	6.39191	6.75592	0.501297	902.604	24.102	2.29213
ENSG00000128311	0.578037	7.31457	5.37741	0.498754	36.5421	24.9184	1.26966
ENSG00000261857	0.058892	0.928183	15.9574	0.505853	7.5127	8.06122	2.88764
ENSG00000117533	0.384903	5.06548	7.99414	0.500233	16.7801	24.2857	2.10112
ENSG00000007255	0.479899	6.32853	7.00355	0.498102	33.6747	24.9796	1.94382
ENSG00000179010	0.479815	6.35624	6.97681	0.49432	290.561	25	2.39326
ENSG00000258992	0.0137943	0.432638	27.9752	0.493275	0.0835628	0.346939	2.93258
ENSG00000174370	0.261199	3.71511	10.4594	0.503229	1.36553	2.59184	1.85393
[truncated: 11,923 more rows]

## Sheet: full13k_xz
	mean_sigma	alpha	beta	prior_sigma	Y_mean	X_mean	Z_mean
[truncated: 13,350 more rows]
