# Supplementary material for: Quantifying tumor specificity using Bayesian probabilistic modeling for drug and immunotherapeutic target discovery
Source: Cell Rep Methods. 2024 Nov 7;4(11):100900. doi: 10.1016/j.crmeth.2024.100900 (PMC11705768; doi:10.1016/j.crmeth.2024.100900)
Supplement: Table S3. BayesTS-inferred scores for 101,974 melanoma splicing junctions, related to Figures 3 and S3 — The table consists of three tabs, each representing the inferred scores under different conditions: with all evidence included and with each individual evidence omitted. [file mmc4.xlsx]

## Sheet: junction_xy
	mean_sigma	alpha	beta	prior_sigma	Y_mean	X_mean	Z_mean
ENSG00000000003:E3.4-E4.1	0.609175	7.24518	4.6437	0.497116	10.7067	16.2381	0
ENSG00000000419:E6.1-E8.2	0.89167	8.09715	1.00371	0.511375	20.2321	24.6825	1
ENSG00000000457:E10.1-E12.1	0.376631	5.56947	9.15533	0.507429	3.05492	9.66667	2
ENSG00000000457:E13.2-E15.1	0.00945236	0.29435	30.4913	0.497974	0.306152	0.0634921	3
ENSG00000000457:E13.2-E16.1	0.48329	6.39797	6.83557	0.494326	3.76306	12.8571	4
ENSG00000000457:E15.1-E16.1	0.0302696	1.00943	31.6675	0.498833	0.980853	0.619048	5
ENSG00000000457:E2.2-E3.1	0.161906	3.38453	17.1487	0.512151	2.01597	3.85714	6
ENSG00000000457:I2.1_169893476-E3.1	0.00744042	0.223781	30.1261	0.496049	0.226012	0.031746	7
ENSG00000000460:E24.4-E29.4	0.0181188	0.614205	31.744	0.502572	0.725043	0.285714	8
ENSG00000000460:E26.3-E29.3	0.00418719	0.1565	30.3416	0.497514	0.0574199	0	9
ENSG00000000460:E35.1-E36.1	0.0170259	0.504119	29.741	0.50168	0.609726	0.222222	10
ENSG00000000460:E35.1-E36.2	0.0050141	0.161333	30.2185	0.509028	0.195816	0	11
ENSG00000000460:E50.1-E51.1	0.042288	1.12545	25.6745	0.4905	1.14353	0.873016	12
ENSG00000000460:E50.1-E51.1_169829339	0.0059435	0.157675	28.0976	0.514419	0.168539	0	13
ENSG00000000460:E58.1-E59.1	0.100144	2.31949	21.7302	0.501781	1.60748	2.11111	14
ENSG00000000460:E58.1-E59.1_169849505	0.00777036	0.247979	29.1978	0.499949	0.237839	0.047619	15
ENSG00000000460:E60.2-E62.1	0.25845	4.34445	12.3613	0.502999	2.42622	6.34921	16
ENSG00000000460:E61.1-E62.1	0.0043093	0.155884	29.8747	0.502197	0.155228	0	17
ENSG00000000938:E1.2-E4.1	0.136693	2.75258	17.8439	0.500602	3.11808	3.22222	18
ENSG00000000938:E2.1-E4.1	0.0158012	0.538639	32.4986	0.482897	0.258964	0.301587	19
ENSG00000000938:E3.2-E4.1	0.0374902	1.09197	27.3928	0.496037	1.15471	1	20
ENSG00000000938:E5.2-E6.1	0.18317	3.40484	15.0913	0.496162	4.6439	4.47619	21
ENSG00000000938:E5.2-E6.1_27623103	0.00929901	0.309934	31.7819	0.508473	0.0681566	0.111111	22
ENSG00000000971:E21.1-E26.1	0.762095	7.83496	2.43815	0.505597	43.7183	20.1746	23
ENSG00000000971:E21.1-E32.1	0.599676	7.16158	4.77966	0.509913	16.0067	15.8889	24
ENSG00000000971:E44.1-E46.1	0.898282	8.49183	0.919779	0.493556	133.738	24.1587	25
ENSG00000001036:E2.1-E3.1	0.845566	7.75122	1.45329	0.495383	15.9428	23.3968	26
ENSG00000001036:E3.1-E4.1	0.868076	8.02851	1.23376	0.488824	20.8823	24.0159	27
ENSG00000001036:E4.1-E5.1	0.888001	8.29701	1.02339	0.511284	28.0694	24.4921	28
ENSG00000001084:E16.2-E17.2	0.853318	8.3291	1.479	0.499611	12.6112	24.0794	29
ENSG00000001084:E17.4-E17.7	0.862289	8.33506	1.32627	0.499454	14.5731	24.2857	30
ENSG00000001084:E17.4-E17.7_53500161	0.0190384	0.660157	33.1541	0.502726	0.197391	0.444444	31
ENSG00000001084:E4.4-E6.2	0.589755	7.01555	4.90652	0.503667	4.69275	15.7937	32
ENSG00000001084:E7.1-E8.1	0.675453	7.31024	3.58915	0.511989	6.39056	18.7143	33
ENSG00000001167:E1.2-E2.1	0.241502	4.3007	13.2669	0.508649	2.42531	6.1746	34
ENSG00000001167:E1.2-E2.1_41079005	0.00515883	0.151268	29.9454	0.497997	0.000381617	0	35
ENSG00000001167:E10.2_41099178-ENSG00000161912:E9.1	0.022004	0.765043	33.5508	0.509549	0.759057	0.47619	36
ENSG00000001167:E2.1-E3.1	0.07132	1.93645	24.2907	0.498906	1.09228	1.73016	37
ENSG00000001167:E2.1-E3.1_41080814	0.0295236	0.938817	31.7502	0.487807	0.657415	0.634921	38
ENSG00000001167:E2.1-E4.1	0.211287	3.73787	14.1246	0.501757	2.19697	5.2381	39
ENSG00000001167:E2.1-I2.1	0.00454962	0.15066	28.8371	0.488919	0.00147708	0	40
ENSG00000001167:E3.1-E4.1	0.229312	4.17098	13.3803	0.509942	1.76117	6.39683	41
ENSG00000001167:E5.1-E6.1	0.637203	7.41111	4.08758	0.503633	4.54663	17.4444	42
ENSG00000001167:E5.1-I5.1	0.00504864	0.149456	29.3969	0.495697	0.000477592	0	43
ENSG00000001167:E6.1-E7.1	0.616072	7.1934	4.48971	0.497512	4.39687	16.873	44
ENSG00000001167:E6.1-E7.1_41091546	0.0182773	0.582249	32.0809	0.485579	0.666807	0.253968	45
ENSG00000001167:E6.1-E7.1_41091567	0.00598561	0.154683	28.175	0.492528	0.011521	0	46
ENSG00000001167:I1.1_41075386-E2.1	0.0124523	0.377273	30.5788	0.495809	0.262305	0.142857	47
ENSG00000001167:I2.1-E3.1	0.00515499	0.150537	29.8529	0.485907	0.0018483	0	48
ENSG00000001460:E13.3-I13.1	0.00538685	0.1542	29.5879	0.493684	0.00205611	0	49
ENSG00000001460:E14.3-I14.1	0.0047464	0.147416	29.9178	0.511606	1e-05	0	50
ENSG00000001460:E20.2-E27.1	0.0324391	0.953438	28.5255	0.512421	0.604063	0.666667	51
ENSG00000001460:E27.2-E37.1	0.201939	3.67155	14.744	0.488844	2.14066	4.66667	52
ENSG00000001460:E37.2-E45.2	0.184015	3.60547	15.868	0.508148	1.9402	4.47619	53
ENSG00000001460:E45.3-E46.1	0.3746	5.51391	9.17178	0.506051	2.85785	9.5873	54
ENSG00000001460:E47.1-E48.1	0.39173	5.83341	9.21158	0.501222	2.95702	10.1905	55
ENSG00000001460:E48.1-E49.1	0.43138	6.10426	7.92722	0.50427	3.26427	11.5397	56
ENSG00000001460:E49.1-E50.1	0.448458	6.03822	7.72568	0.495349	3.32781	11.5238	57
ENSG00000001460:I12.2-E27.1	0.254576	4.3161	12.7879	0.515665	2.19245	6.14286	58
ENSG00000001460:I13.1-E14.1	0.00686143	0.192353	30.4528	0.505792	0.00385962	0.031746	59
ENSG00000001460:I14.1-E15.1	0.00533348	0.151927	27.6342	0.501457	1e-05	0	60
ENSG00000001460:I15.1-E16.1	0.00472886	0.146272	29.8053	0.49857	0.000374149	0	61
ENSG00000001461:E1.6-E2.1	0.392335	5.64919	8.42966	0.490793	3.16642	10.7302	62
ENSG00000001461:E15.1-E16.1	0.158656	3.06218	16.7486	0.500797	1.92599	3.68254	63
ENSG00000001461:E15.1-E17.1	0.540699	6.60028	5.65989	0.514444	5.68116	14.3651	64
ENSG00000001461:E2.1-E5.1	0.450882	6.12289	7.47738	0.489065	3.65981	12.0476	65
ENSG00000001461:E2.1_24419613-E5.1	0.0132581	0.416519	32.0185	0.498029	0.153513	0.190476	66
ENSG00000001461:E6.1-E7.1	0.560324	6.91684	5.51782	0.513611	5.05045	14.873	67
ENSG00000001461:E6.1-E7.1_24445189	0.00920675	0.310552	33.2958	0.498869	0.0653608	0.111111	68
ENSG00000001497:E11.2-E13.1	0.824228	7.97793	1.74656	0.497565	9.69564	23.127	69
ENSG00000001497:E13.1-E14.1	0.878849	8.25816	1.13951	0.499034	16.7362	24.6032	70
ENSG00000001497:E13.1-E14.1_65514970	0.223045	3.99039	13.7191	0.496773	2.26349	5.90476	71
ENSG00000001497:E6.1-E7.1	0.840594	7.66206	1.46354	0.494083	7.89463	24.0952	72
ENSG00000001497:E7.1-E8.1	0.877776	8.11842	1.16217	0.496725	11.62	24.4127	73
ENSG00000001497:E8.1-E10.1	0.771288	7.92507	2.27121	0.48961	7.84398	21.6508	74
ENSG00000001497:E8.1-E9.1	0.536923	6.54326	5.64324	0.500011	4.28547	15.0952	75
ENSG00000001497:E9.1-E10.1	0.534622	6.55155	5.70968	0.497012	3.74872	14.746	76
ENSG00000001497:I11.2-E13.1	0.319444	4.84336	10.2652	0.499821	2.4805	8.88889	77
ENSG00000001497:I9.1-E10.1	0.429346	6.01492	7.94163	0.499574	4.87667	13.2857	78
ENSG00000001617:E1.6-E3.1	0.341093	5.08922	9.88777	0.499289	3.66678	8.71429	79
ENSG00000001617:E6.2-E7.1	0.370743	5.43098	9.04846	0.500482	3.97963	9.63492	80
ENSG00000001617:E6.2-E8.1	0.467699	6.05901	6.80366	0.497702	6.59331	12.619	81
ENSG00000001617:E7.1-E8.1	0.428179	5.95541	7.96005	0.50306	4.89708	10.9048	82
ENSG00000001629:E10.1-E12.1	0.40198	5.94574	8.64131	0.488346	2.8041	10.4286	83
ENSG00000001629:E17.1-E18.1	0.675114	7.65882	3.71159	0.504015	4.62198	18.4603	84
ENSG00000001629:E19.1-E20.1	0.665912	7.36173	3.54592	0.499216	4.58541	19.0794	85
ENSG00000001629:E19.1-E20.1_92391170	0.00588048	0.157061	29.9176	0.498908	0.216033	0	86
ENSG00000001629:E20.1-E21.1	0.706523	7.8181	3.25416	0.497361	5.05468	19.6349	87
ENSG00000001629:E21.1-E22.2	0.582065	7.01953	5.12237	0.501217	3.86205	15.9841	88
ENSG00000001629:E21.1-E22.2_92396383	0.0117188	0.342646	30.8536	0.51036	0.554273	0.0952381	89
ENSG00000001629:E23.1_92397769-E24.1	0.00512408	0.158541	29.7041	0.501925	0.15398	0	90
ENSG00000001629:E23.2-E24.1	0.766599	7.31404	2.21237	0.503949	5.98541	21.9048	91
ENSG00000001629:E4.2-E5.1	0.418127	5.83459	8.26022	0.495563	3.01849	11	92
ENSG00000001629:E5.2-E8.1	0.445351	6.26458	7.71605	0.506213	3.13682	11.873	93
ENSG00000001629:E8.1-E9.1	0.445452	6.2473	7.63598	0.502698	3.17849	11.9048	94
ENSG00000001629:E8.1-I8.1_92333628	0.00582352	0.152987	28.4663	0.51641	0.0481232	0	95
ENSG00000001630:E11.1-I7.1_92125991	0.00477776	0.153169	30.2173	0.496806	0.0646503	0	96
ENSG00000001630:E11.2-E11.4	0.0672649	1.79164	24.636	0.489158	1.07801	1.52381	97
ENSG00000001630:E11.2-ENSG00000240720:E16.1	0.00619371	0.200919	31.1161	0.501025	0.0121225	0.031746	98
ENSG00000001630:E3.1-E4.1	0.655032	7.43745	3.84638	0.493412	7.41992	17.9683	99
ENSG00000001631:E1.11-E2.1	0.00526877	0.167588	28.7632	0.499417	0.249102	0	100
ENSG00000001631:E1.16-E1.18	0.00563876	0.167455	29.1545	0.49533	0.340746	0	101
ENSG00000001631:E1.16-E2.1	0.0129948	0.420805	32.4806	0.4947	0.594915	0.126984	102
ENSG00000001631:E1.20-E4.2	0.0650373	1.83386	26.5569	0.502251	1.4352	1.42857	103
ENSG00000001631:E1.20-I1.1	0.00650914	0.208439	29.9208	0.499302	0.264531	0.031746	104
ENSG00000001631:E14.1-E15.1	0.865873	7.8763	1.26289	0.51939	12.245	24.2698	105
ENSG00000001631:E14.1-E15.1_92213338	0.00490264	0.155227	30.9889	0.502876	0.0847772	0	106
ENSG00000001631:E2.3-E3.1	0.2938	4.78364	11.5715	0.494965	2.35032	7.36508	107
ENSG00000001631:E2.3-E4.2	0.0215649	0.71467	31.5501	0.50317	0.703025	0.365079	108
ENSG00000001631:E3.2-E4.2	0.263757	4.45746	12.4064	0.506213	2.36126	6.55556	109
ENSG00000001631:E5.6-E6.1	0.678919	7.49642	3.47399	0.504188	4.84582	19.2698	110
ENSG00000001631:E8.10-E9.1	0.83822	7.83537	1.50532	0.512512	9.58966	23.6984	111
ENSG00000001631:E8.4-E8.8	0.00908894	0.285284	30.1465	0.48147	0.656817	0.047619	112
ENSG00000001631:E8.4-E8.8_92234886	0.00548901	0.152315	30.0682	0.514052	0.0796698	0	113
ENSG00000001631:E8.8-E8.10	0.852069	8.54359	1.45359	0.506545	10.3313	23.8571	114
ENSG00000001631:I1.1-E2.1	0.0208138	0.698257	33.3662	0.49396	0.418655	0.460317	115
ENSG00000001631:I5.1_92240749-E6.1	0.00526105	0.155172	29.3351	0.500595	0.0601816	0	116
ENSG00000001631:I7.2-E8.8	0.818064	7.86326	1.77047	0.504568	7.57673	23.1587	117
ENSG00000002016:E10.1-E11.2	0.326446	5.01906	10.3578	0.492655	2.77818	8.31746	118
ENSG00000002016:E10.2-I10.1	0.10348	2.53203	21.7171	0.49434	1.41337	3.31746	119
ENSG00000002016:E2.12-E4.1	0.0272447	0.884586	31.5962	0.508167	0.958964	0.507937	120
ENSG00000002016:E2.14-E4.1	0.00589223	0.167192	29.2136	0.495628	0.406197	0	121
ENSG00000002016:E6.6-E7.1	0.075647	1.96892	24.1376	0.502102	1.61553	1.73016	122
ENSG00000002016:E6.8-E7.1	0.0274342	0.914336	31.868	0.504523	0.750445	0.539683	123
ENSG00000002016:E7.2-E7.4	0.0164175	0.569648	34.332	0.494649	0.620212	0.253968	124
ENSG00000002016:E7.2-E8.1	0.0998591	2.34652	21.3592	0.499331	1.81903	2.28571	125
ENSG00000002016:E7.5-E8.1	0.202891	3.72398	14.3306	0.500838	1.73041	5.38095	126
ENSG00000002016:E9.2-E9.7	0.231064	4.0976	13.5493	0.497795	2.38153	5.93651	127
ENSG00000002016:E9.7-E10.1	0.354975	5.38703	9.74026	0.497954	2.88156	9.33333	128
ENSG00000002016:I10.1-E11.1	0.176966	3.5643	16.3926	0.499092	2.08006	5.79365	129
ENSG00000002016:I9.1-E10.1	0.0258133	0.837871	31.7474	0.508892	0.461439	0.68254	130
ENSG00000002330:E1.7-E4.2	0.911457	8.34989	0.856907	0.499058	43.2134	24.8254	131
ENSG00000002330:E2.1-E4.2	0.488238	6.29577	6.69163	0.503912	3.21457	12.9841	132
ENSG00000002330:E4.2-E5.1	0.909273	8.28771	0.818685	0.486364	45.3344	24.8413	133
ENSG00000002330:E4.2-E5.1_64270334	0.094459	2.32173	21.6806	0.511383	0.877996	3.19048	134
ENSG00000002549:E16.2-E17.1	0.90784	8.45741	0.887229	0.489292	40.0254	24.8095	135
ENSG00000002549:E6.2-E7.4	0.909595	9.01246	0.948811	0.4798	31.0435	24.746	136
ENSG00000002549:E6.2-E7.4_17583493	0.00796641	0.253789	30.3326	0.499996	0.0544734	0.0634921	137
ENSG00000002586:E11.1-E14.1	0.917969	8.68923	0.748197	0.494717	79.5409	24.9524	138
ENSG00000002586:E14.1-E15.2	0.938986	8.85042	0.566281	0.494309	180.453	24.9683	139
ENSG00000002586:E18.1-E20.2	0.934292	8.9249	0.60145	0.486468	172.43	24.9683	140
ENSG00000002586:E20.5-E24.2	0.939468	9.50263	0.636341	0.494036	145.431	24.9683	141
ENSG00000002587:E1.3-E3.1	0.256881	4.26339	12.119	0.501881	2.31454	6.88889	142
ENSG00000002587:E1.3-I2.1_11428402	0.0144957	0.480268	33.8948	0.496874	0.188597	0.222222	143
ENSG00000002746:E17.1-E18.1	0.0375223	1.16038	28.6384	0.500225	0.268591	1.14286	144
ENSG00000002746:E17.1-E18.1_43444215	0.0177213	0.534658	31.877	0.498039	0.134924	0.349206	145
ENSG00000002822:E1.3-E2.1	0.00615648	0.168076	28.7854	0.499454	0.336363	0	146
ENSG00000002822:E1.3-E2.1_2230727	0.186539	3.53283	15.5147	0.486953	2.04691	4.34921	147
ENSG00000002822:E1.3-E2.2	0.00559219	0.16938	29.8817	0.500889	0.347328	0	148
ENSG00000002822:E12.2-E18.1	0.803632	7.96191	2.01267	0.498547	6.06828	22.5556	149
ENSG00000002822:E18.1-E24.1	0.785693	8.04681	2.24493	0.487012	5.64272	21.8571	150
ENSG00000002822:E2.3-E3.2	0.597682	7.02164	4.88929	0.505896	4.17219	16.254	151
ENSG00000002822:E22.1-E24.1	0.0050924	0.154765	29.4363	0.495981	0.0133986	0	152
ENSG00000002822:E24.1-E25.1	0.736291	8.19506	2.83051	0.496478	5.09032	20.8413	153
ENSG00000002822:E25.2-E26.1	0.724647	7.85045	2.97896	0.492493	5.05985	20.0794	154
ENSG00000002822:E26.1-E28.1	0.827814	8.20605	1.65348	0.503224	7.01495	23.4127	155
ENSG00000002822:E28.2-E31.1	0.843518	8.13057	1.47966	0.503342	8.07973	23.8095	156
ENSG00000002822:E3.2-E4.2	0.654188	7.2937	3.94754	0.505316	4.11889	18.0476	157
ENSG00000002822:E31.1-E34.1	0.80877	7.97349	1.90605	0.503157	6.38303	22.7937	158
ENSG00000002822:E32.1-E34.1	0.0899567	2.01336	20.6935	0.499924	0.971878	2.33333	159
ENSG00000002822:E34.1-E35.1	0.842893	7.99056	1.56129	0.490144	8.32959	23.6825	160
ENSG00000002822:E4.2-E6.1	0.548178	6.93313	5.62601	0.49748	3.58278	14.6349	161
ENSG00000002822:I5.1_2223089-E6.1	0.00425301	0.148118	28.9769	0.498347	1e-05	0	162
ENSG00000002834:E7.2-E8.1	0.889157	8.20744	1.04578	0.502407	24.1642	24.746	163
ENSG00000002834:E8.3-E9.1	0.890171	8.26898	1.05218	0.514654	22.1378	24.619	164
ENSG00000002919:E1.1-E5.2	0.00531327	0.162784	29.7421	0.504259	0.317074	0	165
ENSG00000002919:E2.8-E4.1	0.0151145	0.593444	34.1761	0.512251	0.721045	0.238095	166
ENSG00000002919:E2.8-E5.2	0.634917	7.3027	4.15771	0.514445	4.1618	17.8254	167
ENSG00000002919:E4.1-E5.2	0.0198921	0.664782	31.2245	0.487194	0.827404	0.31746	168
ENSG00000002919:E5.2-E6.2	0.72098	7.63883	2.99662	0.514561	4.85889	20.1905	169
ENSG00000002919:E5.3-E6.2	0.0219019	0.688448	31.6744	0.493768	0.764857	0.333333	170
ENSG00000002919:E6.2-E8.1	0.767097	7.49711	2.28989	0.500295	5.63407	21.8571	171
ENSG00000002919:E8.1-E9.1	0.806499	7.38817	1.77365	0.493319	6.43567	22.9841	172
ENSG00000002919:E8.1_48113399-E9.1	0.00507413	0.163096	28.7771	0.499397	0.452392	0	173
ENSG00000002933:E1.4-E2.2	0.739906	7.02447	2.47123	0.510289	25.9327	20.1746	174
ENSG00000002933:E1.5-I2.2	0.648277	7.51327	4.0267	0.507709	20.5521	17.3016	175
ENSG00000002933:E6.3-E7.1	0.872696	8.06185	1.20716	0.495721	78.36	23.4444	176
ENSG00000002933:E7.1-E8.1	0.887509	8.30693	1.03788	0.486284	106.425	23.8413	177
ENSG00000003056:E3.4-E4.1	0.908986	8.81989	0.934205	0.504611	30.7719	24.8571	178
ENSG00000003056:E4.3-E5.2	0.897386	8.44496	0.889803	0.501299	29.2596	24.8571	179
ENSG00000003056:E7.2_8940968-E7.4	0.00541108	0.153562	29.5226	0.511664	0.204173	0	180
ENSG00000003096:E2.2-E3.1	0.00535369	0.154481	29.0298	0.502394	0.115989	0	181
ENSG00000003096:E2.2-E7.2	0.092589	2.13246	20.5126	0.496804	1.03165	2.55556	182
ENSG00000003096:E3.2-E7.2	0.0135022	0.401552	30.9485	0.499933	0.24283	0.15873	183
ENSG00000003137:E1.2-E2.2	0.13839	2.84374	18.0898	0.496919	1.81435	3.61905	184
ENSG00000003147:E14.3-E15.1	0.552413	6.88804	5.54442	0.499634	5.34239	15.381	185
ENSG00000003147:E14.3-E15.2	0.110916	2.55292	20.0215	0.50722	1.15589	2.87302	186
ENSG00000003147:E16.2-E19.1	0.645563	7.2776	3.96221	0.507195	6.83238	17.5556	187
ENSG00000003147:E21.5-E31.1	0.670991	7.3505	3.57853	0.493783	7.55158	18.2222	188
ENSG00000003147:E32.2-E34.1	0.702837	7.48458	3.15342	0.508791	9.14032	19.3333	189
ENSG00000003147:E9.5-E14.1	0.336727	5.06032	10.2603	0.493362	2.61621	8.57143	190
ENSG00000003147:E9.5-E14.2	0.0226649	0.715833	32.7852	0.499868	0.576848	0.396825	191
ENSG00000003147:I21.1_8208694-E31.1	0.0047187	0.147672	29.237	0.508456	0.000271009	0	192
ENSG00000003147:I21.1_8212176-E31.1	0.00511058	0.154123	28.7793	0.4889	0.0258887	0	193
ENSG00000003147:I21.1_8214407-E31.1	0.00547059	0.177086	29.5426	0.487247	0.0163287	0.015873	194
ENSG00000003249:E1.2-E5.1	0.0275761	0.911994	31.778	0.491849	0.319012	0.746032	195
ENSG00000003249:E2.1-E5.1	0.225621	3.79162	13.4681	0.509965	1.67126	6	196
ENSG00000003249:E6.2-E7.2	0.452922	5.95207	7.21714	0.506497	4.65949	12.0317	197
ENSG00000003393:E16.5-E22.1	0.131308	2.68641	18.054	0.498133	1.6886	3.12698	198
ENSG00000003393:E23.1-E26.1	0.3327	5.35152	10.54	0.486914	2.6871	8.44444	199
ENSG00000003393:E36.1-E38.1	0.19854	3.68164	14.7181	0.494043	2.17677	4.85714	200
ENSG00000003393:E36.1_201746628-E38.1	0.0168092	0.524553	31.3924	0.491941	0.231769	0.301587	201
ENSG00000003393:E55.1-E58.1	0.020308	0.661731	31.2543	0.499991	0.215849	0.444444	202
ENSG00000003393:E55.1-E62.1	0.458563	6.38366	7.50183	0.496242	3.63944	12.4286	203
ENSG00000003393:E58.1-E62.1	0.0307478	0.832333	26.91	0.497647	0.326617	0.666667	204
ENSG00000003393:E62.5-E64.1	0.439051	6.22649	7.79343	0.498069	3.73564	11.9365	205
ENSG00000003393:E62.5-E64.1_201715836	0.0382184	1.05475	26.3246	0.507434	0.674888	0.873016	206
ENSG00000003393:E70.1-E71.1	0.692843	7.37593	3.24578	0.505157	6.32661	19.4127	207
ENSG00000003393:E70.1-E71.1_201704583	0.0354993	0.96853	26.6063	0.504458	0.572112	0.857143	208
ENSG00000003400:E10.1-E11.1	0.311959	4.98174	10.6676	0.496197	3.4791	8.1746	209
ENSG00000003400:E5.1-E6.1	0.00726039	0.252157	30.8961	0.495269	0.389102	0.047619	210
ENSG00000003400:E5.1-E7.1	0.127494	2.65456	18.0772	0.497641	1.49119	2.93651	211
ENSG00000003400:E5.1-E7.1_201203733	0.0135114	0.400689	32.2128	0.514752	0.401652	0.142857	212
ENSG00000003400:E7.1-E8.1	0.0687646	1.72081	23.4148	0.499123	0.919109	1.57143	213
ENSG00000003400:E8.1-E9.1	0.129557	2.63627	18.2415	0.493428	1.38179	3.11111	214
ENSG00000003400:E9.2-E10.1	0.179178	3.29242	15.5508	0.498176	2.00306	4.07937	215
ENSG00000003402:E1.6-E7.5	0.844787	7.88892	1.46889	0.502279	13.9338	23.5556	216
ENSG00000003402:E10.1-E10.3	0.303791	4.81527	11.172	0.489081	4.27354	7.50794	217
ENSG00000003402:E10.1-E11.2	0.911504	8.68381	0.871433	0.492259	37.6957	24.9683	218
ENSG00000003402:E10.5_201138964-E11.2	0.17684	3.35117	15.3659	0.496013	2.67989	4.34921	219
ENSG00000003402:E11.2-E12.1	0.696107	7.82215	3.37586	0.495381	10.5629	19.6984	220
ENSG00000003402:E11.2-E14.1	0.88868	8.342	1.05322	0.50905	26.9665	24.4444	221
ENSG00000003402:E16.1-E18.1	0.885929	8.27497	1.07839	0.505532	23.1267	24.4921	222
ENSG00000003402:E18.2-E19.1	0.622891	6.94487	4.26829	0.510828	9.38212	16.8254	223
ENSG00000003402:E18.2-E20.1	0.86685	8.36307	1.27176	0.497531	17.8489	24.2063	224
ENSG00000003402:E19.2-I19.1	0.694994	7.33777	3.31416	0.497368	17.3936	19.619	225
ENSG00000003402:E2.1-I2.1	0.0108411	0.403501	33.49	0.491356	0.144027	0.190476	226
ENSG00000003402:E3.1-I3.1	0.0086731	0.273368	31.5847	0.50434	0.177252	0.0793651	227
ENSG00000003402:E4.3-E5.1	0.0774645	1.97007	22.9992	0.493798	1.46387	1.85714	228
ENSG00000003402:E4.3-E7.5	0.556742	6.97103	5.51957	0.498152	8.26584	14.9048	229
ENSG00000003402:E4.3-I4.1	0.178767	3.45847	15.8614	0.499848	2.48257	5.34921	230
ENSG00000003402:E7.9-E9.4	0.889623	8.52052	1.03702	0.50302	30.5617	24.7937	231
ENSG00000003402:I1.1-E2.1	0.0151784	0.498038	34.3036	0.494621	0.206237	0.269841	232
ENSG00000003402:I19.1-E20.1	0.639934	7.37574	4.00053	0.497334	14.0413	18.1587	233
ENSG00000003402:I3.1-E4.1	0.0206396	0.718038	34.3754	0.502087	0.312458	0.52381	234
ENSG00000003402:I4.1-E5.1	0.126364	2.65924	18.4475	0.502925	1.82137	3.33333	235
ENSG00000003436:E2.6-E4.1	0.439567	5.96681	7.53017	0.499034	6.06562	11.619	236
ENSG00000003436:E2.6-E7.1	0.516307	6.38347	5.97005	0.493093	10.1135	13.873	237
ENSG00000003436:E4.1-E7.1	0.214201	3.73162	13.8687	0.496638	3.14156	5.42857	238
ENSG00000003436:E6.4-E7.1	0.246046	4.22543	12.8359	0.505916	3.89589	6.22222	239
ENSG00000003436:E8.5-E9.1	0.677559	7.3191	3.52032	0.509058	22.1309	17.9841	240
ENSG00000003436:E9.1-I10.2	0.68268	7.34278	3.3675	0.505551	23.0451	18.254	241
ENSG00000003509:E10.2-E11.1	0.686107	7.28233	3.38168	0.488719	5.38429	18.8571	242
ENSG00000003509:E10.2-E11.2	0.0184878	0.575278	30.0365	0.496111	0.648321	0.269841	243
ENSG00000003509:E11.4-E12.1	0.097009	2.33033	21.2681	0.499937	1.66124	2.20635	244
ENSG00000003509:E3.1-E4.1	0.675606	7.41287	3.56443	0.511467	4.91389	18.8889	245
ENSG00000003509:E5.1-E6.1	0.0192643	0.597898	28.5933	0.508715	0.545611	0.31746	246
ENSG00000003509:E5.2-E6.1	0.623264	7.41105	4.42203	0.505769	4.31164	17.0952	247
ENSG00000003509:E6.2-E6.8	0.015844	0.522123	31.2158	0.489419	0.377359	0.253968	248
ENSG00000003509:E6.2-E7.1	0.038667	1.10324	27.4819	0.49762	0.970999	0.730159	249
ENSG00000003509:E6.4-E6.8	0.346339	5.26221	10.2262	0.511564	2.75787	8.39683	250
ENSG00000003509:E6.4-E7.1	0.0144736	0.472614	31.5802	0.499809	0.399095	0.206349	251
ENSG00000003509:E6.8-E7.1	0.682061	7.44136	3.45375	0.498779	5.22274	19.1111	252
ENSG00000003756:E1.6-E3.2	0.847775	7.94829	1.49069	0.499484	14.0175	23.4921	253
ENSG00000003756:E1.7-E3.2	0.00981195	0.298431	31.1743	0.503861	0.693236	0.0634921	254
ENSG00000003756:E15.1-E16.1	0.903183	8.31475	0.86823	0.498525	42.9585	24.8095	255
ENSG00000003756:E15.1-E16.1_50108241	0.101073	2.42859	22.1186	0.512878	0.930658	3.31746	256
ENSG00000003756:E17.1-E18.1	0.905084	8.50574	0.910712	0.503188	33.8491	24.7778	257
ENSG00000003756:E18.1-E19.1	0.902206	8.56332	0.921937	0.497878	32.2432	24.7778	258
ENSG00000003756:E19.2-E21.4	0.900819	8.96131	0.969075	0.500865	34.3631	24.7778	259
ENSG00000003756:E2.1-E3.2	0.00728343	0.204067	29.7036	0.506589	0.624261	0.015873	260
ENSG00000003756:E20.1-I20.1	0.493996	6.45232	6.75199	0.494649	4.64813	13.6032	261
ENSG00000003756:E24.2-E26.1	0.92385	8.71163	0.720818	0.498788	79.5585	24.9524	262
ENSG00000003756:E7.3-E7.7	0.705607	7.78321	3.18285	0.502978	5.49325	19.746	263
ENSG00000003756:E7.3-E8.3	0.585204	6.83787	4.90005	0.507029	5.75061	15.8413	264
ENSG00000003756:E7.7-E8.3	0.785898	7.7817	2.21123	0.496364	6.66496	22.2698	265
ENSG00000003756:E7.8-I7.1	0.664873	7.45889	3.71089	0.492273	10.4991	18.7937	266
ENSG00000003756:E8.4-E9.1	0.892253	8.58749	1.07867	0.493951	23.4248	24.6032	267
ENSG00000003756:E9.1-E10.3	0.899467	8.61154	1.02134	0.488934	26.6695	24.6032	268
ENSG00000003756:I20.1-E21.1	0.562163	6.75001	5.21945	0.488998	6.15795	16.3492	269
ENSG00000003756:I7.1-E8.1	0.738676	7.45111	2.66406	0.498824	17.9781	20.6349	270
ENSG00000003989:E1.3-E2.1	0.0538612	1.49233	26.4369	0.511731	0.757565	1.30159	271
ENSG00000003989:E1.3-E4.1	0.0543994	1.45924	26.3123	0.506834	0.686759	1.28571	272
ENSG00000003989:E2.1-E4.1	0.0921429	2.12932	21.5582	0.486482	1.21947	2.31746	273
ENSG00000003989:E7.1-E8.1	0.325929	4.93852	10.2952	0.507481	4.17254	8.85714	274
ENSG00000003989:E8.1-E9.1	0.272889	4.5476	11.8667	0.497477	2.94201	7.28571	275
ENSG00000003989:E9.1-E11.1	0.222134	3.99383	13.9562	0.496297	2.26031	5.69841	276
ENSG00000003989:I7.1_17551174-E8.1	0.00562268	0.151482	29.4625	0.505627	1e-05	0	277
ENSG00000004059:E1.5-E2.2	0.92594	9.10268	0.715363	0.519963	57.1627	24.9683	278
ENSG00000004139:E10.4-E10.6	0.401395	5.80063	8.62129	0.510789	2.68655	10.9206	279
ENSG00000004139:E11.2-I11.3	0.656884	7.30781	3.79934	0.49973	4.74047	18.3016	280
ENSG00000004139:E11.2_28396019-E11.4	0.00557252	0.164871	29.7878	0.496264	0.387276	0	281
ENSG00000004139:E7.2-E10.3	0.261833	4.50504	12.759	0.494428	2.00852	6.74603	282
ENSG00000004139:E8.1-E10.3	0.0112277	0.384704	31.129	0.497626	0.517959	0.111111	283
ENSG00000004139:I7.1-E8.1	0.00964103	0.279845	31.7353	0.504916	0.0826225	0.0793651	284
ENSG00000004142:E9.1-E10.1	0.913036	8.58661	0.822669	0.50393	42.9615	24.8413	285
ENSG00000004399:E1.1-E2.1	0.525296	6.57193	6.03907	0.503642	5.43727	14	286
ENSG00000004399:E1.1-E2.1_129589464	0.00513137	0.14964	29.0353	0.49438	0.043708	0	287
ENSG00000004399:E13.1-E14.2	0.665498	7.50531	3.7566	0.502418	7.91404	18.0476	288
ENSG00000004399:E18.2-E19.1	0.814849	7.95548	1.82145	0.500094	16.2179	22.4444	289
ENSG00000004399:E22.1-E23.1_129566029	0.00584118	0.160748	29.31	0.489355	0.112778	0	290
ENSG00000004399:E22.1-E23.2	0.839533	8.22124	1.6887	0.504109	17.4694	22.6349	291
ENSG00000004399:E23.3-E24.1	0.790426	7.59172	2.06944	0.509512	14.2122	22.0317	292
ENSG00000004399:E23.3_129565898-E24.1	0.121133	2.61846	19.1509	0.50549	1.91465	3.03175	293
ENSG00000004399:E28.1-E30.2	0.845539	8.1381	1.48157	0.512508	21.5679	23.2381	294
ENSG00000004399:E35.2-E36.1	0.887119	8.57228	1.13604	0.504062	29.4808	24.1746	295
ENSG00000004399:E4.1-E5.1	0.618678	7.24468	4.45298	0.497654	6.74972	16.8413	296
ENSG00000004455:E10.2-E13.1	0.875188	8.97568	1.26963	0.495761	14.5862	24.3175	297
ENSG00000004455:E11.2-I11.1	0.54082	6.65469	5.73698	0.483136	5.11488	15.0794	298
ENSG00000004455:E12.1-I12.1	0.685324	7.32356	3.40786	0.505394	6.62287	18.873	299
ENSG00000004455:E3.10-E5.1	0.908466	9.06739	0.924895	0.505543	35.048	24.8413	300
ENSG00000004455:E4.2-E5.1	0.823755	8.06226	1.69687	0.50151	8.60385	23.127	301
ENSG00000004455:E5.1-E6.1	0.920169	8.64321	0.807505	0.501183	56.6345	24.8889	302
ENSG00000004455:E6.3-E7.1	0.915277	8.56026	0.776709	0.504038	50.4142	24.8889	303
ENSG00000004455:E7.1-E9.1	0.920796	8.64182	0.786496	0.494196	54.5492	24.8889	304
ENSG00000004455:I11.1-E12.1	0.744053	7.67742	2.6056	0.495518	10.891	21.127	305
ENSG00000004468:E5.2-E7.1	0.113235	2.57649	20.3441	0.495722	1.82243	2.84127	306
ENSG00000004478:E1.3-E4.1	0.875554	8.00101	1.1151	0.498739	21.3076	24.619	307
ENSG00000004478:E12.1-I12.1_2804242	0.0193191	0.64927	32.5807	0.502968	0.162348	0.428571	308
ENSG00000004487:E19.1-E20.1	0.89507	8.47259	1.01209	0.500741	25.562	24.6984	309
ENSG00000004487:E2.1-E3.1	0.681359	7.30093	3.40152	0.494479	5.25772	19.2063	310
ENSG00000004487:E2.1-E4.1	0.574787	7.25565	5.33026	0.49733	3.71664	15.6984	311
ENSG00000004487:E20.1-E21.1	0.887116	8.38672	1.00703	0.501588	30.973	24.7302	312
ENSG00000004487:E3.1-E4.1	0.655947	7.52649	3.88109	0.494448	4.90754	18.1111	313
ENSG00000004487:E8.1-E9.1	0.881349	8.07536	1.11631	0.510324	16.7901	24.4603	314
ENSG00000004487:E8.1-E9.1_23059076	0.0166015	0.526223	33.8357	0.501852	0.12763	0.301587	315
ENSG00000004534:E13.1-E14.1	0.632602	7.09731	4.09259	0.499102	7.05461	17.3968	316
ENSG00000004534:E18.4-E20.1	0.907452	8.82374	0.8966	0.487205	46.4086	24.7619	317
ENSG00000004534:E22.1-E22.2_50061883	0.0356065	1.17197	32.294	0.502243	0.399704	1.07937	318
ENSG00000004534:E22.1-E22.3	0.874125	7.9601	1.21847	0.510604	13.1313	24.4762	319
ENSG00000004534:E22.1-E22.3_50061983	0.0478349	1.45333	29.8453	0.499323	0.492671	1.53968	320
ENSG00000004534:E22.2_50061748-E22.3	0.299009	4.68054	11.2414	0.500945	2.8272	8.30159	321
ENSG00000004534:E25.3-E26.1	0.928232	8.35666	0.691565	0.490434	93.8265	24.9048	322
ENSG00000004534:E26.1-E27.1	0.925795	8.54932	0.679812	0.506147	94.4896	24.8571	323
ENSG00000004534:E27.1-E29.2	0.916725	8.35922	0.741956	0.506869	75.0764	24.8254	324
ENSG00000004534:E3.1-E4.1	0.161129	3.28711	17.1109	0.510051	2.04092	4.09524	325
ENSG00000004534:E3.1-E4.4	0.847815	8.60719	1.48263	0.502905	15.1526	23.4603	326
ENSG00000004534:E4.1-E34.1_50093722	0.0143417	0.497918	33.6698	0.489075	0.122699	0.285714	327
ENSG00000004534:E4.5-E5.1	0.8838	8.27856	1.06311	0.512073	25.3251	24.2222	328
ENSG00000004534:E5.1-E6.1	0.881712	8.39025	1.10732	0.494246	31.0205	24.1905	329
ENSG00000004534:E6.2-E14.1	0.773179	8.12032	2.3696	0.493853	13.7101	21.254	330
ENSG00000004534:E6.2-E8.1	0.857769	7.97716	1.32865	0.501332	19.1637	23.6825	331
ENSG00000004534:E8.2-E14.1	0.87814	8.3099	1.18133	0.501933	18.6675	24.1587	332
ENSG00000004534:I31.1_50089415-E3.2	0.00522157	0.152212	29.828	0.4957	0.0127817	0	333
ENSG00000004534:I31.1_50089433-E3.2	0.00516845	0.16644	30.7279	0.484811	0.0127635	0.015873	334
ENSG00000004660:E10.1-E11.1	0.0184175	0.643802	32.6828	0.501364	0.344659	0.333333	335
ENSG00000004660:E9.1-E11.1	0.244112	4.1665	12.5036	0.499283	2.51021	6.53968	336
ENSG00000004700:E1.11-E2.1	0.359337	5.27426	9.4545	0.493287	3.09443	9.49206	337
ENSG00000004700:E1.11-E2.1_21499611	0.00419908	0.149851	30.9692	0.494622	0.0222519	0	338
ENSG00000004700:E1.7-E1.10	0.00547685	0.166089	29.2757	0.497001	0.447128	0	339
ENSG00000004700:E1.7-E1.11	0.00553312	0.17217	29.8946	0.501782	0.501668	0	340
ENSG00000004700:E1.8-E1.11	0.0248557	0.776676	30.7024	0.492664	1.01414	0.428571	341
ENSG00000004766:E11.1-E12.2	0.574121	7.01277	5.22027	0.501381	3.92578	15.5873	342
ENSG00000004766:E11.1-I11.1_93275394	0.00544005	0.154728	30.0807	0.497222	0.0812676	0	343
ENSG00000004766:E14.2-E16.1	0.33931	5.22162	10.2281	0.49818	2.56399	8.4127	344
ENSG00000004766:E2.1-E4.1	0.219866	4.03011	14.3925	0.508837	2.0866	5.22222	345
ENSG00000004766:E21.1-E22.1	0.00651197	0.168112	29.0455	0.487877	0.553029	0	346
ENSG00000004766:E21.1-E23.2	0.696346	7.84673	3.41941	0.497261	4.45198	18.746	347
ENSG00000004766:E22.3-E23.2	0.00549864	0.163129	29.1344	0.494282	0.211561	0	348
ENSG00000004766:E28.2-E29.1	0.803448	7.92155	1.99221	0.506834	6.79325	22.4603	349
ENSG00000004766:E28.2-E29.2	0.0082377	0.256103	30.9605	0.513031	0.424748	0.047619	350
ENSG00000004766:E30.1-E31.1	0.791707	7.6002	1.98667	0.500605	6.36942	22.3333	351
ENSG00000004766:E31.2-E32.1	0.833528	7.98372	1.5367	0.479457	9.08552	23.7619	352
ENSG00000004766:E4.1-E5.1	0.253588	4.39236	12.9813	0.501843	2.29527	6.34921	353
ENSG00000004766:E8.6-E9.2	0.396435	5.70626	8.72564	0.489861	2.88215	10.2857	354
ENSG00000004766:E8.6-E9.2_93259553	0.00444746	0.1514	30.1423	0.507589	0.00568013	0	355
ENSG00000004766:E9.4-E10.2	0.321239	5.16033	10.9486	0.492079	2.46362	8.01587	356
ENSG00000004766:I31.1_93357497-E32.1	0.00551009	0.154473	27.8587	0.50458	0.00955369	0	357
ENSG00000004766:I9.1_93261813-E10.2	0.00810966	0.246525	31.6826	0.518157	0.245419	0.047619	358
ENSG00000004777:E20.1-E21.1	0.530296	6.84448	6.11077	0.495932	4.55309	14.3651	359
ENSG00000004777:E20.1-E22.3	0.152844	2.91716	16.2774	0.503443	1.17116	4.42857	360
ENSG00000004777:E27.1-E28.1	0.477169	6.29323	6.69615	0.508133	4.6974	13.1111	361
ENSG00000004777:E27.1-I27.1	0.260617	4.20274	12.1345	0.501082	2.12156	8.14286	362
ENSG00000004777:I21.1_35784706-E22.3	0.158931	3.13428	16.7139	0.499996	1.40523	4.30159	363
ENSG00000004777:I27.1-E28.1	0.234102	3.89902	12.8676	0.510359	1.77549	7.2381	364
ENSG00000004838:E1.6-E2.2	0.0768216	1.85247	22.2324	0.496968	2.95725	1.90476	365
ENSG00000004838:E2.2-E4.2	0.0826057	2.00942	22.3862	0.515487	3.25003	2.15873	366
ENSG00000004846:E10.2-E10.5	0.00526339	0.150708	28.5724	0.512487	0.00268353	0	367
ENSG00000004846:E10.4_20647444-E10.5	0.00456192	0.148423	29.1996	0.497436	0.0187809	0	368
ENSG00000004846:E10.5-E11.1	0.00798358	0.24804	31.9757	0.504436	0.162958	0.0634921	369
ENSG00000004846:E11.1-E12.1	0.00658436	0.210607	31.6539	0.508953	0.153449	0.031746	370
ENSG00000004846:E12.1-E13.1	0.0113204	0.325473	30.2682	0.49943	0.220812	0.111111	371
ENSG00000004846:E15.1-E16.1	0.00554656	0.178951	31.1428	0.499422	0.0848963	0.015873	372
ENSG00000004846:E15.1-E22.1	0.00615165	0.179842	30.4977	0.49541	0.0905346	0.015873	373
ENSG00000004846:E16.1-I16.1	0.00575442	0.151524	30.2713	0.497676	0.00496487	0	374
ENSG00000004846:E17.1-I17.1	0.0053171	0.152232	29.3956	0.501614	0.0123613	0	375
ENSG00000004846:E18.1-I18.1	0.00693931	0.198704	29.2957	0.501471	0.0305951	0.031746	376
ENSG00000004846:E19.1-I19.1	0.00541927	0.179603	29.7543	0.498019	0.0312525	0.015873	377
ENSG00000004846:E20.1-I20.1	0.00524832	0.150993	27.6987	0.488278	0.00908697	0	378
ENSG00000004846:E22.1-E26.2	0.00639566	0.197071	30.8238	0.494903	0.0817569	0.031746	379
ENSG00000004846:E22.1_20681637-E26.2	0.00637312	0.152386	29.9813	0.509357	0.000894819	0	380
ENSG00000004846:E33.3-E34.1	0.0073319	0.253914	31.2499	0.498653	0.101244	0.0634921	381
ENSG00000004846:E34.1-E35.1	0.0049269	0.153462	29.3141	0.495916	0.0826937	0	382
ENSG00000004846:E35.1-E38.1	0.00641751	0.222255	31.2916	0.510608	0.0824458	0.047619	383
ENSG00000004846:E38.2-E40.1	0.00714129	0.231037	31.0399	0.510099	0.153509	0.047619	384
ENSG00000004846:E38.2-E40.1_20727044	0.0053852	0.156456	30.3434	0.508367	0.0115632	0	385
ENSG00000004846:E41.1-E43.1	0.00665071	0.181683	29.2942	0.506549	0.093654	0.015873	386
ENSG00000004846:E41.1-I42.1_20738922	0.00601236	0.156328	27.5249	0.510657	0.0129746	0	387
ENSG00000004846:E43.1-E46.1	0.00788227	0.236498	29.3692	0.504944	0.154138	0.047619	388
ENSG00000004846:E8.1-E9.1	0.00564459	0.152245	28.8432	0.497928	0.000515946	0	389
ENSG00000004846:E8.1-I8.1	0.00493235	0.152532	28.4656	0.497762	1e-05	0	390
ENSG00000004846:E9.1-E10.5	0.00461363	0.152499	30.4531	0.477625	0.00432272	0	391
ENSG00000004846:I16.1-E17.1	0.00540414	0.153438	28.5996	0.497866	0.00710918	0	392
ENSG00000004846:I17.1-E18.1	0.00556367	0.150507	28.9505	0.49455	0.0143367	0	393
ENSG00000004846:I18.1-E19.1	0.00642619	0.19224	30.8802	0.50864	0.0340727	0.031746	394
ENSG00000004846:I19.1-E20.1	0.00484151	0.146189	28.5257	0.496211	0.0251802	0	395
ENSG00000004846:I20.1-E21.1	0.00643777	0.193639	29.7275	0.48873	0.0149365	0.031746	396
ENSG00000004846:I8.1-E9.1	0.00548603	0.154121	29.5289	0.493206	1e-05	0	397
ENSG00000004864:E12.1-E13.2	0.473391	6.4972	7.3171	0.493778	4.94385	12.2857	398
ENSG00000004864:E13.2-E14.2	0.609025	7.28346	4.60983	0.49549	5.52919	16.5873	399
ENSG00000004864:E17.1-E20.1	0.564313	6.95916	5.41158	0.502906	5.92128	14.8571	400
ENSG00000004864:E3.3-E6.1	0.251507	4.28015	12.6787	0.498482	2.71646	6.07937	401
ENSG00000004864:E6.1-E7.1	0.411864	6.02179	8.3864	0.500063	3.83822	10.4762	402
ENSG00000004864:E7.1-E8.1	0.378522	5.52971	9.05886	0.499624	3.82505	9.30159	403
ENSG00000004864:E8.1-E9.1	0.515253	6.55084	6.11825	0.492384	5.14182	13.6032	404
ENSG00000004866:E1.8-E9.1	0.616332	7.36682	4.60708	0.49571	5.64638	16.6508	405
ENSG00000004866:E13.2-E14.1	0.526517	6.69499	6.12271	0.498826	4.23357	14.3968	406
ENSG00000004866:E13.2-E15.1	0.388768	5.59769	8.79758	0.4996	4.0053	10.4762	407
ENSG00000004866:E14.1-E15.1	0.579051	6.91723	5.09109	0.500832	4.88129	15.6508	408
ENSG00000004866:E15.1-E16.1	0.844443	7.76583	1.43717	0.500081	11.2105	24.0794	409
ENSG00000004866:E15.1_117136218-E16.1	0.00839448	0.257613	31.7609	0.493296	0.0504175	0.0793651	410
ENSG00000004866:E21.1-E23.1	0.852461	7.91487	1.43976	0.492259	11.3155	24.0635	411
ENSG00000004866:E29.2-E30.2	0.855532	7.89177	1.33906	0.505519	11.461	24.0952	412
ENSG00000004866:E3.2-E9.1	0.00939785	0.296653	31.2969	0.492738	0.616924	0.0634921	413
ENSG00000004866:E30.3-E31.1	0.867457	7.98281	1.26464	0.491724	13.4494	24.2698	414
ENSG00000004866:E31.2-E32.1	0.271886	4.41861	12.1534	0.507484	2.74737	6.8254	415
ENSG00000004866:E31.2-E33.1	0.863414	8.03679	1.36703	0.495702	12.7343	24	416
ENSG00000004866:E4.6-E9.1	0.0536066	1.45725	25.8276	0.48722	0.438713	1.47619	417
ENSG00000004866:E8.2-E9.1	0.0411446	1.25383	29.4666	0.496932	0.814932	0.888889	418
ENSG00000004897:E1.8-E3.1	0.458566	6.27755	7.38005	0.486242	3.36052	11.9841	419
ENSG00000004897:E10.4-E11.1	0.00694308	0.201119	29.3305	0.484722	0.461546	0.015873	420
ENSG00000004897:E10.4-E11.2	0.743301	7.81005	2.65836	0.505922	6.65103	21.0794	421
ENSG00000004897:E13.3-E14.1	0.461764	6.5677	7.60132	0.498198	3.66262	12.1429	422
ENSG00000004897:E13.3-E14.2	0.51686	6.58561	6.07758	0.495807	4.04521	13.9365	423
ENSG00000004897:E2.1-E3.1	0.0111619	0.353396	33.743	0.500876	0.348232	0.111111	424
ENSG00000004897:E20.2-E21.2	0.820261	8.22419	1.85012	0.49716	7.82983	23.2857	425
ENSG00000004897:E20.2-E21.4	0.00790129	0.23197	31.8501	0.503847	0.641342	0.031746	426
ENSG00000004897:E3.2-E4.1	0.530149	6.80329	5.98609	0.493108	4.10935	14.1111	427
ENSG00000004897:E4.2-E5.1	0.617129	7.3565	4.46394	0.49087	5.1519	16.9683	428
ENSG00000004897:E5.2-E6.1	0.627413	7.09285	4.19132	0.501819	5.13869	17.4762	429
ENSG00000004897:E7.2-E8.1	0.446781	6.28582	7.68709	0.496363	3.3244	11.5079	430
ENSG00000004897:E8.4-E10.2	0.563001	7.10029	5.51057	0.502808	4.27556	15.2222	431
ENSG00000004961:E1.3-E2.1	0.0057575	0.164828	29.1426	0.482225	0.25087	0	432
ENSG00000004961:E1.4-E2.1	0.0111503	0.349996	32.6801	0.503834	0.494586	0.0952381	433
ENSG00000004961:E1.5-E2.1	0.699202	7.39465	3.19249	0.504882	5.35098	19.4921	434
ENSG00000004975:E4.3-E4.6	0.438435	5.91068	7.6476	0.489972	3.55469	11.5556	435
ENSG00000004975:E4.4-E4.6	0.755472	7.95092	2.51449	0.503305	6.64066	21.0952	436
ENSG00000004975:E4.6-E4.8	0.820521	7.90942	1.69739	0.508392	9.5818	23.3175	437
ENSG00000004975:E6.4-E7.2	0.849572	7.78853	1.41923	0.494848	12.522	23.8889	438
ENSG00000004975:E6.4-E7.3	0.00499849	0.164336	30.1428	0.500591	0.235749	0	439
ENSG00000004975:E8.5-E9.1	0.829573	7.96305	1.70268	0.499687	9.07742	23.4762	440
ENSG00000005001:E1.3-E3.2	0.139784	2.91959	17.6365	0.506076	1.91124	4.1746	441
ENSG00000005001:E2.2-E3.2	0.0136671	0.477018	32.99	0.494318	0.155679	0.269841	442
ENSG00000005001:E4.2-E4.6	0.201272	3.59102	14.0156	0.496712	2.83029	5.74603	443
ENSG00000005001:E4.9-E7.1	0.308679	4.71516	10.5741	0.500035	5.85581	8.44444	444
ENSG00000005007:E1.2-E3.1	0.306909	4.86128	10.8043	0.492334	2.54221	7.71429	445
ENSG00000005007:E10.3-E12.1	0.863828	8.29404	1.33922	0.490902	11.7062	24.1429	446
ENSG00000005007:E11.1-E12.1	0.0188516	0.651643	33.2542	0.489336	0.886677	0.285714	447
ENSG00000005007:E13.2-E14.1	0.865334	8.40337	1.3538	0.51118	12.1793	24.2063	448
ENSG00000005007:E13.3-E14.1	0.303824	5.0157	11.2179	0.507446	2.54047	7.80952	449
ENSG00000005007:E18.1-E19.1	0.851992	8.02017	1.37074	0.492887	11.7843	24.1746	450
ENSG00000005007:E4.1-E9.1	0.859522	8.30935	1.35006	0.496655	11.9839	24.1905	451
ENSG00000005020:E29.1-E33.1	0.591941	7.19159	4.95639	0.508582	6.38149	15.4286	452
ENSG00000005020:E29.1-E33.1_26690359	0.0232482	0.735134	31.5572	0.494803	0.198089	0.555556	453
ENSG00000005020:E34.1-E35.1	0.633584	7.22116	4.1535	0.507985	7.92383	17.3333	454
ENSG00000005020:E34.1-I34.1_26682829	0.00518725	0.205125	31.689	0.511615	0.140493	0.031746	455
ENSG00000005020:E35.1-E36.1	0.553542	6.78358	5.5475	0.495248	5.35466	14.6349	456
ENSG00000005020:E9.3-E13.1	0.529923	6.67287	6.23993	0.502322	4.86609	13.6984	457
ENSG00000005022:E1.3-E3.1	0.930199	9.07982	0.69657	0.491682	103.046	24.9524	458
ENSG00000005059:E1.3-E8.1	0.23481	4.06856	13.3934	0.487104	2.23427	6.09524	459
ENSG00000005059:E10.1-E12.1	0.612939	7.24591	4.53977	0.502483	6.37403	16.7619	460
ENSG00000005059:E12.1-E13.1	0.60436	6.93014	4.58935	0.513104	6.33641	16.5397	461
ENSG00000005059:E13.1-E14.1	0.615814	7.07533	4.3806	0.508102	6.2054	16.9524	462
ENSG00000005059:E13.1-E14.1_109685267	0.00779666	0.203652	29.7277	0.505799	0.0670651	0.031746	463
ENSG00000005059:E9.2-E10.1	0.556117	6.98556	5.59388	0.505949	5.40218	14.873	464
ENSG00000005075:E3.1-E4.1	0.932942	9.01616	0.668489	0.504861	88.8749	25	465
ENSG00000005100:E1.4-E2.1	0.0308916	0.926986	30.3421	0.497808	1.08093	0.52381	466
ENSG00000005100:E1.4-E3.1	0.00694246	0.197957	30.3915	0.49162	0.393591	0.015873	467
ENSG00000005100:E2.1-E3.1	0.0920694	2.28305	21.5042	0.494397	1.65681	2.19048	468
ENSG00000005100:E3.1-E4.2	0.114391	2.61997	19.9741	0.511657	1.55533	2.55556	469
ENSG00000005100:E4.2-E5.1	0.208087	3.93276	14.5372	0.504959	2.11972	5.11111	470
ENSG00000005102:E3.5-E5.1	0.175306	3.32846	15.8371	0.494632	2.48178	5.11111	471
ENSG00000005102:E5.1-E6.1	0.169863	3.34219	15.8844	0.507246	2.52924	5	472
ENSG00000005102:E5.1_43643515-E6.1	0.0104927	0.352395	31.942	0.492882	0.117244	0.142857	473
ENSG00000005108:E48.1-E49.1	0.0440512	1.1967	26.2905	0.507469	0.577177	1.07937	474
ENSG00000005156:E1.6-E4.1	0.00526233	0.165222	30.2635	0.490603	0.14149	0	475
ENSG00000005156:E1.7-E4.1	0.262811	4.41635	12.5986	0.497165	2.33588	6.52381	476
ENSG00000005156:E16.1-E17.1	0.753202	8.16086	2.76082	0.503467	5.37114	20.6349	477
ENSG00000005156:E2.1-I2.1	0.00490258	0.144342	29.144	0.493538	0.0033824	0	478
ENSG00000005156:E20.1-E21.2	0.0216207	0.632228	27.8336	0.487632	0.403486	0.380952	479
ENSG00000005156:E20.1-E22.1	0.817655	7.57206	1.76932	0.495127	7.17129	22.8095	480
ENSG00000005156:E3.1-E4.1	0.00819469	0.244281	29.9645	0.505215	0.232002	0.047619	481
ENSG00000005156:E4.3-E5.2	0.436644	6.2158	7.98096	0.501182	3.15468	11.5238	482
ENSG00000005175:E12.1-E13.1	0.69765	7.28942	3.13502	0.492715	4.71663	19.7937	483
ENSG00000005175:E12.1-E14.1	0.00729453	0.235109	31.1544	0.504405	0.432107	0.031746	484
ENSG00000005175:E13.1-E14.1	0.732755	7.91329	2.89983	0.509566	4.90201	20.7143	485
ENSG00000005175:E3.1-E4.1	0.0193842	0.681777	32.5336	0.507042	0.732915	0.333333	486
ENSG00000005175:E3.1-E5.1	0.663195	7.61006	3.81582	0.492494	4.55355	18.6032	487
ENSG00000005175:E3.1-I3.1_47700769	0.00469645	0.150869	29.939	0.50204	0.00742778	0	488
ENSG00000005187:E11.2-E12.1	0.0854155	2.02582	22.0715	0.502345	0.837863	2.34921	489
ENSG00000005187:E11.2-E13.1	0.278922	4.26619	11.1742	0.496059	4.58297	7.46032	490
ENSG00000005189:E1.13-E1.20	0.0231268	0.678504	28.3654	0.501147	0.586821	0.460317	491
ENSG00000005189:E1.15-E1.20	0.0185864	0.589934	30.8889	0.48486	0.137607	0.365079	492
ENSG00000005189:E1.20-E4.1	0.0424723	1.13466	25.3868	0.493312	1.17616	0.84127	493
ENSG00000005189:E16.4-E17.1	0.0895315	2.10146	21.1206	0.507054	2.40807	2.06349	494
ENSG00000005189:E16.4-E18.1	0.0242897	0.706392	27.1507	0.509127	0.592554	0.47619	495
ENSG00000005189:E17.1-E18.1	0.0845145	1.95088	21.1866	0.501127	2.48641	1.88889	496
ENSG00000005189:E4.1-E5.1	0.0324619	0.935816	27.2127	0.503261	1.1403	0.650794	497
ENSG00000005189:E4.1-E5.3	0.0197875	0.578874	28.8629	0.506706	0.190708	0.365079	498
ENSG00000005189:E6.1-E8.1	0.0465454	1.2212	24.8848	0.502385	1.33272	0.968254	499
ENSG00000005189:E8.4-E10.2	0.0195161	0.55803	28.0819	0.504537	0.283219	0.31746	500
ENSG00000005189:E8.4-E9.1	0.0327827	0.916207	26.3926	0.521737	0.96162	0.666667	501
ENSG00000005189:E9.1-E10.2	0.0416869	1.14483	26.0748	0.493545	1.37017	0.857143	502
ENSG00000005194:E1.7-E2.4	0.807006	8.0012	1.81231	0.509546	8.24695	23.0794	503
ENSG00000005194:E1.7-E2.6	0.0275836	0.839276	30.2056	0.487594	0.846205	0.47619	504
ENSG00000005194:E2.8-E3.1	0.865322	8.73387	1.32229	0.505574	11.9259	24.4286	505
ENSG00000005194:E2.8-E3.2	0.107974	2.4405	20.1044	0.511894	1.57953	2.47619	506
ENSG00000005194:E3.4-E4.1	0.872155	8.43655	1.24525	0.503831	12.8013	24.5873	507
ENSG00000005194:E4.1-E5.1	0.879181	8.57426	1.17325	0.500568	15.3497	24.6508	508
ENSG00000005206:E12.2-E13.2	0.849311	8.11779	1.49596	0.49703	8.46259	23.8571	509
ENSG00000005206:E12.6-I12.1	0.686997	7.1753	3.38445	0.499347	12.9534	19.2063	510
ENSG00000005206:E13.2-E14.1	0.892791	8.26397	0.995328	0.491196	26.0711	24.6825	511
ENSG00000005206:E14.2-E15.1	0.895017	8.06889	0.921352	0.503907	27.9016	24.7143	512
ENSG00000005206:E18.1-E19.1	0.887259	8.58481	1.0737	0.496589	23.6137	24.6349	513
ENSG00000005206:E18.2-E19.1	0.323647	5.09602	10.6011	0.506785	3.2929	8.33333	514
ENSG00000005206:E9.3-E10.2	0.856122	7.88957	1.36566	0.499149	11.6334	24.1587	515
ENSG00000005206:E9.3-E10.3	0.116868	2.56746	18.8853	0.510942	1.60834	2.66667	516
ENSG00000005206:I12.1-E13.1	0.677604	7.63311	3.7616	0.499875	9.9543	18.873	517
ENSG00000005238:E12.3-E13.1	0.794973	7.91226	1.9474	0.498464	6.99294	22.6032	518
ENSG00000005238:E13.3-E14.1	0.757028	7.52117	2.36562	0.510295	6.13987	21.6349	519
ENSG00000005238:E2.10-E7.1	0.360095	5.63008	10.01	0.493364	3.27847	9.09524	520
ENSG00000005238:E2.8-E7.1	0.0114545	0.362284	32.9501	0.506893	0.511354	0.0952381	521
ENSG00000005238:E4.5-E7.1	0.074629	1.94417	24.1147	0.48258	0.941996	1.80952	522
ENSG00000005238:E7.12-E8.1	0.0174351	0.589636	33.1265	0.490001	0.803459	0.253968	523
ENSG00000005238:E7.13-I7.1	0.173829	3.42137	16.3909	0.500599	1.85508	4.50794	524
ENSG00000005238:I7.1-E8.1	0.128019	2.98919	19.3791	0.507962	1.72291	3.66667	525
ENSG00000005238:I7.1_35107683-E8.1	0.00581496	0.160445	28.2883	0.509398	0.168984	0	526
ENSG00000005243:E10.1-E11.1	0.676773	7.45843	3.6563	0.503212	7.50419	18.4762	527
ENSG00000005243:E2.2-E3.1	0.511636	6.5308	6.49969	0.509022	5.29225	13.3968	528
ENSG00000005243:E2.2-E3.1_48036919	0.0113466	0.40889	34.7767	0.485677	0.175688	0.190476	529
ENSG00000005243:E3.3-E4.1	0.771355	8.03753	2.40339	0.50628	12.576	21.0159	530
ENSG00000005243:E4.3-E5.1	0.849559	8.31242	1.54797	0.491614	18.8498	22.9048	531
ENSG00000005243:E5.3-E6.1	0.857299	8.12368	1.33987	0.491984	24.3996	23.5714	532
ENSG00000005243:E6.1-E7.1	0.863878	8.19056	1.31989	0.499229	23.1248	23.4444	533
ENSG00000005243:E7.1-E8.2	0.86761	8.82593	1.3706	0.495534	24.487	23.5714	534
ENSG00000005243:E9.2-E10.1	0.490035	6.44553	6.67234	0.500398	4.82482	13.3333	535
ENSG00000005243:E9.2-E11.1	0.820201	8.09295	1.77493	0.510458	22.1867	22.1587	536
ENSG00000005302:E1.3-E3.5	0.43128	6.2738	8.10245	0.490127	3.08874	11.4286	537
ENSG00000005302:E10.4-E11.2	0.834991	7.9253	1.52298	0.502575	7.618	23.9048	538
ENSG00000005302:E2.3-E3.5	0.0126451	0.392807	31.9344	0.503863	0.180951	0.15873	539
ENSG00000005302:E3.3-E3.5	0.0126856	0.409171	33.1454	0.519704	0.676344	0.126984	540
ENSG00000005302:E9.1-E10.1	0.753187	7.84747	2.54883	0.507755	5.27639	21.1111	541
ENSG00000005302:I10.1-E11.1	0.166431	3.34309	16.5037	0.504562	2.03319	4.80952	542
ENSG00000005339:E30.1-E31.1	0.625577	7.3968	4.33925	0.501201	5.04891	17.3968	543
ENSG00000005339:E31.1-E39.1	0.679723	7.27862	3.50207	0.496423	5.74251	18.9048	544
ENSG00000005339:E44.3-E44.7	0.614805	7.27695	4.47277	0.504772	4.40825	17.0794	545
ENSG00000005339:E44.3-E45.2	0.0683728	1.78516	24.3381	0.500464	1.1167	1.61905	546
ENSG00000005339:E44.7-E45.2	0.522659	6.78874	6.40241	0.499554	3.80518	13.8254	547
ENSG00000005339:E46.1-E47.1	0.695566	7.67795	3.32895	0.499761	5.76997	19.254	548
ENSG00000005339:E47.2-E48.1	0.767347	7.96059	2.36618	0.503169	7.0934	21.4603	549
ENSG00000005339:E58.7-E59.1	0.817087	7.8913	1.80671	0.495656	8.66948	22.6349	550
ENSG00000005339:E59.1-E61.1	0.82305	7.90739	1.70665	0.497394	9.58912	23.1905	551
ENSG00000005339:E61.1-E62.2	0.745794	7.25106	2.40124	0.493634	6.97331	21.5556	552
ENSG00000005379:E10.1-E11.1	0.432996	6.07861	7.75866	0.515118	3.96994	11.7143	553
ENSG00000005379:E11.1-E12.1	0.312959	4.79689	10.6813	0.507454	3.31857	8.69841	554
ENSG00000005379:E11.1-E13.1	0.0147777	0.509013	35.3914	0.492618	0.484773	0.222222	555
ENSG00000005379:E12.1-E13.1	0.211568	3.65698	13.4143	0.498884	2.31531	5.74603	556
ENSG00000005379:E12.1-I12.1	0.0676233	1.74864	25.5529	0.497521	0.949175	2.03175	557
ENSG00000005379:E21.1-E22.1	0.564901	6.8454	5.13783	0.505467	6.85047	15.4921	558
ENSG00000005379:E25.2-E25.5	0.487182	6.34634	6.52859	0.507375	6.94887	13.6349	559
ENSG00000005379:E25.2-E25.6	0.388275	5.58551	8.96597	0.512835	4.03751	10.6825	560
ENSG00000005379:E29.1-E31.1	0.491664	6.31307	6.43162	0.503362	8.07029	13.5079	561
ENSG00000005379:E29.1-E32.1	0.357071	5.23	9.44567	0.503268	3.20549	9.57143	562
ENSG00000005379:E31.1-E32.1	0.448419	5.96019	7.43184	0.499031	6.46767	12.1111	563
ENSG00000005379:I10.1-E11.1	0.0997848	2.43221	21.7564	0.504649	0.920986	3.4127	564
ENSG00000005379:I11.1-E12.1	0.155671	3.12627	17.4673	0.501463	1.97425	5.30159	565
ENSG00000005379:I12.1-E13.1	0.0869176	2.17541	22.9156	0.498521	1.06084	2.87302	566
ENSG00000005379:I21.1-E22.1	0.126981	2.64355	19.2258	0.499756	1.22653	4.19048	567
ENSG00000005436:E1.6-E2.1	0.254967	4.35268	13.2375	0.50219	2.1739	5.98413	568
ENSG00000005436:E1.6-E2.1_75706644	0.00569952	0.153133	28.1624	0.509091	0.00720421	0	569
ENSG00000005436:E11.2-E12.1	0.671596	7.31126	3.55171	0.513462	5.49891	18.8413	570
ENSG00000005436:E12.1-E13.1	0.649542	7.29971	3.95221	0.498818	5.09026	17.8571	571
ENSG00000005436:E13.1-E14.1	0.806008	8.21366	2.02284	0.495412	7.15275	22.5556	572
ENSG00000005436:E13.1-E14.1_75672008	0.00533165	0.148147	28.7807	0.5043	0.011944	0	573
ENSG00000005436:E13.1-I13.1	0.00536305	0.152062	29.9531	0.496547	0.066148	0	574
ENSG00000005436:E15.2-E16.1	0.786401	7.84911	2.14945	0.502673	6.66584	22.1429	575
ENSG00000005436:E16.2-E17.1	0.791501	7.98286	2.08462	0.491034	7.24084	22.5714	576
ENSG00000005436:E2.1-E3.1	0.536981	6.94139	5.98334	0.498056	3.47874	14.1429	577
ENSG00000005436:E2.1-E3.1_75702447	0.00681836	0.200447	29.8814	0.495438	0.469431	0.015873	578
ENSG00000005436:E3.2-E4.2	0.393534	5.7057	8.7722	0.494381	3.03404	10.1746	579
ENSG00000005436:E6.2-E7.1	0.310028	4.85159	10.769	0.492664	2.70644	7.96825	580
ENSG00000005436:E7.1-E8.1	0.41693	5.98766	8.15456	0.513173	3.24932	10.5714	581
ENSG00000005436:U0.1_75710992-E2.1	0.00422429	0.151552	29.9413	0.511793	0.0336274	0	582
ENSG00000005448:E1.5-E1.8	0.432905	6.08695	7.95893	0.484344	3.39688	11.5873	583
ENSG00000005448:E1.5-E2.1	0.0247963	0.749343	28.8252	0.491807	0.509493	0.47619	584
ENSG00000005448:E1.9-E2.1	0.592193	6.83424	4.67027	0.494738	5.24834	16.6032	585
ENSG00000005448:E3.2-E3.4	0.678879	7.68221	3.67198	0.499874	6.46592	18.6032	586
ENSG00000005448:E4.2-E4.5	0.750183	7.74852	2.53156	0.492362	9.54721	20.9206	587
ENSG00000005448:E4.6-E5.1	0.763503	7.46491	2.32822	0.499654	10.628	21.2698	588
ENSG00000005448:E5.2-E6.1	0.705177	7.32095	3.1088	0.482781	8.06393	19.4444	589
ENSG00000005448:E5.2-E6.2	0.0908005	2.15041	21.6335	0.501046	1.0335	2.07937	590
ENSG00000005469:E18.1-E20.1	0.620923	7.36259	4.44036	0.481265	6.04197	16.4921	591
ENSG00000005469:E3.1-E5.1	0.416468	5.86195	8.11616	0.498732	3.83577	10.9048	592
ENSG00000005471:E10.3-E12.1	0.0231989	0.768722	30.4327	0.497403	0.462301	0.587302	593
ENSG00000005471:E10.3-I10.1	0.0110898	0.365316	32.2211	0.500288	0.110589	0.15873	594
ENSG00000005471:E11.1-I11.1	0.0217258	0.660466	32.1087	0.494219	0.356685	0.539683	595
ENSG00000005471:E18.1-E19.1	0.0330883	0.991573	28.5259	0.491251	0.84668	0.873016	596
ENSG00000005471:E29.1-E30.1	0.0542711	1.41924	24.6621	0.502739	1.89121	1.33333	597
ENSG00000005471:E30.1-E31.1	0.044079	1.27124	26.5897	0.498729	1.45839	1.1746	598
ENSG00000005471:E34.1-E35.1	0.0384374	1.08799	27.3094	0.50464	1.62163	0.952381	599
ENSG00000005471:E34.1-E36.1	0.0288919	0.837699	29.1442	0.505359	0.451712	0.634921	600
ENSG00000005471:E35.1-E36.1	0.0379986	1.08274	27.5304	0.502766	2.19282	1.03175	601
ENSG00000005471:E37.1-E38.1	0.0314999	0.904937	27.7047	0.498935	0.733661	0.825397	602
ENSG00000005471:E37.1-E38.2	0.0898328	2.05646	20.6776	0.488945	4.14168	2.44444	603
ENSG00000005471:E9.1_87475771-E10.2	0.00449079	0.152114	29.7432	0.504806	0.0485051	0	604
ENSG00000005471:E9.3-E10.2	0.0241888	0.767251	30.1251	0.504265	0.439211	0.619048	605
ENSG00000005471:I10.1-E11.1	0.0176274	0.548984	33.0396	0.503403	0.195986	0.365079	606
ENSG00000005471:I11.1-E12.1	0.0162038	0.546195	32.5861	0.497429	0.287456	0.349206	607
ENSG00000005471:U0.1_87501205-E12.1	0.00473656	0.154501	29.108	0.496573	1e-05	0	608
ENSG00000005483:E1.8-E2.1	0.118468	2.65429	20.1347	0.496156	1.51869	2.50794	609
ENSG00000005483:E1.8-E5.1	0.572762	7.20816	5.43747	0.50288	3.71316	15.4603	610
ENSG00000005483:E19.3-E20.1	0.797389	7.97763	1.99574	0.497104	7.76893	22.7778	611
ENSG00000005483:E19.3_105101604-E20.1	0.00548393	0.151547	28.9456	0.501009	0.00475985	0	612
ENSG00000005483:E2.1-E5.1	0.0712108	1.93185	24.8605	0.505236	1.30462	1.57143	613
ENSG00000005483:E22.2-E23.1	0.796434	7.6643	1.93485	0.502836	8.3068	22.4444	614
ENSG00000005483:E23.1-E24.1	0.807669	8.00766	1.86154	0.501418	8.8279	22.6984	615
ENSG00000005483:E24.1-E25.1	0.805142	7.8562	1.89848	0.501824	8.97672	22.7778	616
ENSG00000005483:E25.2-E27.1	0.839708	7.95459	1.59523	0.503047	9.93633	23.4286	617
ENSG00000005483:E26.1-I26.1	0.167931	3.13468	15.4037	0.497477	1.30485	5.53968	618
ENSG00000005483:E28.1-E29.1	0.85775	7.80801	1.37524	0.501936	11.0488	23.8413	619
ENSG00000005483:E3.1-E5.1	0.00560115	0.165732	27.9364	0.490777	0.298107	0	620
ENSG00000005483:E7.7-E8.1	0.00557069	0.159522	30.3892	0.501685	0.196567	0	621
ENSG00000005483:E7.7-E9.1	0.764974	8.16509	2.49678	0.505529	6.26646	21.3492	622
ENSG00000005483:E9.1-E10.1	0.768331	7.69243	2.33071	0.502012	6.25123	21.4603	623
ENSG00000005486:E3.5-E5.1	0.804826	7.7618	1.9331	0.497166	8.38983	22.3968	624
ENSG00000005486:E3.5-E6.1	0.886779	8.44336	1.09417	0.497538	28.1231	24.6984	625
ENSG00000005486:E5.1-E6.1	0.845236	8.51915	1.60571	0.504771	10.5454	23.6667	626
ENSG00000005513:E1.1-E1.1	0.0163609	0.531212	32.7586	0.491958	0.051607	0.31746	627
ENSG00000005513:E1.1-E2.1	0.196551	3.39682	14.1755	0.491561	2.16885	5.74603	628
ENSG00000005700:E1.2-E2.1	0.22457	3.93005	13.2209	0.498249	2.06216	5.92063	629
ENSG00000005700:E2.2-E3.1	0.411499	6.08059	8.61837	0.495131	3.03728	10.6032	630
ENSG00000005700:E21.1-E22.1	0.742315	7.59241	2.67447	0.500447	5.71408	21.0159	631
ENSG00000005700:E21.1-E22.2	0.0191205	0.622156	33.1794	0.492758	0.821235	0.285714	632
ENSG00000005700:E22.2-E23.1	0.837702	8.18702	1.51072	0.500504	8.79739	23.8254	633
ENSG00000005700:E24.2-E25.1	0.855406	7.52171	1.28593	0.506201	10.2183	24.254	634
ENSG00000005700:E24.2-E25.1_82191179	0.00496415	0.151227	27.7439	0.494973	0.0796014	0	635
ENSG00000005700:E26.1-E28.1	0.849487	8.06848	1.35495	0.489767	10.5867	24.3175	636
ENSG00000005700:E26.1-I26.1_82176026	0.084825	2.07265	22.1389	0.504534	1.39997	2	637
ENSG00000005700:E27.1-E28.1	0.00831371	0.264653	30.6847	0.498654	0.452866	0.047619	638
ENSG00000005700:I26.1_82175904-E28.1	0.205578	3.82055	14.4916	0.506428	2.09642	5.09524	639
ENSG00000005801:E1.19-E4.2	0.00595862	0.161986	29.8025	0.502931	0.388676	0	640
ENSG00000005801:E1.19-E5.1	0.16581	3.37356	17.5945	0.509995	1.91277	3.77778	641
ENSG00000005801:E10.1-I10.1	0.0306841	0.976076	31.5723	0.492039	0.64726	0.873016	642
ENSG00000005801:E11.4-E13.1	0.00799265	0.227995	30.175	0.488305	0.271569	0.031746	643
ENSG00000005801:E12.3-E13.1	0.0081913	0.233384	29.4238	0.507501	0.508934	0.031746	644
ENSG00000005801:E13.3-E14.1	0.011684	0.371289	31.737	0.503454	0.624953	0.111111	645
ENSG00000005801:E13.3-E15.1	0.197821	3.7398	14.8827	0.49604	1.90832	4.88889	646
ENSG00000005801:E14.1-E15.1	0.0235693	0.763771	32.557	0.511655	0.830263	0.380952	647
ENSG00000005801:E4.2-E5.1	0.0116911	0.389222	31.5326	0.506722	0.649105	0.126984	648
ENSG00000005801:E6.4-E11.3	0.00556937	0.161163	29.4815	0.501788	0.266855	0	649
ENSG00000005801:E6.4-E13.1	0.0232169	0.753497	31.6366	0.512037	0.93346	0.365079	650
ENSG00000005801:E6.4-E15.1	0.120065	2.61139	19.4914	0.501591	1.73058	2.65079	651
ENSG00000005801:E6.4-E7.1	0.00657692	0.197729	28.3159	0.499753	0.291554	0.015873	652
ENSG00000005801:I10.1-E11.1	0.0730285	1.88551	24.5627	0.505976	0.871867	2.19048	653
ENSG00000005801:I13.1-E14.1	0.0156728	0.516928	33.4102	0.501739	0.316203	0.301587	654
ENSG00000005801:I14.1-E15.1	0.0720346	1.84973	24.2292	0.497892	0.850771	2.11111	655
ENSG00000005810:E18.1-E19.1	0.0750604	1.95395	23.8613	0.50798	1.30336	1.71429	656
ENSG00000005810:E19.1-E20.1	0.115086	2.47665	19.4442	0.501673	1.54463	2.71429	657
ENSG00000005810:E53.1-E54.1	0.030955	0.980627	29.7883	0.509879	0.547868	0.730159	658
ENSG00000005810:E53.1-E55.1	0.1966	3.78122	15.3558	0.508406	2.12629	4.95238	659
ENSG00000005810:E54.1-E55.1	0.0278385	0.896108	30.9076	0.497351	0.530531	0.571429	660
ENSG00000005810:E55.2-E56.1	0.364459	5.42753	9.49846	0.491128	2.90956	9.55556	661
ENSG00000005810:E55.2_77126371-E56.1	0.0049159	0.147914	29.2019	0.493296	0.029945	0	662
ENSG00000005810:E57.1-E58.1	0.0051249	0.156822	30.4165	0.489717	0.194888	0	663
ENSG00000005810:E57.1-E58.1_77118495	0.0374735	1.17099	28.7931	0.500325	0.767358	0.968254	664
ENSG00000005810:E57.1-E60.1	0.365486	5.56647	9.70174	0.495273	2.88336	9.61905	665
ENSG00000005810:E58.2-E60.1	0.0915186	2.13367	21.6946	0.51109	1.29492	2.1746	666
ENSG00000005810:E62.2-E63.1	0.740155	7.92548	2.77417	0.501911	6.94631	20.6508	667
ENSG00000005810:E72.1-E73.1	0.672443	7.39053	3.64118	0.507468	5.20765	18.2698	668
ENSG00000005810:E72.2-E73.1	0.6552	7.18893	3.91678	0.493114	5.07023	17.873	669
ENSG00000005812:E1.3-E2.1	0.607217	7.47798	4.78214	0.494878	4.39136	16.4444	670
ENSG00000005812:E2.2-E3.2	0.833338	8.3446	1.72597	0.494956	10.7745	23.0952	671
ENSG00000005812:E4.3-E5.1	0.85863	8.29231	1.38979	0.505286	13.194	24.0794	672
ENSG00000005812:E4.3-E6.1	0.0161763	0.520291	32.7264	0.494614	0.700736	0.206349	673
ENSG00000005812:E4.3-E6.1_77001959	0.0184665	0.607008	32.6189	0.488317	0.501339	0.333333	674
ENSG00000005844:E1.8-E2.4	0.0534379	1.4308	26.0999	0.495796	0.902304	1.30159	675
ENSG00000005844:E15.2-E15.4	0.0864869	2.01288	21.1759	0.500736	1.94205	2.20635	676
ENSG00000005844:E15.5-E18.1	0.0731247	1.81696	22.566	0.498541	1.54161	1.90476	677
ENSG00000005844:E18.1-E19.1	0.0755427	1.85317	22.4354	0.499414	1.60099	1.96825	678
ENSG00000005844:E2.5-E4.2	0.0597121	1.5279	24.2402	0.498967	1.05819	1.49206	679
ENSG00000005844:E22.2-E23.2	0.0706451	1.78727	22.9015	0.502168	1.13452	1.85714	680
ENSG00000005844:E23.2-E24.1	0.109038	2.38328	19.311	0.49437	2.43837	2.79365	681
ENSG00000005844:E24.4-E24.6	0.143355	2.93916	17.2207	0.506364	3.13998	3.65079	682
ENSG00000005844:E24.7-E27.1	0.167824	3.18976	15.8564	0.507347	3.27038	4.06349	683
ENSG00000005844:E27.2-E28.2	0.0479939	1.36475	26.643	0.494202	1.11924	1.2381	684
ENSG00000005844:E27.2-E28.3	0.091236	2.12252	21.4081	0.49588	2.00269	2.22222	685
ENSG00000005844:E28.3-E29.1	0.158393	3.05105	16.0633	0.504851	3.38898	3.88889	686
ENSG00000005844:E29.1-E31.1	0.173114	3.31006	15.7297	0.495009	3.56202	4.28571	687
ENSG00000005844:E31.2-E35.1	0.180211	3.36666	15.7213	0.491348	3.83489	4.46032	688
ENSG00000005844:E35.5-E37.1	0.17449	3.40411	15.881	0.502249	3.80977	4.61905	689
ENSG00000005844:E37.2-E38.1	0.221092	3.79082	13.6235	0.496341	4.44104	5.63492	690
ENSG00000005844:E4.2-E5.1	0.056612	1.55029	24.6574	0.488583	1.27985	1.52381	691
ENSG00000005844:E43.2-E44.1	0.162372	3.15747	16.1912	0.504046	3.57148	4.01587	692
ENSG00000005844:E44.1-E45.1	0.182323	3.47523	15.6924	0.495953	4.07582	4.57143	693
ENSG00000005844:E45.1-E47.1	0.174361	3.29745	15.6119	0.497026	3.87373	4.49206	694
ENSG00000005844:E47.1-E48.2	0.169463	3.24476	16.2212	0.489157	3.48343	4.15873	695
ENSG00000005844:E48.2-E49.1	0.164653	3.22705	16.3485	0.500695	3.31303	4.2381	696
ENSG00000005844:E5.1-E6.1	0.0665006	1.74135	23.3551	0.492562	1.44337	1.71429	697
ENSG00000005844:E6.3-E7.1	0.0698917	1.74278	23.2704	0.496452	1.48028	1.66667	698
ENSG00000005844:E7.1-E8.1	0.0746357	1.76649	22.6256	0.510843	1.45655	1.77778	699
ENSG00000005882:E4.3-E6.2	0.872128	8.02597	1.17884	0.505958	18.927	24.4444	700
ENSG00000005882:E9.2-E10.3	0.895427	8.43447	1.02414	0.491807	31.1184	24.5238	701
ENSG00000005882:E9.2-E10.3_50108159	0.22256	3.94435	13.932	0.497631	1.69792	6.49206	702
ENSG00000005884:E1.1-I1.1	0.0203915	0.676361	32.661	0.508728	0.305729	0.444444	703
ENSG00000005884:E13.9-E14.2	0.805332	7.89683	1.92467	0.506057	22.1979	21.7302	704
ENSG00000005884:E16.1-E17.1	0.750721	7.93962	2.6262	0.506995	16.544	20.3333	705
ENSG00000005884:E19.2-E21.1	0.841783	7.90426	1.45811	0.503041	33.6158	22.7937	706
ENSG00000005884:E22.2-E23.2	0.842814	8.36148	1.57838	0.501296	31.7333	22.7302	707
ENSG00000005884:E5.2-E6.1	0.691557	7.64325	3.30824	0.490715	15.3755	19.2222	708
ENSG00000005884:E6.1-E7.2	0.642841	7.1286	4.02146	0.510845	11.5504	17.4286	709
ENSG00000005884:I1.1-E2.1	0.00905115	0.288415	32.635	0.509515	0.196954	0.0793651	710
ENSG00000005884:I13.1_50077593-E14.2	0.040407	1.32329	29.6511	0.511863	0.670153	1.20635	711
ENSG00000005889:E12.2-E13.1	0.00841187	0.236068	30.4159	0.509043	0.436307	0.031746	712
ENSG00000005889:E12.2-E16.1	0.148335	3.148	17.6923	0.491558	1.80519	3.66667	713
ENSG00000005889:E13.1-E16.1	0.0128717	0.403239	32.0686	0.502728	0.547788	0.126984	714
ENSG00000005889:E14.1-E16.1	0.00528867	0.151953	30.4731	0.503904	0.104761	0	715
ENSG00000005889:E2.7-E12.1	0.00621662	0.166589	27.9914	0.500952	0.493433	0	716
ENSG00000005889:E2.7-E6.1	0.00750375	0.244467	30.1771	0.497333	0.306959	0.031746	717
ENSG00000005889:E22.1-E23.1	0.383068	5.70457	9.25406	0.507204	3.02169	9.96825	718
ENSG00000005889:E22.1_24207859-E23.1	0.00546124	0.151656	28.1151	0.501876	0.0549785	0	719
ENSG00000005889:E6.1-E7.1	0.0242143	0.784843	31.8385	0.492099	0.775856	0.412698	720
ENSG00000005889:E7.1-E12.1	0.0408276	1.20191	29.353	0.500368	1.01891	0.809524	721
ENSG00000005889:E7.1-E8.1	0.00633175	0.192466	30.1029	0.507785	0.299827	0.015873	722
ENSG00000005889:E8.1-E12.1	0.0113096	0.343416	32.5152	0.493111	0.521878	0.0952381	723
ENSG00000005893:E1.2-E2.1	0.873513	8.07972	1.1367	0.494074	22.8999	24.4127	724
ENSG00000005893:E10.2-I10.1	0.0581054	1.58386	25.1075	0.513283	0.893585	1.68254	725
ENSG00000005893:E2.1-E3.1	0.88248	8.26441	1.09661	0.509681	26.4253	24.5238	726
ENSG00000005893:E3.1-E4.1	0.896525	8.29527	0.973396	0.503167	32.8415	24.7778	727
ENSG00000005893:E4.2-E5.1	0.895014	8.73032	0.992333	0.498618	31.9945	24.8095	728
ENSG00000005893:E6.1-E7.1	0.914756	8.86568	0.809863	0.498637	47.2629	24.9365	729
ENSG00000005893:E7.1-E8.1	0.905586	8.48001	0.919644	0.497405	43.8967	24.9365	730
ENSG00000005893:E8.1-E10.1	0.905639	8.43726	0.874186	0.500129	40.3435	24.7778	731
ENSG00000005893:E8.1-E9.1	0.857771	8.0741	1.27719	0.492295	15.5317	24.127	732
ENSG00000005893:I10.1-E11.1	0.140503	2.92915	17.5458	0.504026	1.42317	4.47619	733
ENSG00000005981:E4.1-E5.1	0.0333228	0.96004	28.2436	0.485035	1.07253	0.888889	734
ENSG00000005981:I4.1_95532165-E5.1	0.00497649	0.1466	29.0401	0.500741	0.0119294	0	735
ENSG00000006007:E11.1-E12.2	0.87516	8.42021	1.14197	0.497416	18.2004	24.6667	736
ENSG00000006007:E4.2-E7.1	0.862764	8.00852	1.2922	0.499642	14.0401	24.3333	737
ENSG00000006007:E4.2-E7.2	0.439913	6.06455	7.81235	0.498676	2.85629	11.3651	738
ENSG00000006015:E2.1-E2.3	0.852766	7.79377	1.30435	0.504029	13.0147	24.127	739
ENSG00000006015:E2.1-E2.4	0.641251	7.34036	4.11299	0.497633	5.05027	18.0476	740
ENSG00000006015:E2.5-E3.2	0.912021	8.6698	0.854383	0.51136	37.8545	24.8571	741
ENSG00000006016:E5.2-E6.1	0.53719	6.84973	5.74954	0.50247	16.3449	14.5556	742
ENSG00000006016:E7.1-E8.2	0.0835305	2.07155	22.687	0.494338	1.06515	2.25397	743
ENSG00000006016:E7.2-E8.2	0.478537	6.12057	6.63264	0.506638	11.1692	12.9048	744
ENSG00000006016:E8.3-E9.1_18594112	0.340036	5.10232	9.70625	0.488624	5.49592	9.46032	745
ENSG00000006016:E8.3-E9.2	0.439099	5.7723	7.38803	0.494864	9.31956	12.3175	746
ENSG00000006025:E10.3-E11.2	0.394004	5.72554	8.50736	0.50066	3.45081	10.9206	747
ENSG00000006025:E19.1-E20.1	0.687702	7.37918	3.40616	0.498996	8.49279	18.6825	748
ENSG00000006025:E19.1-E20.4_47807708	0.00669743	0.210594	30.7506	0.497778	0.128477	0.031746	749
ENSG00000006025:E3.3-E4.2	0.266988	4.42889	12.3426	0.489736	2.61608	6.71429	750
ENSG00000006025:E7.1-E8.3	0.415388	5.8774	8.09407	0.494358	3.754	11.2063	751
ENSG00000006025:E7.1-I7.1	0.104946	2.51337	20.919	0.49936	1.23945	3.42857	752
ENSG00000006025:I7.1-E8.1	0.156571	3.1893	17.2172	0.50565	1.55091	5.1746	753
ENSG00000006025:I9.2-E12.1	0.427326	5.96342	7.89021	0.497812	3.60071	11.4444	754
ENSG00000006042:E1.6-E3.2	0.780512	7.77969	2.23974	0.492623	12.5	21.3651	755
ENSG00000006042:E3.3-E3.5	0.819594	7.61012	1.66192	0.50428	15.7979	22.7302	756
ENSG00000006042:E3.3-E3.5_32931481	0.0488586	1.30585	26.4111	0.499731	0.529058	1.25397	757
ENSG00000006042:E5.2-E6.1	0.860877	8.48803	1.36651	0.504026	23.8327	23.7302	758
ENSG00000006042:E5.2-E6.1_32936395	0.00617479	0.193411	30.3507	0.503873	0.0107491	0.031746	759
ENSG00000006042:E6.1-E7.1	0.875301	8.28007	1.16055	0.502328	31.1693	24.0317	760
ENSG00000006042:E7.1-E8.1	0.886235	8.57776	1.12693	0.504422	32.8888	24.0794	761
ENSG00000006042:E8.3_32941178-E9.1	0.00725678	0.223287	31.057	0.481941	0.0378909	0.047619	762
ENSG00000006042:E8.4-I8.1	0.0226287	0.753839	32.7074	0.49595	0.145948	0.571429	763
ENSG00000006047:E5.1-E7.1	0.080245	2.00023	22.7036	0.511569	3.95322	2.11111	764
ENSG00000006047:I5.1-E6.1	0.0838599	2.03655	22.4057	0.500726	3.06036	2.60317	765
ENSG00000006118:E1.7-E4.3	0.327093	5.07305	10.4793	0.5092	3.1983	8.84127	766
ENSG00000006118:E10.1-E12.2	0.403821	5.74928	8.44083	0.492859	5.62069	11.0952	767
ENSG00000006118:E13.4-E14.1_60935867	0.00607539	0.173664	30.8355	0.487785	0.00973229	0.015873	768
ENSG00000006118:E13.4-I14.2	0.495976	6.54668	6.6413	0.503693	7.84303	13.7302	769
ENSG00000006118:E14.1-E15.1	0.0386085	1.1999	30.2344	0.495248	0.363364	1.03175	770
ENSG00000006118:E14.1-I14.1	0.224548	3.81972	13.5701	0.504613	2.72018	7.28571	771
ENSG00000006118:E15.1-E15.1	0.0425601	1.33486	30.5181	0.501161	0.538038	1.34921	772
ENSG00000006118:E3.2-I3.1	0.0764249	1.89536	23.6213	0.489681	0.455632	2.55556	773
ENSG00000006118:E7.1-E8.1	0.267598	4.29921	11.5122	0.489019	2.36809	7.36508	774
ENSG00000006118:E7.1-I8.2	0.306993	4.70754	10.8447	0.51379	2.94779	8.22222	775
ENSG00000006118:E8.1-I8.2	0.0250932	0.852104	33.1009	0.500364	0.107521	0.746032	776
ENSG00000006118:E9.1-I10.2	0.486078	6.43621	6.97837	0.502084	6.59381	12.5397	777
ENSG00000006118:I13.1-E14.1	0.0379878	1.1698	29.4124	0.496787	0.389696	1.14286	778
ENSG00000006118:I14.1-E15.1	0.231927	4.0136	13.1124	0.496111	3.66558	7.8254	779
ENSG00000006118:I3.1-E4.1	0.0453896	1.32918	27.4496	0.493994	0.335473	1.5873	780
ENSG00000006118:I3.1_60926721-E4.3	0.00504221	0.152693	28.4695	0.50233	0.0175729	0	781
ENSG00000006125:E17.1-E18.1	0.874053	8.32169	1.22376	0.508261	16.8931	24.3175	782
ENSG00000006125:E18.1-E19.1	0.880557	8.03088	1.10689	0.503003	19.9336	24.4762	783
ENSG00000006125:E2.6-E5.1	0.758118	7.37804	2.27936	0.504457	8.619	21.8254	784
ENSG00000006125:E21.2-E23.1	0.805967	7.95259	1.92064	0.503675	9.55538	22.5873	785
ENSG00000006125:E21.2-E24.1	0.77835	7.83435	2.23428	0.494751	9.10138	21.6984	786
ENSG00000006125:E23.1-E24.1	0.803848	7.82839	1.9117	0.505747	10.0069	22.4444	787
ENSG00000006125:E26.1-E27.1	0.897955	8.23657	0.940497	0.509518	26.6298	24.8095	788
ENSG00000006125:E6.1-E8.1	0.869704	8.1405	1.27234	0.499446	17.6849	24.0635	789
ENSG00000006125:E8.3-E10.1	0.868412	8.26663	1.31128	0.491918	15.7863	23.9524	790
ENSG00000006194:E2.5-E3.1	0.230865	4.25248	13.7817	0.49471	2.08308	6.07937	791
ENSG00000006194:E2.5-E7.1	0.304347	4.96801	11.391	0.513085	2.67333	7.77778	792
ENSG00000006194:E3.1-E4.1	0.0706263	1.88933	25.9663	0.498909	1.24557	1.53968	793
ENSG00000006194:E4.1-E5.1	0.257455	4.41211	12.8213	0.504092	2.20728	6.77778	794
ENSG00000006194:E4.1-I4.1	0.019194	0.637934	33.6918	0.486454	0.418123	0.412698	795
ENSG00000006194:E5.2-E6.1	0.316317	5.05143	10.8438	0.491678	2.48397	8.14286	796
ENSG00000006194:E6.1-E7.1	0.582905	7.05667	5.1165	0.500726	3.72877	16	797
ENSG00000006194:E7.5-I8.2	0.0195944	0.66452	33.1577	0.497717	0.943278	0.301587	798
ENSG00000006282:E3.11-E4.1	0.549663	6.73689	5.59799	0.502209	4.9244	15.0952	799
ENSG00000006282:E3.11-E4.2	0.522457	6.6992	6.28605	0.512951	4.24986	14	800
ENSG00000006282:E4.2-E5.2	0.79074	7.96487	2.05626	0.490801	11.6393	22.3651	801
ENSG00000006282:E7.2-E7.4	0.862096	8.07263	1.33958	0.496853	15.0994	23.7937	802
ENSG00000006282:E8.8-E8.10	0.866454	8.1408	1.23075	0.508455	19.538	24.127	803
ENSG00000006282:E8.8-E8.10_50551007	0.0276971	0.897623	32.7864	0.506892	0.39733	0.666667	804
ENSG00000006327:E4.5-E4.5	0.0243659	0.852431	34.1886	0.484668	0.329598	0.650794	805
ENSG00000006432:E14.1-E15.1	0.0233123	0.78589	31.5256	0.500067	0.163301	0.571429	806
ENSG00000006432:E14.1-E16.1	0.0320579	0.91773	27.8573	0.496714	0.573621	0.634921	807
ENSG00000006451:E1.2-E3.1	0.799374	8.4561	2.06753	0.501351	7.14536	22.3492	808
ENSG00000006451:E5.1-E8.1	0.885066	8.34074	1.04253	0.490066	18.6191	24.619	809
ENSG00000006453:E1.1-E3.1	0.325905	4.86961	10.2395	0.5095	3.27432	8.36508	810
ENSG00000006453:E1.1-I2.1_98386588	0.00698025	0.24718	33.011	0.51213	0.082441	0.0634921	811
ENSG00000006453:E4.2-E5.1	0.457731	5.89944	7.03098	0.50369	6.16817	11.8889	812
ENSG00000006453:E9.1-E10.1	0.496189	6.3073	6.43133	0.500092	8.42729	12.7302	813
ENSG00000006468:E10.1-E13.1	0.222664	3.87164	13.3709	0.501377	2.606	5.85714	814
ENSG00000006468:E11.3-E13.1	0.031202	0.968658	28.8818	0.501809	0.383446	0.873016	815
ENSG00000006468:E21.2-E22.1	0.264775	4.39579	11.957	0.504598	3.5066	7.42857	816
ENSG00000006468:E21.2-E22.2_13935883	0.013012	0.394309	32.8479	0.504439	0.0457954	0.206349	817
ENSG00000006468:E23.12-E24.1	0.29263	4.61517	11.0733	0.496888	3.69937	7.74603	818
ENSG00000006468:E27.3-E28.1	0.304065	4.7222	10.7369	0.502106	3.58711	7.80952	819
ENSG00000006468:E28.1-E29.1	0.342044	4.961	9.78699	0.504122	4.34579	9	820
ENSG00000006468:E5.6-E5.8	0.0128772	0.433975	32.7615	0.497188	0.265701	0.190476	821
ENSG00000006468:E5.6-E6.1	0.0659483	1.70508	23.9664	0.508954	0.878139	1.73016	822
ENSG00000006468:E5.9-E6.1	0.017114	0.604043	34.4224	0.500339	0.43623	0.333333	823
ENSG00000006468:E6.2-E8.2	0.252745	4.23004	12.7169	0.503307	2.5144	6.36508	824
ENSG00000006468:I23.1_13915605-E24.1	0.00912773	0.272371	31.1009	0.517904	0.0227006	0.0952381	825
ENSG00000006530:E1.5-E2.1	0.116902	2.55251	19.0216	0.517125	1.40435	2.79365	826
ENSG00000006530:E13.2-E14.1	0.770348	7.81253	2.2939	0.49314	5.73466	21.8571	827
ENSG00000006530:E14.1-E15.1	0.803415	7.94947	1.97752	0.498034	6.35805	22.6984	828
ENSG00000006530:E14.1_141633972-E15.1	0.00463066	0.155293	30.4254	0.495223	0.0854584	0	829
ENSG00000006530:E15.1-E16.1	0.80644	7.69835	1.80961	0.511942	6.92896	22.9683	830
ENSG00000006530:E16.1-E17.1	0.809854	8.01501	1.93632	0.491378	6.07248	22.6349	831
ENSG00000006530:E2.3-E4.1	0.52859	6.72119	5.97594	0.495511	3.49126	14.5714	832
ENSG00000006530:E4.1-E6.1	0.494434	6.67932	6.75709	0.497438	3.61072	13	833
ENSG00000006530:I1.1_141551618-E2.1	0.00543343	0.162041	27.1845	0.500464	0.186206	0	834
ENSG00000006530:I1.1_141555317-E2.1	0.00457786	0.150814	30.1254	0.497468	0.135939	0	835
ENSG00000006530:I5.1_141594928-E6.1	0.010246	0.331046	32.0121	0.498176	0.255723	0.0952381	836
ENSG00000006534:E1.1-E4.2	0.0297421	0.939626	30.6017	0.503825	0.378946	0.666667	837
ENSG00000006534:E10.1-E12.1	0.484804	6.32067	6.91779	0.496408	7.99399	12.6508	838
ENSG00000006534:E2.5-E4.2	0.181778	3.33736	15.335	0.488315	3.19125	4.60317	839
ENSG00000006534:E4.2-E5.1	0.304003	4.75299	10.8587	0.515036	4.74063	7.79365	840
ENSG00000006534:E7.2-E8.1	0.338349	5.14648	9.80962	0.49778	6.08682	8.84127	841
ENSG00000006534:E7.2-E9.4	0.0717958	1.82683	22.6314	0.497287	1.31021	1.8254	842
ENSG00000006534:E8.1-E9.1	0.379204	5.46189	9.02988	0.488171	5.93749	9.61905	843
ENSG00000006555:I2.2-E7.1	0.28665	4.43499	11.0609	0.499552	4.33773	7.98413	844
ENSG00000006576:E13.1-E14.1	0.214822	3.80451	14.1766	0.5097	2.09114	5.1746	845
ENSG00000006576:E13.1-E14.1_77929153	0.00567862	0.154937	28.7616	0.492845	0.0537478	0	846
ENSG00000006576:E14.1-E15.1	0.210546	3.93369	14.9278	0.500691	2.11179	5.03175	847
ENSG00000006576:E15.1-E16.1	0.261159	4.3029	12.3431	0.495683	2.36919	6.39683	848
ENSG00000006576:E16.2-E17.1	0.122093	2.55352	19.1512	0.495493	1.47461	2.8254	849
ENSG00000006576:E16.2-E18.1	0.0130551	0.391026	32.4957	0.499956	0.316357	0.126984	850
ENSG00000006576:E17.1-E18.1	0.0866288	2.10522	21.59	0.506442	1.26542	2.09524	851
ENSG00000006576:E18.1-E19.1	0.192742	3.61652	14.7698	0.499728	1.91363	4.92063	852
ENSG00000006576:E19.1-E20.1	0.175488	3.40614	16.0671	0.504642	1.84561	4.36508	853
ENSG00000006576:E2.3-E4.1	0.157009	3.05226	16.6322	0.512768	1.75108	3.7619	854
ENSG00000006576:E7.1-E10.1	0.257731	4.34181	12.7174	0.502677	2.25258	6.30159	855
ENSG00000006607:E22.1-E23.1	0.623678	7.32081	4.33791	0.499589	4.41663	17.1111	856
ENSG00000006607:E22.1-I22.1_241420878	0.00527205	0.150187	29.8642	0.500185	0.00182536	0	857
ENSG00000006607:E26.1-E27.1	0.566109	7.0401	5.47817	0.495754	3.92784	15.2222	858
ENSG00000006607:E28.1-E29.2	0.42613	6.00766	8.47226	0.493559	3.05824	10.9841	859
ENSG00000006607:E3.4-E11.1	0.372727	5.44781	9.07838	0.488678	2.90643	9.73016	860
ENSG00000006607:E32.2-E33.2	0.0165877	0.524319	32.4297	0.506346	0.532105	0.222222	861
ENSG00000006607:E32.2-E34.1	0.399133	5.62303	8.85435	0.510245	2.91433	10.3016	862
ENSG00000006607:E38.2-E39.5	0.487063	6.42349	6.65338	0.505164	3.49018	13.0159	863
ENSG00000006607:E40.1-E41.1	0.687067	7.47955	3.45066	0.492199	5.72145	19.1746	864
ENSG00000006607:E40.1-E41.1_241491545	0.00552498	0.160704	28.927	0.506237	0.053278	0	865
ENSG00000006607:E42.1-E43.1	0.720437	7.49661	2.98633	0.484243	6.81714	19.9206	866
ENSG00000006607:E42.1_241493066-E43.1	0.00598375	0.169785	30.0065	0.517896	0.0184936	0.015873	867
ENSG00000006607:E44.2-E44.4	0.0146705	0.50409	32.2597	0.491185	0.435637	0.206349	868
ENSG00000006607:E44.2-E44.4_241494482	0.0047	0.152248	29.2994	0.504428	0.00757021	0	869
ENSG00000006625:E1.6-E2.1	0.855299	7.97234	1.29153	0.50793	12.7188	24.0476	870
ENSG00000006625:E1.6-E3.1	0.701132	7.55142	3.2924	0.49218	5.57919	19.873	871
ENSG00000006625:E2.2-E3.1	0.870391	7.95733	1.20025	0.515679	16.2508	24.5397	872
ENSG00000006625:E3.1-E5.1	0.89674	8.65758	1.02117	0.504785	27.248	24.6349	873
ENSG00000006634:E1.6-E2.1	0.0423126	1.17621	26.3238	0.509326	0.935376	0.857143	874
ENSG00000006634:E2.1-E3.1	0.00561841	0.157745	28.385	0.497939	0.14715	0	875
ENSG00000006634:E2.2-E3.1	0.0399019	1.11752	26.719	0.485745	0.908302	0.777778	876
ENSG00000006634:E7.2-E8.1	0.0514714	1.3272	24.4212	0.495626	1.14447	1	877
ENSG00000006634:E7.2-E8.2	0.0121524	0.429239	33.7619	0.504461	0.184435	0.174603	878
ENSG00000006638:E1.4-E2.1	0.092113	2.07796	20.7583	0.498348	1.22981	2.33333	879
ENSG00000006638:E1.4-I1.1_3602732	0.00741003	0.218603	30.489	0.505898	0.138821	0.031746	880
ENSG00000006638:E1.4_3606560-E2.1	0.00506068	0.154165	28.5321	0.4948	0.0367949	0	881
ENSG00000006638:E2.9-I4.2	0.199902	3.57654	14.1825	0.503713	2.39988	5.26984	882
ENSG00000006638:E4.13-I4.1	0.134157	2.78197	18.2352	0.514341	1.50415	4.06349	883
ENSG00000006638:E5.1-I5.1	0.178087	3.36385	15.4391	0.507199	2.14891	5.34921	884
ENSG00000006638:I4.1-E5.1	0.138227	2.80128	17.4395	0.508954	1.73514	4.22222	885
ENSG00000006638:I5.1-E6.1	0.146724	2.99841	17.5268	0.495305	1.83494	4.47619	886
ENSG00000006652:E11.3-E12.2	0.854785	8.36797	1.4534	0.498825	11.212	24.0794	887
ENSG00000006652:E14.1-E15.3	0.879656	7.92577	1.07144	0.489517	23.0255	24.6825	888
ENSG00000006652:E15.5-E16.1	0.902203	8.28237	0.94849	0.496024	30.8228	24.7143	889
ENSG00000006652:E18.2_112475676-ENSG00000181016:E3.1	0.016565	0.550582	33.4572	0.501246	0.133614	0.333333	890
ENSG00000006652:E18.2_112475676-ENSG00000181016:E4.1	0.0783144	2.10915	24.7885	0.497434	1.22718	1.87302	891
ENSG00000006652:E5.6-E8.1	0.835527	8.1014	1.61405	0.508053	10.7146	23.6349	892
ENSG00000006652:E7.1-E8.1	0.0130132	0.415499	31.2871	0.500926	0.653412	0.142857	893
ENSG00000006652:I11.1-E12.1	0.194271	3.62404	15.1307	0.504122	2.58859	5.7619	894
ENSG00000006695:E3.1-E4.1	0.377836	5.62594	9.24536	0.495143	2.95149	9.39683	895
ENSG00000006695:E4.1-E5.1	0.465281	6.56448	7.28551	0.505569	3.51386	12.1905	896
ENSG00000006695:E5.1-E6.1	0.272404	4.45392	12.0103	0.493156	2.36199	6.84127	897
ENSG00000006695:E5.1-I5.1_14182021	0.0131359	0.455536	32.4755	0.497705	0.128482	0.238095	898
ENSG00000006695:E6.1-E7.1	0.298474	4.81627	10.977	0.491974	2.55085	7.52381	899
ENSG00000006695:E6.1-I6.1_14202109	0.00434061	0.151551	28.7701	0.500243	0.00531124	0	900
ENSG00000006704:E1.3-E3.2	0.307365	4.90544	10.8426	0.498816	2.72548	8.03175	901
ENSG00000006704:E15.1-E17.1	0.697674	7.58434	3.29225	0.503837	7.0381	19.4127	902
ENSG00000006704:E29.1-E30.1	0.186562	3.47795	15.3123	0.501168	2.04301	4.34921	903
ENSG00000006704:E29.1-E30.2	0.511459	6.57336	6.29355	0.499075	4.16176	13.7302	904
ENSG00000006704:E30.2-E32.1	0.713027	7.36658	2.88063	0.506972	7.69971	20.2222	905
ENSG00000006704:E35.1-E38.1	0.831248	7.82731	1.68845	0.485492	12.1739	22.9048	906
ENSG00000006704:E41.3-E42.1	0.830274	8.02487	1.70956	0.498443	11.4903	22.9048	907
ENSG00000006704:E5.1-E6.2	0.580901	6.98279	5.0081	0.501613	5.16642	15.7619	908
ENSG00000006704:E6.2-E7.1	0.503128	6.42399	6.28672	0.501038	4.24176	13.4762	909
ENSG00000006704:I1.1_74454512-E3.2	0.0144666	0.445721	30.2743	0.505678	0.17951	0.222222	910
ENSG00000006712:I14.1-ENSG00000179134:E16.1	0.0056261	0.158437	29.1117	0.492985	0.0261397	0	911
ENSG00000006715:E5.3-E8.1	0.263771	4.39375	11.8837	0.505965	2.12444	6.8254	912
ENSG00000006715:E62.1-E64.2	0.874592	8.32615	1.18585	0.503019	13.2883	24.4444	913
ENSG00000006715:E8.1-E10.1	0.68722	7.27434	3.23075	0.493452	5.36171	19.6032	914
ENSG00000006744:E1.7-E2.11	0.828953	7.61395	1.57893	0.502688	8.77646	23.3651	915
ENSG00000006744:E10.2-E11.2	0.849534	7.74354	1.40792	0.492732	9.68241	24.0794	916
ENSG00000006744:E10.2-E11.2_13005070	0.00514311	0.161984	30.0243	0.500201	0.330626	0	917
ENSG00000006744:E11.2-E12.3	0.871612	8.23179	1.20717	0.497425	15.9144	24.619	918
ENSG00000006744:E11.2-E12.7	0.0494497	1.42806	26.8234	0.482486	1.26394	1	919
ENSG00000006744:E13.3-E13.6	0.880015	8.11909	1.08286	0.5095	19.7089	24.6508	920
ENSG00000006744:E13.3-E13.6_13002356	0.022044	0.77415	33.8823	0.504702	1.1865	0.380952	921
ENSG00000006744:E2.12-E3.1	0.852367	7.84892	1.41058	0.498345	11.2522	24.2063	922
ENSG00000006744:E2.12-E3.2	0.00813253	0.227016	28.8905	0.512358	0.200168	0.031746	923
ENSG00000006744:E2.7-E2.11	0.0138479	0.440051	33.0431	0.496918	0.706756	0.142857	924
ENSG00000006744:E6.2-E7.1	0.864291	7.94719	1.25325	0.503498	13.5087	24.381	925
ENSG00000006744:E7.5-E8.1	0.858605	7.83118	1.32326	0.480918	10.7245	24.1746	926
ENSG00000006747:E1.4-E4.1	0.19089	3.42861	14.3458	0.494485	3.94181	5.34921	927
ENSG00000006747:E10.1-E12.1	0.225141	3.83527	13.2552	0.49519	3.99577	6.2381	928
ENSG00000006747:E18.1-E19.1	0.267656	4.30491	12.0922	0.495315	5.56037	7.2381	929
ENSG00000006747:E5.2-E10.1	0.241923	4.04251	12.7186	0.507052	5.17622	6.44444	930
ENSG00000006747:E6.1-I6.1	0.00473584	0.151415	29.7697	0.495848	0.000710076	0	931
ENSG00000006756:E1.5-E2.1	0.252899	4.12671	12.1661	0.502341	2.29598	6.04762	932
ENSG00000006756:E10.2-E11.1	0.332935	4.95984	9.85002	0.493745	4.13135	8.53968	933
ENSG00000006756:E2.1-E4.1	0.429301	5.88483	7.91997	0.500898	4.76809	10.9841	934
ENSG00000006756:E5.2-E6.1	0.342266	5.04176	10.0002	0.509157	4.15135	8.79365	935
ENSG00000006756:E6.2-E7.1	0.377511	5.35303	8.98444	0.504686	4.70868	9.57143	936
ENSG00000006756:E7.1-E8.1	0.016124	0.522888	33.9806	0.490912	0.381519	0.253968	937
ENSG00000006756:E7.1-E9.1	0.334763	5.17338	10.4054	0.504001	3.7181	8.33333	938
ENSG00000006756:E9.1-E10.1	0.276768	4.36367	11.416	0.506194	3.39854	6.93651	939
ENSG00000006757:E1.2-E3.1	0.0351968	1.10502	31.1121	0.506605	0.908911	0.698413	940
ENSG00000006757:E2.1-E3.1	0.683801	7.37957	3.3994	0.495683	6.1042	18.9841	941
ENSG00000006757:E3.1-E4.1	0.804207	7.85956	1.85788	0.487509	9.09977	22.9841	942
ENSG00000006757:E6.1-E7.1	0.84698	8.23304	1.47034	0.484405	11.5028	24	943
ENSG00000006757:E6.1-E7.1_7902138	0.0263034	0.7788	30.8733	0.510224	0.222864	0.555556	944
ENSG00000006831:E18.2-E19.1	0.861922	7.97298	1.35532	0.496279	14.1771	23.9524	945
ENSG00000006831:E3.2-E12.1	0.381573	5.83219	9.38072	0.508236	3.23403	9.85714	946
ENSG00000006831:E3.3-E12.1	0.472947	6.50007	7.02383	0.494485	3.76826	12.5556	947
ENSG00000007038:E2.7-E3.1	0.0454619	1.2534	26.2115	0.495797	0.922584	1.11111	948
ENSG00000007038:E2.7-E3.2	0.0245298	0.690035	28.3848	0.490916	0.310741	0.539683	949
ENSG00000007038:E3.4-E4.1	0.0498041	1.35168	26.1179	0.504222	1.27092	1.28571	950
ENSG00000007038:E3.4-E4.2	0.0217381	0.647831	29.6932	0.494919	0.183592	0.444444	951
ENSG00000007038:E4.3-E5.1	0.0257584	0.811338	29.7553	0.494577	0.294364	0.603175	952
ENSG00000007038:E4.4-E5.1	0.0497882	1.34983	26.2082	0.50575	1.32156	1.2381	953
ENSG00000007047:E11.1-I1.1_45143474	0.00767681	0.22138	29.9925	0.505551	0.0550016	0.047619	954
ENSG00000007047:E13.1-I1.1_45145207	0.056262	1.54435	26.3844	0.500963	1.19552	1.22222	955
ENSG00000007047:E14.2-I1.1_45145338	0.00906567	0.300431	33.1792	0.493971	0.185908	0.0952381	956
ENSG00000007047:E14.2-I1.1_45145876	0.0049766	0.152124	29.9783	0.496283	0.00395876	0	957
ENSG00000007047:E3.3-E4.2	0.72049	7.37862	2.89137	0.492384	4.82691	20.1111	958
ENSG00000007047:E4.2-E5.2	0.828544	7.74218	1.6031	0.495807	8.67949	23.7143	959
ENSG00000007047:E7.1-I1.1_45145207	0.00532949	0.153038	29.0277	0.486541	1e-05	0	960
ENSG00000007047:I1.1_45096097-E7.1	0.00494634	0.147132	29.8047	0.50981	1e-05	0	961
ENSG00000007047:I1.1_45096272-E6.1	0.00454688	0.14919	29.27	0.49934	1e-05	0	962
ENSG00000007047:I1.1_45142389-E12.1	0.00486023	0.153775	29.4035	0.503692	0.00187159	0	963
ENSG00000007047:I1.1_45145000-E14.1	0.00507894	0.147792	31.6347	0.491301	0.0101916	0	964
ENSG00000007047:I1.1_45145206-E14.4	0.00632914	0.191424	31.7386	0.496609	0.0134996	0.031746	965
ENSG00000007062:E19.1-E24.1	0.169785	3.10811	15.4887	0.502346	3.34532	4.7619	966
ENSG00000007062:E22.1-E24.1	0.0170586	0.553947	32.3919	0.500253	0.241143	0.333333	967
ENSG00000007062:E3.1-E14.1	0.127742	2.61855	17.8636	0.508477	2.53161	3.66667	968
ENSG00000007062:E4.2-E14.1	0.043924	1.2328	27.2766	0.50488	0.39807	1.2381	969
ENSG00000007062:E65.1-E66.1	0.241065	3.98745	12.5408	0.496941	5.63786	6.92063	970
ENSG00000007062:E66.1-E67.1	0.222664	3.77218	13.052	0.49686	4.05453	6.30159	971
ENSG00000007062:E67.1-E69.2	0.227667	3.93488	13.0492	0.492945	4.78625	6.88889	972
ENSG00000007062:E7.1-E14.1	0.0062086	0.151565	29.3853	0.507594	0.0721268	0	973
ENSG00000007080:E1.2-E3.2	0.89373	8.47447	0.990375	0.505413	21.1626	24.7619	974
ENSG00000007129:E1.1-E2.1	0.0063366	0.185733	29.9714	0.508046	0.0764075	0.015873	975
ENSG00000007129:E10.1-E11.2	0.0266232	0.867137	31.604	0.503151	0.49838	0.666667	976
ENSG00000007129:E2.1-E3.1	0.00741365	0.23888	31.3034	0.494408	0.115582	0.047619	977
ENSG00000007129:E2.1-E5.1	0.0110968	0.417982	33.4101	0.503321	0.177279	0.174603	978
ENSG00000007129:E2.1-I2.1	0.00809877	0.246799	30.6175	0.493158	0.0235391	0.0634921	979
ENSG00000007129:E2.1_41565060-E3.1	0.00614457	0.155507	28.0558	0.508613	0.0206913	0	980
ENSG00000007129:E4.3-E5.1	0.0120626	0.355524	30.6881	0.48282	0.298853	0.142857	981
ENSG00000007129:E5.1-E6.1	0.0187468	0.619378	33.3505	0.488311	0.323447	0.365079	982
ENSG00000007129:E5.1-E6.2	0.0391482	1.1014	26.8283	0.499284	0.699838	0.904762	983
ENSG00000007129:E6.3-E7.1	0.0196724	0.677103	32.8094	0.502625	0.346836	0.380952	984
ENSG00000007129:E6.3-E7.2	0.0408713	1.1427	26.8987	0.498408	0.674963	1	985
ENSG00000007129:E7.2-E8.1	0.0618027	1.61851	23.9804	0.499802	0.919169	1.57143	986
ENSG00000007129:E9.1-E10.1	0.0281015	0.866035	30.9255	0.496791	0.547828	0.666667	987
ENSG00000007129:E9.1-E11.2	0.0530207	1.36385	25.5095	0.508023	0.685443	1.28571	988
ENSG00000007129:I1.1_41556085-E2.1	0.00787325	0.250824	31.7453	0.509153	0.0844278	0.0634921	989
ENSG00000007129:I1.1_41564522-E2.1	0.0050997	0.153712	30.8922	0.494401	0.0207826	0	990
ENSG00000007129:I2.1-E3.1	0.00609474	0.197724	30.9936	0.484685	0.0183137	0.031746	991
ENSG00000007168:E2.5-E6.1	0.811024	8.00721	1.98184	0.507828	7.20134	22.5556	992
ENSG00000007168:E6.1-E7.1	0.881176	8.44504	1.09824	0.483626	19.7548	24.6825	993
ENSG00000007171:E20.1-E21.1	0.043942	1.28926	27.859	0.511265	0.723399	1.15873	994
ENSG00000007171:E21.1-E22.1	0.0751043	1.84839	22.7673	0.496618	1.0757	1.96825	995
ENSG00000007171:E22.1-E23.1	0.0770079	1.88469	22.9757	0.508396	1.17191	2.07937	996
ENSG00000007171:E23.1-E24.1	0.0845522	1.9782	22.2679	0.508006	1.14178	2.07937	997
ENSG00000007171:E24.1-E25.1	0.0544351	1.53097	25.5213	0.510588	0.920596	1.57143	998
ENSG00000007171:E25.1-E26.1	0.0727481	1.85599	23.2517	0.507834	1.16876	2.01587	999
ENSG00000007171:E26.1-E27.1	0.0810592	1.86112	21.804	0.495402	1.14406	2.06349	1000
ENSG00000007174:E70.2-E71.1	0.0170292	0.616532	33.3653	0.496422	0.295825	0.396825	1001
ENSG00000007174:E78.1-E80.1	0.0309448	0.965256	31.1169	0.496513	0.376319	0.809524	1002
ENSG00000007174:E80.1-E81.1	0.0258893	0.853567	32.7704	0.504885	0.312337	0.666667	1003
ENSG00000007174:E85.1-E88.1	0.0332281	1.01387	28.6496	0.494702	0.442738	0.84127	1004
ENSG00000007174:E88.1-E89.1	0.0350132	1.0834	28.8529	0.51813	0.459056	0.888889	1005
ENSG00000007202:E13.1-E14.1	0.836011	8.59586	1.64581	0.491662	10.715	23.2857	1006
ENSG00000007202:E2.4-E3.1	0.521738	6.77569	6.17484	0.493072	3.93739	14.2381	1007
ENSG00000007202:E20.2-E21.1	0.882788	8.52438	1.18097	0.495244	18.879	24.4444	1008
ENSG00000007202:E20.2-E21.1_28628556	0.0130218	0.466506	33.6742	0.506454	0.0465306	0.238095	1009
ENSG00000007202:E25.1-E26.1	0.873266	7.97439	1.13151	0.49254	19.1665	24.6032	1010
ENSG00000007202:E6.2-E6.4	0.753911	7.44739	2.48453	0.506201	7.61531	21.3651	1011
ENSG00000007202:E6.7-E7.1	0.767734	7.79474	2.33475	0.515477	7.27337	21.5079	1012
ENSG00000007202:E6.7-E7.1_28640630	0.00832322	0.256326	31.8825	0.512064	0.106612	0.0634921	1013
ENSG00000007237:E10.1-E11.1	0.489327	6.37602	6.67444	0.51066	5.0254	13.3651	1014
ENSG00000007237:E10.1-E12.4	0.129615	2.66907	17.989	0.50279	0.979781	3.50794	1015
ENSG00000007237:E11.1-E12.4	0.527734	6.7988	6.05739	0.498324	5.62431	14.2857	1016
ENSG00000007237:E15.2-E16.1	0.578623	7.20423	5.2561	0.503007	7.94701	15.7937	1017
ENSG00000007237:E16.1-E17.1	0.634387	7.40578	4.49907	0.505129	8.90787	16.619	1018
ENSG00000007237:E17.1-E19.2	0.56778	6.66934	5.0184	0.485752	8.17344	15.8571	1019
ENSG00000007237:E20.1-E22.1	0.661645	7.35047	3.84396	0.504358	10.8281	18.0317	1020
ENSG00000007237:E6.6-E9.4	0.19682	3.65271	14.4446	0.496929	1.81874	5.61905	1021
ENSG00000007255:E1.3-E2.1	0.615827	7.29764	4.553	0.507519	5.22224	16.619	1022
ENSG00000007255:E1.4-E2.1	0.483874	6.41016	6.86732	0.496875	3.91847	12.5397	1023
ENSG00000007255:E1.4-E3.1	0.124742	2.80124	18.9163	0.503148	1.53097	3.28571	1024
ENSG00000007255:E2.1-E3.1	0.858527	7.88742	1.29268	0.505401	13.5173	23.9524	1025
ENSG00000007264:E14.3-E16.1	0.227248	3.83147	13.0671	0.48387	3.91788	5.98413	1026
ENSG00000007264:E14.4-I14.1	0.0428902	1.21948	26.9605	0.482301	0.233221	1.4127	1027
ENSG00000007264:E18.2-E19.1	0.238554	3.79272	12.3555	0.495165	4.22079	6.15873	1028
ENSG00000007264:E6.10-E9.1	0.030352	1.03235	31.2345	0.497065	0.394306	0.825397	1029
ENSG00000007264:E9.13-E10.1	0.127154	2.64295	18.0186	0.495814	1.29671	3.55556	1030
ENSG00000007264:I14.1-E15.1	0.0519398	1.42158	25.8267	0.49381	0.368265	1.80952	1031
ENSG00000007312:E1.5-E2.1	0.0607195	1.64334	24.8921	0.498729	0.9986	1.63492	1032
ENSG00000007312:E1.5-E2.2	0.0537375	1.5476	26.3809	0.507248	0.975418	1.53968	1033
ENSG00000007312:E2.2-E3.2	0.148598	2.94913	17.1785	0.493577	2.33404	3.65079	1034
ENSG00000007312:E3.2-E4.1	0.339083	5.20903	10.2192	0.509016	4.74258	9.04762	1035
ENSG00000007312:E6.1_63929249-ENSG00000204414:E2.2	0.0192542	0.568414	29.4852	0.499631	2.90394	0.412698	1036
ENSG00000007341:E10.1-E11.1	0.234014	4.31049	13.9059	0.510853	2.41158	5.69841	1037
ENSG00000007341:E10.1-E12.1	0.00517333	0.160672	29.8202	0.498744	0.190081	0	1038
ENSG00000007341:E11.2-E12.1	0.283701	4.79328	12.0257	0.506568	2.62618	7.12698	1039
ENSG00000007341:E13.2-E14.1	0.285847	4.66869	11.8271	0.494662	2.70852	7.20635	1040
ENSG00000007341:E15.1-E17.1	0.203907	3.87501	15.1525	0.507956	2.24278	4.85714	1041
ENSG00000007341:E15.1-I15.1_112575233	0.0135009	0.457635	31.3555	0.497595	0.257013	0.222222	1042
ENSG00000007341:E17.2-E18.1	0.30526	4.98529	11.4065	0.496095	2.7727	7.71429	1043
ENSG00000007341:E17.2-E19.1	0.0121509	0.434674	33.4967	0.503023	0.787184	0.142857	1044
ENSG00000007341:E18.1-E19.1	0.364253	5.66943	9.77332	0.508538	3.04852	9.49206	1045
ENSG00000007341:E19.2-E20.1	0.0282934	0.847871	28.5921	0.489235	0.886178	0.52381	1046
ENSG00000007341:E19.2-E23.1	0.198605	3.83988	15.0869	0.490734	2.25324	5.2381	1047
ENSG00000007341:E2.20-E5.2	0.56962	6.98259	5.3259	0.499199	3.71025	15.1746	1048
ENSG00000007341:E2.20-E6.1	0.021021	0.68687	32.892	0.49818	0.885895	0.333333	1049
ENSG00000007341:E20.1-E23.1	0.0293572	0.864796	29.8573	0.499281	0.806635	0.52381	1050
ENSG00000007341:E5.3-E6.1	0.72682	7.66228	2.79664	0.500865	5.07939	20.5556	1051
ENSG00000007341:E6.3-E7.1	0.0167928	0.606813	32.9068	0.492504	1.08176	0.238095	1052
ENSG00000007341:E6.3-E8.1	0.337853	5.25124	10.4516	0.485604	2.85041	8.60317	1053
ENSG00000007341:E8.1-E9.1	0.296647	4.8557	11.7151	0.503785	2.59599	7.28571	1054
ENSG00000007341:E9.2-E10.1	0.311523	4.97739	11.3795	0.488619	2.64707	7.4127	1055
ENSG00000007341:I7.1_112602695-E8.1	0.00506244	0.153486	29.5663	0.482055	0.0862652	0	1056
ENSG00000007350:E1.2-E5.6	0.0203778	0.586178	29.1985	0.502068	0.33918	0.428571	1057
ENSG00000007350:E9.1-E10.1	0.0198986	0.614636	29.6244	0.507606	0.339038	0.444444	1058
ENSG00000007372:E16.30-E20.1	0.1153	2.49022	18.8265	0.495537	1.05133	4.19048	1059
ENSG00000007372:E17.6-E20.1	0.00615367	0.184021	31.0181	0.515786	0.0321609	0.015873	1060
ENSG00000007372:E27.3-I27.2	0.0963366	2.21168	20.9445	0.499808	0.685709	3.26984	1061
ENSG00000007372:I24.3-E27.5	0.0997195	2.32715	20.9014	0.494813	0.889123	3.69841	1062
ENSG00000007376:E3.8-E4.2	0.106285	2.42495	20.7787	0.49354	1.5171	2.42857	1063
ENSG00000007376:E3.8-E4.3	0.0068434	0.226245	31.6735	0.499606	0.317087	0.031746	1064
ENSG00000007376:E4.3-E5.1	0.655364	7.50332	4.00493	0.506033	4.24682	18.2381	1065
ENSG00000007376:E7.1-E8.1	0.718767	7.46552	2.86541	0.494828	5.10602	20.2857	1066
ENSG00000007376:E7.2-E8.1	0.0154149	0.495773	32.6198	0.500837	0.747435	0.174603	1067
ENSG00000007384:E11.2-E12.1	0.73393	7.72542	2.78142	0.509104	9.07975	20.4286	1068
ENSG00000007384:E12.1-E13.2	0.669453	7.22252	3.48788	0.488219	6.89838	18.7937	1069
ENSG00000007384:E12.1-I12.1	0.371316	5.34497	9.34637	0.504738	5.32368	11.0159	1070
ENSG00000007384:E16.1-E16.3	0.836739	8.14731	1.62273	0.491971	17.4327	22.9048	1071
ENSG00000007384:E16.4-E16.7	0.832625	8.12711	1.61018	0.494583	17.5399	22.9683	1072
ENSG00000007384:E2.2-I3.2	0.483106	6.45946	6.61339	0.488676	5.43958	12.7937	1073
ENSG00000007384:E3.2-E3.4	0.652852	7.50225	3.83417	0.502745	8.25276	18.254	1074
ENSG00000007384:E3.2-E3.4_64786	0.00519308	0.148263	28.0273	0.507101	0.00936878	0	1075
ENSG00000007384:E3.4-E5.2	0.714509	7.20782	2.86252	0.514856	11.1086	19.8095	1076
ENSG00000007384:E7.1-E8.1	0.750777	7.61953	2.52743	0.505497	10.82	21.0476	1077
ENSG00000007384:E7.1-E8.1_62691	0.389817	5.54822	8.79312	0.512398	4.43706	10.3016	1078
ENSG00000007384:E8.1-E9.2	0.684461	7.48645	3.5171	0.496194	11.4866	18.8889	1079
ENSG00000007384:I12.1-E13.1	0.460834	6.06604	7.08351	0.505068	13.0524	14.254	1080
ENSG00000007384:I2.1_71526-E3.1	0.00404632	0.143521	30.2052	0.497821	0.0259753	0	1081
ENSG00000007384:U0.1_79637-E3.1	0.00549908	0.154158	28.2216	0.498961	0.0219026	0	1082
ENSG00000007392:E1.13-I1.1	0.498517	6.23296	6.17583	0.500397	6.08169	14.4444	1083
ENSG00000007392:E1.7-E3.4	0.405976	5.87015	8.58794	0.500614	2.8463	10.8254	1084
ENSG00000007392:E1.7-I2.2	0.528391	6.51968	5.9249	0.510063	5.08039	13.873	1085
ENSG00000007392:E11.3-I12.2	0.906465	8.32744	0.850351	0.496398	49.1959	24.746	1086
ENSG00000007392:E12.3-E13.1	0.898473	8.50192	0.946993	0.498759	37.6304	24.5079	1087
ENSG00000007392:E12.5-E13.1	0.6886	7.19649	3.21942	0.499787	8.97706	19.6667	1088
ENSG00000007392:E2.3-I2.1	0.657145	7.21357	3.64292	0.495775	9.72032	19.0476	1089
ENSG00000007392:E3.3_227414-E3.4	0.0747621	2.05042	24.9373	0.512848	1.14651	2.38095	1090
ENSG00000007392:E4.1-E5.2	0.684302	7.35037	3.38369	0.494633	10.8941	18.8571	1091
ENSG00000007392:E4.1-E6.2	0.857109	8.37739	1.33813	0.498071	16.3418	23.8571	1092
ENSG00000007392:E5.3-E6.2	0.717751	7.86768	3.09185	0.509733	13.4894	19.6667	1093
ENSG00000007392:E6.2-E7.1	0.887153	8.17528	1.01421	0.494082	42.8687	24.5714	1094
ENSG00000007392:E7.2-E8.1	0.893748	8.11541	0.940212	0.491193	43.2525	24.6667	1095
ENSG00000007392:E8.1-E9.1	0.906504	8.77359	0.911957	0.500732	52.729	24.7619	1096
ENSG00000007392:E9.1-E11.2	0.91028	8.71956	0.883846	0.506991	45.5972	24.6984	1097
ENSG00000007392:E9.1-I12.2	0.426334	6.15753	8.06115	0.500797	4.43541	12.9206	1098
ENSG00000007392:I1.1-E2.1	0.326788	5.07554	10.3596	0.501534	3.60429	9.84127	1099
ENSG00000007392:I1.2-I2.1	0.0174191	0.55714	32.4367	0.489573	0.0605694	0.365079	1100
ENSG00000007392:I2.1-E3.1	0.721612	7.64739	2.88325	0.50457	18.7199	20.127	1101
ENSG00000007392:I2.2-E4.1	0.884639	8.55224	1.12334	0.488755	28.7097	24.381	1102
ENSG00000007402:E6.1-E8.1	0.0815327	1.97491	22.1321	0.504187	1.98393	2.04762	1103
ENSG00000007402:E76.1-E77.1	0.0501166	1.33562	25.4919	0.487357	1.34952	1.20635	1104
ENSG00000007402:E76.1-E77.2	0.14346	2.75347	16.4969	0.494464	2.89529	3.5873	1105
ENSG00000007402:E8.1-E47.1	0.0820554	1.94995	21.3585	0.491887	2.46115	2.01587	1106
ENSG00000007402:E82.1-E82.4	0.165346	3.10456	15.3879	0.495472	2.61402	4.4127	1107
ENSG00000007402:E82.2-E82.2	0.0364258	1.1056	29.1468	0.483394	1.22373	0.888889	1108
ENSG00000007402:I22.1-E23.1	0.00477779	0.149777	30.3108	0.497048	0.0310109	0	1109
ENSG00000007516:E26.4-E27.1	0.37069	5.4199	9.24885	0.497498	7.18146	9.95238	1110
ENSG00000007516:E27.2-E28.1	0.401185	5.85117	8.60423	0.484335	8.10288	10.7143	1111
ENSG00000007516:E28.1-E28.4	0.335248	5.10045	9.93498	0.505956	5.81547	9.09524	1112
ENSG00000007516:E28.5-E29.1	0.305649	4.6512	10.7558	0.492801	4.98208	8.09524	1113
ENSG00000007516:E29.2-E30.1	0.46479	6.1086	7.0961	0.504935	10.4325	12.4286	1114
ENSG00000007516:E30.2-E31.1	0.47072	6.31926	7.10451	0.505994	11.2469	12.4603	1115
ENSG00000007516:E31.1-E32.1	0.450294	6.00281	7.36112	0.50729	10.2978	12.2063	1116
ENSG00000007516:E32.1-E33.1	0.461176	6.15861	7.23253	0.49866	11.3814	12.4127	1117
ENSG00000007516:E33.1-E34.1	0.362708	5.27647	9.40383	0.499529	8.24629	9.71429	1118
ENSG00000007516:E33.1_1348208-E34.1	0.0505311	1.45361	26.2152	0.497352	0.430291	1.5873	1119
ENSG00000007520:E2.2-E3.1	0.902668	8.83286	0.913259	0.491468	28.8889	24.873	1120
ENSG00000007520:E2.2-E3.1_1350996	0.0267061	0.832358	32.2516	0.497448	0.301317	0.666667	1121
ENSG00000007541:E1.2-E2.1	0.034618	1.06475	29.3476	0.497927	0.425429	0.873016	1122
ENSG00000007541:E1.2-E2.2	0.0680184	1.68428	24.0262	0.494174	0.83423	1.69841	1123
ENSG00000007541:E11.3-E12.1	0.888614	7.95881	1.02998	0.494321	21.0798	24.6508	1124
ENSG00000007541:E12.1-E14.1	0.872489	7.67544	1.12785	0.499715	17.9749	24.5079	1125
ENSG00000007541:E14.2-E15.1	0.160353	3.09971	16.6186	0.508022	1.61148	3.80952	1126
ENSG00000007541:E14.2-E16.2	0.810577	7.45628	1.77506	0.491141	9.85714	22.7937	1127
ENSG00000007541:E14.2-E18.2	0.181761	3.66544	15.6294	0.489807	1.94664	4.74603	1128
ENSG00000007541:E15.1-E16.2	0.158859	3.09107	16.372	0.501161	1.62124	3.90476	1129
ENSG00000007541:E16.2-E18.2	0.855994	7.92008	1.35049	0.496802	14.8367	24.0476	1130
ENSG00000007541:E3.6-E7.1	0.674192	7.33865	3.69	0.492968	5.94952	18.7143	1131
ENSG00000007541:E5.2-E7.1	0.0118463	0.366112	31.4534	0.513774	0.362116	0.111111	1132
ENSG00000007541:E7.3-E7.6	0.00552824	0.163478	28.1465	0.511502	0.254566	0	1133
ENSG00000007545:E14.1-E15.2	0.340483	5.37051	10.2078	0.498218	2.98157	8.85714	1134
ENSG00000007545:E14.1-E16.1	0.0247895	0.756939	28.8153	0.490976	0.575262	0.47619	1135
ENSG00000007545:E15.2-E16.1	0.372174	5.53279	9.33294	0.494208	3.09758	9.46032	1136
ENSG00000007545:E16.2-E17.1	0.485129	6.47698	6.79241	0.49439	4.03102	13.254	1137
ENSG00000007545:E16.2-E18.1	0.0202047	0.617269	29.871	0.500193	0.510913	0.333333	1138
ENSG00000007545:E17.2-E18.1	0.177211	3.17729	15.2631	0.511132	2.01834	4.03175	1139
ENSG00000007545:E17.2-E18.1_1667959	0.00491204	0.156114	28.97	0.498487	0.247659	0	1140
ENSG00000007545:E8.1-E9.1	0.212159	3.8577	14.158	0.497599	2.14647	4.95238	1141
ENSG00000007866:E18.1-E19.1	0.711701	7.32812	2.94092	0.496516	15.6395	19.2063	1142
ENSG00000007866:E18.1-E19.1_35476087	0.197453	3.55004	14.3811	0.511525	2.15997	5.50794	1143
ENSG00000007866:E2.2-E3.1	0.66879	7.31567	3.55668	0.495804	12.6006	18.1905	1144
ENSG00000007866:E3.1-E6.1	0.688834	7.68007	3.52534	0.492949	13.5267	18.254	1145
ENSG00000007866:E6.1-E10.1	0.665784	7.11558	3.62055	0.496852	13.3135	17.6349	1146
ENSG00000007866:I4.1-E5.1	0.301964	4.46865	10.4873	0.507053	3.3575	8.69841	1147
ENSG00000007866:I8.1-E9.1	0.272124	4.34988	11.6692	0.500503	3.8066	8.4127	1148
ENSG00000007923:E33.41-E36.1	0.833937	7.88002	1.60362	0.494374	9.57818	23.6667	1149
ENSG00000007923:E36.87-E37.1	0.840957	8.22239	1.58577	0.508958	9.46517	23.8413	1150
ENSG00000007923:E39.1-E40.1	0.879393	8.35522	1.15109	0.499099	14.8507	24.619	1151
ENSG00000007923:E40.1-I41.2	0.882022	8.35687	1.14649	0.511789	16.3966	24.5873	1152
ENSG00000007933:E1.5_171090964-E2.1	0.0347286	0.996276	27.5017	0.486827	1.12863	0.904762	1153
ENSG00000007933:E2.1-E5.1	0.100515	2.23693	19.8062	0.502918	5.27575	2.71429	1154
ENSG00000007933:E8.2-E9.1	0.197343	3.5633	14.3955	0.495101	12.8887	4.98413	1155
ENSG00000007933:E9.1-E10.1	0.211198	3.7761	14.1194	0.494999	12.7449	5.42857	1156
ENSG00000007944:E2.1-E3.1	0.69834	7.61544	3.30003	0.50526	8.21184	19.0794	1157
ENSG00000007944:E6.1-E7.1	0.746338	7.55976	2.50727	0.49669	9.27598	20.4762	1158
ENSG00000007968:E3.1-E4.1	0.0197936	0.703287	33.7319	0.495622	0.326821	0.428571	1159
ENSG00000007968:E3.1_23521843-E4.1	0.00455576	0.156971	30.0844	0.490535	0.0337429	0	1160
ENSG00000008018:E3.1-E4.1	0.941018	9.8051	0.627673	0.487749	106.047	24.9683	1161
ENSG00000008083:E1.1-E3.1	0.165119	3.2874	16.3796	0.509896	1.93474	3.93651	1162
ENSG00000008083:E11.2-E12.1	0.228609	3.97915	13.5734	0.491724	2.23549	5.55556	1163
ENSG00000008083:E3.1-E5.1	0.132351	2.59348	17.7283	0.496344	1.52363	2.85714	1164
ENSG00000008083:E5.1-E7.1	0.167509	3.09988	15.8764	0.506731	1.73165	3.84127	1165
ENSG00000008083:I3.1_15401017-E5.1	0.00503538	0.148341	29.3691	0.489364	0.0331278	0	1166
ENSG00000008083:I6.1_15416207-E7.1	0.00475857	0.153423	30.5732	0.488539	1e-05	0	1167
ENSG00000008086:E22.2-E24.1	0.0351634	0.976086	27.9506	0.506089	0.578254	0.714286	1168
ENSG00000008086:E22.2-I23.1_18623879	0.00628927	0.179908	30.0307	0.488464	0.123607	0.015873	1169
ENSG00000008118:E1.2-E2.1	0.0931478	2.14568	21.1998	0.500078	0.875468	3.06349	1170
ENSG00000008118:E1.2-I1.1_209590972	0.00606772	0.178759	29.3592	0.50954	0.0463977	0.015873	1171
ENSG00000008118:E10.2-E11.1	0.143365	2.82255	16.4674	0.491352	1.9432	4.60317	1172
ENSG00000008118:E9.1-E10.1	0.131401	2.77418	17.799	0.498653	1.69561	4.47619	1173
ENSG00000008128:E1.2-E2.2	0.827424	7.96204	1.68537	0.494839	9.93782	23.0159	1174
ENSG00000008128:E1.5-E2.2	0.0526741	1.5676	27.5581	0.500891	1.10591	1.19048	1175
ENSG00000008128:E1.6-E2.2	0.0825775	2.12007	23.2249	0.496964	1.41901	2.01587	1176
ENSG00000008128:E10.1-E10.1_1708242	0.0250411	0.828756	33.8182	0.491432	0.453606	0.555556	1177
ENSG00000008128:E10.1-E11.2_1707578	0.00529658	0.15416	29.4559	0.505505	0.0421642	0	1178
ENSG00000008128:E10.2_1708184-E12.1	0.00674785	0.24749	31.8636	0.497849	0.0886385	0.0634921	1179
ENSG00000008128:E11.1-E11.2_1707578	0.00516987	0.162955	29.768	0.51392	0.316924	0	1180
ENSG00000008128:E11.4-E12.1	0.89627	8.37014	0.927026	0.502957	33.3683	24.9048	1181
ENSG00000008128:E13.14-E13.16	0.839317	7.48034	1.4108	0.500539	12.075	23.7937	1182
ENSG00000008128:E13.19-E14.2	0.846059	8.32906	1.52936	0.512432	11.4147	23.6825	1183
ENSG00000008128:E13.3_1704776-E15.1	0.0260966	0.922715	33.8388	0.506502	0.654021	0.571429	1184
ENSG00000008128:E15.1-E13.10_1704470	0.00649841	0.183019	29.8565	0.491581	0.0499102	0.015873	1185
ENSG00000008128:E19.1-I14.1	0.103848	2.41156	20.1598	0.495188	1.34964	2.95238	1186
ENSG00000008128:E2.2-E2.4	0.432332	6.00411	7.98212	0.499761	3.3678	11.4762	1187
ENSG00000008128:E2.2-E3.2	0.891024	8.35906	1.03254	0.498578	19.4043	24.7778	1188
ENSG00000008128:E4.2-E5.1	0.80446	7.72014	1.90521	0.510405	9.86175	22.5397	1189
ENSG00000008128:E4.2-ENSG00000268575:E7.1	0.0782324	2.0886	23.8137	0.505756	1.02444	2.44444	1190
ENSG00000008128:E5.2-E6.1	0.0778838	1.91088	22.1303	0.495873	1.22294	1.69841	1191
ENSG00000008128:E7.1-I6.1_1709912	0.0047469	0.157175	29.8209	0.49865	0.109327	0	1192
ENSG00000008128:E7.2-E8.1	0.239057	4.30711	13.6801	0.503553	2.57036	5.92063	1193
ENSG00000008128:E7.2-I7.1	0.359419	5.26358	9.4585	0.507999	3.93398	10.3651	1194
ENSG00000008128:E8.1-E8.1_1709086	0.0308603	1.06044	31.9889	0.499174	0.490226	0.857143	1195
ENSG00000008128:E9.1-I8.1	0.0867517	2.07749	22.8398	0.498018	1.54339	2.38095	1196
ENSG00000008128:E9.2_1708768-E11.1	0.0360662	1.2186	31.0412	0.496133	0.537742	1.14286	1197
ENSG00000008128:I12.1_1705365-E14.1	0.00561295	0.150648	29.0613	0.503541	0.0119483	0	1198
ENSG00000008128:I14.1-E20.1	0.166555	3.20325	16.4653	0.511697	1.71875	4.77778	1199
ENSG00000008128:I6.1_1709736-E8.1	0.00589776	0.209309	31.8196	0.49918	0.107767	0.031746	1200
ENSG00000008128:I7.1-E8.1	0.39417	5.54172	8.52711	0.498418	4.72767	11.2063	1201
ENSG00000008128:I8.1-E10.1	0.129879	2.79255	18.6835	0.496523	1.86606	3.71429	1202
ENSG00000008130:E11.3-E11.12	0.900947	8.43531	1.02783	0.504304	18.8921	24.7937	1203
ENSG00000008130:E12.2-E13.1	0.885381	8.38619	1.0497	0.499435	24.0269	24.9048	1204
ENSG00000008130:E13.1-E14.3	0.898797	8.64959	0.971202	0.497048	23.9177	24.9206	1205
ENSG00000008130:E15.10-E16.1	0.900412	8.43699	0.946903	0.503864	28.622	24.8889	1206
ENSG00000008130:E16.1-E17.1	0.906927	8.79664	0.913721	0.493488	34.5327	24.9683	1207
ENSG00000008130:E16.1-E17.1_1753054	0.0666401	1.88033	26.1233	0.510317	0.838265	2.33333	1208
ENSG00000008130:E2.3-E6.1	0.0768673	1.79488	21.98	0.508498	1.52983	1.79365	1209
ENSG00000008130:E5.3-E6.1	0.798089	7.8569	1.9946	0.502798	8.31211	22.1905	1210
ENSG00000008130:E5.3-E6.1_1765390	0.00524858	0.153132	29.4572	0.489711	0.000356022	0	1211
ENSG00000008130:E7.1-E11.1	0.890933	8.1612	0.973791	0.491179	22.1295	24.9048	1212
ENSG00000008130:E7.2_1761891-E11.1	0.0959422	2.27188	21.9268	0.496067	1.13385	2.87302	1213
ENSG00000008196:E1.1-E2.2	0.00549385	0.151768	28.9734	0.500569	0.0522073	0	1214
ENSG00000008196:E1.1-E3.1	0.0147505	0.489299	32.6323	0.500905	0.29492	0.238095	1215
ENSG00000008196:E2.2-E3.1	0.0432922	1.22371	26.8621	0.498664	0.465106	1.2381	1216
ENSG00000008256:E1.1-E10.1	0.329267	5.08861	10.2957	0.501217	2.85663	8.61905	1217
ENSG00000008256:E10.1-E12.1	0.580322	7.0417	5.19509	0.501221	4.8779	15.7302	1218
ENSG00000008256:E13.2-E14.1	0.678391	7.71622	3.71868	0.498312	6.39406	18.2381	1219
ENSG00000008256:E14.1-E15.1	0.604174	6.93971	4.54399	0.50841	5.38444	16.8413	1220
ENSG00000008256:E15.1-E19.1	0.711603	7.56321	2.97239	0.501758	7.16769	19.9683	1221
ENSG00000008256:I1.1_6256496-E10.1	0.00506072	0.152788	29.4361	0.502988	0.0172832	0	1222
ENSG00000008256:I1.1_6257736-E10.1	0.0049937	0.150987	29.5079	0.496103	0.00488649	0	1223
ENSG00000008277:E2.2-E4.1	0.0392995	1.16809	29.1	0.503161	0.474401	1	1224
ENSG00000008277:E31.2-E32.1	0.00611558	0.189526	29.3977	0.497784	0.169212	0.015873	1225
ENSG00000008277:E31.2-E34.1	0.0131417	0.407772	30.7221	0.495265	0.252086	0.15873	1226
ENSG00000008277:E31.2-E35.1	0.0855824	2.06662	21.7058	0.497781	1.01078	2.28571	1227
ENSG00000008277:E34.1-E35.1	0.0106065	0.393197	34.4177	0.50259	0.284958	0.15873	1228
ENSG00000008282:E6.2-E8.1	0.905678	7.95706	0.835843	0.494783	35.9892	24.6825	1229
ENSG00000008283:E1.8-E8.2	0.461744	6.08385	7.18547	0.495067	4.94224	12.1746	1230
ENSG00000008283:E12.3-E13.2	0.773852	7.70812	2.29164	0.507257	15.3679	21.0159	1231
ENSG00000008283:E13.7_63434250-E13.13	0.0112728	0.381918	32.7635	0.500009	0.0350579	0.174603	1232
ENSG00000008283:E2.1-E8.2	0.205213	3.68661	14.202	0.497761	1.82845	5.28571	1233
ENSG00000008283:E8.4-E10.1	0.708794	7.56017	3.07979	0.504028	12.1479	19.254	1234
ENSG00000008283:E9.1-E10.1	0.00921067	0.27252	30.3147	0.506242	0.153276	0.0793651	1235
ENSG00000008294:E1.2-E2.1	0.626827	7.15807	4.38454	0.496392	5.24093	16.873	1236
ENSG00000008294:E10.2-E13.1	0.826714	7.96817	1.60497	0.49366	11.9231	23.3968	1237
ENSG00000008294:E13.1-E16.1	0.82524	7.97959	1.73276	0.499311	10.166	22.8254	1238
ENSG00000008294:E16.1-E17.1	0.816857	7.86909	1.7906	0.501636	10.6553	22.8889	1239
ENSG00000008294:E17.1-E18.1	0.843753	8.01092	1.52505	0.496752	12.7862	23.5238	1240
ENSG00000008294:E18.1-E19.1	0.834685	8.18095	1.62402	0.510728	12.3361	23.3968	1241
ENSG00000008294:E19.5-E20.1	0.835161	7.87256	1.51987	0.507509	12.5998	23.5556	1242
ENSG00000008294:E2.2-E3.1	0.701772	7.34158	3.13427	0.49637	7.23577	19.3016	1243
ENSG00000008294:E20.1-E22.2	0.841998	7.67573	1.44878	0.491931	13.2901	23.6508	1244
ENSG00000008294:E22.2-E23.1	0.836969	8.0427	1.53151	0.502124	12.7468	23.5556	1245
ENSG00000008294:E23.1-E24.2	0.845338	8.17692	1.47783	0.506996	12.4528	23.619	1246
ENSG00000008294:E24.2-E25.1	0.859054	8.05562	1.35028	0.495696	14.9756	24	1247
ENSG00000008294:E25.1-E26.2	0.856356	8.03118	1.36009	0.501159	13.9459	24	1248
ENSG00000008294:E26.3-E27.2	0.871032	8.70751	1.33519	0.501987	13.1558	24.1111	1249
ENSG00000008294:E27.3-E29.1	0.871755	8.14577	1.1759	0.490783	16.3424	24.2857	1250
ENSG00000008294:E27.3-E29.2_50989824	0.0104004	0.318799	31.2636	0.492556	0.171859	0.111111	1251
ENSG00000008294:E29.2-E30.1	0.86694	8.12396	1.20676	0.501005	15.0807	24.2063	1252
ENSG00000008294:E3.2-E4.2	0.651548	7.59619	3.91498	0.48298	5.82461	17.6508	1253
ENSG00000008294:E30.1-E31.1	0.86988	8.03887	1.23378	0.495559	14.1767	24.1587	1254
ENSG00000008294:E31.2-E32.1	0.885737	8.22256	1.07015	0.499236	17.1095	24.4603	1255
ENSG00000008294:E32.1-E33.1	0.877481	7.76108	1.09561	0.501595	15.8535	24.4762	1256
ENSG00000008294:E33.1-E34.1	0.880994	8.57649	1.13475	0.506071	18.2889	24.5714	1257
ENSG00000008294:E34.1-E35.1	0.87362	8.21747	1.15849	0.508078	16.2171	24.5397	1258
ENSG00000008294:E35.1-E36.1	0.702607	7.4888	3.17611	0.503626	8.21554	19.2063	1259
ENSG00000008294:E35.1-E37.2	0.545912	6.92046	5.70915	0.49785	6.36195	14.9048	1260
ENSG00000008294:E36.1-E37.2	0.619113	7.02041	4.36578	0.509909	6.47905	16.9841	1261
ENSG00000008294:E37.3-E38.1	0.896659	8.71783	1.00606	0.501183	26.095	24.7778	1262
ENSG00000008294:E38.1-I39.2	0.894306	8.19579	0.990417	0.48782	23.8547	24.6667	1263
ENSG00000008294:E39.6-I39.1	0.104097	2.46954	20.9007	0.489791	1.3246	2.92063	1264
ENSG00000008294:E4.2-E6.1	0.714135	7.64044	3.09151	0.507371	6.85558	19.4762	1265
ENSG00000008294:E5.2-E6.1	0.199802	3.53409	13.9876	0.498272	1.78468	5.68254	1266
ENSG00000008294:E6.1-E8.1	0.0861492	2.08894	22.0207	0.495952	1.34703	1.92063	1267
ENSG00000008294:E6.1-E9.1	0.758784	7.91784	2.45784	0.508681	7.29712	21.2698	1268
ENSG00000008294:E8.1-E9.1	0.197353	3.77814	14.9647	0.50147	1.89239	4.68254	1269
ENSG00000008294:E9.2-E10.2	0.810279	8.07811	1.81173	0.492751	10.5073	22.873	1270
ENSG00000008294:I39.1-E40.1	0.126828	2.73428	19.3528	0.499226	1.46231	3.46032	1271
ENSG00000008300:E12.1-E13.1	0.0578468	1.55392	24.3537	0.483841	0.420213	1.80952	1272
ENSG00000008300:E23.1-E24.1	0.113459	2.42745	18.6444	0.499955	0.725748	3.09524	1273
ENSG00000008300:E28.1-E29.1_48643680	0.0560088	1.44522	25.0265	0.506105	0.380521	1.66667	1274
ENSG00000008300:E28.1-E29.2	0.110601	2.39471	19.1188	0.505385	0.71749	3.20635	1275
ENSG00000008311:E22.1-E23.1	0.150589	3.21783	18.0726	0.500572	1.85645	3.79365	1276
ENSG00000008311:E22.1-I22.1	0.127322	2.65807	18.5887	0.494307	1.54059	4	1277
ENSG00000008311:E23.1-E24.1	0.140519	3.03144	18.5706	0.493356	1.70178	3.65079	1278
ENSG00000008311:E23.1-I23.1	0.0737908	1.89697	23.6711	0.495604	0.88217	2.31746	1279
ENSG00000008311:E24.2-E25.1	0.506197	6.62106	6.36627	0.501749	5.28064	13.7778	1280
ENSG00000008311:E30.2-E31.1	0.337291	5.06517	9.838	0.492153	3.95684	9.09524	1281
ENSG00000008311:E30.2-E32.2	0.646045	7.3421	4.0076	0.504125	6.96249	17.6984	1282
ENSG00000008311:E31.2-E32.2	0.339148	5.04895	9.78438	0.506855	4.03519	8.98413	1283
ENSG00000008311:E33.2-E35.1	0.710431	7.62045	3.04409	0.495563	10.1352	19.8413	1284
ENSG00000008311:E7.2-E8.3	0.246291	4.18281	13.155	0.514536	2.33733	6.09524	1285
ENSG00000008311:I22.1-E23.1	0.181425	3.38386	15.5068	0.496032	2.0001	5.53968	1286
ENSG00000008311:I23.1-E24.1	0.0699379	1.90116	24.6414	0.506901	0.883417	2.28571	1287
ENSG00000008382:E10.3-E11.4	0.87912	7.79052	1.02227	0.493075	18.2604	24.746	1288
ENSG00000008382:E11.5-E12.2	0.878069	8.27701	1.14748	0.507513	15.4119	24.619	1289
ENSG00000008382:E3.3-E4.2	0.83524	7.90145	1.50541	0.492603	8.49081	23.8095	1290
ENSG00000008382:E6.3-E7.2	0.874257	8.28539	1.20378	0.489423	13.4356	24.5873	1291
ENSG00000008382:E7.3-E8.2	0.863575	8.20758	1.2986	0.496382	11.9402	24.4603	1292
ENSG00000008382:E8.3-E9.2	0.840693	7.66234	1.41782	0.500482	10.4722	24.0952	1293
ENSG00000008382:E8.3-E9.3	0.0582607	1.52661	25.7118	0.501835	1.01585	1.15873	1294
ENSG00000008394:E2.6-E7.1	0.878622	7.85883	1.10058	0.508492	112.791	23.1111	1295
ENSG00000008394:E7.2-E8.2	0.907323	8.74063	0.89324	0.509538	163.616	24	1296
ENSG00000008394:E8.2-E10.2	0.91497	8.97807	0.798155	0.499582	203.13	24.2063	1297
ENSG00000008405:E1.2-E6.1	0.716723	7.23057	2.86859	0.507745	6.64336	19.873	1298
ENSG00000008405:E13.2-I14.2	0.835757	8.19772	1.60612	0.502458	10.8729	23.6508	1299
ENSG00000008405:E14.1-E15.1	0.84578	8.31098	1.50313	0.497142	10.9879	23.6984	1300
ENSG00000008405:E14.1-E15.1_106992886	0.00885492	0.317375	32.0402	0.491303	0.133358	0.111111	1301
ENSG00000008405:E15.1-E16.1	0.81677	8.03972	1.76874	0.495234	9.21072	23.0317	1302
ENSG00000008405:I15.1-E16.1	0.191899	3.68716	16.0273	0.496088	3.55926	6.1746	1303
ENSG00000008441:E1.2-E17.2	0.635135	7.14082	3.87993	0.508849	5.97384	18	1304
ENSG00000008441:E15.2-E17.2	0.142445	2.9173	17.1935	0.491194	1.27324	3.80952	1305
ENSG00000008441:E17.6-E37.1	0.868321	8.57534	1.25601	0.494694	27.3795	23.6984	1306
ENSG00000008441:E40.1-E41.1	0.826129	8.3994	1.69672	0.497565	15.7179	23.0159	1307
ENSG00000008441:E40.1-E42.1	0.72396	7.298	2.84292	0.500149	9.28731	20.0317	1308
ENSG00000008441:E41.1-E42.1	0.846815	8.03766	1.38802	0.513067	18.5263	23.5714	1309
ENSG00000008441:E42.2-E44.1	0.879931	8.24674	1.15284	0.506447	27.3238	24.1905	1310
ENSG00000008441:E44.1-I45.2	0.895603	8.10778	0.971002	0.49602	33.4008	24.5079	1311
ENSG00000008513:E1.6-E3.1	0.00535909	0.156036	30.1447	0.499496	0.0989541	0	1312
ENSG00000008513:E1.6-E4.1	0.356662	5.53093	9.56086	0.499061	4.1327	9.39683	1313
ENSG00000008513:E2.1-E3.1	0.0151494	0.536084	33.6234	0.512155	0.411292	0.285714	1314
ENSG00000008513:E4.1-E7.4	0.310816	4.87662	10.6922	0.501735	3.71401	7.69841	1315
ENSG00000008513:E4.1-I6.1_133507321	0.00767568	0.262462	31.8465	0.510115	0.188192	0.0634921	1316
ENSG00000008513:E7.4-E11.2	0.410975	5.87868	8.36344	0.506675	5.14579	10.5873	1317
ENSG00000008516:E10.1-E11.1	0.0677131	1.72944	23.6043	0.505911	3.17426	1.65079	1318
ENSG00000008516:E11.2-E12.1	0.0593096	1.44121	23.6983	0.496922	2.41689	1.42857	1319
ENSG00000008516:E12.1-E13.1	0.0655125	1.6202	23.2488	0.487514	2.70254	1.55556	1320
ENSG00000008516:E12.1-ENSG00000008517:E1.31	0.0251238	0.88992	34.6213	0.504133	0.522186	0.698413	1321
ENSG00000008516:E8.2-E9.1	0.0566756	1.48003	23.9742	0.502335	2.77865	1.44444	1322
ENSG00000008516:E9.1-E10.1	0.0709429	1.79831	22.8199	0.507137	4.1493	1.8254	1323
ENSG00000008516:I6.1_3053801-ENSG00000008517:E4.1	0.0120898	0.366084	32.3981	0.500284	0.194799	0.15873	1324
ENSG00000008517:E1.11-E1.31	0.651694	7.16924	3.76365	0.512647	18.814	17.4286	1325
ENSG00000008517:E1.26-E1.31	0.640676	7.32189	4.08971	0.490548	35.2826	16.7302	1326
ENSG00000008517:E1.27-E2.1	0.0686276	1.85558	24.6334	0.504626	4.24093	2.28571	1327
ENSG00000008517:E1.32-I2.2	0.890868	8.48769	1.02862	0.495206	98.0863	24.1111	1328
ENSG00000008517:E2.1-E2.4	0.876051	8.06176	1.14484	0.500091	82.6478	23.6984	1329
ENSG00000008517:E2.4-E2.9	0.891735	8.38504	1.01503	0.501595	102.17	23.9841	1330
ENSG00000008517:E3.2-E4.1	0.921603	8.42044	0.763107	0.501791	147.356	24.6667	1331
ENSG00000008710:E1.1-E2.1	0.76235	8.21985	2.54694	0.499889	10.3131	20.9365	1332
ENSG00000008710:E10.1-E11.1	0.806332	7.67081	1.83451	0.508319	14.6996	22.6349	1333
ENSG00000008710:E10.1-I10.1_2115124	0.0142675	0.509449	34.5767	0.49391	0.0792066	0.333333	1334
ENSG00000008710:E11.2-E13.1	0.649232	7.3144	3.9522	0.490046	7.67171	17.9048	1335
ENSG00000008710:E12.1-E13.1	0.00493368	0.155622	31.5381	0.518308	0.119652	0	1336
ENSG00000008710:E13.2-E14.4	0.773902	7.27493	2.14385	0.503927	11.3913	21.9524	1337
ENSG00000008710:E13.2_2113157-E14.4	0.113511	2.53801	19.5734	0.499096	1.30279	2.95238	1338
ENSG00000008710:E15.1-E16.1	0.6773	7.51052	3.62701	0.497699	8.58679	18.4762	1339
ENSG00000008710:E16.8-E17.1	0.718108	7.51025	3.00304	0.495511	10.5537	20.0635	1340
ENSG00000008710:E17.1-E19.1	0.74793	7.52799	2.63042	0.511309	10.9197	20.5714	1341
ENSG00000008710:E2.1-E3.1	0.844366	7.918	1.49543	0.500819	19.3547	23.127	1342
ENSG00000008710:E20.10-E21.1	0.708398	7.69989	3.12599	0.505705	11.735	19.4286	1343
ENSG00000008710:E20.10-E21.1_2105935	0.0294638	0.896443	29.5604	0.492857	0.292909	0.84127	1344
ENSG00000008710:E20.6-E20.8	0.733554	7.55822	2.60156	0.510168	10.9415	20.3968	1345
ENSG00000008710:E21.1-E21.4	0.0583727	1.48589	24.0861	0.495123	1.10873	1.39683	1346
ENSG00000008710:E21.1-E21.5	0.782159	8.03521	2.21133	0.500856	12.8034	21.9683	1347
ENSG00000008710:E21.8-E22.1	0.890245	8.25552	1.05539	0.507912	40.2572	24.127	1348
ENSG00000008710:E21.8-E22.1_2104631	0.0465299	1.32828	27.6949	0.513652	0.463868	1.33333	1349
ENSG00000008710:E23.11-E23.16	0.803759	7.76228	1.96572	0.497919	16.0955	21.9841	1350
ENSG00000008710:E23.3-E23.6	0.0291393	0.898494	28.9379	0.488196	0.42324	0.698413	1351
ENSG00000008710:E24.1-E25.1	0.820663	8.49739	1.87626	0.505143	17.7547	22.3968	1352
ENSG00000008710:E24.1_2102399-E25.1	0.20547	3.71105	14.2988	0.503504	1.98395	5.39683	1353
ENSG00000008710:E27.4-E28.1	0.843408	7.74024	1.45218	0.514238	20.7572	23.3175	1354
ENSG00000008710:E28.1-E29.2	0.850493	8.06405	1.427	0.495245	19.9761	23.3333	1355
ENSG00000008710:E28.5-I28.1	0.060143	1.72934	26.4496	0.512499	0.595209	2.03175	1356
ENSG00000008710:E29.2-E29.6	0.769765	7.72528	2.28533	0.50505	15.2643	21.746	1357
ENSG00000008710:E29.2-E29.7	0.59056	7.00166	4.83493	0.49148	6.70291	16.3651	1358
ENSG00000008710:E29.8-E30.1	0.821032	8.43395	1.84995	0.513831	19.0871	22.4127	1359
ENSG00000008710:E3.1-E4.1	0.854819	8.40577	1.49416	0.513157	23.6327	23.1111	1360
ENSG00000008710:E30.1-E31.1	0.822098	7.66218	1.64552	0.509617	19.8451	22.6984	1361
ENSG00000008710:E30.1-E31.1_2097221	0.0314603	0.904706	30.0334	0.502435	0.228287	0.84127	1362
ENSG00000008710:E34.1-E35.1	0.834585	7.79432	1.48955	0.500882	21.9268	23.2857	1363
ENSG00000008710:E34.2-I34.1	0.541503	6.61724	5.6002	0.50432	6.99008	16.2698	1364
ENSG00000008710:E35.1-E35.6	0.832989	7.58985	1.53053	0.50482	23.4326	22.9841	1365
ENSG00000008710:E35.6-E36.1	0.832161	7.72373	1.52682	0.50603	23.685	23.254	1366
ENSG00000008710:E36.2-E36.6	0.854596	8.30017	1.43415	0.507918	25.2455	23.3016	1367
ENSG00000008710:E36.8-E37.1	0.769251	7.60615	2.26974	0.495366	14.7218	21.3175	1368
ENSG00000008710:E4.1-E5.1	0.842941	7.7379	1.3624	0.507915	24.8836	23.7619	1369
ENSG00000008710:E40.1-E41.1	0.875696	8.20909	1.13819	0.498843	31.9558	24.1429	1370
ENSG00000008710:E5.4-E6.1	0.805618	7.80289	1.87462	0.491501	12.5234	22.3016	1371
ENSG00000008710:E6.1-E7.1	0.58749	6.91749	4.8718	0.507492	5.39308	15.9841	1372
ENSG00000008710:E6.1-E7.2	0.0755781	1.76784	22.5383	0.492921	1.13512	1.66667	1373
ENSG00000008710:E6.1-E8.1	0.0130373	0.4281	32.1745	0.481953	0.374545	0.15873	1374
ENSG00000008710:E7.2-E8.1	0.504341	6.53366	6.35802	0.500956	4.4438	13.8571	1375
ENSG00000008710:E8.2-E9.1	0.758321	7.73863	2.48449	0.493566	10.34	21.1111	1376
ENSG00000008710:I29.1-E30.1	0.21937	3.85885	14.1426	0.518415	1.86617	6.7619	1377
ENSG00000008710:I34.1-E35.1	0.503154	6.49563	6.19832	0.495212	5.75762	15.0635	1378
ENSG00000008710:I4.1-E5.1	0.1216	2.68674	19.212	0.495806	1.19239	3.88889	1379
ENSG00000008735:E10.1-E12.1	0.322017	4.70632	9.71692	0.504367	14.8054	8.87302	1380
ENSG00000008735:E4.1-E5.1	0.233154	3.77204	12.5374	0.491987	4.90266	6.44444	1381
ENSG00000008735:E4.1-E5.1_50603838	0.0812287	1.92256	21.5769	0.506924	0.360268	2.74603	1382
ENSG00000008735:I11.1_50610015-E12.1	0.0339661	1.01756	29.6756	0.507201	0.107523	0.968254	1383
ENSG00000008838:E12.4-E13.2	0.873009	8.47983	1.22891	0.492877	15.7366	24.4921	1384
ENSG00000008838:E13.2-E14.1	0.86549	8.36138	1.26935	0.498047	13.9579	24.381	1385
ENSG00000008838:E26.1-E28.5	0.906095	9.05867	0.939842	0.508367	32.3397	24.7143	1386
ENSG00000008838:E26.1-E28.5_40020350	0.618543	7.21969	4.5954	0.506678	4.5519	16.9365	1387
ENSG00000008838:E3.7-E4.3	0.00593991	0.169429	28.5115	0.498753	0.587451	0	1388
ENSG00000008838:E3.7-E4.5	0.315059	5.05241	10.6887	0.523165	2.66037	8.20635	1389
ENSG00000008838:E3.7-E4.6	0.261992	4.50979	12.5909	0.490492	2.35776	6.93651	1390
ENSG00000008838:E8.7-E10.5	0.804215	8.18303	1.97245	0.489482	6.69246	22.6667	1391
ENSG00000008838:E8.7-E9.1	0.147469	2.9526	17.2409	0.498235	1.80608	3.5873	1392
ENSG00000008838:E9.1-E10.1	0.0543522	1.3628	24.3909	0.505885	0.89362	1.1746	1393
ENSG00000008838:E9.1-E10.5	0.0685999	1.65181	22.9786	0.498881	1.00304	1.63492	1394
ENSG00000008853:E6.2-E8.1	0.372301	5.5246	9.26119	0.497931	4.34888	9.95238	1395
ENSG00000008853:E7.1-I7.1	0.0262897	0.881601	31.0325	0.493644	0.371377	0.761905	1396
ENSG00000008853:E8.1-E9.1	0.50108	6.47405	6.53254	0.501892	6.40646	13.4444	1397
ENSG00000008853:E8.2-I8.1	0.00803992	0.226585	31.6124	0.49259	0.168364	0.047619	1398
ENSG00000008853:E9.1-E10.1	0.521578	6.6565	6.03528	0.511729	7.04636	14.3651	1399
ENSG00000008853:E9.1-I9.1	0.0210135	0.692308	32.9902	0.487154	0.656475	0.444444	1400
ENSG00000008853:I7.1-E8.1	0.0106252	0.355085	33.8701	0.504435	0.255603	0.142857	1401
ENSG00000008869:E19.1-E20.1	0.597396	7.25841	4.93098	0.485186	4.54526	16.3175	1402
ENSG00000008869:E19.1-E20.1_37040412	0.00467522	0.153811	29.8277	0.501408	0.0733109	0	1403
ENSG00000008869:E24.1-E25.1	0.690947	7.55561	3.31599	0.498402	5.31143	19.1905	1404
ENSG00000008869:E24.1-I24.1_37022670	0.00526032	0.154179	29.9921	0.500337	0.0172354	0	1405
ENSG00000008869:E27.2-E28.1	0.766259	7.77935	2.40429	0.507618	6.8335	21.6032	1406
ENSG00000008869:E33.1-E34.1	0.816724	7.5102	1.65129	0.496189	8.47785	23.1905	1407
ENSG00000008869:E33.1-E34.1_36990796	0.0145881	0.507596	33.4497	0.508234	0.879187	0.206349	1408
ENSG00000008869:E33.1-E35.1	0.230548	3.97951	13.3581	0.493525	2.42497	5.92063	1409
ENSG00000008869:E34.1-E35.1	0.81027	7.79219	1.88201	0.501645	7.74177	22.873	1410
ENSG00000008952:E1.7-E4.2	0.890983	8.20167	0.953475	0.506782	31.8039	24.7619	1411
ENSG00000008952:E11.2-I11.1	0.884609	8.20771	1.08759	0.494654	19.216	24.5556	1412
ENSG00000008952:E7.1-E9.1	0.900929	8.04993	0.906276	0.497491	33.0187	24.7937	1413
ENSG00000008952:I11.1-E12.1	0.882454	8.19862	1.08925	0.489856	20.4569	24.4762	1414
ENSG00000008988:E1.13-E1.17	0.96603	10.7477	0.409872	0.498872	1205.3	25	1415
ENSG00000008988:E1.23-I1.1	0.0203861	0.713825	33.1961	0.493994	0.22848	0.52381	1416
ENSG00000008988:E2.2-I2.1	0.0490514	1.38533	27.5891	0.49919	0.390769	1.52381	1417
ENSG00000008988:I1.1-E2.1	0.0343632	1.09768	31.1007	0.495635	0.287629	1.04762	1418
ENSG00000008988:I2.1-E3.1	0.093528	2.15308	21.1051	0.49179	0.529307	3.11111	1419
ENSG00000009307:E10.1-E11.1	0.778639	7.5908	2.24342	0.504703	7.6775	21.7937	1420
ENSG00000009307:E15.1-E16.1	0.928295	8.80133	0.646988	0.50561	112.219	24.9524	1421
ENSG00000009307:E2.9-E4.1	0.911724	8.41074	0.817536	0.507081	51.6405	24.7619	1422
ENSG00000009307:E25.2_114717863-ENSG00000213281:E2.1	0.0088714	0.292161	32.3624	0.499133	0.0298497	0.0952381	1423
ENSG00000009307:E4.2-E4.3_114749867	0.00862511	0.245646	30.9161	0.506375	0.00505723	0.0634921	1424
ENSG00000009307:E4.3-E8.2	0.91682	8.93463	0.821039	0.503417	58.4397	24.7937	1425
ENSG00000009307:E8.5-E9.1	0.914515	9.02154	0.81788	0.502501	73.6918	24.8413	1426
ENSG00000009307:E9.2-E10.1	0.814561	7.81393	1.8352	0.489281	8.97869	22.5714	1427
ENSG00000009307:E9.2-E11.1	0.924287	9.22273	0.759206	0.501557	76.5589	24.8571	1428
ENSG00000009335:E17.1-E18.1	0.839607	7.81909	1.50514	0.508664	10.0225	23.4603	1429
ENSG00000009335:E17.1-E18.1_157186837	0.00529961	0.151337	30.3319	0.503871	0.0095141	0	1430
ENSG00000009335:E2.6-E7.1	0.374468	5.52033	8.9955	0.498906	2.74843	9.55556	1431
ENSG00000009335:E22.1-E23.1	0.840194	8.01925	1.5169	0.508556	8.96532	23.1905	1432
ENSG00000009335:E23.1-E24.1	0.855401	8.19923	1.39906	0.507685	9.58727	23.8413	1433
ENSG00000009335:E26.1-E27.1	0.854139	8.35526	1.38577	0.499011	10.6871	24.254	1434
ENSG00000009335:E28.1-E29.1	0.870216	7.9796	1.16834	0.506663	12.5971	24.4762	1435
ENSG00000009335:E29.1-E30.2	0.869088	8.6145	1.28035	0.517307	11.6411	24.3968	1436
ENSG00000009335:E30.2-E31.1	0.874698	8.17873	1.17228	0.496113	12.7812	24.5079	1437
ENSG00000009335:E7.1-E9.1	0.404593	5.84408	8.59405	0.494396	3.02055	10.4921	1438
ENSG00000009335:E9.1-E10.1	0.671555	7.65632	3.76032	0.495271	5.55577	18.4286	1439
ENSG00000009413:E11.1-E12.1	0.0717222	1.8747	24.0388	0.49862	1.14572	1.66667	1440
ENSG00000009413:E17.2-E18.1	0.528015	6.71452	5.97992	0.493809	4.2929	14.0794	1441
ENSG00000009413:E18.1-E19.1	0.466283	6.45958	7.25575	0.496581	3.83282	12.2381	1442
ENSG00000009413:E18.1-I18.1_111365042	0.0130526	0.457415	34.9554	0.506115	0.458135	0.206349	1443
ENSG00000009413:E2.5-E3.1	0.00486981	0.16579	29.4864	0.501858	0.282123	0	1444
ENSG00000009413:E2.5-E5.1	0.0136949	0.443504	31.3419	0.51889	0.455592	0.15873	1445
ENSG00000009413:E27.1-E28.1	0.705127	7.58184	3.21795	0.498344	6.38188	19.4762	1446
ENSG00000009413:E29.1-E30.3	0.712738	7.65098	3.08326	0.493202	6.22709	19.6825	1447
ENSG00000009413:E3.1-E5.1	0.00792175	0.281459	33.1771	0.505892	0.477859	0.0634921	1448
ENSG00000009413:E30.3-E31.1	0.77222	7.50378	2.24556	0.494481	8.63596	21.7143	1449
ENSG00000009413:E31.1-E32.1	0.781564	8.00581	2.20173	0.502717	9.14207	22.0159	1450
ENSG00000009413:E32.1-E33.1	0.7485	7.83317	2.60512	0.48721	7.62093	20.9365	1451
ENSG00000009413:E33.1-E36.1	0.802168	7.76841	1.89127	0.50045	10.836	22.7778	1452
ENSG00000009413:I18.1_111364944-E19.1	0.0169909	0.572146	33.145	0.493494	0.471299	0.301587	1453
ENSG00000009413:I27.1_111330186-E28.1	0.0136882	0.512188	33.5927	0.511582	0.345564	0.238095	1454
ENSG00000009780:E6.2-E7.1	0.255566	4.36653	12.3309	0.508104	2.66858	6.5873	1455
ENSG00000009780:E6.2-E8.1	0.0206279	0.649392	32.31	0.509356	1.22017	0.269841	1456
ENSG00000009780:E7.1-E8.1	0.381573	5.67432	9.43051	0.502549	3.14007	9.4127	1457
ENSG00000009780:E9.1-E10.1	0.00453839	0.153594	28.3927	0.48928	0.0917533	0	1458
ENSG00000009780:E9.1-E11.1	0.533298	6.78019	5.8841	0.506011	3.85987	14.4444	1459
ENSG00000009790:E1.5-E4.1	0.064454	1.68256	23.5454	0.507773	1.23746	1.55556	1460
ENSG00000009790:E1.5-E4.1_209759037	0.00641483	0.182482	29.5921	0.499718	0.0389743	0.015873	1461
ENSG00000009790:E10.1-E13.1	0.106748	2.28229	19.3533	0.508252	1.9188	2.57143	1462
ENSG00000009790:E12.4-E13.1	0.0652453	1.68118	23.9515	0.503942	1.27859	1.65079	1463
ENSG00000009790:E12.4-E13.1_209772954	0.00934143	0.308459	32.9136	0.492755	0.0285936	0.126984	1464
ENSG00000009790:E13.1-E15.2	0.179414	3.38911	15.2996	0.50649	3.08711	4.52381	1465
ENSG00000009790:E15.4-E18.1	0.113184	2.48221	19.5149	0.500154	1.85547	2.95238	1466
ENSG00000009790:E18.4-E19.1	0.196531	3.74541	15.0241	0.490764	3.29671	4.85714	1467
ENSG00000009790:E19.1-E21.1	0.17405	3.24667	15.3925	0.495777	2.9054	4.31746	1468
ENSG00000009790:E21.2-E23.1	0.0738388	1.80622	22.8416	0.494658	1.49648	1.85714	1469
ENSG00000009790:E23.1-E24.4	0.102569	2.33414	20.2819	0.503792	1.88992	2.46032	1470
ENSG00000009790:E5.3-E6.1	0.0116116	0.399854	33.5195	0.50324	0.18925	0.174603	1471
ENSG00000009790:E5.4-E6.1	0.0587668	1.47794	24.1073	0.496806	1.03606	1.38095	1472
ENSG00000009790:I16.1-E17.1	0.0273085	0.83503	30.2688	0.499884	0.471901	0.777778	1473
ENSG00000009790:I19.2-I23.1	0.0490847	1.44841	27.7141	0.504784	0.578282	1.57143	1474
ENSG00000009830:E1.3-E5.1	0.317241	5.00899	10.9995	0.507876	2.81981	7.60317	1475
ENSG00000009830:E10.2-E11.1	0.446882	6.29364	7.84612	0.508397	3.53094	11.9206	1476
ENSG00000009830:E12.1-E14.1	0.602783	7.12436	4.72993	0.506149	4.65481	16.5079	1477
ENSG00000009830:E14.1-E15.2	0.662381	7.27826	3.62235	0.499132	5.78154	18.8889	1478
ENSG00000009830:E15.3-E16.1	0.731776	7.9437	2.91726	0.50056	6.67238	20.2857	1479
ENSG00000009830:E16.1-E18.1	0.00452075	0.161729	30.4762	0.494168	0.30617	0	1480
ENSG00000009830:E16.1-E19.2	0.683192	7.39128	3.38259	0.502973	6.0072	19.5714	1481
ENSG00000009830:E18.1-E19.2	0.0170598	0.540405	29.5177	0.497135	0.664789	0.269841	1482
ENSG00000009830:E19.3-E20.1	0.734894	7.41388	2.74806	0.494217	6.94265	20.5556	1483
ENSG00000009830:E20.3-E21.1	0.718685	7.76944	3.08822	0.505966	6.17907	19.9683	1484
ENSG00000009830:E21.2-E22.2	0.723256	7.57806	2.98663	0.502923	6.32575	20.0794	1485
ENSG00000009830:E22.3-E23.1	0.796714	7.75321	1.98831	0.495574	8.75597	22.1746	1486
ENSG00000009830:E23.1-E24.1	0.756608	7.78662	2.50926	0.506963	7.68013	21.1111	1487
ENSG00000009830:E24.2-I25.2	0.772668	7.29863	2.02098	0.502402	8.51755	22.3175	1488
ENSG00000009830:E25.2-E26.3	0.439377	6.17704	7.69523	0.502367	3.44174	11.8254	1489
ENSG00000009830:E27.1-E28.1	0.784254	7.76983	2.09078	0.498264	8.97868	22.4127	1490
ENSG00000009830:E5.1-E7.3	0.484275	6.56278	7.02109	0.497405	3.71321	12.873	1491
ENSG00000009830:E7.4-E8.1	0.539307	7.01115	5.97462	0.503002	3.94983	14.4762	1492
ENSG00000009830:E8.4-E9.1	0.586702	6.78483	4.90439	0.507237	4.52981	15.8413	1493
ENSG00000009830:E9.1-E10.1	0.421487	5.91874	7.99305	0.495036	3.3132	11.4127	1494
ENSG00000009830:I10.2-E12.1	0.541295	6.78666	5.97147	0.495116	4.0749	14.3175	1495
ENSG00000009830:I25.2-E27.1	0.775785	7.99657	2.27626	0.501858	8.24157	21.6508	1496
ENSG00000009844:E6.1-E7.1	0.859477	8.14387	1.35038	0.506335	11.1516	24.4286	1497
ENSG00000009844:E6.1-E7.1_142204020	0.00508416	0.154408	28.1132	0.505013	0.00669123	0	1498
ENSG00000009844:E7.1-E8.1	0.86617	8.14436	1.29117	0.506504	12.7154	24.6032	1499
ENSG00000009950:E11.3-E12.1	0.547102	6.75309	5.83298	0.510634	28.1933	14.2381	1500
ENSG00000009954:E1.2-E2.1	0.513928	6.74803	6.42683	0.512459	3.3575	13.6508	1501
ENSG00000009954:E1.2-E2.1_73510850	0.00468574	0.14685	30.0421	0.486844	0.0016801	0	1502
ENSG00000009954:E1.2-I1.1_73520709	0.00542526	0.152859	28.5499	0.496213	0.0106751	0	1503
ENSG00000009954:E11.1-E12.1	0.852662	8.23967	1.45244	0.49566	10.2394	24.0952	1504
ENSG00000009954:E13.1-E14.1	0.869131	8.352	1.29752	0.504386	13.8571	24.3968	1505
ENSG00000009954:E19.1-E19.3	0.143459	3.10899	17.9372	0.507435	1.88587	3.50794	1506
ENSG00000009954:E19.1_73442184-E19.3	0.00507887	0.146753	29.4	0.494965	0.0185634	0	1507
ENSG00000009954:E6.1-E7.1	0.708596	7.50546	3.0764	0.508604	5.17212	19.9048	1508
ENSG00000010017:E1.8-E3.1	0.786418	7.84161	2.05186	0.497994	7.17482	22.3968	1509
ENSG00000010017:E13.1-E15.1	0.840173	7.79956	1.45525	0.500134	10.5969	24.0476	1510
ENSG00000010017:E23.1-E24.6	0.88971	8.24756	1.02555	0.502385	19.5946	24.7302	1511
ENSG00000010017:E9.1-E11.1	0.518928	6.79577	6.33518	0.493193	4.26038	13.5079	1512
ENSG00000010030:E1.4-E2.1	0.0307892	1.01355	30.16	0.505962	0.684461	0.650794	1513
ENSG00000010030:E2.1-E3.1	0.0570434	1.60307	26.0481	0.500416	1.01913	1.28571	1514
ENSG00000010030:E2.1-E4.1	0.00798867	0.276326	32.2504	0.502382	0.280222	0.0634921	1515
ENSG00000010030:E3.1-E4.1	0.05639	1.65527	26.0219	0.489343	1.06743	1.4127	1516
ENSG00000010030:E7.1-E8.1	0.119066	2.66653	19.1405	0.495697	1.90639	3.12698	1517
ENSG00000010030:E7.1-E9.1	0.0375597	1.12195	29.4877	0.504907	0.69436	0.888889	1518
ENSG00000010072:E5.2-I6.2	0.131991	2.84684	18.1179	0.496821	1.91635	3.20635	1519
ENSG00000010072:E6.1-E7.1	0.218841	4.0474	14.5202	0.495612	2.1942	4.95238	1520
ENSG00000010072:E7.3-E7.3	0.00519849	0.150132	29.9872	0.505125	0.0217309	0	1521
ENSG00000010165:E1.4-E1.6	0.00553003	0.158881	27.5114	0.504215	0.139597	0	1522
ENSG00000010165:E1.4-E2.1	0.00601428	0.168123	30.9886	0.507268	0.385369	0	1523
ENSG00000010165:E1.6-E2.1	0.805432	7.83875	1.96523	0.491525	7.06989	22.4444	1524
ENSG00000010165:E2.1-E2.2_171784250	0.00492229	0.152386	28.0945	0.502393	0.00972526	0	1525
ENSG00000010165:E2.2-E3.1	0.69598	7.53434	3.27323	0.500849	4.86447	19.746	1526
ENSG00000010165:E4.3-E5.1	0.836706	8.06392	1.61392	0.510518	8.00766	23.6984	1527
ENSG00000010165:E5.1-E6.1	0.787604	8.18196	2.18802	0.501853	6.33678	22.3016	1528
ENSG00000010165:E6.1-E7.2	0.842064	7.97229	1.51097	0.503291	8.07865	23.8254	1529
ENSG00000010165:E6.1-E7.2_171794436	0.00482101	0.149546	29.3059	0.513277	0.00345783	0	1530
ENSG00000010165:E7.2-E8.1	0.850862	7.93466	1.51719	0.498688	8.44099	23.8889	1531
ENSG00000010219:E19.3-E20.1	0.611328	7.10255	4.59656	0.493884	4.35613	16.8413	1532
ENSG00000010219:E19.3-E21.2	0.496929	6.57776	6.79768	0.497843	3.45823	13.1746	1533
ENSG00000010219:E20.1-E21.2	0.729406	7.72259	2.87978	0.504394	5.36695	20.5556	1534
ENSG00000010219:E22.2-E23.1	0.876956	8.12389	1.1491	0.502576	14.492	24.6349	1535
ENSG00000010219:E22.2-E23.2	0.784307	7.44274	2.04456	0.501656	6.63089	22.1587	1536
ENSG00000010244:E10.3-E11.1	0.898715	8.70865	0.983347	0.502602	26.0045	24.7302	1537
ENSG00000010244:E10.3-E12.1	0.723003	7.76032	3.1016	0.496106	13.5784	19.2063	1538
ENSG00000010244:E11.2-E12.1	0.895372	8.27756	0.957501	0.498754	26.2635	24.746	1539
ENSG00000010244:E14.1-E14.4_32370000	0.092572	2.21579	21.9425	0.502041	1.37191	2.65079	1540
ENSG00000010244:E14.1-E15.2	0.0210836	0.745135	31.6754	0.496115	0.817035	0.396825	1541
ENSG00000010244:E14.1-U16.1_32407832	0.0046666	0.151171	30.4017	0.500669	0.00917909	0	1542
ENSG00000010244:E14.2-E14.4_32370000	0.0509793	1.53917	27.2612	0.483675	1.26219	1.2381	1543
ENSG00000010244:E14.2-E15.2	0.336221	4.99296	10.067	0.505086	2.99101	8.85714	1544
ENSG00000010244:E14.4_32370082-E15.2	0.0453969	1.4186	29.5863	0.492249	1.00112	1.12698	1545
ENSG00000010244:E14.5-I14.1	0.0115184	0.372818	32.7187	0.491438	0.52114	0.15873	1546
ENSG00000010244:E15.2-I15.1	0.00769428	0.259868	31.4131	0.499872	0.261112	0.0634921	1547
ENSG00000010244:E15.2_32373453-E16.1	0.111343	2.57429	20.0944	0.494165	1.50099	2.84127	1548
ENSG00000010244:E6.5-E7.1	0.897173	8.01345	0.944729	0.499001	32.0109	24.8254	1549
ENSG00000010244:E7.1-E8.1	0.901586	8.83496	0.96601	0.49487	27.4059	24.7619	1550
ENSG00000010244:E7.1-E9.2	0.591394	7.09031	4.91247	0.500877	4.54976	16.254	1551
ENSG00000010244:E8.1-E9.2	0.900208	8.13641	0.94738	0.496187	25.638	24.7778	1552
ENSG00000010244:I14.1-E15.1	0.0296186	0.971243	31.7929	0.509123	0.830366	0.698413	1553
ENSG00000010244:I15.1-E16.1	0.0225482	0.81434	33.1583	0.515062	0.392022	0.603175	1554
ENSG00000010256:E2.7-E3.1	0.916877	8.57194	0.840265	0.514131	42.6244	24.9365	1555
ENSG00000010256:E31.1-E31.4	0.926419	9.18717	0.72264	0.51277	81.7324	24.9683	1556
ENSG00000010256:E31.1-E31.4_48600798	0.0267593	0.921189	33.2133	0.5101	0.382314	0.777778	1557
ENSG00000010270:E1.7-E2.1	0.0477216	1.35358	25.8672	0.506219	0.896777	1.04762	1558
ENSG00000010270:E1.7-E6.1	0.76875	7.73866	2.33888	0.496087	7.79126	21.4762	1559
ENSG00000010270:E2.1-E6.1	0.0660868	1.75093	24.5754	0.497836	1.12672	1.50794	1560
ENSG00000010270:E4.1-E6.1	0.00798061	0.259781	31.5169	0.488587	0.4642	0.047619	1561
ENSG00000010270:E8.1-E9.1	0.838593	8.0171	1.59472	0.497676	14.0683	23.2222	1562
ENSG00000010270:E9.1-E10.1	0.837308	7.99836	1.53684	0.503603	14.5046	23.3968	1563
ENSG00000010278:E10.2-E11.2	0.940449	9.7656	0.63671	0.493734	203.511	24.7937	1564
ENSG00000010278:E10.2-E11.2_6235512	0.0355483	1.19946	32.518	0.493542	1.34138	1.11111	1565
ENSG00000010278:E12.3-E13.1	0.944418	9.42847	0.582319	0.508974	226.979	24.8254	1566
ENSG00000010278:E12.3-E13.1_6237810	0.112612	2.66182	21.1736	0.510739	4.04727	3.71429	1567
ENSG00000010278:E2.8-E6.1	0.932332	8.84739	0.643837	0.499202	150.201	24.7302	1568
ENSG00000010278:E4.1-E6.1	0.768055	7.57604	2.42145	0.497097	15.1019	20.5238	1569
ENSG00000010278:E6.1-I8.2	0.931899	9.13516	0.644227	0.49528	164.926	24.7143	1570
ENSG00000010282:E1.5-E3.1	0.202242	3.52616	13.5578	0.505406	5.15522	6.69841	1571
ENSG00000010282:E10.1-E11.3	0.247918	3.87121	12.2209	0.507352	10.7308	7.53968	1572
ENSG00000010282:E11.3-E12.2	0.292566	4.38191	10.857	0.500293	19.321	8.22222	1573
ENSG00000010282:E2.5-E3.1	0.0744196	1.83415	23.1549	0.494656	0.492538	2.50794	1574
ENSG00000010282:E3.1-E4.1	0.218965	3.734	13.208	0.496815	5.49702	6.87302	1575
ENSG00000010282:E4.1-E5.1	0.230431	3.78313	12.911	0.501268	6.57806	7.09524	1576
ENSG00000010282:E5.2-E6.1	0.225506	3.76552	12.9031	0.498351	8.24006	7.28571	1577
ENSG00000010282:E6.2-E7.1	0.219245	3.75266	12.8574	0.512321	6.30996	7.14286	1578
ENSG00000010282:E7.3-E8.1	0.24687	3.97788	11.8885	0.496758	10.5015	7.5873	1579
ENSG00000010282:E8.1-E9.1	0.247471	3.87764	11.9433	0.490217	9.65331	7.44444	1580
ENSG00000010282:E9.3-E10.1	0.269505	4.14682	11.2779	0.499764	15.3054	7.98413	1581
ENSG00000010292:E13.2-E14.1	0.35854	5.35348	9.42254	0.487663	2.98525	9.19048	1582
ENSG00000010292:E14.1-E15.1	0.208168	3.74757	14.1	0.497911	2.05113	5.09524	1583
ENSG00000010292:E15.2-E16.1	0.463549	6.47161	7.35841	0.507363	3.4846	12.381	1584
ENSG00000010292:E16.3-E17.1	0.508913	6.62397	6.31931	0.498332	3.75532	13.381	1585
ENSG00000010292:E17.1-E17.3	0.58413	7.4446	5.35675	0.483037	4.20563	15.6667	1586
ENSG00000010292:E17.3-E18.1	0.583878	7.34281	5.36236	0.496292	4.24354	15.5238	1587
ENSG00000010292:E18.1-E19.1	0.506749	6.61075	6.44447	0.499805	3.60233	13.5556	1588
ENSG00000010292:E19.2-E20.2	0.644428	7.30466	4.18022	0.4983	4.76589	17.5079	1589
ENSG00000010292:E20.2-E21.1	0.588325	7.15157	5.15276	0.505756	4.28474	15.7937	1590
ENSG00000010292:E21.1-E22.1	0.545616	6.87305	5.74262	0.505232	4.14027	14.7619	1591
ENSG00000010292:E22.2-E23.2	0.63892	7.38032	4.24419	0.501746	4.7517	17.6032	1592
ENSG00000010292:E23.2-E24.1	0.602158	7.11761	4.6964	0.500657	4.56862	16.254	1593
ENSG00000010292:E24.3-E25.1	0.60973	7.30269	4.68325	0.495456	4.41422	16.2698	1594
ENSG00000010292:E25.2-E26.2	0.7183	7.55293	3.12986	0.497989	5.45349	19.6349	1595
ENSG00000010292:E26.3-E27.1	0.643375	7.64748	4.22706	0.509479	4.45275	17.3968	1596
ENSG00000010292:E27.1-E28.1	0.672374	7.51641	3.66569	0.499652	4.83273	18.4444	1597
ENSG00000010292:E28.1-E29.1	0.760451	8.05328	2.52333	0.497486	6.17273	20.9683	1598
ENSG00000010292:E29.1-E30.1	0.735914	7.55044	2.67291	0.488441	6.09024	20.6032	1599
ENSG00000010292:E30.1-E31.1	0.759487	8.03923	2.46623	0.501898	6.46645	21.3175	1600
ENSG00000010292:E31.1-E32.1	0.789542	7.54076	2.04439	0.503034	6.99862	22.4603	1601
ENSG00000010292:E32.1-E33.1	0.836823	8.39256	1.71605	0.506642	8.2114	23.2381	1602
ENSG00000010292:E33.2-E34.1	0.850844	8.27338	1.5084	0.499504	9.62464	23.9524	1603
ENSG00000010292:E34.1-E35.2	0.792905	8.02091	2.08391	0.494613	7.02829	22.4603	1604
ENSG00000010292:E35.2-E36.1	0.832084	7.67254	1.53363	0.50434	8.72728	23.6984	1605
ENSG00000010292:E36.1-E37.2	0.862473	8.5897	1.36327	0.495738	10.0354	24.0476	1606
ENSG00000010292:E37.2-E38.1	0.853201	7.75155	1.31714	0.506892	11.1382	24.2698	1607
ENSG00000010292:E38.1-E39.1	0.828357	8.13701	1.6973	0.510348	7.84841	23.0476	1608
ENSG00000010292:E38.1-ENSG00000111640:E6.10_6537716	0.0106884	0.375441	33.617	0.501636	0.826047	0.15873	1609
ENSG00000010292:E39.2-E40.1	0.835429	7.9583	1.46039	0.499284	10.3417	24.0159	1610
ENSG00000010292:E40.1-E41.1	0.881491	7.91639	1.09399	0.484748	15.0393	24.6032	1611
ENSG00000010292:E6.2-E13.1	0.408609	5.81665	8.40276	0.500493	3.23341	10.5873	1612
ENSG00000010292:I2.2-E6.1	0.340495	5.20722	9.99371	0.499524	2.86093	9	1613
ENSG00000010295:E1.4-E3.1	0.146687	3.02798	18.1274	0.496711	1.58541	3.73016	1614
ENSG00000010295:E1.4-E4.1	0.669922	7.36561	3.67764	0.49311	7.02356	18.4762	1615
ENSG00000010295:E10.1-E11.1	0.769203	7.6508	2.26708	0.501458	15.8683	21.3333	1616
ENSG00000010295:E3.1-E4.1	0.253236	4.41308	12.6984	0.501649	2.21891	6.84127	1617
ENSG00000010295:E4.1-E5.1	0.708772	7.44697	3.05	0.502937	9.38611	19.9048	1618
ENSG00000010295:E5.1-E6.2	0.745613	7.49325	2.5843	0.499546	10.2833	20.6667	1619
ENSG00000010295:E6.2-E7.1	0.643536	6.84806	3.72482	0.51224	7.56143	17.873	1620
ENSG00000010295:E7.1-E8.4	0.310254	4.73638	10.7709	0.509164	2.70129	8.03175	1621
ENSG00000010295:E8.4-E9.1	0.779083	7.7894	2.18942	0.49873	13.6934	21.4286	1622
ENSG00000010295:E9.1-E9.3	0.698473	7.6434	3.25944	0.505617	8.32497	19.0635	1623
ENSG00000010295:E9.1-E9.4	0.541699	6.7012	5.67947	0.504879	4.63436	15.1111	1624
ENSG00000010295:E9.4-E10.1	0.817937	7.86124	1.75444	0.496433	17.2432	22.6349	1625
ENSG00000010318:E11.1-I11.1	0.0175453	0.581292	33.2378	0.507523	0.104318	0.396825	1626
ENSG00000010318:E19.3-E20.2	0.0263663	0.774975	28.0658	0.50215	5.46849	0.492063	1627
ENSG00000010318:E19.3-E20.6	0.0224846	0.634617	28.1081	0.496576	1.15962	0.412698	1628
ENSG00000010318:E19.3-E21.1	0.0244186	0.663649	27.422	0.492721	1.03677	0.412698	1629
ENSG00000010318:E20.2-E20.6	0.0246645	0.760995	28.118	0.512118	6.6549	0.47619	1630
ENSG00000010318:E20.8-E21.1	0.077642	1.83247	22.7371	0.48919	8.78346	1.65079	1631
ENSG00000010318:E4.4-E6.1	0.300207	4.92753	11.3565	0.504926	7.65251	7.8254	1632
ENSG00000010318:E4.5-E6.1	0.0600099	1.54811	24.6003	0.499214	1.68113	1.2381	1633
ENSG00000010318:E6.3-E7.2	0.585374	7.14235	5.02868	0.491562	9.07139	15.9048	1634
ENSG00000010318:E7.2-E8.1	0.524491	6.81346	6.26221	0.491753	7.879	14.0159	1635
ENSG00000010318:E7.3-I7.1	0.052999	1.52316	26.7977	0.512685	0.844224	1.60317	1636
ENSG00000010318:E8.4-E15.1	0.0389975	1.08117	26.5815	0.507373	4.36123	0.730159	1637
ENSG00000010318:E8.4-E8.6	0.112012	2.46324	19.6112	0.50354	1.34507	2.52381	1638
ENSG00000010318:E8.7-I8.1	0.0269759	0.785954	29.5877	0.502135	0.646907	0.587302	1639
ENSG00000010318:E9.1-I9.1	0.0342441	1.06959	29.8069	0.494862	0.246854	0.952381	1640
ENSG00000010318:I10.1-E11.1	0.0254667	0.830189	32.502	0.508129	0.181899	0.650794	1641
ENSG00000010318:I4.1_52411823-E6.1	0.0198575	0.574367	29.3629	0.49798	0.356271	0.396825	1642
ENSG00000010318:I7.1-E8.1	0.0368072	1.11094	30.0851	0.505008	0.705429	0.936508	1643
ENSG00000010318:I8.1-E9.1	0.114928	2.58427	20.6377	0.487694	1.1036	3.65079	1644
ENSG00000010318:I9.1-E10.1	0.00644504	0.220334	30.8862	0.49477	0.113691	0.031746	1645
ENSG00000010319:E1.3-E5.1	0.0248811	0.788279	31.4244	0.485996	0.418694	0.507937	1646
ENSG00000010319:E1.3-E6.1	0.245437	4.18355	12.7254	0.50284	3.36535	6.15873	1647
ENSG00000010319:E5.1-E6.1	0.0243669	0.807272	31.3833	0.490321	0.478	0.555556	1648
ENSG00000010322:E14.1-E16.1	0.813488	7.40239	1.71425	0.495538	8.5058	22.5873	1649
ENSG00000010322:E18.1-E20.2	0.867106	7.99446	1.20814	0.505575	16.762	24.3175	1650
ENSG00000010322:E21.4-E21.5_52478373	0.380643	5.47345	9.09044	0.503826	3.7103	10.1905	1651
ENSG00000010322:E21.4-E21.6	0.881594	8.22842	1.0866	0.500068	24.1482	24.619	1652
ENSG00000010322:E23.3-E24.1	0.816465	8.09729	1.82843	0.492284	9.33957	22.8095	1653
ENSG00000010322:E23.3-E25.2	0.753175	7.67482	2.46703	0.51028	7.94671	21.5238	1654
ENSG00000010322:E23.3-I23.1	0.355105	5.24268	9.53466	0.507183	3.25361	10.2222	1655
ENSG00000010322:E24.3-E24.3	0.0140028	0.521312	34.2299	0.502115	0.122573	0.301587	1656
ENSG00000010322:E24.3-I24.1	0.434504	5.94901	7.53023	0.494026	4.64688	12.5873	1657
ENSG00000010322:E25.2-E26.1	0.87591	8.58729	1.19517	0.496761	21.0463	24.0159	1658
ENSG00000010322:E26.2-E28.1	0.882293	8.11694	1.09456	0.501035	23.096	24.3016	1659
ENSG00000010322:E27.1-E28.1	0.170458	3.2469	16.1584	0.502638	1.82477	4.04762	1660
ENSG00000010322:E29.2-E29.4	0.879462	8.53284	1.15605	0.497192	25.6527	24.254	1661
ENSG00000010322:E29.4-E30.1	0.90411	8.69923	0.914305	0.486697	40.7579	24.6825	1662
ENSG00000010322:I23.1-E24.1	0.4426	5.95828	7.55845	0.495047	4.64846	12.9683	1663
ENSG00000010322:I24.1-E25.1	0.510698	6.44165	6.1279	0.49616	6.55181	14.7619	1664
ENSG00000010327:E29.1-E30.1	0.479613	6.37861	7.04682	0.488336	7.81006	12.619	1665
ENSG00000010327:E29.1-E30.1_52513146	0.0418189	1.27772	27.8249	0.496981	0.667047	1.22222	1666
ENSG00000010327:E38.1-E39.1	0.536173	6.75298	5.87153	0.491125	9.71709	13.9683	1667
ENSG00000010327:E44.1-E44.2_52518230	0.332465	5.0029	10.1934	0.493717	4.56285	9.12698	1668
ENSG00000010327:E44.1-E44.3	0.619921	7.16532	4.33738	0.502138	14.3641	16.4286	1669
ENSG00000010327:E48.1-E48.3	0.735558	7.36307	2.56485	0.494227	21.7458	19.873	1670
ENSG00000010327:E48.1-E48.3_52520809	0.134544	2.77115	18.0189	0.49802	1.85697	3.71429	1671
ENSG00000010327:E48.3-E49.2	0.801091	8.29474	2.10403	0.507899	28.7172	21.254	1672
ENSG00000010327:E49.2-E49.5	0.770794	7.59426	2.21677	0.500974	27.9945	20.9206	1673
ENSG00000010327:E53.6-E54.1	0.883537	8.39698	1.11798	0.492615	43.9661	23.8254	1674
ENSG00000010327:E53.6-E54.1_52523874	0.735294	7.55213	2.72927	0.513791	19.367	19.8889	1675
ENSG00000010361:E13.2-E14.1	0.853653	8.44357	1.53392	0.502665	15.3916	23.6667	1676
ENSG00000010361:E13.5-E14.1	0.170501	3.25362	16.1191	0.503741	2.13676	4.15873	1677
ENSG00000010361:E3.13-E4.1	0.0477139	1.38213	28.0596	0.498481	1.09125	0.968254	1678
ENSG00000010361:E3.14-E4.1	0.652444	6.96007	3.84764	0.512806	4.89471	17.9683	1679
ENSG00000010361:E3.14-E4.2	0.0259486	0.787819	30.9495	0.503352	0.681044	0.428571	1680
ENSG00000010361:E4.2-E5.1	0.0966834	2.23236	21.1212	0.499691	1.33335	2.20635	1681
ENSG00000010361:E4.3-E5.1	0.770329	7.86015	2.35598	0.50338	7.67429	21.6667	1682
ENSG00000010361:E5.2-E6.1	0.837872	8.13992	1.53961	0.502733	10.7073	23.3175	1683
ENSG00000010361:E6.1-E7.2	0.813662	7.86402	1.73147	0.502704	10.2483	23.0159	1684
ENSG00000010361:E7.6-E9.1	0.788124	8.06824	2.17685	0.50136	8.00584	22.0635	1685
ENSG00000010404:E10.1-E17.1_149483155	0.0270681	0.905814	32.6564	0.501451	0.525027	0.793651	1686
ENSG00000010404:E10.1-E17.1_149483214	0.394778	5.70604	8.59682	0.497318	4.09488	12.5873	1687
ENSG00000010404:E10.1-E17.1_149483263	0.017422	0.550401	33.4805	0.498694	0.12328	0.31746	1688
ENSG00000010404:E10.2_149498144-E8.1	0.057689	1.55652	26.9301	0.499325	0.529124	1.79365	1689
ENSG00000010404:E11.1-E12.1	0.00478175	0.159077	30.285	0.497929	0.152832	0	1690
ENSG00000010404:E11.1-E13.1	0.101443	2.4047	20.8292	0.486244	1.70351	2.36508	1691
ENSG00000010404:E11.1-E14.1_149490389	0.0083778	0.29434	34.8721	0.496129	0.0286445	0.111111	1692
ENSG00000010404:E12.1_149495459-E14.1	0.0189457	0.658207	33.5969	0.505373	0.142653	0.460317	1693
ENSG00000010404:E13.1-E14.1	0.201806	3.71522	14.3594	0.5017	2.09858	5.09524	1694
ENSG00000010404:E4.3-E5.1	0.867541	8.06009	1.20318	0.495952	21.1259	24.1587	1695
ENSG00000010404:E5.2-E6.1	0.885453	7.76635	0.989294	0.500619	27.6035	24.7143	1696
ENSG00000010404:E6.3-E7.1	0.356882	5.47482	9.47332	0.510287	2.94922	9.53968	1697
ENSG00000010404:E6.3-E8.1	0.865699	7.64288	1.15619	0.497494	25.5144	24.4444	1698
ENSG00000010404:E7.1-E8.1	0.76709	7.31743	2.22308	0.500881	7.77261	21.4444	1699
ENSG00000010404:E7.2-E11.1_149496507	0.041179	1.23125	29.2393	0.50472	0.282647	1.28571	1700
ENSG00000010404:E8.1-E9.1	0.025997	0.858493	32.1495	0.495383	0.578249	0.539683	1701
ENSG00000010404:E8.1-ENSG00000241489:E8.1	0.0436462	1.32491	28.5202	0.499724	0.634443	1.30159	1702
ENSG00000010404:E9.1-E10.1	0.0709652	1.83365	24.8634	0.503605	0.877351	1.65079	1703
ENSG00000010404:I10.1_149497472-E8.1	0.00776982	0.26421	31.0582	0.491733	0.0289192	0.0793651	1704
ENSG00000010438:E1.4-E6.2	0.320665	4.89034	10.4429	0.49734	8.85057	9.52381	1705
ENSG00000010539:E2.7-E3.2	0.0176308	0.536246	30.364	0.492351	0.593593	0.253968	1706
ENSG00000010539:E2.9-E3.2	0.0132972	0.445746	30.9756	0.487149	0.350586	0.190476	1707
ENSG00000010539:E5.3-E6.2	0.0665121	1.73601	24.2124	0.491644	1.45251	1.52381	1708
ENSG00000010539:E5.3-E6.3	0.0250896	0.726553	26.9697	0.501768	0.660134	0.444444	1709
ENSG00000010610:E2.7-E6.1	0.222579	3.98823	13.9455	0.49089	3.59159	5.65079	1710
ENSG00000010626:E11.1-E12.1	0.427153	5.72683	7.88507	0.51292	3.86236	11.2063	1711
ENSG00000010626:E11.1-E14.1	0.151755	2.85816	16.1005	0.505614	1.14493	3.74603	1712
ENSG00000010626:E12.2-E14.1	0.544964	6.84621	5.70365	0.504898	5.72437	14.9683	1713
ENSG00000010626:E5.7-E6.1	0.528773	6.35192	5.67753	0.496284	3.6903	14.9206	1714
ENSG00000010626:E6.2-E7.1	0.281603	4.65007	11.7126	0.498283	2.82298	7.42857	1715
ENSG00000010626:E6.2-E8.1	0.557709	6.68818	5.16184	0.504651	4.53682	15.7302	1716
ENSG00000010626:E7.1-E8.1	0.294186	4.53109	10.7709	0.501411	2.92527	7.88889	1717
ENSG00000010626:E8.4-E9.1	0.735711	7.43099	2.64045	0.493691	8.89049	20.7778	1718
ENSG00000010626:E9.1-E11.1	0.564123	6.87691	5.35808	0.496796	5.34488	15.0635	1719
ENSG00000010671:E15.1-E16.1	0.140891	2.92675	18.0595	0.508673	2.46618	3.39683	1720
ENSG00000010671:E16.2-E17.1	0.118729	2.50263	18.6495	0.5008	2.07767	2.65079	1721
ENSG00000010671:E17.1-E18.1	0.0975744	2.2102	20.6826	0.507473	1.88771	2.44444	1722
ENSG00000010671:E18.1-E19.2	0.10281	2.3025	20.5496	0.506707	2.00824	2.61905	1723
ENSG00000010671:E18.1-I18.1	0.0342756	1.02537	28.8684	0.488693	0.661533	0.968254	1724
ENSG00000010671:E2.3-E4.1	0.0628062	1.64408	23.7087	0.49442	1.30639	1.5873	1725
ENSG00000010671:I18.1-E19.1	0.051508	1.47376	26.0641	0.501769	1.02148	1.66667	1726
ENSG00000010704:E1.9-E2.1	0.0318682	0.995996	29.5707	0.4851	1.02044	0.634921	1727
ENSG00000010704:E1.9-E2.11	0.00511299	0.155017	28.0628	0.49907	0.112441	0	1728
ENSG00000010704:E2.16-E3.3	0.0956933	2.23031	21.3742	0.498594	1.21982	2.12698	1729
ENSG00000010704:E2.3-E2.11	0.129259	2.75207	17.9654	0.494231	1.57781	3.15873	1730
ENSG00000010704:E3.22-E4.7	0.00523933	0.159917	31.1407	0.496963	0.172854	0	1731
ENSG00000010704:E3.22-I4.2	0.212067	3.96685	14.3024	0.498907	2.18467	5.50794	1732
ENSG00000010803:E1.3-E2.1	0.561947	6.84749	5.3717	0.494451	3.91165	15.3175	1733
ENSG00000010803:E11.1-E12.1	0.774189	7.68512	2.2746	0.506849	7.8833	21.4127	1734
ENSG00000010803:E12.6-E19.1	0.824449	8.15995	1.72077	0.498281	10.6508	23	1735
ENSG00000010803:E19.1-E20.1	0.847862	8.34261	1.47239	0.503481	14.2549	23.619	1736
ENSG00000010803:E2.1-E4.3	0.685837	7.39005	3.2439	0.500176	6.17796	19.4286	1737
ENSG00000010803:E20.2-E21.1	0.83292	8.02498	1.54004	0.500694	12.6718	23.3333	1738
ENSG00000010803:E22.2-E24.1	0.0194593	0.623056	32.4199	0.49491	0.725679	0.238095	1739
ENSG00000010803:E22.2-E25.1	0.267961	4.39519	12.029	0.507128	2.41031	6.71429	1740
ENSG00000010803:E22.3-E24.1	0.0492189	1.43883	27.3734	0.491962	1.31795	1.07937	1741
ENSG00000010803:E22.3-E25.1	0.825833	7.67987	1.65598	0.494202	11.237	23.1587	1742
ENSG00000010803:E25.2-E26.1	0.7546	7.4591	2.37886	0.504712	7.83567	21.1587	1743
ENSG00000010803:E25.2-E27.1	0.718625	7.72857	2.98076	0.503221	6.35494	20.1587	1744
ENSG00000010803:E26.1-E27.1	0.810206	7.71961	1.81027	0.505488	9.79736	22.5714	1745
ENSG00000010803:E28.2-I28.1	0.716121	7.52931	2.89503	0.508153	6.60348	20.4921	1746
ENSG00000010803:E28.2-I28.1_41027570	0.00923437	0.302243	31.7073	0.514581	0.0224795	0.111111	1747
ENSG00000010803:E28.2-I28.1_41027905	0.0111765	0.389266	33.8763	0.504343	0.0329797	0.174603	1748
ENSG00000010803:E5.1-E6.1	0.508858	6.62705	6.22279	0.501252	3.84617	14.0317	1749
ENSG00000010803:E5.1-E8.1	0.199329	3.60889	14.6354	0.519372	2.02903	4.85714	1750
ENSG00000010803:E5.1-E9.1	0.120007	2.73772	20.4149	0.499651	1.48242	2.93651	1751
ENSG00000010803:E6.2-E7.1	0.244345	4.10181	12.8369	0.486947	2.04768	6.1746	1752
ENSG00000010803:E6.2-E8.1	0.124444	2.75902	19.122	0.502689	1.47605	2.93651	1753
ENSG00000010803:E7.2-E8.1	0.367516	5.43336	9.49828	0.504253	2.84932	9.50794	1754
ENSG00000010803:E8.1-E9.1	0.746211	7.66048	2.61129	0.499611	8.07832	20.619	1755
ENSG00000010803:E9.1-E11.1	0.782108	7.67944	2.13883	0.500632	8.65486	21.9524	1756
ENSG00000010803:I13.1_41105742-E19.1	0.00459535	0.152614	30.402	0.494884	0.0520594	0	1757
ENSG00000010803:I24.1_41038256-E25.1	0.00496462	0.153432	29.0977	0.501918	0.0503899	0	1758
ENSG00000010810:E1.9-E15.1	0.0489452	1.40734	28.6037	0.505354	0.734868	1.03175	1759
ENSG00000010810:E1.9-E3.1	0.359593	5.3034	9.40967	0.49863	2.81899	9.87302	1760
ENSG00000010810:E11.2-E15.1	0.0137802	0.427646	32.0432	0.487397	0.253098	0.222222	1761
ENSG00000010810:E15.1-E23.1	0.77198	7.61876	2.24771	0.495667	14.287	21.6667	1762
ENSG00000010810:E19.2-E23.1	0.0541553	1.51783	26.579	0.493078	0.845187	1.26984	1763
ENSG00000010810:E23.3-E24.2	0.824277	8.14023	1.80481	0.500974	17.508	22.381	1764
ENSG00000010810:E3.2-E15.1	0.68929	7.0882	3.22453	0.492556	8.88568	19	1765
ENSG00000010810:E32.3-E34.1	0.786234	7.71357	2.0507	0.499057	17.2714	21.7143	1766
ENSG00000010810:E32.3-E35.1	0.405272	5.73232	8.38473	0.496515	3.947	10.7778	1767
ENSG00000010810:E34.2-E37.3	0.797766	7.53509	1.86621	0.488108	20.9032	22.1746	1768
ENSG00000010810:E35.1-E37.3	0.355238	5.1991	9.41437	0.504533	3.90771	9.57143	1769
ENSG00000010810:E37.5-E38.1	0.865045	8.19498	1.28388	0.505483	29.8729	23.9683	1770
ENSG00000010810:E7.1-E15.1	0.0137486	0.513778	34.2763	0.502891	0.0923168	0.301587	1771
ENSG00000010818:E10.1-E12.1	0.0791732	2.07436	24.7167	0.509052	1.1256	1.85714	1772
ENSG00000010818:E3.3-E9.1	0.00602308	0.195307	30.398	0.496999	0.298475	0.015873	1773
ENSG00000010932:E10.3-E11.1	0.124893	2.59664	18.3151	0.490955	3.28817	3.49206	1774
ENSG00000010932:E11.2-E12.1	0.123223	2.55452	17.8815	0.501411	3.10908	3.46032	1775
ENSG00000010932:E4.1-E7.1	0.0957724	2.16353	20.8604	0.509041	2.42653	2.66667	1776
ENSG00000010932:I4.1_171269086-E7.1	0.0160535	0.555203	34.2138	0.49396	0.283165	0.333333	1777
ENSG00000011009:E1.4-E3.2	0.885859	8.22744	1.02513	0.503272	16.8789	24.7778	1778
ENSG00000011009:E3.2-I3.1	0.0386549	1.21387	30.5258	0.499183	0.677918	1.14286	1779
ENSG00000011009:E3.2-I3.1_23792923	0.0062376	0.151839	29.7287	0.509417	1e-05	0	1780
ENSG00000011021:E1.1-E30.1_11842650	0.0235179	0.766047	32.1399	0.501721	0.6471	0.412698	1781
ENSG00000011021:E1.1-U30.1_11843734	0.00528169	0.146638	28.9598	0.509625	0.0020011	0	1782
ENSG00000011021:E10.1-E12.1	0.502417	6.60723	6.52122	0.5014	3.84158	13.7302	1783
ENSG00000011021:E15.1-E16.1	0.47116	6.51897	7.26922	0.49964	3.44425	12.5397	1784
ENSG00000011021:E15.1-E16.1_11827112	0.00509047	0.154396	29.2463	0.503167	0.0153663	0	1785
ENSG00000011021:E15.1-E16.2	0.00652954	0.199943	30.1449	0.50656	0.425266	0.015873	1786
ENSG00000011021:E17.2-E18.1	0.306048	4.83288	10.8304	0.490105	2.38818	8.2381	1787
ENSG00000011021:E17.2-E19.1	0.0439204	1.3187	28.0402	0.499196	1.24307	0.936508	1788
ENSG00000011021:E18.1-E19.1	0.334678	5.01342	10.1688	0.496151	2.43708	8.42857	1789
ENSG00000011021:E19.2-E21.1	0.442883	6.20385	7.66206	0.51094	3.24607	11.873	1790
ENSG00000011021:E19.2-I19.1	0.0127473	0.429555	33.8112	0.500108	0.281763	0.206349	1791
ENSG00000011021:E20.1-E21.1	0.0175171	0.545804	29.7554	0.498458	0.23308	0.269841	1792
ENSG00000011021:E26.1-E27.1	0.637177	7.44278	4.08389	0.492949	5.24236	17.4127	1793
ENSG00000011021:E26.1-E27.1_11837377	0.053919	1.5117	25.5241	0.482881	1.24275	1.25397	1794
ENSG00000011021:E4.1-E8.1	0.409085	5.80645	8.46069	0.510238	3.15329	10.8889	1795
ENSG00000011021:E4.1-E9.1	0.00530839	0.160842	29.6119	0.510023	0.239374	0	1796
ENSG00000011021:E8.1-E9.1	0.52075	6.87994	6.28915	0.500581	3.81887	13.8413	1797
ENSG00000011021:I19.1-E20.1	0.00691168	0.230438	30.6817	0.49738	0.246779	0.047619	1798
ENSG00000011028:E23.2-E25.1	0.684256	7.41187	3.40456	0.497649	13.0917	18.8095	1799
ENSG00000011028:E25.1-E26.1	0.683764	7.10969	3.21029	0.492519	12.1736	18.6508	1800
ENSG00000011052:E5.1-E6.1	0.795926	7.41209	1.92072	0.503929	6.66603	22.4921	1801
ENSG00000011052:E8.1-E9.1	0.948114	9.92859	0.520226	0.503303	313.566	24.9683	1802
ENSG00000011052:E8.1_51170041-E9.1	0.099163	2.45019	22.4075	0.495058	6.4359	3.31746	1803
ENSG00000011052:I5.1_51166111-E3.8	0.0528926	1.51696	27.4054	0.499366	0.27559	1.77778	1804
ENSG00000011052:I5.1_51166505-E3.8	0.0318195	1.08469	32.2802	0.501675	0.3707	1.03175	1805
ENSG00000011052:I5.1_51166572-E3.8	0.018567	0.657913	35.1133	0.497184	0.49594	0.444444	1806
ENSG00000011052:I5.1_51166601-E3.8	0.193417	3.9019	15.9351	0.491465	2.01797	6.79365	1807
ENSG00000011105:E1.3-E12.2	0.0899571	2.1141	21.2991	0.493353	1.32414	2.2381	1808
ENSG00000011105:E1.3-E2.1	0.615321	6.92738	4.27051	0.491202	7.29188	16.7937	1809
ENSG00000011105:E12.2-E16.1	0.702702	7.67747	3.27315	0.505063	9.03699	19	1810
ENSG00000011105:E2.1-E12.2	0.564547	6.90487	5.19312	0.503424	5.85697	15.4603	1811
ENSG00000011105:I2.1_3119737-E12.2	0.018366	0.581838	31.4974	0.495683	0.129179	0.349206	1812
ENSG00000011114:E1.3-E3.2	0.0180535	0.596853	32.9062	0.502849	0.534841	0.253968	1813
ENSG00000011114:E1.3-I2.1_93324865	0.0175479	0.57508	33.327	0.502077	0.287332	0.285714	1814
ENSG00000011114:E4.5-E5.2	0.0339192	1.07067	27.7071	0.501023	1.01681	0.666667	1815
ENSG00000011114:E4.5-E6.1	0.0713249	1.8235	23.4936	0.504686	1.36539	1.57143	1816
ENSG00000011132:E7.3-E8.3	0.782228	7.85148	2.2229	0.475994	6.57879	22.0794	1817
ENSG00000011132:E8.7-E9.1	0.847442	8.1525	1.54245	0.502242	8.91095	23.873	1818
ENSG00000011132:E8.7-E9.3_3751051	0.00503524	0.159196	30.6152	0.498264	0.150725	0	1819
ENSG00000011143:E14.1-E14.3	0.00601663	0.197029	30.2398	0.499788	0.292205	0.015873	1820
ENSG00000011143:E14.1-E15.1	0.439532	6.2677	7.91731	0.508227	3.18083	11.5238	1821
ENSG00000011143:E15.1-E16.2	0.382321	5.69212	9.29817	0.502297	2.94904	9.79365	1822
ENSG00000011143:E15.1-E17.1	0.00684835	0.199916	29.7876	0.499131	0.412895	0.015873	1823
ENSG00000011143:E15.1-I15.1	0.0651331	1.75024	25.6458	0.500172	1.12253	1.7619	1824
ENSG00000011143:E16.2-E17.1	0.59977	7.18878	4.90117	0.4892	4.1945	16.1429	1825
ENSG00000011143:E5.1-E6.2	0.439502	6.13556	7.92491	0.494278	3.28888	11.3968	1826
ENSG00000011143:I14.1-E15.1	0.0851858	2.07475	23.0833	0.509894	1.16932	2.49206	1827
ENSG00000011143:I15.1-E16.1	0.124199	2.78481	19.4765	0.482363	1.46514	3.74603	1828
ENSG00000011198:E9.1-E10.2	0.812917	8.13154	1.89796	0.496244	11.4093	22.5238	1829
ENSG00000011198:E9.1-E10.3	0.0180901	0.584759	32.4004	0.496671	0.68224	0.269841	1830
ENSG00000011201:E8.1-E10.1	0.0630202	1.68613	24.8185	0.492847	1.49813	1.66667	1831
ENSG00000011201:E8.1-E9.1	0.0269666	0.801362	30.6492	0.490131	0.734779	0.47619	1832
ENSG00000011243:E1.9-E3.1	0.900499	8.17319	0.890946	0.509148	33.9872	24.6508	1833
ENSG00000011243:E10.1-E11.1	0.588497	6.86315	4.88121	0.506011	5.49774	16.3175	1834
ENSG00000011243:E10.1-E12.2	0.891796	8.46593	1.06385	0.508024	17.189	24.8413	1835
ENSG00000011243:E14.1-E16.1	0.912701	8.68924	0.8476	0.50786	49.8175	24.9206	1836
ENSG00000011243:E5.4-E5.7	0.540013	6.86891	5.72628	0.512947	4.88052	14.8254	1837
ENSG00000011243:E5.7-E6.1	0.900386	8.71106	1.00248	0.497922	24.6026	24.7778	1838
ENSG00000011243:E9.2-I10.2	0.899213	8.33488	0.995173	0.500031	24.3164	24.9048	1839
ENSG00000011243:I10.3-E12.2	0.740888	7.64846	2.65413	0.499115	9.95462	20.5238	1840
ENSG00000011243:I11.1-E12.1	0.631953	6.75886	3.99299	0.500874	14.091	18.6984	1841
ENSG00000011258:E1.1-E3.1	0.00628946	0.198651	29.4227	0.506555	0.184891	0.015873	1842
ENSG00000011258:E13.1-E14.1	0.136645	2.81694	18.4262	0.498686	1.65497	3.20635	1843
ENSG00000011258:E14.1-E15.1	0.161639	3.18055	16.6858	0.495043	1.85239	3.69841	1844
ENSG00000011258:E16.1-E17.1	0.107352	2.42437	20.0197	0.501935	1.72719	2.60317	1845
ENSG00000011258:E19.1-E20.1	0.401929	5.77456	8.77201	0.496396	3.23695	10.6032	1846
ENSG00000011258:E2.2-E3.1	0.0149552	0.478672	33.1648	0.501924	0.753169	0.174603	1847
ENSG00000011258:E2.2-E5.2	0.00504905	0.160199	30.8016	0.515888	0.176568	0	1848
ENSG00000011258:E3.1-E5.2	0.0358707	1.00235	26.1849	0.506429	0.969381	0.68254	1849
ENSG00000011258:E6.1-E7.1	0.148477	2.99101	17.1686	0.509547	1.75687	3.49206	1850
ENSG00000011258:E6.1_51220324-E7.1	0.00472065	0.162144	30.4122	0.504497	0.261516	0	1851
ENSG00000011258:E7.1-E8.1	0.204414	3.70095	14.1641	0.488881	2.08159	4.98413	1852
ENSG00000011258:E7.1-E8.1_51217413	0.00542509	0.160855	29.6498	0.492207	0.139762	0	1853
ENSG00000011258:E8.1-E10.1	0.0898523	2.04116	21.1193	0.499967	1.46858	2.04762	1854
ENSG00000011260:E5.1-E6.1	0.856537	8.33879	1.40902	0.500307	10.2972	24.0635	1855
ENSG00000011275:E14.3-E16.1	0.674113	7.44321	3.60026	0.491945	5.06463	18.9841	1856
ENSG00000011275:E16.1-E17.1	0.0737384	1.8426	22.7708	0.516014	1.49257	1.53968	1857
ENSG00000011275:E16.1-E17.2	0.516262	6.8034	6.22679	0.488822	3.53026	13.8889	1858
ENSG00000011275:E17.3-E18.1_5739625	0.0467862	1.32068	26.4296	0.499836	0.78766	1.12698	1859
ENSG00000011275:E17.3-E18.3	0.644771	7.22413	3.97086	0.509713	4.59358	18.0159	1860
ENSG00000011275:E18.3-E20.1	0.561772	6.95005	5.34952	0.501731	3.81062	15.254	1861
ENSG00000011275:E28.1-E29.1	0.857797	8.02658	1.38919	0.492225	8.85037	24.1111	1862
ENSG00000011275:E4.4-E12.1	0.0052476	0.151994	29.6673	0.495775	0.0479556	0	1863
ENSG00000011275:E4.4-E14.1	0.195949	3.72231	15.1837	0.505193	2.00616	4.80952	1864
ENSG00000011275:E4.4-E8.1	0.00620392	0.169922	29.7322	0.498299	0.273662	0	1865
ENSG00000011295:E1.7-E2.1	0.747805	7.68964	2.56731	0.50929	7.26803	21.1746	1866
ENSG00000011295:E1.8-E2.1	0.102115	2.30833	21.1413	0.496265	1.50827	2.44444	1867
ENSG00000011295:E4.2-E5.1	0.850058	8.07498	1.39607	0.490407	11.6923	24	1868
ENSG00000011295:E4.2-E5.1_16004204	0.0075666	0.243579	31.7006	0.502499	0.0259806	0.0634921	1869
ENSG00000011295:E6.1-E7.5	0.846806	8.0314	1.50276	0.499743	10.6974	23.6508	1870
ENSG00000011304:E5.11-E6.1	0.915933	8.66682	0.832083	0.487787	51.0099	24.8571	1871
ENSG00000011304:E5.2-E5.4	0.902034	8.47521	0.96127	0.50049	33.5327	24.6349	1872
ENSG00000011304:E5.5-E5.7	0.905275	8.17016	0.819734	0.493525	38.3794	24.8413	1873
ENSG00000011304:E6.3-E6.5	0.912096	8.55294	0.798354	0.492768	47.751	24.8095	1874
ENSG00000011304:E6.7-E7.1	0.887173	8.36555	1.00831	0.498232	30.191	24.5873	1875
ENSG00000011304:E6.7-E8.1	0.802378	7.83638	1.97764	0.495841	12.676	21.9048	1876
ENSG00000011304:E7.3-E8.1	0.871128	8.62563	1.33407	0.497887	25.0943	23.619	1877
ENSG00000011304:E8.1-E9.2	0.903121	8.58591	0.895845	0.502846	35.7327	24.7619	1878
ENSG00000011304:E9.2-E9.4	0.908923	8.25346	0.842829	0.493376	48.0733	24.8889	1879
ENSG00000011332:E1.4-E7.1	0.0416597	1.12107	27.9323	0.507855	0.173735	1.20635	1880
ENSG00000011332:E14.2-E15.1	0.0835791	2.0359	22.136	0.506146	0.405764	3.07937	1881
ENSG00000011332:E14.2-E15.2	0.167352	2.98674	14.8926	0.504272	2.13857	5.30159	1882
ENSG00000011332:E4.1-E7.1	0.0522451	1.49074	26.6041	0.490055	0.247248	1.8254	1883
ENSG00000011347:E21.1-E22.1	0.187976	3.35615	14.9516	0.501327	1.39679	5.4127	1884
ENSG00000011347:E21.1-E27.1	0.0622888	1.6953	25.4367	0.504486	0.657332	1.55556	1885
ENSG00000011347:E22.1-E27.1	0.0174324	0.539338	32.5515	0.511627	0.213591	0.269841	1886
ENSG00000011376:E1.4-E3.1	0.0629514	1.66268	25.4086	0.500519	1.06511	1.4127	1887
ENSG00000011376:E1.4-E4.1	0.00560869	0.180368	30.0617	0.495181	0.190344	0.015873	1888
ENSG00000011376:E25.2-E27.1	0.624726	7.33245	4.35921	0.49929	4.78375	17.2857	1889
ENSG00000011376:E28.1-E30.2	0.588491	7.16036	5.01783	0.507393	4.43626	16.4603	1890
ENSG00000011376:E3.1-E4.1	0.116064	2.57997	19.5773	0.500649	1.32303	2.92063	1891
ENSG00000011376:E30.2-E31.1	0.662004	7.60998	3.76743	0.50278	4.80189	18.4444	1892
ENSG00000011376:E7.1-E10.1	0.294951	4.68447	11.3239	0.495052	2.2559	7.53968	1893
ENSG00000011376:I7.1_45435371-E10.1	0.005535	0.14846	30.0412	0.503311	0.000632398	0	1894
ENSG00000011405:E2.4-E15.1	0.00584592	0.156586	28.2543	0.502412	0.11542	0	1895
ENSG00000011405:E2.4-E9.1	0.137627	2.86823	17.7046	0.502638	1.67661	3.28571	1896
ENSG00000011405:E3.1-E9.1	0.00539843	0.157527	29.9322	0.502374	0.208626	0	1897
ENSG00000011405:E9.5-E15.1	0.348388	5.33649	9.98367	0.507965	3.16841	8.49206	1898
ENSG00000011422:E1.7-E3.1	0.401229	5.9888	8.94197	0.501615	6.5439	10.4762	1899
ENSG00000011422:E3.1-E4.1	0.62227	7.50138	4.36663	0.49679	13.3872	16.6825	1900
ENSG00000011422:E4.2-E6.2	0.607506	7.28899	4.69745	0.497185	12.9274	16.2857	1901
ENSG00000011422:E6.5-E7.1	0.591513	7.19323	4.97135	0.505752	11.4358	15.7619	1902
ENSG00000011422:E8.3-E10.1	0.194506	3.50876	14.4803	0.505738	2.86747	5	1903
ENSG00000011422:E8.3-E9.1	0.64014	7.36526	4.10998	0.493699	13.4045	17.3333	1904
ENSG00000011426:E1.2-E4.1	0.0365638	1.0736	29.6079	0.50182	0.442999	0.825397	1905
ENSG00000011426:E10.1-E11.1	0.252118	4.18737	12.1711	0.491055	3.66412	7.1746	1906
ENSG00000011426:E11.2-E12.1	0.195489	3.42349	14.0412	0.510964	2.43085	5.60317	1907
ENSG00000011426:E11.2-E13.1	0.0860158	2.04926	21.8876	0.496198	0.652088	2.65079	1908
ENSG00000011426:E12.2-E13.1	0.186103	3.39334	14.0738	0.490287	2.45271	5.74603	1909
ENSG00000011426:E13.1-E14.1	0.200131	3.50022	14.2422	0.492381	2.69924	5.74603	1910
ENSG00000011426:E13.1_36419467-E14.1	0.0296252	0.904954	29.306	0.513558	0.161917	0.730159	1911
ENSG00000011426:E14.2-E15.1	0.206252	3.53215	13.8565	0.496322	2.94596	5.96825	1912
ENSG00000011426:E15.2-E16.1	0.216873	3.73253	13.5335	0.509476	3.18018	6.38095	1913
ENSG00000011426:E16.1-E17.1	0.218129	3.76631	13.2673	0.502316	3.34881	6.36508	1914
ENSG00000011426:E17.2-E18.1	0.18623	3.40437	14.9847	0.510672	2.47463	5.42857	1915
ENSG00000011426:E18.1-E19.1	0.221509	3.73782	13.5897	0.496196	3.04188	6.12698	1916
ENSG00000011426:E23.1-E25.1	0.187092	3.34249	14.795	0.50471	2.41138	5.2381	1917
ENSG00000011426:E24.1-E25.1	0.0317248	0.984612	29.6452	0.503034	0.236998	0.857143	1918
ENSG00000011426:E8.3-E9.1	0.178201	3.2204	14.8234	0.504591	2.07653	5.20635	1919
ENSG00000011426:E8.3-E9.1_36410523	0.00971019	0.334053	31.7377	0.503154	0.0363083	0.126984	1920
ENSG00000011426:E9.4-E10.1	0.242106	4.04903	12.878	0.514684	3.53184	6.84127	1921
ENSG00000011451:E10.1-E11.1	0.801491	7.65708	1.90534	0.4998	7.69688	22.8254	1922
ENSG00000011451:E3.1-E5.1	0.0083986	0.283602	32.6127	0.508435	0.470295	0.0634921	1923
ENSG00000011451:E3.1-I3.1_15442748	0.0203393	0.704149	31.7712	0.48542	0.736145	0.349206	1924
ENSG00000011451:E4.1-E5.1	0.0216061	0.696599	32.0932	0.507652	0.904189	0.31746	1925
ENSG00000011451:E5.2-E8.1	0.00690402	0.195311	29.133	0.491369	0.41959	0.015873	1926
ENSG00000011451:E7.1-E8.1	0.169835	3.20915	15.7913	0.498972	1.75074	4.31746	1927
ENSG00000011451:E8.2-E9.1	0.776639	7.54317	2.223	0.50649	6.27535	22.127	1928
ENSG00000011451:E9.1-E10.1	0.753477	7.73106	2.58724	0.497785	5.98203	21.1587	1929
ENSG00000011451:E9.1-E11.1	0.202636	3.7364	14.7816	0.500506	1.89118	5.34921	1930
ENSG00000011451:I3.1_15442676-E5.1	0.00646066	0.159513	28.4744	0.508587	0.190058	0	1931
ENSG00000011454:E12.2-E13.1	0.762607	7.4104	2.29944	0.499867	7.13761	21.5714	1932
ENSG00000011454:E12.2-E13.1_122998576	0.00515165	0.148252	28.4023	0.489457	0.0182317	0	1933
ENSG00000011454:E13.1-E14.1	0.769045	7.46569	2.21135	0.500647	7.19192	21.7302	1934
ENSG00000011454:E16.1-E19.1	0.826022	8.11782	1.76514	0.491917	9.74327	23.0952	1935
ENSG00000011454:E2.3-E4.1	0.0590038	1.6877	25.7919	0.502193	1.0849	1.34921	1936
ENSG00000011454:E2.5-E4.1	0.174472	3.4404	16.2829	0.497823	1.82924	4.4127	1937
ENSG00000011454:E20.1-E21.1	0.00713728	0.250839	31.178	0.498599	0.435146	0.047619	1938
ENSG00000011454:E20.1-E22.1	0.814592	8.19066	1.8433	0.51013	9.25891	22.8413	1939
ENSG00000011454:E25.1-E26.2	0.860634	8.38746	1.3443	0.496305	16.0632	24	1940
ENSG00000011454:E27.1-E28.1	0.870001	8.18624	1.24809	0.495359	19.2268	24.1746	1941
ENSG00000011454:E4.2-E6.1	0.744596	7.96958	2.76196	0.50356	6.62154	20.8095	1942
ENSG00000011454:E6.2-E7.1	0.764899	8.01746	2.41551	0.494628	7.11111	21.3333	1943
ENSG00000011465:E1.4-E6.1	0.887555	8.32113	1.09158	0.500778	115.097	23.2381	1944
ENSG00000011465:E10.1-E11.1	0.949591	9.84953	0.552884	0.514348	614.749	24.5714	1945
ENSG00000011465:E11.4-E12.1	0.948997	8.99236	0.516823	0.498547	552.551	24.5079	1946
ENSG00000011465:E12.1-E13.1	0.952327	9.4357	0.506739	0.505897	677.764	24.6032	1947
ENSG00000011465:E15.4-E15.8	0.34651	5.15235	9.91531	0.499131	4.13878	9.15873	1948
ENSG00000011465:E5.7-E6.1	0.906745	8.57095	0.829561	0.484429	189.483	23.9206	1949
ENSG00000011465:E6.2-E10.1	0.941998	9.7054	0.571298	0.490569	484.156	24.4603	1950
ENSG00000011478:E1.3-E2.1	0.357108	5.57004	10.0896	0.497294	2.83561	9.2381	1951
ENSG00000011478:E2.1-E3.1	0.295319	4.77155	11.5656	0.487023	2.61735	7.31746	1952
ENSG00000011478:E2.1-E3.2	0.00632488	0.190755	30.2111	0.500733	0.436962	0.015873	1953
ENSG00000011478:E3.2-E4.2	0.648569	7.48438	4.18269	0.49623	4.63552	17.7619	1954
ENSG00000011478:E4.2-E5.2	0.673282	7.53983	3.64868	0.494922	4.97464	18.5873	1955
ENSG00000011478:I1.1_45693223-E2.1	0.0049078	0.147848	29.3854	0.50109	0.0390725	0	1956
ENSG00000011485:E10.1-I10.1	0.0164615	0.580288	33.3168	0.495604	0.101057	0.349206	1957
ENSG00000011485:E4.1-E5.6	0.890883	8.36916	0.992766	0.505234	20.676	24.6032	1958
ENSG00000011485:E5.12-E6.2	0.895175	8.56525	1.041	0.507805	26.733	24.6825	1959
ENSG00000011485:E5.7-E5.10	0.874721	7.94481	1.10989	0.505562	17.0096	24.5873	1960
ENSG00000011485:E9.4_46390342-E10.1	0.00516408	0.148432	30.1699	0.500028	0.012111	0	1961
ENSG00000011485:E9.8-I9.1	0.0430048	1.30648	28.7648	0.498024	0.426451	1.4127	1962
ENSG00000011485:I9.1-E10.1	0.0253916	0.808152	32.6579	0.501709	0.236185	0.634921	1963
ENSG00000011523:E1.4-E2.1	0.117762	2.65082	19.4939	0.512495	1.60385	2.73016	1964
ENSG00000011523:E1.5-E2.1	0.109921	2.4702	20.2277	0.511755	1.62844	2.65079	1965
ENSG00000011523:E2.1-E3.2	0.581528	7.29803	5.19125	0.490167	4.00191	15.7937	1966
ENSG00000011523:E3.3-E3.5	0.0070002	0.206574	30.1062	0.510529	0.408992	0.015873	1967
ENSG00000011523:E3.5-E5.1	0.683871	7.75429	3.44426	0.504069	5.06836	19.2063	1968
ENSG00000011523:E5.1-E6.1	0.584866	7.28711	5.24236	0.507628	3.83447	15.619	1969
ENSG00000011523:E6.1-E7.1	0.569321	7.09018	5.30982	0.501082	3.95048	15.619	1970
ENSG00000011566:E12.1-E13.1	0.514121	6.81569	6.44123	0.505279	3.60475	13.4762	1971
ENSG00000011566:E13.1-E14.1	0.44376	6.21303	7.80784	0.490034	3.3416	11.8254	1972
ENSG00000011566:E24.1-E25.1	0.294088	4.62122	11.2733	0.50487	2.32112	7.15873	1973
ENSG00000011566:E24.1-E27.2	0.474727	6.40467	7.07157	0.503688	3.72996	12.5873	1974
ENSG00000011566:E25.1-E27.2	0.175309	3.36848	16.1543	0.491621	1.79276	4.30159	1975
ENSG00000011590:E4.2-E5.1	0.0266917	0.745437	30.2015	0.506313	0.286015	0.587302	1976
ENSG00000011590:E6.1-E7.1	0.0210809	0.687376	31.5822	0.513208	0.281603	0.52381	1977
ENSG00000011590:E7.1-E8.1	0.0296214	0.855073	28.3588	0.498718	0.565639	0.714286	1978
ENSG00000011600:E1.4-E2.1	0.396796	5.83516	8.76838	0.50987	6.33096	10.3968	1979
ENSG00000011600:E1.5-E2.1	0.798706	7.97979	2.05374	0.503345	30.1566	21.5873	1980
ENSG00000011600:E2.1-E2.3	0.809995	7.96222	1.75675	0.496775	33.9292	22.2222	1981
ENSG00000011600:E2.3-E2.7	0.858466	7.96348	1.3252	0.500019	47.9478	23.381	1982
ENSG00000011600:E2.8-E3.1	0.885812	8.41683	1.05344	0.495957	59.8201	24.2381	1983
ENSG00000011638:E1.7-E2.1	0.558973	6.59023	5.27164	0.493422	5.49733	15.3175	1984
ENSG00000011638:E1.7-E2.3	0.602725	7.08311	4.65223	0.50073	6.39448	16.6667	1985
ENSG00000011638:E2.1-E2.3	0.0325813	0.949005	29.6476	0.507004	0.451816	0.619048	1986
ENSG00000011638:E2.3-E5.1	0.750696	7.69032	2.53834	0.48642	16.8876	20.619	1987
ENSG00000011638:E3.2-E5.1	0.178048	3.32754	15.5957	0.50125	1.85022	4.52381	1988
ENSG00000011638:E5.2-E8.1	0.768589	7.71353	2.41408	0.502892	16.9346	20.8889	1989
ENSG00000011638:E8.1-E12.1	0.781444	7.51326	2.15453	0.498026	18.4088	21.0159	1990
ENSG00000011677:E10.1-E11.2	0.0507846	1.42042	27.0204	0.508114	0.32701	1.66667	1991
ENSG00000011677:E11.2-E13.1	0.0476459	1.33829	27.3928	0.511321	0.286791	1.47619	1992
ENSG00000011677:E11.2-E13.1_152168560	0.00886949	0.285851	29.7058	0.497102	0.0287808	0.0793651	1993
ENSG00000011677:E6.1-E8.1	0.0385025	1.15553	28.7011	0.502043	0.200428	1.14286	1994
ENSG00000011677:U0.1_152457250-E3.1	0.00484516	0.145591	28.6545	0.505505	0.00121087	0	1995
ENSG00000011677:U0.1_152468182-E3.1	0.0048932	0.150808	29.7233	0.503641	0.000121501	0	1996
ENSG00000011677:U0.1_152486285-E3.1	0.00492177	0.152971	29.1985	0.493697	1e-05	0	1997
ENSG00000011677:U0.1_152635882-E3.1	0.00505437	0.149895	29.7262	0.503451	1e-05	0	1998
[truncated: 99,975 more rows]

## Sheet: junction_x
	mean_sigma	alpha	beta	prior_sigma	Y_mean	X_mean	Z_mean
ENSG00000000003:E3.4-E4.1	0.713858	7.32835	2.92699	0.4983	10.7067	16.2381	0
ENSG00000000419:E6.1-E8.2	0.958957	9.56274	0.391434	0.48109	20.2321	24.6825	1
ENSG00000000457:E10.1-E12.1	0.441877	5.94974	7.66938	0.503564	3.05492	9.66667	2
ENSG00000000457:E13.2-E15.1	0.00891499	0.32033	35.4965	0.493755	0.306152	0.0634921	3
ENSG00000000457:E13.2-E16.1	0.563308	6.54756	5.08917	0.508989	3.76306	12.8571	4
ENSG00000000457:E15.1-E16.1	0.0301531	1.08748	33.5161	0.49589	0.980853	0.619048	5
ENSG00000000457:E2.2-E3.1	0.177029	3.52515	16.1581	0.490953	2.01597	3.85714	6
ENSG00000000457:I2.1_169893476-E3.1	0.00703552	0.260956	33.8195	0.495605	0.226012	0.031746	7
ENSG00000000460:E24.4-E29.4	0.0204874	0.699915	34.7558	0.496642	0.725043	0.285714	8
ENSG00000000460:E26.3-E29.3	0.00577555	0.183377	31.9664	0.50187	0.0574199	0	9
ENSG00000000460:E35.1-E36.1	0.015268	0.577017	36.2563	0.519284	0.609726	0.222222	10
ENSG00000000460:E35.1-E36.2	0.00611886	0.185541	32.2092	0.50503	0.195816	0	11
ENSG00000000460:E50.1-E51.1	0.0442686	1.22907	27.1451	0.491356	1.14353	0.873016	12
ENSG00000000460:E50.1-E51.1_169829339	0.00597412	0.190152	31.9715	0.514642	0.168539	0	13
ENSG00000000460:E58.1-E59.1	0.100646	2.4116	21.4261	0.503246	1.60748	2.11111	14
ENSG00000000460:E58.1-E59.1_169849505	0.00852322	0.29644	35.401	0.497472	0.237839	0.047619	15
ENSG00000000460:E60.2-E62.1	0.297939	4.68961	11.2256	0.514417	2.42622	6.34921	16
ENSG00000000460:E61.1-E62.1	0.00527065	0.187218	32.2675	0.499219	0.155228	0	17
ENSG00000000938:E1.2-E4.1	0.148994	3.00247	16.5359	0.502318	3.11808	3.22222	18
ENSG00000000938:E2.1-E4.1	0.0202279	0.691622	32.481	0.501312	0.258964	0.301587	19
ENSG00000000938:E3.2-E4.1	0.0536679	1.37483	24.2343	0.50225	1.15471	1	20
ENSG00000000938:E5.2-E6.1	0.211201	3.87478	14.5086	0.503996	4.6439	4.47619	21
ENSG00000000938:E5.2-E6.1_27623103	0.0130541	0.42733	34.8939	0.504271	0.0681566	0.111111	22
ENSG00000000971:E21.1-E26.1	0.878475	7.95111	1.11029	0.493424	43.7183	20.1746	23
ENSG00000000971:E21.1-E32.1	0.681041	6.85825	3.13086	0.504701	16.0067	15.8889	24
ENSG00000000971:E44.1-E46.1	0.960264	9.19322	0.410196	0.491288	133.738	24.1587	25
ENSG00000001036:E2.1-E3.1	0.946312	9.27655	0.4975	0.499758	15.9428	23.3968	26
ENSG00000001036:E3.1-E4.1	0.955953	9.93559	0.438859	0.487886	20.8823	24.0159	27
ENSG00000001036:E4.1-E5.1	0.960163	10.2404	0.404595	0.501575	28.0694	24.4921	28
ENSG00000001084:E16.2-E17.2	0.958377	9.707	0.438461	0.502465	12.6112	24.0794	29
ENSG00000001084:E17.4-E17.7	0.957955	9.55328	0.410761	0.492222	14.5731	24.2857	30
ENSG00000001084:E17.4-E17.7_53500161	0.0250345	0.926056	34.6192	0.496636	0.197391	0.444444	31
ENSG00000001084:E4.4-E6.2	0.706671	7.37445	3.02448	0.497054	4.69275	15.7937	32
ENSG00000001084:E7.1-E8.1	0.815194	7.5353	1.73825	0.503892	6.39056	18.7143	33
ENSG00000001167:E1.2-E2.1	0.285969	4.65385	11.8702	0.498656	2.42531	6.1746	34
ENSG00000001167:E1.2-E2.1_41079005	0.00595055	0.188263	32.007	0.484726	0.000381617	0	35
ENSG00000001167:E10.2_41099178-ENSG00000161912:E9.1	0.0305664	0.986723	32.7298	0.494459	0.759057	0.47619	36
ENSG00000001167:E2.1-E3.1	0.084663	2.25548	23.9728	0.498714	1.09228	1.73016	37
ENSG00000001167:E2.1-E3.1_41080814	0.033675	1.19625	32.7588	0.493322	0.657415	0.634921	38
ENSG00000001167:E2.1-E4.1	0.232444	3.81438	12.7415	0.509507	2.19697	5.2381	39
ENSG00000001167:E2.1-I2.1	0.00607494	0.181007	31.268	0.499252	0.00147708	0	40
ENSG00000001167:E3.1-E4.1	0.288892	4.51022	11.1057	0.489792	1.76117	6.39683	41
ENSG00000001167:E5.1-E6.1	0.767529	7.46248	2.20629	0.500529	4.54663	17.4444	42
ENSG00000001167:E5.1-I5.1	0.00609872	0.184412	33.1985	0.499885	0.000477592	0	43
ENSG00000001167:E6.1-E7.1	0.744773	7.07959	2.53188	0.485802	4.39687	16.873	44
ENSG00000001167:E6.1-E7.1_41091546	0.0181372	0.640122	34.1904	0.505914	0.666807	0.253968	45
ENSG00000001167:E6.1-E7.1_41091567	0.00540325	0.181202	33.1969	0.509679	0.011521	0	46
ENSG00000001167:I1.1_41075386-E2.1	0.0133511	0.484697	36.1892	0.499948	0.262305	0.142857	47
ENSG00000001167:I2.1-E3.1	0.00575065	0.188695	31.1745	0.496001	0.0018483	0	48
ENSG00000001460:E13.3-I13.1	0.00549559	0.189845	30.769	0.495304	0.00205611	0	49
ENSG00000001460:E14.3-I14.1	0.0054896	0.191827	32.7234	0.500353	1e-05	0	50
ENSG00000001460:E20.2-E27.1	0.0346572	1.08303	30.4968	0.500611	0.604063	0.666667	51
ENSG00000001460:E27.2-E37.1	0.211325	3.75927	13.9609	0.501695	2.14066	4.66667	52
ENSG00000001460:E37.2-E45.2	0.202734	3.64289	14.3315	0.498288	1.9402	4.47619	53
ENSG00000001460:E45.3-E46.1	0.447828	6.03521	7.51395	0.503103	2.85785	9.5873	54
ENSG00000001460:E47.1-E48.1	0.447955	5.88434	7.25461	0.495528	2.95702	10.1905	55
ENSG00000001460:E48.1-E49.1	0.524871	6.36035	5.76323	0.498665	3.26427	11.5397	56
ENSG00000001460:E49.1-E50.1	0.513394	6.20887	5.92905	0.50481	3.32781	11.5238	57
ENSG00000001460:I12.2-E27.1	0.277332	4.42584	11.3327	0.50539	2.19245	6.14286	58
ENSG00000001460:I13.1-E14.1	0.0074094	0.26343	34.7331	0.494426	0.00385962	0.031746	59
ENSG00000001460:I14.1-E15.1	0.00511196	0.183298	33.1038	0.501828	1e-05	0	60
ENSG00000001460:I15.1-E16.1	0.0068378	0.182919	32.3909	0.500717	0.000374149	0	61
ENSG00000001461:E1.6-E2.1	0.494529	6.03589	6.35355	0.496641	3.16642	10.7302	62
ENSG00000001461:E15.1-E16.1	0.169022	3.14877	15.2713	0.493063	1.92599	3.68254	63
ENSG00000001461:E15.1-E17.1	0.64545	6.97695	3.87941	0.507325	5.68116	14.3651	64
ENSG00000001461:E2.1-E5.1	0.540157	6.30912	5.39432	0.495222	3.65981	12.0476	65
ENSG00000001461:E2.1_24419613-E5.1	0.0161551	0.54598	32.5621	0.493562	0.153513	0.190476	66
ENSG00000001461:E6.1-E7.1	0.657087	7.10673	3.70498	0.488749	5.05045	14.873	67
ENSG00000001461:E6.1-E7.1_24445189	0.0128957	0.438449	35.458	0.501924	0.0653608	0.111111	68
ENSG00000001497:E11.2-E13.1	0.947591	9.75946	0.522687	0.504936	9.69564	23.127	69
ENSG00000001497:E13.1-E14.1	0.961147	9.33086	0.382477	0.50648	16.7362	24.6032	70
ENSG00000001497:E13.1-E14.1_65514970	0.273383	4.50327	11.9459	0.503525	2.26349	5.90476	71
ENSG00000001497:E6.1-E7.1	0.952739	9.54477	0.447856	0.500913	7.89463	24.0952	72
ENSG00000001497:E7.1-E8.1	0.962543	9.55219	0.396791	0.503125	11.62	24.4127	73
ENSG00000001497:E8.1-E10.1	0.9178	8.73117	0.730465	0.498309	7.84398	21.6508	74
ENSG00000001497:E8.1-E9.1	0.674666	6.96321	3.35889	0.513776	4.28547	15.0952	75
ENSG00000001497:E9.1-E10.1	0.649833	6.71779	3.61067	0.493521	3.74872	14.746	76
ENSG00000001497:I11.2-E13.1	0.413748	5.31743	7.7376	0.495307	2.4805	8.88889	77
ENSG00000001497:I9.1-E10.1	0.595497	6.70988	4.58554	0.507526	4.87667	13.2857	78
ENSG00000001617:E1.6-E3.1	0.37181	5.14452	8.65567	0.502417	3.66678	8.71429	79
ENSG00000001617:E6.2-E7.1	0.4335	5.54651	7.37716	0.490953	3.97963	9.63492	80
ENSG00000001617:E6.2-E8.1	0.545455	6.24116	5.18133	0.503724	6.59331	12.619	81
ENSG00000001617:E7.1-E8.1	0.489896	5.94381	6.46537	0.510182	4.89708	10.9048	82
ENSG00000001629:E10.1-E12.1	0.46355	5.9953	6.98122	0.502572	2.8041	10.4286	83
ENSG00000001629:E17.1-E18.1	0.825608	7.98337	1.6825	0.516365	4.62198	18.4603	84
ENSG00000001629:E19.1-E20.1	0.845966	7.81403	1.36715	0.498535	4.58541	19.0794	85
ENSG00000001629:E19.1-E20.1_92391170	0.00600613	0.182849	31.2889	0.500553	0.216033	0	86
ENSG00000001629:E20.1-E21.1	0.860034	7.92722	1.27001	0.499178	5.05468	19.6349	87
ENSG00000001629:E21.1-E22.2	0.701411	7.29695	3.0002	0.511172	3.86205	15.9841	88
ENSG00000001629:E21.1-E22.2_92396383	0.00999921	0.395184	38.2054	0.501001	0.554273	0.0952381	89
ENSG00000001629:E23.1_92397769-E24.1	0.00549232	0.18835	32.7245	0.492557	0.15398	0	90
ENSG00000001629:E23.2-E24.1	0.92482	8.57192	0.660331	0.505648	5.98541	21.9048	91
ENSG00000001629:E4.2-E5.1	0.491881	6.07615	6.46453	0.508002	3.01849	11	92
ENSG00000001629:E5.2-E8.1	0.544171	6.6722	5.61728	0.493545	3.13682	11.873	93
ENSG00000001629:E8.1-E9.1	0.524723	6.37396	5.68663	0.502765	3.17849	11.9048	94
ENSG00000001629:E8.1-I8.1_92333628	0.00520534	0.186087	33.6064	0.491728	0.0481232	0	95
ENSG00000001630:E11.1-I7.1_92125991	0.00588442	0.184813	32.7209	0.502544	0.0646503	0	96
ENSG00000001630:E11.2-E11.4	0.0787331	1.93537	22.4074	0.49695	1.07801	1.52381	97
ENSG00000001630:E11.2-ENSG00000240720:E16.1	0.00830319	0.280098	33.4021	0.501831	0.0121225	0.031746	98
ENSG00000001630:E3.1-E4.1	0.799171	7.61059	1.97555	0.508739	7.41992	17.9683	99
ENSG00000001631:E1.11-E2.1	0.00587928	0.184112	31.5975	0.508363	0.249102	0	100
ENSG00000001631:E1.16-E1.18	0.00520563	0.183348	32.7778	0.507006	0.340746	0	101
ENSG00000001631:E1.16-E2.1	0.0122841	0.458133	35.513	0.507609	0.594915	0.126984	102
ENSG00000001631:E1.20-E4.2	0.068366	1.95073	26.9459	0.495964	1.4352	1.42857	103
ENSG00000001631:E1.20-I1.1	0.00757634	0.274373	34.5981	0.509308	0.264531	0.031746	104
ENSG00000001631:E14.1-E15.1	0.962199	10.1426	0.404595	0.498772	12.245	24.2698	105
ENSG00000001631:E14.1-E15.1_92213338	0.00579418	0.190972	31.8975	0.497326	0.0847772	0	106
ENSG00000001631:E2.3-E3.1	0.324735	5.12556	10.6939	0.506887	2.35032	7.36508	107
ENSG00000001631:E2.3-E4.2	0.0224948	0.812224	34.2252	0.504169	0.703025	0.365079	108
ENSG00000001631:E3.2-E4.2	0.304004	4.97739	11.6348	0.516355	2.36126	6.55556	109
ENSG00000001631:E5.6-E6.1	0.843851	7.75894	1.46408	0.489403	4.84582	19.2698	110
ENSG00000001631:E8.10-E9.1	0.95507	9.34456	0.456876	0.496598	9.58966	23.6984	111
ENSG00000001631:E8.4-E8.8	0.00894879	0.298366	35.3469	0.516768	0.656817	0.047619	112
ENSG00000001631:E8.4-E8.8_92234886	0.00584024	0.194119	31.6056	0.497416	0.0796698	0	113
ENSG00000001631:E8.8-E8.10	0.952977	9.01004	0.431638	0.506678	10.3313	23.8571	114
ENSG00000001631:I1.1-E2.1	0.0271761	0.981501	35.3907	0.502161	0.418655	0.460317	115
ENSG00000001631:I5.1_92240749-E6.1	0.00516288	0.184573	31.0613	0.506273	0.0601816	0	116
ENSG00000001631:I7.2-E8.8	0.94343	9.4139	0.530488	0.494273	7.57673	23.1587	117
ENSG00000002016:E10.1-E11.2	0.358147	5.29285	9.34978	0.492101	2.77818	8.31746	118
ENSG00000002016:E10.2-I10.1	0.145362	3.15044	17.5583	0.497813	1.41337	3.31746	119
ENSG00000002016:E2.12-E4.1	0.0305886	1.07682	33.9695	0.501755	0.958964	0.507937	120
ENSG00000002016:E2.14-E4.1	0.00566876	0.183083	33.4831	0.493817	0.406197	0	121
ENSG00000002016:E6.6-E7.1	0.0863457	2.24467	23.7689	0.50245	1.61553	1.73016	122
ENSG00000002016:E6.8-E7.1	0.0325847	1.07299	33.5112	0.495124	0.750445	0.539683	123
ENSG00000002016:E7.2-E7.4	0.018052	0.684472	34.6333	0.506548	0.620212	0.253968	124
ENSG00000002016:E7.2-E8.1	0.101576	2.49269	21.8869	0.495042	1.81903	2.28571	125
ENSG00000002016:E7.5-E8.1	0.257744	4.32733	12.6786	0.491968	1.73041	5.38095	126
ENSG00000002016:E9.2-E9.7	0.276727	4.56579	11.9926	0.499045	2.38153	5.93651	127
ENSG00000002016:E9.7-E10.1	0.429645	5.76212	7.86143	0.489247	2.88156	9.33333	128
ENSG00000002016:I10.1-E11.1	0.25915	4.44655	12.7747	0.508807	2.08006	5.79365	129
ENSG00000002016:I9.1-E10.1	0.0387168	1.22442	31.1082	0.497679	0.461439	0.68254	130
ENSG00000002330:E1.7-E4.2	0.961996	9.77615	0.390109	0.513145	43.2134	24.8254	131
ENSG00000002330:E2.1-E4.2	0.577524	6.50075	4.78884	0.499721	3.21457	12.9841	132
ENSG00000002330:E4.2-E5.1	0.966698	10.4998	0.368746	0.491372	45.3344	24.8413	133
ENSG00000002330:E4.2-E5.1_64270334	0.143701	3.11797	18.9565	0.49965	0.877996	3.19048	134
ENSG00000002549:E16.2-E17.1	0.96654	10.8094	0.385019	0.49867	40.0254	24.8095	135
ENSG00000002549:E6.2-E7.4	0.960844	9.91067	0.387346	0.504756	31.0435	24.746	136
ENSG00000002549:E6.2-E7.4_17583493	0.0089675	0.325573	35.9675	0.496193	0.0544734	0.0634921	137
ENSG00000002586:E11.1-E14.1	0.965926	10.4525	0.386622	0.503425	79.5409	24.9524	138
ENSG00000002586:E14.1-E15.2	0.964999	10.6355	0.401324	0.506008	180.453	24.9683	139
ENSG00000002586:E18.1-E20.2	0.964057	10.1646	0.364125	0.503902	172.43	24.9683	140
ENSG00000002586:E20.5-E24.2	0.963432	10.5376	0.382262	0.508168	145.431	24.9683	141
ENSG00000002587:E1.3-E3.1	0.310457	4.60451	10.4316	0.50116	2.31454	6.88889	142
ENSG00000002587:E1.3-I2.1_11428402	0.0165078	0.620903	36.0115	0.490141	0.188597	0.222222	143
ENSG00000002746:E17.1-E18.1	0.0614489	1.60301	25.2125	0.507845	0.268591	1.14286	144
ENSG00000002746:E17.1-E18.1_43444215	0.0222849	0.768182	33.5878	0.495268	0.134924	0.349206	145
ENSG00000002822:E1.3-E2.1	0.00588373	0.182732	31.6057	0.495567	0.336363	0	146
ENSG00000002822:E1.3-E2.1_2230727	0.207979	3.88329	15.1109	0.485973	2.04691	4.34921	147
ENSG00000002822:E1.3-E2.2	0.0056866	0.187392	31.5648	0.495896	0.347328	0	148
ENSG00000002822:E12.2-E18.1	0.935191	9.10987	0.597494	0.505133	6.06828	22.5556	149
ENSG00000002822:E18.1-E24.1	0.927465	8.60242	0.65985	0.502521	5.64272	21.8571	150
ENSG00000002822:E2.3-E3.2	0.713397	7.60333	3.01499	0.503254	4.17219	16.254	151
ENSG00000002822:E22.1-E24.1	0.00585179	0.186638	33.2603	0.508333	0.0133986	0	152
ENSG00000002822:E24.1-E25.1	0.898205	7.78484	0.8829	0.490626	5.09032	20.8413	153
ENSG00000002822:E25.2-E26.1	0.881837	8.05988	1.12317	0.500667	5.05985	20.0794	154
ENSG00000002822:E26.1-E28.1	0.954537	9.78774	0.481408	0.499002	7.01495	23.4127	155
ENSG00000002822:E28.2-E31.1	0.95576	9.3	0.449089	0.503223	8.07973	23.8095	156
ENSG00000002822:E3.2-E4.2	0.808397	7.54615	1.85727	0.504649	4.11889	18.0476	157
ENSG00000002822:E31.1-E34.1	0.942935	9.08879	0.576432	0.496545	6.38303	22.7937	158
ENSG00000002822:E32.1-E34.1	0.108515	2.32026	19.2264	0.498765	0.971878	2.33333	159
ENSG00000002822:E34.1-E35.1	0.952366	9.52175	0.447673	0.497801	8.32959	23.6825	160
ENSG00000002822:E4.2-E6.1	0.661423	7.51762	3.80733	0.493079	3.58278	14.6349	161
ENSG00000002822:I5.1_2223089-E6.1	0.00565215	0.18539	32.2619	0.491364	1e-05	0	162
ENSG00000002834:E7.2-E8.1	0.96208	9.97241	0.39335	0.511648	24.1642	24.746	163
ENSG00000002834:E8.3-E9.1	0.961847	9.37352	0.386134	0.496884	22.1378	24.619	164
ENSG00000002919:E1.1-E5.2	0.00500043	0.177264	32.6647	0.492172	0.317074	0	165
ENSG00000002919:E2.8-E4.1	0.0170915	0.655705	35.1765	0.504396	0.721045	0.238095	166
ENSG00000002919:E2.8-E5.2	0.779915	7.3558	2.03031	0.492693	4.1618	17.8254	167
ENSG00000002919:E4.1-E5.2	0.022551	0.755659	33.7653	0.501999	0.827404	0.31746	168
ENSG00000002919:E5.2-E6.2	0.874968	8.12313	1.1421	0.5076	4.85889	20.1905	169
ENSG00000002919:E5.3-E6.2	0.0214091	0.736218	35.0641	0.501303	0.764857	0.333333	170
ENSG00000002919:E6.2-E8.1	0.929576	8.99149	0.720726	0.502781	5.63407	21.8571	171
ENSG00000002919:E8.1-E9.1	0.943396	8.84337	0.528579	0.503964	6.43567	22.9841	172
ENSG00000002919:E8.1_48113399-E9.1	0.00618572	0.186866	31.1933	0.509289	0.452392	0	173
ENSG00000002933:E1.4-E2.2	0.88005	7.71703	1.09252	0.496104	25.9327	20.1746	174
ENSG00000002933:E1.5-I2.2	0.75583	7.2763	2.32277	0.506531	20.5521	17.3016	175
ENSG00000002933:E6.3-E7.1	0.952988	9.54819	0.472445	0.502735	78.36	23.4444	176
ENSG00000002933:E7.1-E8.1	0.95681	9.55071	0.432183	0.512829	106.425	23.8413	177
ENSG00000003056:E3.4-E4.1	0.960801	9.78428	0.388389	0.497978	30.7719	24.8571	178
ENSG00000003056:E4.3-E5.2	0.967266	10.445	0.377382	0.513702	29.2596	24.8571	179
ENSG00000003056:E7.2_8940968-E7.4	0.00544479	0.18758	32.2719	0.50137	0.204173	0	180
ENSG00000003096:E2.2-E3.1	0.005799	0.188677	31.9686	0.4938	0.115989	0	181
ENSG00000003096:E2.2-E7.2	0.115656	2.51143	19.0373	0.498918	1.03165	2.55556	182
ENSG00000003096:E3.2-E7.2	0.013766	0.513399	34.8451	0.501303	0.24283	0.15873	183
ENSG00000003137:E1.2-E2.2	0.164583	3.13035	15.7803	0.504754	1.81435	3.61905	184
ENSG00000003147:E14.3-E15.1	0.68484	7.20768	3.26385	0.487726	5.34239	15.381	185
ENSG00000003147:E14.3-E15.2	0.135988	2.84049	18.4919	0.494901	1.15589	2.87302	186
ENSG00000003147:E16.2-E19.1	0.768336	7.12377	2.11344	0.502916	6.83238	17.5556	187
ENSG00000003147:E21.5-E31.1	0.798685	7.37377	1.81773	0.505401	7.55158	18.2222	188
ENSG00000003147:E32.2-E34.1	0.845659	8.13255	1.47235	0.483377	9.14032	19.3333	189
ENSG00000003147:E9.5-E14.1	0.382753	5.36538	8.67945	0.498338	2.61621	8.57143	190
ENSG00000003147:E9.5-E14.2	0.0259278	0.893521	33.1017	0.486113	0.576848	0.396825	191
ENSG00000003147:I21.1_8208694-E31.1	0.00516855	0.179212	32.8428	0.486816	0.000271009	0	192
ENSG00000003147:I21.1_8212176-E31.1	0.00535649	0.184052	33.3255	0.508513	0.0258887	0	193
ENSG00000003147:I21.1_8214407-E31.1	0.00616579	0.228248	34.122	0.503359	0.0163287	0.015873	194
ENSG00000003249:E1.2-E5.1	0.0406763	1.24744	30.5547	0.496058	0.319012	0.746032	195
ENSG00000003249:E2.1-E5.1	0.279835	4.23956	10.7732	0.50499	1.67126	6	196
ENSG00000003249:E6.2-E7.2	0.536086	6.11628	5.42511	0.496078	4.65949	12.0317	197
ENSG00000003393:E16.5-E22.1	0.145714	2.93356	17.1872	0.489983	1.6886	3.12698	198
ENSG00000003393:E23.1-E26.1	0.38147	5.41212	9.05236	0.512782	2.6871	8.44444	199
ENSG00000003393:E36.1-E38.1	0.223448	3.92163	13.487	0.496659	2.17677	4.85714	200
ENSG00000003393:E36.1_201746628-E38.1	0.0197929	0.692931	33.0412	0.497925	0.231769	0.301587	201
ENSG00000003393:E55.1-E58.1	0.0297723	0.909667	30.8842	0.489489	0.215849	0.444444	202
ENSG00000003393:E55.1-E62.1	0.565727	6.79649	5.29346	0.500254	3.63944	12.4286	203
ENSG00000003393:E58.1-E62.1	0.0389435	1.07368	26.0938	0.4957	0.326617	0.666667	204
ENSG00000003393:E62.5-E64.1	0.537073	6.42172	5.67341	0.496592	3.73564	11.9365	205
ENSG00000003393:E62.5-E64.1_201715836	0.0469573	1.20917	23.6755	0.480584	0.674888	0.873016	206
ENSG00000003393:E70.1-E71.1	0.853288	7.58591	1.35531	0.491058	6.32661	19.4127	207
ENSG00000003393:E70.1-E71.1_201704583	0.0460905	1.21675	25.0691	0.495008	0.572112	0.857143	208
ENSG00000003400:E10.1-E11.1	0.368511	5.21593	8.90915	0.498621	3.4791	8.1746	209
ENSG00000003400:E5.1-E6.1	0.00941078	0.321559	36.5142	0.499672	0.389102	0.047619	210
ENSG00000003400:E5.1-E7.1	0.1316	2.74729	17.6072	0.501691	1.49119	2.93651	211
ENSG00000003400:E5.1-E7.1_201203733	0.0129932	0.471014	36.6783	0.499353	0.401652	0.142857	212
ENSG00000003400:E7.1-E8.1	0.0783534	1.93516	22.2742	0.499405	0.919109	1.57143	213
ENSG00000003400:E8.1-E9.1	0.144575	2.84741	16.9283	0.483393	1.38179	3.11111	214
ENSG00000003400:E9.2-E10.1	0.190383	3.43809	14.7366	0.505339	2.00306	4.07937	215
ENSG00000003402:E1.6-E7.5	0.945907	9.00518	0.467229	0.495674	13.9338	23.5556	216
ENSG00000003402:E10.1-E10.3	0.322781	4.89598	10.3461	0.504381	4.27354	7.50794	217
ENSG00000003402:E10.1-E11.2	0.965221	10.272	0.378598	0.507581	37.6957	24.9683	218
ENSG00000003402:E10.5_201138964-E11.2	0.201261	3.65351	14.6712	0.503723	2.67989	4.34921	219
ENSG00000003402:E11.2-E12.1	0.853239	7.29111	1.26686	0.500392	10.5629	19.6984	220
ENSG00000003402:E11.2-E14.1	0.960896	9.77208	0.406148	0.503623	26.9665	24.4444	221
ENSG00000003402:E16.1-E18.1	0.957641	9.67475	0.401101	0.508662	23.1267	24.4921	222
ENSG00000003402:E18.2-E19.1	0.743523	7.03659	2.46148	0.505557	9.38212	16.8254	223
ENSG00000003402:E18.2-E20.1	0.957315	9.7249	0.419688	0.499156	17.8489	24.2063	224
ENSG00000003402:E19.2-I19.1	0.848595	8.045	1.37306	0.494937	17.3936	19.619	225
ENSG00000003402:E2.1-I2.1	0.0144131	0.543084	34.8089	0.500671	0.144027	0.190476	226
ENSG00000003402:E3.1-I3.1	0.0113938	0.390581	34.4374	0.50849	0.177252	0.0793651	227
ENSG00000003402:E4.3-E5.1	0.0914097	2.2099	21.9057	0.496894	1.46387	1.85714	228
ENSG00000003402:E4.3-E7.5	0.655009	6.87555	3.70935	0.503737	8.26584	14.9048	229
ENSG00000003402:E4.3-I4.1	0.23288	4.01379	13.3456	0.492269	2.48257	5.34921	230
ENSG00000003402:E7.9-E9.4	0.966516	10.1091	0.375231	0.503313	30.5617	24.7937	231
ENSG00000003402:I1.1-E2.1	0.0178018	0.665638	34.4022	0.503682	0.206237	0.269841	232
ENSG00000003402:I19.1-E20.1	0.790779	7.4097	1.92536	0.503536	14.0413	18.1587	233
ENSG00000003402:I3.1-E4.1	0.0276777	1.00702	34.4154	0.490659	0.312458	0.52381	234
ENSG00000003402:I4.1-E5.1	0.151105	3.01284	16.5174	0.501683	1.82137	3.33333	235
ENSG00000003436:E2.6-E4.1	0.497813	6.01845	6.06128	0.49825	6.06562	11.619	236
ENSG00000003436:E2.6-E7.1	0.609241	6.81263	4.23694	0.502726	10.1135	13.873	237
ENSG00000003436:E4.1-E7.1	0.240698	3.99524	12.7717	0.484072	3.14156	5.42857	238
ENSG00000003436:E6.4-E7.1	0.274016	4.26538	11.1751	0.503421	3.89589	6.22222	239
ENSG00000003436:E8.5-E9.1	0.796228	7.09649	1.91191	0.49825	22.1309	17.9841	240
ENSG00000003436:E9.1-I10.2	0.799149	7.11442	1.72877	0.492585	23.0451	18.254	241
ENSG00000003509:E10.2-E11.1	0.833674	7.82701	1.61996	0.505955	5.38429	18.8571	242
ENSG00000003509:E10.2-E11.2	0.0196665	0.617171	33.0897	0.504891	0.648321	0.269841	243
ENSG00000003509:E11.4-E12.1	0.104278	2.40518	20.8386	0.503151	1.66124	2.20635	244
ENSG00000003509:E3.1-E4.1	0.836493	7.45093	1.45489	0.505856	4.91389	18.8889	245
ENSG00000003509:E5.1-E6.1	0.0205219	0.654689	31.1921	0.516075	0.545611	0.31746	246
ENSG00000003509:E5.2-E6.1	0.753866	7.27361	2.37587	0.501465	4.31164	17.0952	247
ENSG00000003509:E6.2-E6.8	0.0177871	0.590104	33.3255	0.486144	0.377359	0.253968	248
ENSG00000003509:E6.2-E7.1	0.0396113	1.18728	28.6335	0.501289	0.970999	0.730159	249
ENSG00000003509:E6.4-E6.8	0.384546	5.41698	8.75322	0.49259	2.75787	8.39683	250
ENSG00000003509:E6.4-E7.1	0.0166895	0.549965	33.6212	0.502626	0.399095	0.206349	251
ENSG00000003509:E6.8-E7.1	0.843978	7.84023	1.47526	0.506645	5.22274	19.1111	252
ENSG00000003756:E1.6-E3.2	0.952365	9.55383	0.463146	0.496327	14.0175	23.4921	253
ENSG00000003756:E1.7-E3.2	0.00957395	0.330817	34.9411	0.509111	0.693236	0.0634921	254
ENSG00000003756:E15.1-E16.1	0.962429	10.6234	0.388441	0.491437	42.9585	24.8095	255
ENSG00000003756:E15.1-E16.1_50108241	0.154648	3.29807	17.8248	0.500691	0.930658	3.31746	256
ENSG00000003756:E17.1-E18.1	0.966965	10.4223	0.372362	0.499303	33.8491	24.7778	257
ENSG00000003756:E18.1-E19.1	0.959505	9.58842	0.387547	0.486078	32.2432	24.7778	258
ENSG00000003756:E19.2-E21.4	0.959686	10.1661	0.400139	0.504709	34.3631	24.7778	259
ENSG00000003756:E2.1-E3.2	0.00644688	0.227831	32.8369	0.495208	0.624261	0.015873	260
ENSG00000003756:E20.1-I20.1	0.602936	6.77674	4.44124	0.489194	4.64813	13.6032	261
ENSG00000003756:E24.2-E26.1	0.963412	9.84712	0.380369	0.496735	79.5585	24.9524	262
ENSG00000003756:E7.3-E7.7	0.858014	7.28816	1.23553	0.499141	5.49325	19.746	263
ENSG00000003756:E7.3-E8.3	0.692448	7.06032	3.03658	0.487424	5.75061	15.8413	264
ENSG00000003756:E7.7-E8.3	0.935005	9.37474	0.659199	0.50048	6.66496	22.2698	265
ENSG00000003756:E7.8-I7.1	0.825814	7.29821	1.50614	0.501622	10.4991	18.7937	266
ENSG00000003756:E8.4-E9.1	0.961737	10.3776	0.40746	0.49476	23.4248	24.6032	267
ENSG00000003756:E9.1-E10.3	0.963169	10.4746	0.408457	0.501354	26.6695	24.6032	268
ENSG00000003756:I20.1-E21.1	0.723239	7.01446	2.67941	0.497681	6.15795	16.3492	269
ENSG00000003756:I7.1-E8.1	0.8894	8.14196	1.02998	0.50448	17.9781	20.6349	270
ENSG00000003989:E1.3-E2.1	0.0633624	1.73523	25.1481	0.501325	0.757565	1.30159	271
ENSG00000003989:E1.3-E4.1	0.0635202	1.71327	25.1763	0.50046	0.686759	1.28571	272
ENSG00000003989:E2.1-E4.1	0.104889	2.37763	20.3481	0.494439	1.21947	2.31746	273
ENSG00000003989:E7.1-E8.1	0.399897	5.41926	8.21733	0.502184	4.17254	8.85714	274
ENSG00000003989:E8.1-E9.1	0.319211	4.89687	10.2753	0.50036	2.94201	7.28571	275
ENSG00000003989:E9.1-E11.1	0.249381	4.19309	12.6911	0.500257	2.26031	5.69841	276
ENSG00000003989:I7.1_17551174-E8.1	0.0064908	0.191859	31.2695	0.503546	1e-05	0	277
ENSG00000004059:E1.5-E2.2	0.963475	9.85145	0.377231	0.492298	57.1627	24.9683	278
ENSG00000004139:E10.4-E10.6	0.484004	6.25869	6.6934	0.49935	2.68655	10.9206	279
ENSG00000004139:E11.2-I11.3	0.819236	7.85376	1.74023	0.502419	4.74047	18.3016	280
ENSG00000004139:E11.2_28396019-E11.4	0.00587823	0.191026	33.0863	0.494442	0.387276	0	281
ENSG00000004139:E7.2-E10.3	0.303576	4.78501	11.0979	0.506668	2.00852	6.74603	282
ENSG00000004139:E8.1-E10.3	0.0126165	0.423798	34.2134	0.501939	0.517959	0.111111	283
ENSG00000004139:I7.1-E8.1	0.00949572	0.366069	37.5456	0.499091	0.0826225	0.0793651	284
ENSG00000004142:E9.1-E10.1	0.963156	10.0521	0.390691	0.505371	42.9615	24.8413	285
ENSG00000004399:E1.1-E2.1	0.604668	6.69012	4.17409	0.502686	5.43727	14	286
ENSG00000004399:E1.1-E2.1_129589464	0.00660704	0.186635	30.5932	0.507551	0.043708	0	287
ENSG00000004399:E13.1-E14.2	0.793166	7.1999	1.92929	0.510545	7.91404	18.0476	288
ENSG00000004399:E18.2-E19.1	0.927769	8.56466	0.643284	0.508758	16.2179	22.4444	289
ENSG00000004399:E22.1-E23.1_129566029	0.00465646	0.177558	32.7077	0.504233	0.112778	0	290
ENSG00000004399:E22.1-E23.2	0.938041	8.95293	0.614736	0.497649	17.4694	22.6349	291
ENSG00000004399:E23.3-E24.1	0.932824	8.62368	0.664085	0.504746	14.2122	22.0317	292
ENSG00000004399:E23.3_129565898-E24.1	0.13989	2.87512	17.9048	0.488745	1.91465	3.03175	293
ENSG00000004399:E28.1-E30.2	0.951505	9.39306	0.502707	0.501937	21.5679	23.2381	294
ENSG00000004399:E35.2-E36.1	0.957026	9.81465	0.42665	0.499536	29.4808	24.1746	295
ENSG00000004399:E4.1-E5.1	0.735847	7.4506	2.59733	0.491867	6.74972	16.8413	296
ENSG00000004455:E10.2-E13.1	0.958802	9.50872	0.416631	0.493119	14.5862	24.3175	297
ENSG00000004455:E11.2-I11.1	0.667448	6.79409	3.33135	0.499362	5.11488	15.0794	298
ENSG00000004455:E12.1-I12.1	0.822459	7.26982	1.56947	0.487384	6.62287	18.873	299
ENSG00000004455:E3.10-E5.1	0.968207	11.5221	0.408667	0.497282	35.048	24.8413	300
ENSG00000004455:E4.2-E5.1	0.943338	9.81228	0.537809	0.51262	8.60385	23.127	301
ENSG00000004455:E5.1-E6.1	0.96244	9.89061	0.370799	0.504388	56.6345	24.8889	302
ENSG00000004455:E6.3-E7.1	0.965203	9.70497	0.383403	0.50226	50.4142	24.8889	303
ENSG00000004455:E7.1-E9.1	0.962421	10.5388	0.405553	0.489539	54.5492	24.8889	304
ENSG00000004455:I11.1-E12.1	0.903529	8.19703	0.899633	0.501935	10.891	21.127	305
ENSG00000004468:E5.2-E7.1	0.133973	2.84365	18.3942	0.500633	1.82243	2.84127	306
ENSG00000004478:E1.3-E4.1	0.960318	9.49355	0.387378	0.490337	21.3076	24.619	307
ENSG00000004478:E12.1-I12.1_2804242	0.0261102	0.867424	32.152	0.493866	0.162348	0.428571	308
ENSG00000004487:E19.1-E20.1	0.964432	10.2232	0.372748	0.490933	25.562	24.6984	309
ENSG00000004487:E2.1-E3.1	0.857087	7.63456	1.32996	0.492605	5.25772	19.2063	310
ENSG00000004487:E2.1-E4.1	0.696197	7.18751	3.09586	0.493395	3.71664	15.6984	311
ENSG00000004487:E20.1-E21.1	0.965415	10.3971	0.389001	0.497788	30.973	24.7302	312
ENSG00000004487:E3.1-E4.1	0.789485	7.63291	1.92434	0.505929	4.90754	18.1111	313
ENSG00000004487:E8.1-E9.1	0.96566	9.84526	0.421814	0.496516	16.7901	24.4603	314
ENSG00000004487:E8.1-E9.1_23059076	0.018899	0.732089	36.0876	0.508144	0.12763	0.301587	315
ENSG00000004534:E13.1-E14.1	0.756059	6.88426	2.26374	0.489028	7.05461	17.3968	316
ENSG00000004534:E18.4-E20.1	0.96407	10.5439	0.384929	0.492618	46.4086	24.7619	317
ENSG00000004534:E22.1-E22.2_50061883	0.0534155	1.63182	28.5902	0.502366	0.399704	1.07937	318
ENSG00000004534:E22.1-E22.3	0.96311	9.50333	0.399353	0.495451	13.1313	24.4762	319
ENSG00000004534:E22.1-E22.3_50061983	0.0762386	2.15269	25.8657	0.48628	0.492671	1.53968	320
ENSG00000004534:E22.2_50061748-E22.3	0.38145	5.43266	9.00058	0.493334	2.8272	8.30159	321
ENSG00000004534:E25.3-E26.1	0.963917	9.8574	0.379719	0.497057	93.8265	24.9048	322
ENSG00000004534:E26.1-E27.1	0.9605	9.88512	0.387416	0.506078	94.4896	24.8571	323
ENSG00000004534:E27.1-E29.2	0.965722	9.98324	0.382364	0.497896	75.0764	24.8254	324
ENSG00000004534:E3.1-E4.1	0.171511	3.56518	16.8072	0.512351	2.04092	4.09524	325
ENSG00000004534:E3.1-E4.4	0.952124	9.22743	0.47778	0.505491	15.1526	23.4603	326
ENSG00000004534:E4.1-E34.1_50093722	0.0207411	0.729786	34.9047	0.517737	0.122699	0.285714	327
ENSG00000004534:E4.5-E5.1	0.962747	9.57779	0.406293	0.494987	25.3251	24.2222	328
ENSG00000004534:E5.1-E6.1	0.963101	10.5182	0.436234	0.51077	31.0205	24.1905	329
ENSG00000004534:E6.2-E14.1	0.906665	8.057	0.824964	0.500485	13.7101	21.254	330
ENSG00000004534:E6.2-E8.1	0.953196	10.1553	0.49187	0.496371	19.1637	23.6825	331
ENSG00000004534:E8.2-E14.1	0.960461	10.1636	0.40754	0.511493	18.6675	24.1587	332
ENSG00000004534:I31.1_50089415-E3.2	0.00593717	0.195975	31.3815	0.505535	0.0127817	0	333
ENSG00000004534:I31.1_50089433-E3.2	0.00639797	0.220859	32.7214	0.503527	0.0127635	0.015873	334
ENSG00000004660:E10.1-E11.1	0.0223347	0.769207	34.1196	0.503425	0.344659	0.333333	335
ENSG00000004660:E9.1-E11.1	0.300131	4.62172	10.5025	0.504447	2.51021	6.53968	336
ENSG00000004700:E1.11-E2.1	0.412572	5.82908	8.14776	0.493772	3.09443	9.49206	337
ENSG00000004700:E1.11-E2.1_21499611	0.00562714	0.1888	31.1693	0.498834	0.0222519	0	338
ENSG00000004700:E1.7-E1.10	0.00583742	0.192528	32.9055	0.494261	0.447128	0	339
ENSG00000004700:E1.7-E1.11	0.00578226	0.182792	31.7034	0.508894	0.501668	0	340
ENSG00000004700:E1.8-E1.11	0.0242622	0.896419	35.2642	0.503383	1.01414	0.428571	341
ENSG00000004766:E11.1-E12.2	0.699138	7.5591	3.23553	0.493623	3.92578	15.5873	342
ENSG00000004766:E11.1-I11.1_93275394	0.0067096	0.191395	32.3489	0.483292	0.0812676	0	343
ENSG00000004766:E14.2-E16.1	0.389863	5.70427	8.78248	0.487174	2.56399	8.4127	344
ENSG00000004766:E2.1-E4.1	0.229217	4.14754	13.5289	0.497639	2.0866	5.22222	345
ENSG00000004766:E21.1-E22.1	0.00627235	0.182729	33.2034	0.495536	0.553029	0	346
ENSG00000004766:E21.1-E23.2	0.814553	7.81418	1.7214	0.486606	4.45198	18.746	347
ENSG00000004766:E22.3-E23.2	0.0057721	0.18753	31.3891	0.49364	0.211561	0	348
ENSG00000004766:E28.2-E29.1	0.939141	9.31921	0.592387	0.493322	6.79325	22.4603	349
ENSG00000004766:E28.2-E29.2	0.00881462	0.313202	33.7296	0.500448	0.424748	0.047619	350
ENSG00000004766:E30.1-E31.1	0.939161	9.05912	0.605021	0.497244	6.36942	22.3333	351
ENSG00000004766:E31.2-E32.1	0.956251	9.67673	0.445403	0.499869	9.08552	23.7619	352
ENSG00000004766:E4.1-E5.1	0.284131	4.7401	11.8274	0.499913	2.29527	6.34921	353
ENSG00000004766:E8.6-E9.2	0.458327	6.27449	7.37898	0.501703	2.88215	10.2857	354
ENSG00000004766:E8.6-E9.2_93259553	0.00581331	0.186347	32.8417	0.487365	0.00568013	0	355
ENSG00000004766:E9.4-E10.2	0.364915	5.52453	9.65833	0.506441	2.46362	8.01587	356
ENSG00000004766:I31.1_93357497-E32.1	0.00617423	0.193874	33.0283	0.499141	0.00955369	0	357
ENSG00000004766:I9.1_93261813-E10.2	0.00804754	0.304015	35.9695	0.502555	0.245419	0.047619	358
ENSG00000004777:E20.1-E21.1	0.637711	6.85961	3.86415	0.500815	4.55309	14.3651	359
ENSG00000004777:E20.1-E22.3	0.206667	3.40664	13.2206	0.490903	1.17116	4.42857	360
ENSG00000004777:E27.1-E28.1	0.573976	6.46872	4.69404	0.490157	4.6974	13.1111	361
ENSG00000004777:E27.1-I27.1	0.37547	4.90911	8.42279	0.501645	2.12156	8.14286	362
ENSG00000004777:I21.1_35784706-E22.3	0.204412	3.48744	13.4779	0.491874	1.40523	4.30159	363
ENSG00000004777:I27.1-E28.1	0.329883	4.73353	9.39945	0.502182	1.77549	7.2381	364
ENSG00000004838:E1.6-E2.2	0.0882598	2.08963	21.2751	0.510154	2.95725	1.90476	365
ENSG00000004838:E2.2-E4.2	0.101404	2.31895	20.8408	0.50397	3.25003	2.15873	366
ENSG00000004846:E10.2-E10.5	0.00623576	0.187426	31.6256	0.497932	0.00268353	0	367
ENSG00000004846:E10.4_20647444-E10.5	0.00574973	0.180362	32.2612	0.48708	0.0187809	0	368
ENSG00000004846:E10.5-E11.1	0.00987617	0.347459	34.3216	0.489141	0.162958	0.0634921	369
ENSG00000004846:E11.1-E12.1	0.00789614	0.269328	32.8468	0.497249	0.153449	0.031746	370
ENSG00000004846:E12.1-E13.1	0.0111017	0.43594	36.1772	0.516014	0.220812	0.111111	371
ENSG00000004846:E15.1-E16.1	0.00618051	0.217564	32.6724	0.49996	0.0848963	0.015873	372
ENSG00000004846:E15.1-E22.1	0.00664876	0.226769	34.0878	0.508846	0.0905346	0.015873	373
ENSG00000004846:E16.1-I16.1	0.00504746	0.18345	33.4885	0.495932	0.00496487	0	374
ENSG00000004846:E17.1-I17.1	0.00493699	0.189237	32.688	0.498812	0.0123613	0	375
ENSG00000004846:E18.1-I18.1	0.00767311	0.262638	33.8276	0.499001	0.0305951	0.031746	376
ENSG00000004846:E19.1-I19.1	0.00656793	0.240886	33.9305	0.498484	0.0312525	0.015873	377
ENSG00000004846:E20.1-I20.1	0.00524433	0.187213	31.9738	0.49022	0.00908697	0	378
ENSG00000004846:E22.1-E26.2	0.00723126	0.265326	34.5061	0.478612	0.0817569	0.031746	379
ENSG00000004846:E22.1_20681637-E26.2	0.00479793	0.182908	33.4301	0.492055	0.000894819	0	380
ENSG00000004846:E33.3-E34.1	0.00897971	0.330799	36.1396	0.50086	0.101244	0.0634921	381
ENSG00000004846:E34.1-E35.1	0.00566179	0.182804	32.8004	0.49457	0.0826937	0	382
ENSG00000004846:E35.1-E38.1	0.00826315	0.297193	36.3746	0.508016	0.0824458	0.047619	383
ENSG00000004846:E38.2-E40.1	0.00868767	0.292558	34.1007	0.493532	0.153509	0.047619	384
ENSG00000004846:E38.2-E40.1_20727044	0.00570718	0.189108	32.0941	0.50246	0.0115632	0	385
ENSG00000004846:E41.1-E43.1	0.00644817	0.229678	33.2346	0.496316	0.093654	0.015873	386
ENSG00000004846:E41.1-I42.1_20738922	0.00592254	0.188203	32.0833	0.508801	0.0129746	0	387
ENSG00000004846:E43.1-E46.1	0.009408	0.304778	32.8947	0.490389	0.154138	0.047619	388
ENSG00000004846:E8.1-E9.1	0.00538422	0.190604	32.0502	0.513376	0.000515946	0	389
ENSG00000004846:E8.1-I8.1	0.00613567	0.192367	30.8946	0.501494	1e-05	0	390
ENSG00000004846:E9.1-E10.5	0.00580237	0.187436	33.1624	0.498619	0.00432272	0	391
ENSG00000004846:I16.1-E17.1	0.00478646	0.182634	31.471	0.497664	0.00710918	0	392
ENSG00000004846:I17.1-E18.1	0.00529351	0.188659	31.2648	0.52246	0.0143367	0	393
ENSG00000004846:I18.1-E19.1	0.00729273	0.266592	33.1384	0.498063	0.0340727	0.031746	394
ENSG00000004846:I19.1-E20.1	0.00572452	0.187117	31.069	0.513098	0.0251802	0	395
ENSG00000004846:I20.1-E21.1	0.00742774	0.271467	35.4951	0.505759	0.0149365	0.031746	396
ENSG00000004846:I8.1-E9.1	0.00607143	0.188716	31.5474	0.496796	1e-05	0	397
ENSG00000004864:E12.1-E13.2	0.550308	6.42235	5.2939	0.503346	4.94385	12.2857	398
ENSG00000004864:E13.2-E14.2	0.732956	7.57966	2.68491	0.494704	5.52919	16.5873	399
ENSG00000004864:E17.1-E20.1	0.670774	7.20471	3.59155	0.508048	5.92128	14.8571	400
ENSG00000004864:E3.3-E6.1	0.274875	4.28308	11.409	0.510777	2.71646	6.07937	401
ENSG00000004864:E6.1-E7.1	0.4696	5.9877	6.80777	0.510558	3.83822	10.4762	402
ENSG00000004864:E7.1-E8.1	0.403895	5.43701	7.9694	0.496025	3.82505	9.30159	403
ENSG00000004864:E8.1-E9.1	0.61025	6.91164	4.47261	0.496802	5.14182	13.6032	404
ENSG00000004866:E1.8-E9.1	0.735704	7.39541	2.65981	0.501631	5.64638	16.6508	405
ENSG00000004866:E13.2-E14.1	0.631439	6.73264	3.90174	0.498792	4.23357	14.3968	406
ENSG00000004866:E13.2-E15.1	0.467808	5.92888	6.83084	0.484473	4.0053	10.4762	407
ENSG00000004866:E14.1-E15.1	0.692179	6.74519	2.99407	0.505064	4.88129	15.6508	408
ENSG00000004866:E15.1-E16.1	0.957202	9.41181	0.408868	0.50415	11.2105	24.0794	409
ENSG00000004866:E15.1_117136218-E16.1	0.0094193	0.368943	36.1677	0.504608	0.0504175	0.0793651	410
ENSG00000004866:E21.1-E23.1	0.962669	10.1343	0.43082	0.513964	11.3155	24.0635	411
ENSG00000004866:E29.2-E30.2	0.952842	9.76818	0.431023	0.505544	11.461	24.0952	412
ENSG00000004866:E3.2-E9.1	0.010146	0.337687	33.5061	0.50223	0.616924	0.0634921	413
ENSG00000004866:E30.3-E31.1	0.958525	9.53098	0.409845	0.508913	13.4494	24.2698	414
ENSG00000004866:E31.2-E32.1	0.297833	4.55826	10.9274	0.487364	2.74737	6.8254	415
ENSG00000004866:E31.2-E33.1	0.960855	9.51506	0.423744	0.502264	12.7343	24	416
ENSG00000004866:E4.6-E9.1	0.0807652	1.8457	22.0214	0.49752	0.438713	1.47619	417
ENSG00000004866:E8.2-E9.1	0.048253	1.40445	27.6951	0.48848	0.814932	0.888889	418
ENSG00000004897:E1.8-E3.1	0.537861	6.4937	5.52602	0.500614	3.36052	11.9841	419
ENSG00000004897:E10.4-E11.1	0.00753755	0.225776	32.5966	0.50428	0.461546	0.015873	420
ENSG00000004897:E10.4-E11.2	0.902727	7.52066	0.839627	0.518507	6.65103	21.0794	421
ENSG00000004897:E13.3-E14.1	0.540023	6.4278	5.50877	0.512964	3.66262	12.1429	422
ENSG00000004897:E13.3-E14.2	0.610111	6.69442	4.24155	0.488944	4.04521	13.9365	423
ENSG00000004897:E2.1-E3.1	0.011169	0.422638	36.1999	0.498944	0.348232	0.111111	424
ENSG00000004897:E20.2-E21.2	0.945717	9.73678	0.490717	0.50171	7.82983	23.2857	425
ENSG00000004897:E20.2-E21.4	0.00653223	0.260444	34.2755	0.512017	0.641342	0.031746	426
ENSG00000004897:E3.2-E4.1	0.618322	6.62199	4.14737	0.497096	4.10935	14.1111	427
ENSG00000004897:E4.2-E5.1	0.760918	7.60789	2.4084	0.498227	5.1519	16.9683	428
ENSG00000004897:E5.2-E6.1	0.781644	7.89829	2.22758	0.509578	5.13869	17.4762	429
ENSG00000004897:E7.2-E8.1	0.524242	6.49491	5.94213	0.49799	3.3244	11.5079	430
ENSG00000004897:E8.4-E10.2	0.668231	7.02521	3.44325	0.507647	4.27556	15.2222	431
ENSG00000004961:E1.3-E2.1	0.00542262	0.188206	33.9116	0.478796	0.25087	0	432
ENSG00000004961:E1.4-E2.1	0.0115833	0.395061	35.1741	0.506859	0.494586	0.0952381	433
ENSG00000004961:E1.5-E2.1	0.844617	7.90821	1.4119	0.494194	5.35098	19.4921	434
ENSG00000004975:E4.3-E4.6	0.50264	6.2699	6.16362	0.503981	3.55469	11.5556	435
ENSG00000004975:E4.4-E4.6	0.916357	8.64404	0.807664	0.494299	6.64066	21.0952	436
ENSG00000004975:E4.6-E4.8	0.948664	9.09098	0.480153	0.497505	9.5818	23.3175	437
ENSG00000004975:E6.4-E7.2	0.957337	9.50073	0.452525	0.508263	12.522	23.8889	438
ENSG00000004975:E6.4-E7.3	0.00600361	0.191993	30.9119	0.507501	0.235749	0	439
ENSG00000004975:E8.5-E9.1	0.950621	9.92079	0.498719	0.497657	9.07742	23.4762	440
ENSG00000005001:E1.3-E3.2	0.191362	3.35761	14.2274	0.505859	1.91124	4.1746	441
ENSG00000005001:E2.2-E3.2	0.0191503	0.67348	35.6589	0.50353	0.155679	0.269841	442
ENSG00000005001:E4.2-E4.6	0.252331	4.0152	11.9097	0.495271	2.83029	5.74603	443
ENSG00000005001:E4.9-E7.1	0.374486	5.05246	8.60067	0.503333	5.85581	8.44444	444
ENSG00000005007:E1.2-E3.1	0.359456	5.23747	9.5664	0.502066	2.54221	7.71429	445
ENSG00000005007:E10.3-E12.1	0.954789	9.65093	0.404807	0.501317	11.7062	24.1429	446
ENSG00000005007:E11.1-E12.1	0.0202676	0.752928	36.7041	0.501362	0.886677	0.285714	447
ENSG00000005007:E13.2-E14.1	0.957714	9.06685	0.408702	0.498883	12.1793	24.2063	448
ENSG00000005007:E13.3-E14.1	0.347602	5.15157	9.54235	0.50954	2.54047	7.80952	449
ENSG00000005007:E18.1-E19.1	0.958567	9.75559	0.417792	0.490652	11.7843	24.1746	450
ENSG00000005007:E4.1-E9.1	0.962257	9.7693	0.414183	0.49138	11.9839	24.1905	451
ENSG00000005020:E29.1-E33.1	0.678741	6.92803	3.37354	0.497461	6.38149	15.4286	452
ENSG00000005020:E29.1-E33.1_26690359	0.0300385	1.05843	32.8323	0.503135	0.198089	0.555556	453
ENSG00000005020:E34.1-E35.1	0.76412	7.5406	2.39117	0.501595	7.92383	17.3333	454
ENSG00000005020:E34.1-I34.1_26682829	0.00717795	0.257217	35.4288	0.504928	0.140493	0.031746	455
ENSG00000005020:E35.1-E36.1	0.658657	6.82373	3.6484	0.510833	5.35466	14.6349	456
ENSG00000005020:E9.3-E13.1	0.599939	6.50751	4.33531	0.483599	4.86609	13.6984	457
ENSG00000005022:E1.3-E3.1	0.96462	10.0924	0.370657	0.479137	103.046	24.9524	458
ENSG00000005059:E1.3-E8.1	0.263766	4.42322	12.0515	0.509683	2.23427	6.09524	459
ENSG00000005059:E10.1-E12.1	0.735583	7.05547	2.48911	0.487455	6.37403	16.7619	460
ENSG00000005059:E12.1-E13.1	0.743187	7.31401	2.57425	0.510719	6.33641	16.5397	461
ENSG00000005059:E13.1-E14.1	0.749567	7.4252	2.48014	0.496558	6.2054	16.9524	462
ENSG00000005059:E13.1-E14.1_109685267	0.00850143	0.263351	33.1376	0.49907	0.0670651	0.031746	463
ENSG00000005059:E9.2-E10.1	0.65737	6.93545	3.64284	0.49881	5.40218	14.873	464
ENSG00000005075:E3.1-E4.1	0.958975	9.88932	0.380962	0.499098	88.8749	25	465
ENSG00000005100:E1.4-E2.1	0.0297869	0.990881	32.495	0.49569	1.08093	0.52381	466
ENSG00000005100:E1.4-E3.1	0.00638727	0.226315	33.5015	0.495117	0.393591	0.015873	467
ENSG00000005100:E2.1-E3.1	0.101663	2.50549	21.6619	0.499991	1.65681	2.19048	468
ENSG00000005100:E3.1-E4.2	0.121856	2.80524	20.5683	0.490225	1.55533	2.55556	469
ENSG00000005100:E4.2-E5.1	0.224678	4.20648	14.2585	0.504803	2.11972	5.11111	470
ENSG00000005102:E3.5-E5.1	0.22129	3.88131	13.1525	0.501815	2.48178	5.11111	471
ENSG00000005102:E5.1-E6.1	0.225109	3.76194	13.5699	0.49982	2.52924	5	472
ENSG00000005102:E5.1_43643515-E6.1	0.0139929	0.470339	34.6917	0.491217	0.117244	0.142857	473
ENSG00000005108:E48.1-E49.1	0.0552968	1.44425	24.4396	0.488546	0.577177	1.07937	474
ENSG00000005156:E1.6-E4.1	0.00598518	0.190685	32.1151	0.49714	0.14149	0	475
ENSG00000005156:E1.7-E4.1	0.289707	4.68647	11.3595	0.497416	2.33588	6.52381	476
ENSG00000005156:E16.1-E17.1	0.894654	8.56451	1.00939	0.506212	5.37114	20.6349	477
ENSG00000005156:E2.1-I2.1	0.00619069	0.186453	32.7754	0.51334	0.0033824	0	478
ENSG00000005156:E20.1-E21.2	0.0232184	0.719399	29.5569	0.497805	0.403486	0.380952	479
ENSG00000005156:E20.1-E22.1	0.943057	8.9407	0.552429	0.49175	7.17129	22.8095	480
ENSG00000005156:E3.1-E4.1	0.00808167	0.302729	35.3857	0.494382	0.232002	0.047619	481
ENSG00000005156:E4.3-E5.2	0.52062	6.57375	6.1568	0.49631	3.15468	11.5238	482
ENSG00000005175:E12.1-E13.1	0.859904	8.25388	1.26512	0.502539	4.71663	19.7937	483
ENSG00000005175:E12.1-E14.1	0.00746706	0.265566	34.649	0.504133	0.432107	0.031746	484
ENSG00000005175:E13.1-E14.1	0.902175	8.06347	0.898653	0.496421	4.90201	20.7143	485
ENSG00000005175:E3.1-E4.1	0.0214377	0.77692	35.8736	0.490771	0.732915	0.333333	486
ENSG00000005175:E3.1-E5.1	0.827333	7.58081	1.62439	0.489619	4.55355	18.6032	487
ENSG00000005175:E3.1-I3.1_47700769	0.00536848	0.186168	32.4377	0.496697	0.00742778	0	488
ENSG00000005187:E11.2-E12.1	0.110657	2.3672	19.1831	0.500299	0.837863	2.34921	489
ENSG00000005187:E11.2-E13.1	0.339271	4.75684	9.60336	0.49925	4.58297	7.46032	490
ENSG00000005189:E1.13-E1.20	0.0261071	0.827046	30.4631	0.505795	0.586821	0.460317	491
ENSG00000005189:E1.15-E1.20	0.0243149	0.733506	30.6201	0.506295	0.137607	0.365079	492
ENSG00000005189:E1.20-E4.1	0.0429919	1.19755	26.3745	0.496674	1.17616	0.84127	493
ENSG00000005189:E16.4-E17.1	0.0956678	2.24673	20.8762	0.501619	2.40807	2.06349	494
ENSG00000005189:E16.4-E18.1	0.0283232	0.834175	30.0623	0.500624	0.592554	0.47619	495
ENSG00000005189:E17.1-E18.1	0.088685	2.11647	21.4882	0.496468	2.48641	1.88889	496
ENSG00000005189:E4.1-E5.1	0.0341126	1.02859	28.7376	0.496666	1.1403	0.650794	497
ENSG00000005189:E4.1-E5.3	0.0224182	0.661761	30.6762	0.503192	0.190708	0.365079	498
ENSG00000005189:E6.1-E8.1	0.0507899	1.3479	25.8922	0.514592	1.33272	0.968254	499
ENSG00000005189:E8.4-E10.2	0.0211439	0.656624	31.3837	0.499612	0.283219	0.31746	500
ENSG00000005189:E8.4-E9.1	0.0356307	1.04495	28.622	0.486773	0.96162	0.666667	501
ENSG00000005189:E9.1-E10.2	0.0434753	1.25549	27.0085	0.499193	1.37017	0.857143	502
ENSG00000005194:E1.7-E2.4	0.945833	9.43589	0.545895	0.499989	8.24695	23.0794	503
ENSG00000005194:E1.7-E2.6	0.0263056	0.86998	30.4918	0.497584	0.846205	0.47619	504
ENSG00000005194:E2.8-E3.1	0.960803	10.7709	0.42622	0.49403	11.9259	24.4286	505
ENSG00000005194:E2.8-E3.2	0.116133	2.65456	19.5695	0.496404	1.57953	2.47619	506
ENSG00000005194:E3.4-E4.1	0.961805	9.7443	0.381502	0.500416	12.8013	24.5873	507
ENSG00000005194:E4.1-E5.1	0.960078	9.97293	0.393687	0.483892	15.3497	24.6508	508
ENSG00000005206:E12.2-E13.2	0.955427	10.3646	0.43844	0.506903	8.46259	23.8571	509
ENSG00000005206:E12.6-I12.1	0.849828	8.46058	1.52437	0.512822	12.9534	19.2063	510
ENSG00000005206:E13.2-E14.1	0.962234	9.57679	0.386449	0.501343	26.0711	24.6825	511
ENSG00000005206:E14.2-E15.1	0.966469	10.302	0.383404	0.50485	27.9016	24.7143	512
ENSG00000005206:E18.1-E19.1	0.96533	10.4258	0.395516	0.511768	23.6137	24.6349	513
ENSG00000005206:E18.2-E19.1	0.361825	5.23437	8.97042	0.496889	3.2929	8.33333	514
ENSG00000005206:E9.3-E10.2	0.955793	9.0387	0.412053	0.506538	11.6334	24.1587	515
ENSG00000005206:E9.3-E10.3	0.122994	2.69056	18.5942	0.48807	1.60834	2.66667	516
ENSG00000005206:I12.1-E13.1	0.830802	7.69336	1.54714	0.508118	9.9543	18.873	517
ENSG00000005238:E12.3-E13.1	0.943922	9.35356	0.57879	0.496805	6.99294	22.6032	518
ENSG00000005238:E13.3-E14.1	0.919574	8.34907	0.722639	0.497544	6.13987	21.6349	519
ENSG00000005238:E2.10-E7.1	0.400678	5.75192	8.53021	0.505738	3.27847	9.09524	520
ENSG00000005238:E2.8-E7.1	0.0108487	0.407588	35.4722	0.49799	0.511354	0.0952381	521
ENSG00000005238:E4.5-E7.1	0.0868276	2.11758	22.2641	0.50515	0.941996	1.80952	522
ENSG00000005238:E7.12-E8.1	0.0180428	0.660103	35.9511	0.505122	0.803459	0.253968	523
ENSG00000005238:E7.13-I7.1	0.212729	3.92986	14.6062	0.503075	1.85508	4.50794	524
ENSG00000005238:I7.1-E8.1	0.177693	3.59781	17.1581	0.500904	1.72291	3.66667	525
ENSG00000005238:I7.1_35107683-E8.1	0.00638997	0.193999	31.0178	0.494536	0.168984	0	526
ENSG00000005243:E10.1-E11.1	0.801154	7.26899	1.77338	0.507027	7.50419	18.4762	527
ENSG00000005243:E2.2-E3.1	0.593929	6.65485	4.6552	0.507389	5.29225	13.3968	528
ENSG00000005243:E2.2-E3.1_48036919	0.0137734	0.541391	34.0169	0.50438	0.175688	0.190476	529
ENSG00000005243:E3.3-E4.1	0.907421	8.41769	0.861682	0.492149	12.576	21.0159	530
ENSG00000005243:E4.3-E5.1	0.942636	9.288	0.549523	0.494076	18.8498	22.9048	531
ENSG00000005243:E5.3-E6.1	0.951915	9.08859	0.464828	0.511252	24.3996	23.5714	532
ENSG00000005243:E6.1-E7.1	0.955536	9.75423	0.484368	0.496865	23.1248	23.4444	533
ENSG00000005243:E7.1-E8.2	0.949339	9.69309	0.501838	0.501144	24.487	23.5714	534
ENSG00000005243:E9.2-E10.1	0.600669	6.80335	4.54203	0.517569	4.82482	13.3333	535
ENSG00000005243:E9.2-E11.1	0.936061	8.68106	0.600202	0.519477	22.1867	22.1587	536
ENSG00000005302:E1.3-E3.5	0.504864	6.40844	6.26666	0.494915	3.08874	11.4286	537
ENSG00000005302:E10.4-E11.2	0.954556	9.69477	0.456884	0.501928	7.618	23.9048	538
ENSG00000005302:E2.3-E3.5	0.0143891	0.481373	35.0992	0.487852	0.180951	0.15873	539
ENSG00000005302:E3.3-E3.5	0.0124819	0.468129	36.0355	0.490063	0.676344	0.126984	540
ENSG00000005302:E9.1-E10.1	0.913767	8.44025	0.836672	0.505895	5.27639	21.1111	541
ENSG00000005302:I10.1-E11.1	0.228126	3.98323	13.9479	0.500661	2.03319	4.80952	542
ENSG00000005339:E30.1-E31.1	0.769036	7.58251	2.30742	0.497806	5.04891	17.3968	543
ENSG00000005339:E31.1-E39.1	0.817237	7.46253	1.62867	0.498175	5.74251	18.9048	544
ENSG00000005339:E44.3-E44.7	0.738125	7.18893	2.47284	0.503359	4.40825	17.0794	545
ENSG00000005339:E44.3-E45.2	0.0786059	1.95101	22.7641	0.498478	1.1167	1.61905	546
ENSG00000005339:E44.7-E45.2	0.609463	6.79989	4.25349	0.500599	3.80518	13.8254	547
ENSG00000005339:E46.1-E47.1	0.841018	7.5498	1.44255	0.501056	5.76997	19.254	548
ENSG00000005339:E47.2-E48.1	0.912928	8.36548	0.802632	0.508757	7.0934	21.4603	549
ENSG00000005339:E58.7-E59.1	0.934913	8.89203	0.582215	0.50509	8.66948	22.6349	550
ENSG00000005339:E59.1-E61.1	0.94955	9.80239	0.50169	0.496559	9.58912	23.1905	551
ENSG00000005339:E61.1-E62.2	0.911808	8.34261	0.744524	0.503243	6.97331	21.5556	552
ENSG00000005379:E10.1-E11.1	0.533259	6.3082	5.63366	0.503547	3.96994	11.7143	553
ENSG00000005379:E11.1-E12.1	0.389717	5.4586	8.33971	0.512088	3.31857	8.69841	554
ENSG00000005379:E11.1-E13.1	0.0172952	0.629792	35.9937	0.502527	0.484773	0.222222	555
ENSG00000005379:E12.1-E13.1	0.275512	4.16932	10.9705	0.498868	2.31531	5.74603	556
ENSG00000005379:E12.1-I12.1	0.0994496	2.33695	21.2635	0.49545	0.949175	2.03175	557
ENSG00000005379:E21.1-E22.1	0.697908	7.09496	3.02241	0.492831	6.85047	15.4921	558
ENSG00000005379:E25.2-E25.5	0.603492	6.62043	4.29576	0.497628	6.94887	13.6349	559
ENSG00000005379:E25.2-E25.6	0.492049	6.0843	6.09564	0.503736	4.03751	10.6825	560
ENSG00000005379:E29.1-E31.1	0.607092	6.53508	4.38888	0.503769	8.07029	13.5079	561
ENSG00000005379:E29.1-E32.1	0.429002	5.74079	7.66021	0.502106	3.20549	9.57143	562
ENSG00000005379:E31.1-E32.1	0.546799	6.33275	5.37716	0.493442	6.46767	12.1111	563
ENSG00000005379:I10.1-E11.1	0.158038	3.09244	16.52	0.505576	0.920986	3.4127	564
ENSG00000005379:I11.1-E12.1	0.245082	4.20173	12.9027	0.500747	1.97425	5.30159	565
ENSG00000005379:I12.1-E13.1	0.136533	2.80833	17.9737	0.497044	1.06084	2.87302	566
ENSG00000005379:I21.1-E22.1	0.193606	3.56936	14.6321	0.494891	1.22653	4.19048	567
ENSG00000005436:E1.6-E2.1	0.270882	4.49334	12.0974	0.49867	2.1739	5.98413	568
ENSG00000005436:E1.6-E2.1_75706644	0.00566286	0.182566	32.3403	0.497285	0.00720421	0	569
ENSG00000005436:E11.2-E12.1	0.824804	7.52312	1.55415	0.494799	5.49891	18.8413	570
ENSG00000005436:E12.1-E13.1	0.787504	7.73027	2.08415	0.502642	5.09026	17.8571	571
ENSG00000005436:E13.1-E14.1	0.940324	9.22089	0.572371	0.503278	7.15275	22.5556	572
ENSG00000005436:E13.1-E14.1_75672008	0.00544627	0.182934	32.146	0.483433	0.011944	0	573
ENSG00000005436:E13.1-I13.1	0.0057052	0.192775	33.8956	0.504072	0.066148	0	574
ENSG00000005436:E15.2-E16.1	0.933126	8.91339	0.635556	0.513941	6.66584	22.1429	575
ENSG00000005436:E16.2-E17.1	0.939085	9.10486	0.589449	0.498454	7.24084	22.5714	576
ENSG00000005436:E2.1-E3.1	0.623331	6.98807	4.26628	0.501491	3.47874	14.1429	577
ENSG00000005436:E2.1-E3.1_75702447	0.00699369	0.234268	32.5613	0.491011	0.469431	0.015873	578
ENSG00000005436:E3.2-E4.2	0.446543	5.9397	7.37115	0.503261	3.03404	10.1746	579
ENSG00000005436:E6.2-E7.1	0.367056	5.38323	9.41855	0.504901	2.70644	7.96825	580
ENSG00000005436:E7.1-E8.1	0.470962	5.99113	6.87478	0.501157	3.24932	10.5714	581
ENSG00000005436:U0.1_75710992-E2.1	0.00604691	0.190797	31.8339	0.494317	0.0336274	0	582
ENSG00000005448:E1.5-E1.8	0.512924	6.45936	5.98313	0.504831	3.39688	11.5873	583
ENSG00000005448:E1.5-E2.1	0.0290698	0.853804	29.2876	0.501553	0.509493	0.47619	584
ENSG00000005448:E1.9-E2.1	0.739135	7.26704	2.5226	0.49791	5.24834	16.6032	585
ENSG00000005448:E3.2-E3.4	0.821367	7.82469	1.75673	0.499735	6.46592	18.6032	586
ENSG00000005448:E4.2-E4.5	0.901491	8.13196	0.89359	0.50426	9.54721	20.9206	587
ENSG00000005448:E4.6-E5.1	0.924954	8.40328	0.769296	0.505986	10.628	21.2698	588
ENSG00000005448:E5.2-E6.1	0.854315	8.15092	1.36436	0.50758	8.06393	19.4444	589
ENSG00000005448:E5.2-E6.2	0.0995444	2.32509	20.8397	0.499235	1.0335	2.07937	590
ENSG00000005469:E18.1-E20.1	0.734006	7.38235	2.76313	0.497098	6.04197	16.4921	591
ENSG00000005469:E3.1-E5.1	0.478694	6.13068	6.6274	0.506596	3.83577	10.9048	592
ENSG00000005471:E10.3-E12.1	0.0336008	1.02035	28.8447	0.504806	0.462301	0.587302	593
ENSG00000005471:E10.3-I10.1	0.0154972	0.550575	34.8677	0.503938	0.110589	0.15873	594
ENSG00000005471:E11.1-I11.1	0.0310293	0.962764	29.8416	0.509143	0.356685	0.539683	595
ENSG00000005471:E18.1-E19.1	0.0458451	1.2494	25.8693	0.483814	0.84668	0.873016	596
ENSG00000005471:E29.1-E30.1	0.0709934	1.63506	22.1833	0.50271	1.89121	1.33333	597
ENSG00000005471:E30.1-E31.1	0.0602515	1.51372	23.9572	0.512801	1.45839	1.1746	598
ENSG00000005471:E34.1-E35.1	0.0500629	1.31898	23.8161	0.49452	1.62163	0.952381	599
ENSG00000005471:E34.1-E36.1	0.0362015	1.06196	28.31	0.499196	0.451712	0.634921	600
ENSG00000005471:E35.1-E36.1	0.0549152	1.35746	23.5579	0.498923	2.19282	1.03175	601
ENSG00000005471:E37.1-E38.1	0.0454446	1.22032	24.7844	0.495766	0.733661	0.825397	602
ENSG00000005471:E37.1-E38.2	0.119289	2.40993	17.7371	0.497011	4.14168	2.44444	603
ENSG00000005471:E9.1_87475771-E10.2	0.00588985	0.184196	31.4277	0.493716	0.0485051	0	604
ENSG00000005471:E9.3-E10.2	0.0353168	1.00702	27.6341	0.50605	0.439211	0.619048	605
ENSG00000005471:I10.1-E11.1	0.0208109	0.755187	33.103	0.50272	0.195986	0.365079	606
ENSG00000005471:I11.1-E12.1	0.0246386	0.793478	32.8534	0.502566	0.287456	0.349206	607
ENSG00000005471:U0.1_87501205-E12.1	0.00528763	0.185852	32.7321	0.500169	1e-05	0	608
ENSG00000005483:E1.8-E2.1	0.120229	2.76432	20.6454	0.507798	1.51869	2.50794	609
ENSG00000005483:E1.8-E5.1	0.689722	7.24266	3.26594	0.488982	3.71316	15.4603	610
ENSG00000005483:E19.3-E20.1	0.943682	8.5573	0.517063	0.505056	7.76893	22.7778	611
ENSG00000005483:E19.3_105101604-E20.1	0.00568844	0.194123	31.0747	0.500167	0.00475985	0	612
ENSG00000005483:E2.1-E5.1	0.0752339	2.07186	24.9604	0.513438	1.30462	1.57143	613
ENSG00000005483:E22.2-E23.1	0.936897	8.12031	0.546217	0.498416	8.3068	22.4444	614
ENSG00000005483:E23.1-E24.1	0.934666	8.40307	0.553106	0.500249	8.8279	22.6984	615
ENSG00000005483:E24.1-E25.1	0.9401	8.88331	0.560792	0.497526	8.97672	22.7778	616
ENSG00000005483:E25.2-E27.1	0.951314	9.47975	0.476331	0.503931	9.93633	23.4286	617
ENSG00000005483:E26.1-I26.1	0.25523	3.93775	11.8107	0.504866	1.30485	5.53968	618
ENSG00000005483:E28.1-E29.1	0.959344	9.24135	0.429411	0.504397	11.0488	23.8413	619
ENSG00000005483:E3.1-E5.1	0.00603788	0.18312	31.7357	0.502256	0.298107	0	620
ENSG00000005483:E7.7-E8.1	0.00594627	0.187418	32.0585	0.505012	0.196567	0	621
ENSG00000005483:E7.7-E9.1	0.914589	8.35646	0.761054	0.506254	6.26646	21.3492	622
ENSG00000005483:E9.1-E10.1	0.912424	8.30096	0.799245	0.50449	6.25123	21.4603	623
ENSG00000005486:E3.5-E5.1	0.937604	8.82098	0.575362	0.495021	8.38983	22.3968	624
ENSG00000005486:E3.5-E6.1	0.963664	9.59884	0.385912	0.494493	28.1231	24.6984	625
ENSG00000005486:E5.1-E6.1	0.953047	9.33683	0.453095	0.503074	10.5454	23.6667	626
ENSG00000005513:E1.1-E1.1	0.0214265	0.76892	35.8235	0.521663	0.051607	0.31746	627
ENSG00000005513:E1.1-E2.1	0.268292	3.9425	10.9305	0.497862	2.16885	5.74603	628
ENSG00000005700:E1.2-E2.1	0.25751	4.22779	12.0043	0.50247	2.06216	5.92063	629
ENSG00000005700:E2.2-E3.1	0.468484	6.22199	7.03079	0.500607	3.03728	10.6032	630
ENSG00000005700:E21.1-E22.1	0.907113	7.71146	0.786511	0.494736	5.71408	21.0159	631
ENSG00000005700:E21.1-E22.2	0.0180042	0.683063	36.6144	0.49474	0.821235	0.285714	632
ENSG00000005700:E22.2-E23.1	0.956561	10.4654	0.466993	0.507243	8.79739	23.8254	633
ENSG00000005700:E24.2-E25.1	0.959923	9.74108	0.429607	0.49873	10.2183	24.254	634
ENSG00000005700:E24.2-E25.1_82191179	0.0052953	0.176693	32.355	0.489284	0.0796014	0	635
ENSG00000005700:E26.1-E28.1	0.96039	10.2448	0.42343	0.50166	10.5867	24.3175	636
ENSG00000005700:E26.1-I26.1_82176026	0.0995655	2.45838	22.4939	0.502138	1.39997	2	637
ENSG00000005700:E27.1-E28.1	0.0084491	0.306416	34.1665	0.493386	0.452866	0.047619	638
ENSG00000005700:I26.1_82175904-E28.1	0.230447	4.04038	13.4207	0.505597	2.09642	5.09524	639
ENSG00000005801:E1.19-E4.2	0.00685184	0.187922	32.2925	0.492287	0.388676	0	640
ENSG00000005801:E1.19-E5.1	0.167568	3.46479	17.0439	0.500342	1.91277	3.77778	641
ENSG00000005801:E10.1-I10.1	0.046309	1.33281	27.7703	0.513188	0.64726	0.873016	642
ENSG00000005801:E11.4-E13.1	0.0077321	0.259369	33.444	0.507739	0.271569	0.031746	643
ENSG00000005801:E12.3-E13.1	0.00801402	0.263142	33.0884	0.503804	0.508934	0.031746	644
ENSG00000005801:E13.3-E14.1	0.0123935	0.435018	34.8512	0.507059	0.624953	0.111111	645
ENSG00000005801:E13.3-E15.1	0.230462	4.02271	13.2385	0.511017	1.90832	4.88889	646
ENSG00000005801:E14.1-E15.1	0.0231244	0.841009	34.5887	0.495615	0.830263	0.380952	647
ENSG00000005801:E4.2-E5.1	0.0125208	0.458498	35.5454	0.502777	0.649105	0.126984	648
ENSG00000005801:E6.4-E11.3	0.00595761	0.190839	32.4918	0.498801	0.266855	0	649
ENSG00000005801:E6.4-E13.1	0.0234151	0.834966	35.5204	0.494791	0.93346	0.365079	650
ENSG00000005801:E6.4-E15.1	0.118028	2.6871	20.4636	0.505314	1.73058	2.65079	651
ENSG00000005801:E6.4-E7.1	0.00774294	0.234465	31.2592	0.518262	0.291554	0.015873	652
ENSG00000005801:I10.1-E11.1	0.101646	2.48405	21.2211	0.501832	0.871867	2.19048	653
ENSG00000005801:I13.1-E14.1	0.0215411	0.731865	33.4033	0.495034	0.316203	0.301587	654
ENSG00000005801:I14.1-E15.1	0.109361	2.51667	21.1947	0.499964	0.850771	2.11111	655
ENSG00000005810:E18.1-E19.1	0.0842818	2.08403	23.3628	0.489266	1.30336	1.71429	656
ENSG00000005810:E19.1-E20.1	0.123571	2.79039	19.2659	0.506869	1.54463	2.71429	657
ENSG00000005810:E53.1-E54.1	0.0395384	1.25236	29.0956	0.508397	0.547868	0.730159	658
ENSG00000005810:E53.1-E55.1	0.219014	3.91777	13.6852	0.49609	2.12629	4.95238	659
ENSG00000005810:E54.1-E55.1	0.0341396	1.07489	29.931	0.493557	0.530531	0.571429	660
ENSG00000005810:E55.2-E56.1	0.427689	5.88706	7.85604	0.500935	2.90956	9.55556	661
ENSG00000005810:E55.2_77126371-E56.1	0.00561998	0.191162	32.5655	0.503942	0.029945	0	662
ENSG00000005810:E57.1-E58.1	0.00575618	0.188543	31.1579	0.499562	0.194888	0	663
ENSG00000005810:E57.1-E58.1_77118495	0.0477849	1.4752	27.8617	0.505971	0.767358	0.968254	664
ENSG00000005810:E57.1-E60.1	0.434402	6.02764	8.04717	0.492715	2.88336	9.61905	665
ENSG00000005810:E58.2-E60.1	0.105728	2.42177	20.4474	0.502884	1.29492	2.1746	666
ENSG00000005810:E62.2-E63.1	0.899163	8.22536	0.941619	0.505119	6.94631	20.6508	667
ENSG00000005810:E72.1-E73.1	0.812007	7.44292	1.72034	0.493509	5.20765	18.2698	668
ENSG00000005810:E72.2-E73.1	0.776001	7.41123	2.06639	0.501731	5.07023	17.873	669
ENSG00000005812:E1.3-E2.1	0.722204	7.21029	2.74924	0.48601	4.39136	16.4444	670
ENSG00000005812:E2.2-E3.2	0.948628	9.35458	0.519077	0.505486	10.7745	23.0952	671
ENSG00000005812:E4.3-E5.1	0.959119	10.4177	0.444188	0.504747	13.194	24.0794	672
ENSG00000005812:E4.3-E6.1	0.0173655	0.604129	36.2699	0.497778	0.700736	0.206349	673
ENSG00000005812:E4.3-E6.1_77001959	0.0194835	0.747854	36.3111	0.504521	0.501339	0.333333	674
ENSG00000005844:E1.8-E2.4	0.0633033	1.63456	23.9803	0.497424	0.902304	1.30159	675
ENSG00000005844:E15.2-E15.4	0.099091	2.32582	20.3003	0.505904	1.94205	2.20635	676
ENSG00000005844:E15.5-E18.1	0.0830985	2.04551	21.5034	0.49382	1.54161	1.90476	677
ENSG00000005844:E18.1-E19.1	0.0944298	2.11233	20.3965	0.500127	1.60099	1.96825	678
ENSG00000005844:E2.5-E4.2	0.0719492	1.85819	23.3061	0.500899	1.05819	1.49206	679
ENSG00000005844:E22.2-E23.2	0.085688	2.05921	21.8305	0.496763	1.13452	1.85714	680
ENSG00000005844:E23.2-E24.1	0.132579	2.73693	18.1771	0.4865	2.43837	2.79365	681
ENSG00000005844:E24.4-E24.6	0.16909	3.20263	15.4846	0.495204	3.13998	3.65079	682
ENSG00000005844:E24.7-E27.1	0.186359	3.44583	15.0074	0.506665	3.27038	4.06349	683
ENSG00000005844:E27.2-E28.2	0.0628608	1.63438	23.0705	0.502564	1.11924	1.2381	684
ENSG00000005844:E27.2-E28.3	0.110529	2.33998	19.0983	0.505127	2.00269	2.22222	685
ENSG00000005844:E28.3-E29.1	0.17799	3.23484	14.9804	0.508837	3.38898	3.88889	686
ENSG00000005844:E29.1-E31.1	0.197445	3.49153	14.2744	0.508179	3.56202	4.28571	687
ENSG00000005844:E31.2-E35.1	0.205127	3.68723	14.2341	0.495661	3.83489	4.46032	688
ENSG00000005844:E35.5-E37.1	0.221097	3.73555	13.4021	0.503954	3.80977	4.61905	689
ENSG00000005844:E37.2-E38.1	0.26219	4.30491	12.0659	0.504423	4.44104	5.63492	690
ENSG00000005844:E4.2-E5.1	0.0800218	1.82699	21.6033	0.508572	1.27985	1.52381	691
ENSG00000005844:E43.2-E44.1	0.189079	3.43482	14.8297	0.517618	3.57148	4.01587	692
ENSG00000005844:E44.1-E45.1	0.211786	3.84115	13.8863	0.499313	4.07582	4.57143	693
ENSG00000005844:E45.1-E47.1	0.216042	3.70005	13.6219	0.506928	3.87373	4.49206	694
ENSG00000005844:E47.1-E48.2	0.185556	3.38814	14.6288	0.490873	3.48343	4.15873	695
ENSG00000005844:E48.2-E49.1	0.19667	3.45628	14.3456	0.501274	3.31303	4.2381	696
ENSG00000005844:E5.1-E6.1	0.0814577	2.03143	21.9305	0.503644	1.44337	1.71429	697
ENSG00000005844:E6.3-E7.1	0.0778921	1.87159	22.016	0.500239	1.48028	1.66667	698
ENSG00000005844:E7.1-E8.1	0.0845838	2.03193	21.3138	0.497885	1.45655	1.77778	699
ENSG00000005882:E4.3-E6.2	0.962311	10.1478	0.406102	0.497762	18.927	24.4444	700
ENSG00000005882:E9.2-E10.3	0.961841	10.4311	0.386526	0.502332	31.1184	24.5238	701
ENSG00000005882:E9.2-E10.3_50108159	0.301133	4.60276	10.9845	0.500928	1.69792	6.49206	702
ENSG00000005884:E1.1-I1.1	0.026911	0.920627	33.7762	0.500749	0.305729	0.444444	703
ENSG00000005884:E13.9-E14.2	0.921816	8.17457	0.695917	0.489718	22.1979	21.7302	704
ENSG00000005884:E16.1-E17.1	0.875657	7.41139	1.04213	0.509618	16.544	20.3333	705
ENSG00000005884:E19.2-E21.1	0.944822	9.33925	0.570101	0.488771	33.6158	22.7937	706
ENSG00000005884:E22.2-E23.2	0.943229	9.44698	0.552084	0.501949	31.7333	22.7302	707
ENSG00000005884:E5.2-E6.1	0.848156	8.20888	1.48607	0.504813	15.3755	19.2222	708
ENSG00000005884:E6.1-E7.2	0.768492	7.23929	2.13399	0.500573	11.5504	17.4286	709
ENSG00000005884:I1.1-E2.1	0.00968594	0.369238	35.6383	0.485474	0.196954	0.0793651	710
ENSG00000005884:I13.1_50077593-E14.2	0.0612915	1.73196	26.8867	0.502365	0.670153	1.20635	711
ENSG00000005889:E12.2-E13.1	0.00749368	0.274509	34.9202	0.491656	0.436307	0.031746	712
ENSG00000005889:E12.2-E16.1	0.180672	3.50541	16.2818	0.497583	1.80519	3.66667	713
ENSG00000005889:E13.1-E16.1	0.011765	0.446199	37.1318	0.49948	0.547788	0.126984	714
ENSG00000005889:E14.1-E16.1	0.00511057	0.189989	33.3505	0.492493	0.104761	0	715
ENSG00000005889:E2.7-E12.1	0.00610349	0.188885	33.8614	0.508916	0.493433	0	716
ENSG00000005889:E2.7-E6.1	0.00766978	0.272733	34.2837	0.49478	0.306959	0.031746	717
ENSG00000005889:E22.1-E23.1	0.445972	5.97856	7.54937	0.493935	3.02169	9.96825	718
ENSG00000005889:E22.1_24207859-E23.1	0.00616274	0.187988	31.474	0.49558	0.0549785	0	719
ENSG00000005889:E6.1-E7.1	0.0265698	0.900989	33.9116	0.498541	0.775856	0.412698	720
ENSG00000005889:E7.1-E12.1	0.0417656	1.31037	30.3737	0.504407	1.01891	0.809524	721
ENSG00000005889:E7.1-E8.1	0.00712326	0.223844	32.8181	0.501443	0.299827	0.015873	722
ENSG00000005889:E8.1-E12.1	0.0107978	0.395949	35.4441	0.492177	0.521878	0.0952381	723
ENSG00000005893:E1.2-E2.1	0.960678	10.0362	0.418824	0.49509	22.8999	24.4127	724
ENSG00000005893:E10.2-I10.1	0.0789231	1.95178	22.5786	0.505905	0.893585	1.68254	725
ENSG00000005893:E2.1-E3.1	0.965619	10.6225	0.411522	0.499143	26.4253	24.5238	726
ENSG00000005893:E3.1-E4.1	0.964447	10.1534	0.37585	0.499435	32.8415	24.7778	727
ENSG00000005893:E4.2-E5.1	0.957898	9.84283	0.38516	0.506634	31.9945	24.8095	728
ENSG00000005893:E6.1-E7.1	0.95566	9.08461	0.373159	0.499759	47.2629	24.9365	729
ENSG00000005893:E7.1-E8.1	0.965126	9.85207	0.380153	0.495841	43.8967	24.9365	730
ENSG00000005893:E8.1-E10.1	0.963743	10.9796	0.398541	0.498679	40.3435	24.7778	731
ENSG00000005893:E8.1-E9.1	0.957351	9.93656	0.421094	0.514833	15.5317	24.127	732
ENSG00000005893:I10.1-E11.1	0.205872	3.58963	14.1736	0.507199	1.42317	4.47619	733
ENSG00000005981:E4.1-E5.1	0.0485606	1.26405	24.8742	0.497711	1.07253	0.888889	734
ENSG00000005981:I4.1_95532165-E5.1	0.00497683	0.1858	33.8295	0.507431	0.0119294	0	735
ENSG00000006007:E11.1-E12.2	0.966408	10.0865	0.382878	0.49432	18.2004	24.6667	736
ENSG00000006007:E4.2-E7.1	0.960318	9.90475	0.412951	0.4948	14.0401	24.3333	737
ENSG00000006007:E4.2-E7.2	0.534655	6.4188	5.69258	0.502747	2.85629	11.3651	738
ENSG00000006015:E2.1-E2.3	0.954349	10.2146	0.458983	0.50177	13.0147	24.127	739
ENSG00000006015:E2.1-E2.4	0.79877	7.75995	1.98605	0.494938	5.05027	18.0476	740
ENSG00000006015:E2.5-E3.2	0.964039	10.5834	0.391012	0.496435	37.8545	24.8571	741
ENSG00000006016:E5.2-E6.1	0.647066	6.89077	3.80635	0.498914	16.3449	14.5556	742
ENSG00000006016:E7.1-E8.2	0.106481	2.3707	20.2715	0.501197	1.06515	2.25397	743
ENSG00000006016:E7.2-E8.2	0.586314	6.65865	4.84051	0.492894	11.1692	12.9048	744
ENSG00000006016:E8.3-E9.1_18594112	0.400683	5.25294	7.78524	0.503291	5.49592	9.46032	745
ENSG00000006016:E8.3-E9.2	0.546225	6.43767	5.34496	0.501993	9.31956	12.3175	746
ENSG00000006025:E10.3-E11.2	0.486169	6.06289	6.51598	0.501645	3.45081	10.9206	747
ENSG00000006025:E19.1-E20.1	0.828622	7.81298	1.53526	0.502341	8.49279	18.6825	748
ENSG00000006025:E19.1-E20.4_47807708	0.00718333	0.269987	34.3304	0.503116	0.128477	0.031746	749
ENSG00000006025:E3.3-E4.2	0.295071	4.68979	11.1652	0.510494	2.61608	6.71429	750
ENSG00000006025:E7.1-E8.3	0.512691	6.39331	6.08131	0.510134	3.754	11.2063	751
ENSG00000006025:E7.1-I7.1	0.15424	3.15405	17.3929	0.513503	1.23945	3.42857	752
ENSG00000006025:I7.1-E8.1	0.240095	4.27323	13.2636	0.503842	1.55091	5.1746	753
ENSG00000006025:I9.2-E12.1	0.492041	6.06506	5.97702	0.4924	3.60071	11.4444	754
ENSG00000006042:E1.6-E3.2	0.91031	8.10513	0.768131	0.49474	12.5	21.3651	755
ENSG00000006042:E3.3-E3.5	0.941804	8.74855	0.540465	0.490624	15.7979	22.7302	756
ENSG00000006042:E3.3-E3.5_32931481	0.0667152	1.66724	23.3487	0.502372	0.529058	1.25397	757
ENSG00000006042:E5.2-E6.1	0.957003	9.71208	0.453656	0.510002	23.8327	23.7302	758
ENSG00000006042:E5.2-E6.1_32936395	0.00799105	0.274998	35.0767	0.496809	0.0107491	0.031746	759
ENSG00000006042:E6.1-E7.1	0.959012	9.20544	0.405001	0.508466	31.1693	24.0317	760
ENSG00000006042:E7.1-E8.1	0.955157	9.51027	0.418334	0.506574	32.8888	24.0794	761
ENSG00000006042:E8.3_32941178-E9.1	0.00922253	0.309565	32.8512	0.499135	0.0378909	0.047619	762
ENSG00000006042:E8.4-I8.1	0.0327542	1.10243	32.3079	0.496474	0.145948	0.571429	763
ENSG00000006047:E5.1-E7.1	0.0991125	2.26499	20.7959	0.494546	3.95322	2.11111	764
ENSG00000006047:I5.1-E6.1	0.12005	2.54327	18.5145	0.498472	3.06036	2.60317	765
ENSG00000006118:E1.7-E4.3	0.392022	5.3903	8.37706	0.500656	3.1983	8.84127	766
ENSG00000006118:E10.1-E12.2	0.498395	6.16297	6.15863	0.49425	5.62069	11.0952	767
ENSG00000006118:E13.4-E14.1_60935867	0.0065119	0.223293	33.1815	0.491486	0.00973229	0.015873	768
ENSG00000006118:E13.4-I14.2	0.622868	6.97458	4.33248	0.505085	7.84303	13.7302	769
ENSG00000006118:E14.1-E15.1	0.0515553	1.57938	28.4381	0.495399	0.363364	1.03175	770
ENSG00000006118:E14.1-I14.1	0.330943	4.84933	9.60329	0.49044	2.72018	7.28571	771
ENSG00000006118:E15.1-E15.1	0.0632108	1.83621	27.2206	0.510184	0.538038	1.34921	772
ENSG00000006118:E3.2-I3.1	0.124611	2.68718	18.7946	0.508566	0.455632	2.55556	773
ENSG00000006118:E7.1-E8.1	0.328162	4.71384	9.61649	0.49901	2.36809	7.36508	774
ENSG00000006118:E7.1-I8.2	0.378223	5.20683	8.70792	0.501126	2.94779	8.22222	775
ENSG00000006118:E8.1-I8.2	0.0404537	1.27448	30.5563	0.501934	0.107521	0.746032	776
ENSG00000006118:E9.1-I10.2	0.561802	6.6734	5.167	0.502631	6.59381	12.5397	777
ENSG00000006118:I13.1-E14.1	0.0598284	1.72802	27.1097	0.501693	0.389696	1.14286	778
ENSG00000006118:I14.1-E15.1	0.358082	5.0464	9.12805	0.497808	3.66558	7.8254	779
ENSG00000006118:I3.1-E4.1	0.0789999	1.95976	22.351	0.504864	0.335473	1.5873	780
ENSG00000006118:I3.1_60926721-E4.3	0.00628762	0.192776	32.972	0.49605	0.0175729	0	781
ENSG00000006125:E17.1-E18.1	0.960806	10.3141	0.4101	0.500155	16.8931	24.3175	782
ENSG00000006125:E18.1-E19.1	0.955596	9.67829	0.414405	0.498857	19.9336	24.4762	783
ENSG00000006125:E2.6-E5.1	0.921629	8.55447	0.700849	0.49664	8.619	21.8254	784
ENSG00000006125:E21.2-E23.1	0.936689	8.64395	0.558342	0.491897	9.55538	22.5873	785
ENSG00000006125:E21.2-E24.1	0.92057	8.28096	0.729523	0.497183	9.10138	21.6984	786
ENSG00000006125:E23.1-E24.1	0.939149	8.8919	0.594536	0.493476	10.0069	22.4444	787
ENSG00000006125:E26.1-E27.1	0.963131	10.3258	0.387701	0.499057	26.6298	24.8095	788
ENSG00000006125:E6.1-E8.1	0.957301	9.65755	0.428602	0.50958	17.6849	24.0635	789
ENSG00000006125:E8.3-E10.1	0.960071	9.3781	0.42848	0.496884	15.7863	23.9524	790
ENSG00000006194:E2.5-E3.1	0.271499	4.56747	12.1893	0.506495	2.08308	6.07937	791
ENSG00000006194:E2.5-E7.1	0.354458	5.34805	9.57748	0.484121	2.67333	7.77778	792
ENSG00000006194:E3.1-E4.1	0.081012	2.2066	24.9438	0.49785	1.24557	1.53968	793
ENSG00000006194:E4.1-E5.1	0.296176	4.85713	11.5855	0.504899	2.20728	6.77778	794
ENSG00000006194:E4.1-I4.1	0.0283811	0.930662	32.3647	0.511762	0.418123	0.412698	795
ENSG00000006194:E5.2-E6.1	0.354185	5.27151	9.57062	0.491395	2.48397	8.14286	796
ENSG00000006194:E6.1-E7.1	0.706724	7.24061	2.97345	0.50335	3.72877	16	797
ENSG00000006194:E7.5-I8.2	0.0201385	0.729265	36.1242	0.499657	0.943278	0.301587	798
ENSG00000006282:E3.11-E4.1	0.673894	7.27618	3.52154	0.511243	4.9244	15.0952	799
ENSG00000006282:E3.11-E4.2	0.6286	6.90005	4.06699	0.502517	4.24986	14	800
ENSG00000006282:E4.2-E5.2	0.932101	9.086	0.61549	0.498329	11.6393	22.3651	801
ENSG00000006282:E7.2-E7.4	0.953224	9.57912	0.465702	0.49204	15.0994	23.7937	802
ENSG00000006282:E8.8-E8.10	0.957	9.4233	0.414857	0.490551	19.538	24.127	803
ENSG00000006282:E8.8-E8.10_50551007	0.0353097	1.18166	31.5565	0.485446	0.39733	0.666667	804
ENSG00000006327:E4.5-E4.5	0.035664	1.21935	33.5117	0.521361	0.329598	0.650794	805
ENSG00000006432:E14.1-E15.1	0.0309559	1.03231	30.9992	0.497967	0.163301	0.571429	806
ENSG00000006432:E14.1-E16.1	0.034626	1.03527	28.1924	0.504914	0.573621	0.634921	807
ENSG00000006451:E1.2-E3.1	0.935355	8.98328	0.602028	0.507313	7.14536	22.3492	808
ENSG00000006451:E5.1-E8.1	0.963781	9.61668	0.402469	0.514427	18.6191	24.619	809
ENSG00000006453:E1.1-E3.1	0.367908	5.17311	8.86868	0.50992	3.27432	8.36508	810
ENSG00000006453:E1.1-I2.1_98386588	0.00808611	0.319952	35.1797	0.511551	0.082441	0.0634921	811
ENSG00000006453:E4.2-E5.1	0.522382	5.89918	5.42124	0.503805	6.16817	11.8889	812
ENSG00000006453:E9.1-E10.1	0.577206	6.41617	4.76168	0.49947	8.42729	12.7302	813
ENSG00000006468:E10.1-E13.1	0.263643	4.25965	11.639	0.500058	2.606	5.85714	814
ENSG00000006468:E11.3-E13.1	0.0489836	1.28578	24.7586	0.503095	0.383446	0.873016	815
ENSG00000006468:E21.2-E22.1	0.34776	5.0661	9.4927	0.503326	3.5066	7.42857	816
ENSG00000006468:E21.2-E22.2_13935883	0.0171377	0.57515	34.3555	0.509703	0.0457954	0.206349	817
ENSG00000006468:E23.12-E24.1	0.341366	4.89299	9.39017	0.503899	3.69937	7.74603	818
ENSG00000006468:E27.3-E28.1	0.342655	4.87519	9.12891	0.492354	3.58711	7.80952	819
ENSG00000006468:E28.1-E29.1	0.399995	5.344	8.03629	0.500307	4.34579	9	820
ENSG00000006468:E5.6-E5.8	0.0143462	0.553333	35.8637	0.501869	0.265701	0.190476	821
ENSG00000006468:E5.6-E6.1	0.0831993	2.02287	22.3701	0.51019	0.878139	1.73016	822
ENSG00000006468:E5.9-E6.1	0.0227234	0.776012	32.8825	0.501268	0.43623	0.333333	823
ENSG00000006468:E6.2-E8.2	0.281442	4.387	11.3453	0.507923	2.5144	6.36508	824
ENSG00000006468:I23.1_13915605-E24.1	0.0112471	0.404163	36.1536	0.511419	0.0227006	0.0952381	825
ENSG00000006530:E1.5-E2.1	0.133216	2.76998	18.1664	0.488742	1.40435	2.79365	826
ENSG00000006530:E13.2-E14.1	0.93295	9.30485	0.67266	0.493067	5.73466	21.8571	827
ENSG00000006530:E14.1-E15.1	0.939657	8.62965	0.557727	0.503617	6.35805	22.6984	828
ENSG00000006530:E14.1_141633972-E15.1	0.00633996	0.185454	31.7436	0.516586	0.0854584	0	829
ENSG00000006530:E15.1-E16.1	0.951523	9.11602	0.500608	0.505136	6.92896	22.9683	830
ENSG00000006530:E16.1-E17.1	0.942656	9.48048	0.580898	0.503235	6.07248	22.6349	831
ENSG00000006530:E2.3-E4.1	0.640776	6.95988	3.91031	0.504225	3.49126	14.5714	832
ENSG00000006530:E4.1-E6.1	0.579127	6.5561	4.84598	0.506371	3.61072	13	833
ENSG00000006530:I1.1_141551618-E2.1	0.00633121	0.198336	31.7306	0.498438	0.186206	0	834
ENSG00000006530:I1.1_141555317-E2.1	0.00554444	0.186186	31.1514	0.495023	0.135939	0	835
ENSG00000006530:I5.1_141594928-E6.1	0.0114458	0.401779	36.2472	0.501917	0.255723	0.0952381	836
ENSG00000006534:E1.1-E4.2	0.0369895	1.16851	31.3127	0.494069	0.378946	0.666667	837
ENSG00000006534:E10.1-E12.1	0.568179	6.5459	5.10213	0.494076	7.99399	12.6508	838
ENSG00000006534:E2.5-E4.2	0.206528	3.71175	14.1099	0.509158	3.19125	4.60317	839
ENSG00000006534:E4.2-E5.1	0.342384	4.8915	9.40796	0.501474	4.74063	7.79365	840
ENSG00000006534:E7.2-E8.1	0.393024	5.46444	8.17602	0.499766	6.08682	8.84127	841
ENSG00000006534:E7.2-E9.4	0.0871056	2.13646	21.9432	0.488165	1.31021	1.8254	842
ENSG00000006534:E8.1-E9.1	0.430152	5.6547	7.52877	0.503084	5.93749	9.61905	843
ENSG00000006555:I2.2-E7.1	0.358867	4.94583	8.82158	0.512593	4.33773	7.98413	844
ENSG00000006576:E13.1-E14.1	0.237069	4.15515	13.8735	0.488174	2.09114	5.1746	845
ENSG00000006576:E13.1-E14.1_77929153	0.00579778	0.190237	32.4233	0.495272	0.0537478	0	846
ENSG00000006576:E14.1-E15.1	0.224287	4.00614	13.9669	0.494027	2.11179	5.03175	847
ENSG00000006576:E15.1-E16.1	0.279917	4.55817	11.2765	0.496612	2.36919	6.39683	848
ENSG00000006576:E16.2-E17.1	0.140142	2.86674	18.1395	0.50064	1.47461	2.8254	849
ENSG00000006576:E16.2-E18.1	0.0120304	0.450728	34.3933	0.489749	0.316357	0.126984	850
ENSG00000006576:E17.1-E18.1	0.0985118	2.26308	20.6491	0.499068	1.26542	2.09524	851
ENSG00000006576:E18.1-E19.1	0.223304	3.90315	13.4978	0.500495	1.91363	4.92063	852
ENSG00000006576:E19.1-E20.1	0.205343	3.80078	15.0386	0.505301	1.84561	4.36508	853
ENSG00000006576:E2.3-E4.1	0.166018	3.31275	16.2304	0.514496	1.75108	3.7619	854
ENSG00000006576:E7.1-E10.1	0.285	4.53621	11.3545	0.509215	2.25258	6.30159	855
ENSG00000006607:E22.1-E23.1	0.75772	7.43264	2.45882	0.504306	4.41663	17.1111	856
ENSG00000006607:E22.1-I22.1_241420878	0.00615009	0.189734	31.5029	0.495123	0.00182536	0	857
ENSG00000006607:E26.1-E27.1	0.68064	7.28219	3.44531	0.496485	3.92784	15.2222	858
ENSG00000006607:E28.1-E29.2	0.502329	6.61371	6.50895	0.505574	3.05824	10.9841	859
ENSG00000006607:E3.4-E11.1	0.427861	5.66025	7.41096	0.50013	2.90643	9.73016	860
ENSG00000006607:E32.2-E33.2	0.0166803	0.602825	35.5451	0.488598	0.532105	0.222222	861
ENSG00000006607:E32.2-E34.1	0.454512	6.06918	7.35846	0.511854	2.91433	10.3016	862
ENSG00000006607:E38.2-E39.5	0.578257	6.7822	4.94753	0.502109	3.49018	13.0159	863
ENSG00000006607:E40.1-E41.1	0.842672	7.43644	1.38468	0.481436	5.72145	19.1746	864
ENSG00000006607:E40.1-E41.1_241491545	0.00643347	0.186886	32.3793	0.502036	0.053278	0	865
ENSG00000006607:E42.1-E43.1	0.866776	7.69387	1.11847	0.510112	6.81714	19.9206	866
ENSG00000006607:E42.1_241493066-E43.1	0.00619547	0.242577	33.5747	0.497474	0.0184936	0.015873	867
ENSG00000006607:E44.2-E44.4	0.0164174	0.58993	35.6148	0.503685	0.435637	0.206349	868
ENSG00000006607:E44.2-E44.4_241494482	0.00571887	0.188512	31.7731	0.508951	0.00757021	0	869
ENSG00000006625:E1.6-E2.1	0.956811	9.36986	0.428511	0.501593	12.7188	24.0476	870
ENSG00000006625:E1.6-E3.1	0.863817	7.73545	1.23845	0.497042	5.57919	19.873	871
ENSG00000006625:E2.2-E3.1	0.959976	9.89377	0.389132	0.507512	16.2508	24.5397	872
ENSG00000006625:E3.1-E5.1	0.960206	9.91994	0.41899	0.501965	27.248	24.6349	873
ENSG00000006634:E1.6-E2.1	0.0457045	1.2371	26.7748	0.497329	0.935376	0.857143	874
ENSG00000006634:E2.1-E3.1	0.00568528	0.181599	34.4505	0.506923	0.14715	0	875
ENSG00000006634:E2.2-E3.1	0.0405463	1.1654	27.6328	0.498108	0.908302	0.777778	876
ENSG00000006634:E7.2-E8.1	0.0492578	1.42735	27.194	0.517552	1.14447	1	877
ENSG00000006634:E7.2-E8.2	0.0140596	0.504794	33.9491	0.50157	0.184435	0.174603	878
ENSG00000006638:E1.4-E2.1	0.111996	2.31411	18.8785	0.498292	1.22981	2.33333	879
ENSG00000006638:E1.4-I1.1_3602732	0.00727168	0.26103	35.1649	0.494424	0.138821	0.031746	880
ENSG00000006638:E1.4_3606560-E2.1	0.00644471	0.18616	31.688	0.492808	0.0367949	0	881
ENSG00000006638:E2.9-I4.2	0.24542	4.07825	12.8164	0.501588	2.39988	5.26984	882
ENSG00000006638:E4.13-I4.1	0.195344	3.37785	14.3503	0.497848	1.50415	4.06349	883
ENSG00000006638:E5.1-I5.1	0.235233	3.87373	12.4704	0.500071	2.14891	5.34921	884
ENSG00000006638:I4.1-E5.1	0.201941	3.51519	14.2327	0.505109	1.73514	4.22222	885
ENSG00000006638:I5.1-E6.1	0.20321	3.55659	14.2793	0.497307	1.83494	4.47619	886
ENSG00000006652:E11.3-E12.2	0.953558	9.47596	0.437551	0.486828	11.212	24.0794	887
ENSG00000006652:E14.1-E15.3	0.964154	9.97028	0.380676	0.512119	23.0255	24.6825	888
ENSG00000006652:E15.5-E16.1	0.962254	9.83065	0.382349	0.500897	30.8228	24.7143	889
ENSG00000006652:E18.2_112475676-ENSG00000181016:E3.1	0.0206954	0.756384	34.8352	0.499606	0.133614	0.333333	890
ENSG00000006652:E18.2_112475676-ENSG00000181016:E4.1	0.0905507	2.39315	23.9782	0.49601	1.22718	1.87302	891
ENSG00000006652:E5.6-E8.1	0.953679	9.23376	0.454251	0.491646	10.7146	23.6349	892
ENSG00000006652:E7.1-E8.1	0.0132594	0.487823	35.3196	0.491648	0.653412	0.142857	893
ENSG00000006652:I11.1-E12.1	0.252665	4.31074	12.7015	0.503209	2.58859	5.7619	894
ENSG00000006695:E3.1-E4.1	0.408267	5.79822	8.31142	0.503321	2.95149	9.39683	895
ENSG00000006695:E4.1-E5.1	0.531372	6.19707	5.46349	0.496805	3.51386	12.1905	896
ENSG00000006695:E5.1-E6.1	0.292056	4.47197	10.7745	0.495091	2.36199	6.84127	897
ENSG00000006695:E5.1-I5.1_14182021	0.0161555	0.57804	33.8363	0.509987	0.128482	0.238095	898
ENSG00000006695:E6.1-E7.1	0.335767	4.9962	9.74202	0.499929	2.55085	7.52381	899
ENSG00000006695:E6.1-I6.1_14202109	0.00477299	0.182674	33.8554	0.505206	0.00531124	0	900
ENSG00000006704:E1.3-E3.2	0.335531	4.95834	9.43223	0.487692	2.72548	8.03175	901
ENSG00000006704:E15.1-E17.1	0.850507	7.84976	1.42069	0.499692	7.0381	19.4127	902
ENSG00000006704:E29.1-E30.1	0.19773	3.53417	14.7013	0.490395	2.04301	4.34921	903
ENSG00000006704:E29.1-E30.2	0.610761	6.64806	4.42104	0.485342	4.16176	13.7302	904
ENSG00000006704:E30.2-E32.1	0.887189	7.73749	1.00782	0.497218	7.69971	20.2222	905
ENSG00000006704:E35.1-E38.1	0.946552	9.32357	0.524927	0.497275	12.1739	22.9048	906
ENSG00000006704:E41.3-E42.1	0.942105	8.75651	0.526197	0.506456	11.4903	22.9048	907
ENSG00000006704:E5.1-E6.2	0.696716	6.98279	3.03146	0.485399	5.16642	15.7619	908
ENSG00000006704:E6.2-E7.1	0.579563	6.54125	4.77857	0.505254	4.24176	13.4762	909
ENSG00000006704:I1.1_74454512-E3.2	0.0160452	0.537928	32.8771	0.492155	0.17951	0.222222	910
ENSG00000006712:I14.1-ENSG00000179134:E16.1	0.00576719	0.188238	33.9113	0.501097	0.0261397	0	911
ENSG00000006715:E5.3-E8.1	0.300543	4.79547	10.6999	0.502039	2.12444	6.8254	912
ENSG00000006715:E62.1-E64.2	0.958909	10.1035	0.419453	0.500664	13.2883	24.4444	913
ENSG00000006715:E8.1-E10.1	0.857689	7.86914	1.27351	0.495717	5.36171	19.6032	914
ENSG00000006744:E1.7-E2.11	0.947677	9.13698	0.469432	0.49877	8.77646	23.3651	915
ENSG00000006744:E10.2-E11.2	0.960634	9.63817	0.427395	0.488671	9.68241	24.0794	916
ENSG00000006744:E10.2-E11.2_13005070	0.00575815	0.183146	31.774	0.498587	0.330626	0	917
ENSG00000006744:E11.2-E12.3	0.96556	10.7507	0.40016	0.505733	15.9144	24.619	918
ENSG00000006744:E11.2-E12.7	0.0539764	1.54822	27.5404	0.51191	1.26394	1	919
ENSG00000006744:E13.3-E13.6	0.955375	9.59216	0.393157	0.502791	19.7089	24.6508	920
ENSG00000006744:E13.3-E13.6_13002356	0.0255675	0.886808	35.0276	0.502815	1.1865	0.380952	921
ENSG00000006744:E2.12-E3.1	0.955578	9.28096	0.421016	0.5034	11.2522	24.2063	922
ENSG00000006744:E2.12-E3.2	0.00723008	0.250806	34.516	0.491227	0.200168	0.031746	923
ENSG00000006744:E2.7-E2.11	0.0120106	0.506463	36.5405	0.497944	0.706756	0.142857	924
ENSG00000006744:E6.2-E7.1	0.960381	9.54168	0.396442	0.503276	13.5087	24.381	925
ENSG00000006744:E7.5-E8.1	0.957462	9.45074	0.405983	0.498655	10.7245	24.1746	926
ENSG00000006747:E1.4-E4.1	0.246464	3.96159	12.085	0.498775	3.94181	5.34921	927
ENSG00000006747:E10.1-E12.1	0.276077	4.20602	11.074	0.504205	3.99577	6.2381	928
ENSG00000006747:E18.1-E19.1	0.325309	4.79766	10.187	0.493762	5.56037	7.2381	929
ENSG00000006747:E5.2-E10.1	0.297935	4.48331	10.7799	0.495952	5.17622	6.44444	930
ENSG00000006747:E6.1-I6.1	0.00534792	0.192972	32.6211	0.489549	0.000710076	0	931
ENSG00000006756:E1.5-E2.1	0.266434	4.27614	11.7661	0.495045	2.29598	6.04762	932
ENSG00000006756:E10.2-E11.1	0.382326	5.22933	8.53857	0.489838	4.13135	8.53968	933
ENSG00000006756:E2.1-E4.1	0.488783	6.01151	6.36447	0.495593	4.76809	10.9841	934
ENSG00000006756:E5.2-E6.1	0.39761	5.32876	8.16853	0.492351	4.15135	8.79365	935
ENSG00000006756:E6.2-E7.1	0.421925	5.75113	7.73601	0.497872	4.70868	9.57143	936
ENSG00000006756:E7.1-E8.1	0.0189893	0.664326	34.8047	0.503148	0.381519	0.253968	937
ENSG00000006756:E7.1-E9.1	0.376459	5.16474	8.48114	0.496016	3.7181	8.33333	938
ENSG00000006756:E9.1-E10.1	0.32532	4.72518	9.80404	0.501502	3.39854	6.93651	939
ENSG00000006757:E1.2-E3.1	0.0374084	1.20425	30.7879	0.500747	0.908911	0.698413	940
ENSG00000006757:E2.1-E3.1	0.845493	7.83415	1.5202	0.500529	6.1042	18.9841	941
ENSG00000006757:E3.1-E4.1	0.948442	9.44392	0.526163	0.498511	9.09977	22.9841	942
ENSG00000006757:E6.1-E7.1	0.95756	9.24779	0.433109	0.511875	11.5028	24	943
ENSG00000006757:E6.1-E7.1_7902138	0.0310297	1.02271	31.9034	0.496436	0.222864	0.555556	944
ENSG00000006831:E18.2-E19.1	0.958674	10.351	0.446389	0.503741	14.1771	23.9524	945
ENSG00000006831:E3.2-E12.1	0.441375	6.11637	7.7207	0.503999	3.23403	9.85714	946
ENSG00000006831:E3.3-E12.1	0.546919	6.41436	5.32585	0.501714	3.76826	12.5556	947
ENSG00000007038:E2.7-E3.1	0.0570803	1.55617	25.6316	0.503593	0.922584	1.11111	948
ENSG00000007038:E2.7-E3.2	0.0299667	0.895132	27.7494	0.492412	0.310741	0.539683	949
ENSG00000007038:E3.4-E4.1	0.0623946	1.6845	24.5086	0.503769	1.27092	1.28571	950
ENSG00000007038:E3.4-E4.2	0.0241782	0.781963	30.4099	0.492651	0.183592	0.444444	951
ENSG00000007038:E4.3-E5.1	0.0311241	0.954801	28.5908	0.505671	0.294364	0.603175	952
ENSG00000007038:E4.4-E5.1	0.0587126	1.64565	25.7822	0.502626	1.32156	1.2381	953
ENSG00000007047:E11.1-I1.1_45143474	0.0102177	0.316459	33.3631	0.497598	0.0550016	0.047619	954
ENSG00000007047:E13.1-I1.1_45145207	0.062422	1.80957	26.7134	0.496679	1.19552	1.22222	955
ENSG00000007047:E14.2-I1.1_45145338	0.0104685	0.395496	36.4906	0.500127	0.185908	0.0952381	956
ENSG00000007047:E14.2-I1.1_45145876	0.00503127	0.182318	32.4	0.509171	0.00395876	0	957
ENSG00000007047:E3.3-E4.2	0.878868	8.14814	1.15803	0.486211	4.82691	20.1111	958
ENSG00000007047:E4.2-E5.2	0.953026	9.00338	0.445315	0.504606	8.67949	23.7143	959
ENSG00000007047:E7.1-I1.1_45145207	0.00659086	0.190512	31.4334	0.507856	1e-05	0	960
ENSG00000007047:I1.1_45096097-E7.1	0.00465078	0.1875	33.9721	0.487869	1e-05	0	961
ENSG00000007047:I1.1_45096272-E6.1	0.00599081	0.188094	32.1723	0.484248	1e-05	0	962
ENSG00000007047:I1.1_45142389-E12.1	0.00581626	0.187188	33.3733	0.501679	0.00187159	0	963
ENSG00000007047:I1.1_45145000-E14.1	0.00588055	0.191092	32.631	0.512795	0.0101916	0	964
ENSG00000007047:I1.1_45145206-E14.4	0.00700609	0.257079	34.2735	0.492301	0.0134996	0.031746	965
ENSG00000007062:E19.1-E24.1	0.224066	3.66293	12.9217	0.500021	3.34532	4.7619	966
ENSG00000007062:E22.1-E24.1	0.0224655	0.786158	35.0292	0.492742	0.241143	0.333333	967
ENSG00000007062:E3.1-E14.1	0.169061	3.07015	15.2091	0.50129	2.53161	3.66667	968
ENSG00000007062:E4.2-E14.1	0.0553297	1.60709	26.1265	0.500955	0.39807	1.2381	969
ENSG00000007062:E65.1-E66.1	0.31304	4.61173	10.1369	0.500059	5.63786	6.92063	970
ENSG00000007062:E66.1-E67.1	0.27691	4.31672	11.3466	0.499899	4.05453	6.30159	971
ENSG00000007062:E67.1-E69.2	0.317033	4.75284	10.1617	0.499378	4.78625	6.88889	972
ENSG00000007062:E7.1-E14.1	0.00502791	0.182712	33.764	0.501532	0.0721268	0	973
ENSG00000007080:E1.2-E3.2	0.961869	10.3235	0.381277	0.508771	21.1626	24.7619	974
ENSG00000007129:E1.1-E2.1	0.00770506	0.224316	32.9606	0.503507	0.0764075	0.015873	975
ENSG00000007129:E10.1-E11.2	0.0394941	1.14171	28.3481	0.486859	0.49838	0.666667	976
ENSG00000007129:E2.1-E3.1	0.00934265	0.321732	34.6761	0.493537	0.115582	0.047619	977
ENSG00000007129:E2.1-E5.1	0.015406	0.551624	35.6043	0.493564	0.177279	0.174603	978
ENSG00000007129:E2.1-I2.1	0.00977386	0.339442	34.2617	0.50264	0.0235391	0.0634921	979
ENSG00000007129:E2.1_41565060-E3.1	0.00566373	0.186919	31.5397	0.509482	0.0206913	0	980
ENSG00000007129:E4.3-E5.1	0.0131666	0.477007	36.1869	0.496961	0.298853	0.142857	981
ENSG00000007129:E5.1-E6.1	0.0231267	0.814257	33.9548	0.489546	0.323447	0.365079	982
ENSG00000007129:E5.1-E6.2	0.049956	1.36311	26.3653	0.504128	0.699838	0.904762	983
ENSG00000007129:E6.3-E7.1	0.0231557	0.838941	33.6693	0.505199	0.346836	0.380952	984
ENSG00000007129:E6.3-E7.2	0.0518592	1.42202	25.9288	0.508722	0.674963	1	985
ENSG00000007129:E7.2-E8.1	0.079413	1.89857	22.0034	0.490141	0.919169	1.57143	986
ENSG00000007129:E9.1-E10.1	0.0375571	1.14643	28.7569	0.49388	0.547828	0.666667	987
ENSG00000007129:E9.1-E11.2	0.0642057	1.6467	23.1154	0.489602	0.685443	1.28571	988
ENSG00000007129:I1.1_41556085-E2.1	0.0104401	0.334272	32.8165	0.489157	0.0844278	0.0634921	989
ENSG00000007129:I1.1_41564522-E2.1	0.00594271	0.185809	33.2941	0.511419	0.0207826	0	990
ENSG00000007129:I2.1-E3.1	0.00856446	0.255081	32.5449	0.502781	0.0183137	0.031746	991
ENSG00000007168:E2.5-E6.1	0.936275	9.04868	0.591776	0.515663	7.20134	22.5556	992
ENSG00000007168:E6.1-E7.1	0.96254	9.4693	0.376538	0.487989	19.7548	24.6825	993
ENSG00000007171:E20.1-E21.1	0.0614414	1.67875	25.3781	0.494992	0.723399	1.15873	994
ENSG00000007171:E21.1-E22.1	0.0978916	2.16658	20.0894	0.50311	1.0757	1.96825	995
ENSG00000007171:E22.1-E23.1	0.0984209	2.27711	19.822	0.507107	1.17191	2.07937	996
ENSG00000007171:E23.1-E24.1	0.104631	2.36269	20.4354	0.480533	1.14178	2.07937	997
ENSG00000007171:E24.1-E25.1	0.0767775	1.95122	23.1198	0.508967	0.920596	1.57143	998
ENSG00000007171:E25.1-E26.1	0.0942212	2.20933	20.3795	0.499805	1.16876	2.01587	999
ENSG00000007171:E26.1-E27.1	0.10292	2.22059	20.1137	0.493461	1.14406	2.06349	1000
ENSG00000007174:E70.2-E71.1	0.0242561	0.880495	34.7847	0.502637	0.295825	0.396825	1001
ENSG00000007174:E78.1-E80.1	0.0383401	1.23661	29.8041	0.497206	0.376319	0.809524	1002
ENSG00000007174:E80.1-E81.1	0.0349901	1.10754	30.3631	0.502442	0.312337	0.666667	1003
ENSG00000007174:E85.1-E88.1	0.0416999	1.31776	29.3658	0.508054	0.442738	0.84127	1004
ENSG00000007174:E88.1-E89.1	0.0484601	1.33365	27.0989	0.495874	0.459056	0.888889	1005
ENSG00000007202:E13.1-E14.1	0.949673	9.07262	0.52097	0.501218	10.715	23.2857	1006
ENSG00000007202:E2.4-E3.1	0.648142	7.34606	4.05804	0.508618	3.93739	14.2381	1007
ENSG00000007202:E20.2-E21.1	0.96296	9.81295	0.398011	0.484091	18.879	24.4444	1008
ENSG00000007202:E20.2-E21.1_28628556	0.0161373	0.627907	35.7222	0.496672	0.0465306	0.238095	1009
ENSG00000007202:E25.1-E26.1	0.960862	9.04019	0.382495	0.502968	19.1665	24.6032	1010
ENSG00000007202:E6.2-E6.4	0.913529	8.90668	0.854073	0.497152	7.61531	21.3651	1011
ENSG00000007202:E6.7-E7.1	0.911541	8.28977	0.764631	0.501625	7.27337	21.5079	1012
ENSG00000007202:E6.7-E7.1_28640630	0.00916262	0.327794	35.5787	0.505037	0.106612	0.0634921	1013
ENSG00000007237:E10.1-E11.1	0.58817	6.85056	4.78479	0.501561	5.0254	13.3651	1014
ENSG00000007237:E10.1-E12.4	0.16119	2.98562	15.4341	0.492342	0.979781	3.50794	1015
ENSG00000007237:E11.1-E12.4	0.637705	6.95415	3.88972	0.499849	5.62431	14.2857	1016
ENSG00000007237:E15.2-E16.1	0.724635	7.41504	2.98484	0.499263	7.94701	15.7937	1017
ENSG00000007237:E16.1-E17.1	0.741694	7.06961	2.46376	0.49644	8.90787	16.619	1018
ENSG00000007237:E17.1-E19.2	0.718834	7.16792	2.86714	0.498656	8.17344	15.8571	1019
ENSG00000007237:E20.1-E22.1	0.789187	7.10618	1.88676	0.514446	10.8281	18.0317	1020
ENSG00000007237:E6.6-E9.4	0.245654	3.98658	12.1607	0.504148	1.81874	5.61905	1021
ENSG00000007255:E1.3-E2.1	0.716476	6.67104	2.49544	0.497174	5.22224	16.619	1022
ENSG00000007255:E1.4-E2.1	0.555245	6.58986	5.26361	0.507407	3.91847	12.5397	1023
ENSG00000007255:E1.4-E3.1	0.14755	3.07413	17.5898	0.507761	1.53097	3.28571	1024
ENSG00000007255:E2.1-E3.1	0.95779	9.82611	0.440181	0.498378	13.5173	23.9524	1025
ENSG00000007264:E14.3-E16.1	0.280804	4.21158	10.9001	0.499931	3.91788	5.98413	1026
ENSG00000007264:E14.4-I14.1	0.0702886	1.68949	21.7576	0.488314	0.233221	1.4127	1027
ENSG00000007264:E18.2-E19.1	0.282419	4.30826	10.8756	0.506137	4.22079	6.15873	1028
ENSG00000007264:E6.10-E9.1	0.0417145	1.31162	29.4761	0.495464	0.394306	0.825397	1029
ENSG00000007264:E9.13-E10.1	0.162131	3.04781	15.2845	0.499177	1.29671	3.55556	1030
ENSG00000007264:I14.1-E15.1	0.0869748	1.99839	20.9003	0.500171	0.368265	1.80952	1031
ENSG00000007312:E1.5-E2.1	0.0842493	2.02788	22.5763	0.499735	0.9986	1.63492	1032
ENSG00000007312:E1.5-E2.2	0.0770499	1.92482	22.9424	0.502104	0.975418	1.53968	1033
ENSG00000007312:E2.2-E3.2	0.164827	3.20212	16.302	0.504303	2.33404	3.65079	1034
ENSG00000007312:E3.2-E4.1	0.408673	5.71025	8.23991	0.501088	4.74258	9.04762	1035
ENSG00000007312:E6.1_63929249-ENSG00000204414:E2.2	0.0230576	0.726241	30.4802	0.503856	2.90394	0.412698	1036
ENSG00000007341:E10.1-E11.1	0.254365	4.39185	12.9234	0.498518	2.41158	5.69841	1037
ENSG00000007341:E10.1-E12.1	0.00636407	0.193756	31.529	0.505305	0.190081	0	1038
ENSG00000007341:E11.2-E12.1	0.318641	5.05418	10.8171	0.502357	2.62618	7.12698	1039
ENSG00000007341:E13.2-E14.1	0.31689	5.06893	10.6198	0.48852	2.70852	7.20635	1040
ENSG00000007341:E15.1-E17.1	0.217435	3.9318	14.3258	0.50996	2.24278	4.85714	1041
ENSG00000007341:E15.1-I15.1_112575233	0.0164076	0.532797	33.5727	0.498238	0.257013	0.222222	1042
ENSG00000007341:E17.2-E18.1	0.360684	5.44528	9.71997	0.507518	2.7727	7.71429	1043
ENSG00000007341:E17.2-E19.1	0.0131408	0.4955	35.5915	0.493538	0.787184	0.142857	1044
ENSG00000007341:E18.1-E19.1	0.414823	5.77334	8.09267	0.505304	3.04852	9.49206	1045
ENSG00000007341:E19.2-E20.1	0.0295591	0.932529	29.7847	0.492627	0.886178	0.52381	1046
ENSG00000007341:E19.2-E23.1	0.240197	4.14557	13.4704	0.513201	2.25324	5.2381	1047
ENSG00000007341:E2.20-E5.2	0.665305	7.17118	3.61433	0.5096	3.71025	15.1746	1048
ENSG00000007341:E2.20-E6.1	0.0202635	0.799185	36.2995	0.500906	0.885895	0.333333	1049
ENSG00000007341:E20.1-E23.1	0.032715	0.990973	30.5999	0.49239	0.806635	0.52381	1050
ENSG00000007341:E5.3-E6.1	0.891009	7.77921	0.937785	0.506329	5.07939	20.5556	1051
ENSG00000007341:E6.3-E7.1	0.0179591	0.647542	36.3815	0.49032	1.08176	0.238095	1052
ENSG00000007341:E6.3-E8.1	0.383014	5.58164	9.01257	0.511494	2.85041	8.60317	1053
ENSG00000007341:E8.1-E9.1	0.336869	5.32131	10.5196	0.497325	2.59599	7.28571	1054
ENSG00000007341:E9.2-E10.1	0.330044	5.17679	10.4639	0.501902	2.64707	7.4127	1055
ENSG00000007341:I7.1_112602695-E8.1	0.00615331	0.186583	31.991	0.498669	0.0862652	0	1056
ENSG00000007350:E1.2-E5.6	0.0253496	0.791837	31.0835	0.484978	0.33918	0.428571	1057
ENSG00000007350:E9.1-E10.1	0.0251524	0.790955	30.0671	0.5026	0.339038	0.444444	1058
ENSG00000007372:E16.30-E20.1	0.193671	3.41347	13.7564	0.489428	1.05133	4.19048	1059
ENSG00000007372:E17.6-E20.1	0.00731379	0.233724	33.9934	0.508825	0.0321609	0.015873	1060
ENSG00000007372:E27.3-I27.2	0.152129	2.79001	15.676	0.483517	0.685709	3.26984	1061
ENSG00000007372:I24.3-E27.5	0.189197	3.2206	14.1935	0.493114	0.889123	3.69841	1062
ENSG00000007376:E3.8-E4.2	0.112844	2.60408	20.3955	0.499174	1.5171	2.42857	1063
ENSG00000007376:E3.8-E4.3	0.00732578	0.263098	32.972	0.504221	0.317087	0.031746	1064
ENSG00000007376:E4.3-E5.1	0.806123	7.1408	1.78624	0.496162	4.24682	18.2381	1065
ENSG00000007376:E7.1-E8.1	0.888508	8.29496	1.02081	0.517095	5.10602	20.2857	1066
ENSG00000007376:E7.2-E8.1	0.0153238	0.546815	36.0131	0.496901	0.747435	0.174603	1067
ENSG00000007384:E11.2-E12.1	0.87972	7.67505	1.03461	0.50394	9.07975	20.4286	1068
ENSG00000007384:E12.1-E13.2	0.837319	7.58324	1.52635	0.497986	6.89838	18.7937	1069
ENSG00000007384:E12.1-I12.1	0.496285	6.10609	6.06187	0.495571	5.32368	11.0159	1070
ENSG00000007384:E16.1-E16.3	0.945148	8.61219	0.517719	0.485158	17.4327	22.9048	1071
ENSG00000007384:E16.4-E16.7	0.944018	8.93163	0.517805	0.517538	17.5399	22.9683	1072
ENSG00000007384:E2.2-I3.2	0.554248	6.15792	5.04401	0.484685	5.43958	12.7937	1073
ENSG00000007384:E3.2-E3.4	0.803973	7.60985	1.91258	0.505513	8.25276	18.254	1074
ENSG00000007384:E3.2-E3.4_64786	0.00553544	0.184763	32.8568	0.490666	0.00936878	0	1075
ENSG00000007384:E3.4-E5.2	0.863255	7.91758	1.21268	0.503904	11.1086	19.8095	1076
ENSG00000007384:E7.1-E8.1	0.905884	8.27094	0.879448	0.512561	10.82	21.0476	1077
ENSG00000007384:E7.1-E8.1_62691	0.443352	5.76938	7.20356	0.498376	4.43706	10.3016	1078
ENSG00000007384:E8.1-E9.2	0.828371	7.50774	1.58286	0.499363	11.4866	18.8889	1079
ENSG00000007384:I12.1-E13.1	0.635947	6.59473	3.79683	0.508663	13.0524	14.254	1080
ENSG00000007384:I2.1_71526-E3.1	0.00609789	0.197355	32.4481	0.499222	0.0259753	0	1081
ENSG00000007384:U0.1_79637-E3.1	0.00542923	0.188548	32.034	0.493259	0.0219026	0	1082
ENSG00000007392:E1.13-I1.1	0.632269	6.50121	3.7824	0.51033	6.08169	14.4444	1083
ENSG00000007392:E1.7-E3.4	0.492298	6.28391	6.46604	0.485026	2.8463	10.8254	1084
ENSG00000007392:E1.7-I2.2	0.617489	6.49623	4.12588	0.497648	5.08039	13.873	1085
ENSG00000007392:E11.3-I12.2	0.966003	10.4008	0.390511	0.49739	49.1959	24.746	1086
ENSG00000007392:E12.3-E13.1	0.962768	9.82477	0.386012	0.492228	37.6304	24.5079	1087
ENSG00000007392:E12.5-E13.1	0.865162	8.0405	1.30151	0.501954	8.97706	19.6667	1088
ENSG00000007392:E2.3-I2.1	0.824475	7.88369	1.61031	0.492582	9.72032	19.0476	1089
ENSG00000007392:E3.3_227414-E3.4	0.109992	2.63173	20.9553	0.496376	1.14651	2.38095	1090
ENSG00000007392:E4.1-E5.2	0.834956	8.22097	1.61779	0.503589	10.8941	18.8571	1091
ENSG00000007392:E4.1-E6.2	0.958191	9.46066	0.424301	0.502203	16.3418	23.8571	1092
ENSG00000007392:E5.3-E6.2	0.861644	7.78098	1.23881	0.497872	13.4894	19.6667	1093
ENSG00000007392:E6.2-E7.1	0.962518	10.5673	0.40643	0.495768	42.8687	24.5714	1094
ENSG00000007392:E7.2-E8.1	0.966658	9.84394	0.384307	0.507352	43.2525	24.6667	1095
ENSG00000007392:E8.1-E9.1	0.962365	9.80138	0.370058	0.504838	52.729	24.7619	1096
ENSG00000007392:E9.1-E11.2	0.960864	9.65178	0.379575	0.489107	45.5972	24.6984	1097
ENSG00000007392:E9.1-I12.2	0.590797	6.91322	4.96208	0.497747	4.43541	12.9206	1098
ENSG00000007392:I1.1-E2.1	0.429732	5.70684	7.5609	0.489532	3.60429	9.84127	1099
ENSG00000007392:I1.2-I2.1	0.0228527	0.791206	32.7074	0.502393	0.0605694	0.365079	1100
ENSG00000007392:I2.1-E3.1	0.879197	7.96875	1.11936	0.496572	18.7199	20.127	1101
ENSG00000007392:I2.2-E4.1	0.96336	10.1065	0.398724	0.505404	28.7097	24.381	1102
ENSG00000007402:E6.1-E8.1	0.0991241	2.14832	19.6041	0.491837	1.98393	2.04762	1103
ENSG00000007402:E76.1-E77.1	0.0654303	1.67089	25.2397	0.504145	1.34952	1.20635	1104
ENSG00000007402:E76.1-E77.2	0.170568	3.0663	14.9104	0.511448	2.89529	3.5873	1105
ENSG00000007402:E8.1-E47.1	0.090875	2.15529	20.804	0.503381	2.46115	2.01587	1106
ENSG00000007402:E82.1-E82.4	0.203233	3.45155	13.3158	0.497874	2.61402	4.4127	1107
ENSG00000007402:E82.2-E82.2	0.046023	1.33553	27.7745	0.503386	1.22373	0.888889	1108
ENSG00000007402:I22.1-E23.1	0.0057116	0.187027	32.9537	0.489883	0.0310109	0	1109
ENSG00000007516:E26.4-E27.1	0.448934	5.73857	7.05426	0.490483	7.18146	9.95238	1110
ENSG00000007516:E27.2-E28.1	0.480993	6.03685	6.58649	0.501954	8.10288	10.7143	1111
ENSG00000007516:E28.1-E28.4	0.410221	5.45831	7.90654	0.510758	5.81547	9.09524	1112
ENSG00000007516:E28.5-E29.1	0.370323	5.07743	8.80509	0.495077	4.98208	8.09524	1113
ENSG00000007516:E29.2-E30.1	0.554246	6.62583	5.10036	0.5027	10.4325	12.4286	1114
ENSG00000007516:E30.2-E31.1	0.550277	6.45646	5.1863	0.499444	11.2469	12.4603	1115
ENSG00000007516:E31.1-E32.1	0.535328	6.25032	5.41544	0.500061	10.2978	12.2063	1116
ENSG00000007516:E32.1-E33.1	0.548384	6.41474	5.31912	0.497458	11.3814	12.4127	1117
ENSG00000007516:E33.1-E34.1	0.432122	5.68254	7.48084	0.491823	8.24629	9.71429	1118
ENSG00000007516:E33.1_1348208-E34.1	0.0783486	1.91808	22.511	0.497781	0.430291	1.5873	1119
ENSG00000007520:E2.2-E3.1	0.961246	10.055	0.383888	0.495644	28.8889	24.873	1120
ENSG00000007520:E2.2-E3.1_1350996	0.035751	1.22147	32.4534	0.496991	0.301317	0.666667	1121
ENSG00000007541:E1.2-E2.1	0.0440238	1.29732	27.452	0.499705	0.425429	0.873016	1122
ENSG00000007541:E1.2-E2.2	0.0773627	1.86285	22.3471	0.500006	0.83423	1.69841	1123
ENSG00000007541:E11.3-E12.1	0.963448	10.6541	0.405967	0.505103	21.0798	24.6508	1124
ENSG00000007541:E12.1-E14.1	0.958236	9.63338	0.410413	0.499256	17.9749	24.5079	1125
ENSG00000007541:E14.2-E15.1	0.175157	3.29696	15.4794	0.508377	1.61148	3.80952	1126
ENSG00000007541:E14.2-E16.2	0.946329	9.78357	0.573201	0.505375	9.85714	22.7937	1127
ENSG00000007541:E14.2-E18.2	0.215809	4.00931	14.6487	0.483604	1.94664	4.74603	1128
ENSG00000007541:E15.1-E16.2	0.181553	3.43117	15.3074	0.497071	1.62124	3.90476	1129
ENSG00000007541:E16.2-E18.2	0.957037	9.82199	0.426162	0.50801	14.8367	24.0476	1130
ENSG00000007541:E3.6-E7.1	0.819483	7.68409	1.73064	0.509354	5.94952	18.7143	1131
ENSG00000007541:E5.2-E7.1	0.0112083	0.390884	34.3581	0.496252	0.362116	0.111111	1132
ENSG00000007541:E7.3-E7.6	0.00559047	0.188308	32.1556	0.508212	0.254566	0	1133
ENSG00000007545:E14.1-E15.2	0.398535	5.50753	8.49164	0.508011	2.98157	8.85714	1134
ENSG00000007545:E14.1-E16.1	0.0272919	0.85282	29.3933	0.50991	0.575262	0.47619	1135
ENSG00000007545:E15.2-E16.1	0.432525	5.92599	7.68692	0.492946	3.09758	9.46032	1136
ENSG00000007545:E16.2-E17.1	0.581008	6.4937	4.67728	0.511432	4.03102	13.254	1137
ENSG00000007545:E16.2-E18.1	0.0228518	0.706794	31.5293	0.499338	0.510913	0.333333	1138
ENSG00000007545:E17.2-E18.1	0.188658	3.36942	14.7288	0.501791	2.01834	4.03175	1139
ENSG00000007545:E17.2-E18.1_1667959	0.00584419	0.183583	33.1605	0.496804	0.247659	0	1140
ENSG00000007545:E8.1-E9.1	0.231292	4.0364	13.3889	0.484834	2.14647	4.95238	1141
ENSG00000007866:E18.1-E19.1	0.839686	7.41676	1.43666	0.512411	15.6395	19.2063	1142
ENSG00000007866:E18.1-E19.1_35476087	0.246105	4.07222	12.7686	0.501906	2.15997	5.50794	1143
ENSG00000007866:E2.2-E3.1	0.799937	7.06531	1.77951	0.496164	12.6006	18.1905	1144
ENSG00000007866:E3.1-E6.1	0.801676	7.33472	1.8075	0.509847	13.5267	18.254	1145
ENSG00000007866:E6.1-E10.1	0.760896	7.24324	2.18671	0.49732	13.3135	17.6349	1146
ENSG00000007866:I4.1-E5.1	0.392435	5.0378	7.97705	0.497822	3.3575	8.69841	1147
ENSG00000007866:I8.1-E9.1	0.36498	5.13675	8.65992	0.494727	3.8066	8.4127	1148
ENSG00000007923:E33.41-E36.1	0.952588	8.97096	0.444637	0.499925	9.57818	23.6667	1149
ENSG00000007923:E36.87-E37.1	0.954125	9.73013	0.465008	0.497828	9.46517	23.8413	1150
ENSG00000007923:E39.1-E40.1	0.959878	9.69925	0.401747	0.494159	14.8507	24.619	1151
ENSG00000007923:E40.1-I41.2	0.961804	10.4206	0.409166	0.487569	16.3966	24.5873	1152
ENSG00000007933:E1.5_171090964-E2.1	0.050624	1.29023	26.2535	0.51917	1.12863	0.904762	1153
ENSG00000007933:E2.1-E5.1	0.125505	2.57813	18.0477	0.491795	5.27575	2.71429	1154
ENSG00000007933:E8.2-E9.1	0.221658	3.79598	13.2764	0.490877	12.8887	4.98413	1155
ENSG00000007933:E9.1-E10.1	0.244873	4.05708	12.4524	0.49813	12.7449	5.42857	1156
ENSG00000007944:E2.1-E3.1	0.854113	7.76607	1.34557	0.511534	8.21184	19.0794	1157
ENSG00000007944:E6.1-E7.1	0.882358	7.96776	1.04239	0.511229	9.27598	20.4762	1158
ENSG00000007968:E3.1-E4.1	0.0293455	0.911041	32.3457	0.508512	0.326821	0.428571	1159
ENSG00000007968:E3.1_23521843-E4.1	0.00549774	0.18825	33.9079	0.500274	0.0337429	0	1160
ENSG00000008018:E3.1-E4.1	0.963784	9.89846	0.372124	0.486626	106.047	24.9683	1161
ENSG00000008083:E1.1-E3.1	0.1854	3.50327	15.4552	0.491903	1.93474	3.93651	1162
ENSG00000008083:E11.2-E12.1	0.239756	4.12163	12.9702	0.498636	2.23549	5.55556	1163
ENSG00000008083:E3.1-E5.1	0.13143	2.7907	18.2842	0.500612	1.52363	2.85714	1164
ENSG00000008083:E5.1-E7.1	0.169625	3.2216	15.6739	0.502448	1.73165	3.84127	1165
ENSG00000008083:I3.1_15401017-E5.1	0.00603974	0.189789	30.3391	0.492425	0.0331278	0	1166
ENSG00000008083:I6.1_15416207-E7.1	0.0055085	0.186276	32.0175	0.5059	1e-05	0	1167
ENSG00000008086:E22.2-E24.1	0.0351287	1.07871	28.2662	0.509262	0.578254	0.714286	1168
ENSG00000008086:E22.2-I23.1_18623879	0.00743204	0.232033	32.352	0.500478	0.123607	0.015873	1169
ENSG00000008118:E1.2-E2.1	0.140632	2.76689	16.7724	0.508437	0.875468	3.06349	1170
ENSG00000008118:E1.2-I1.1_209590972	0.00675218	0.234562	33.6091	0.495881	0.0463977	0.015873	1171
ENSG00000008118:E10.2-E11.1	0.215137	3.61324	13.1315	0.49854	1.9432	4.60317	1172
ENSG00000008118:E9.1-E10.1	0.207139	3.51787	13.2737	0.506499	1.69561	4.47619	1173
ENSG00000008128:E1.2-E2.2	0.939906	9.15777	0.533752	0.50038	9.93782	23.0159	1174
ENSG00000008128:E1.5-E2.2	0.0598145	1.77477	28.2341	0.502145	1.10591	1.19048	1175
ENSG00000008128:E1.6-E2.2	0.0997091	2.34259	21.6589	0.493925	1.41901	2.01587	1176
ENSG00000008128:E10.1-E10.1_1708242	0.0341384	1.12777	33.0976	0.49293	0.453606	0.555556	1177
ENSG00000008128:E10.1-E11.2_1707578	0.00617027	0.189334	30.5003	0.47989	0.0421642	0	1178
ENSG00000008128:E10.2_1708184-E12.1	0.00901628	0.336672	37.0664	0.506132	0.0886385	0.0634921	1179
ENSG00000008128:E11.1-E11.2_1707578	0.00592274	0.189404	32.4941	0.486154	0.316924	0	1180
ENSG00000008128:E11.4-E12.1	0.96314	10.0159	0.375639	0.493929	33.3683	24.9048	1181
ENSG00000008128:E13.14-E13.16	0.955965	9.5015	0.446969	0.496966	12.075	23.7937	1182
ENSG00000008128:E13.19-E14.2	0.953299	9.66273	0.448437	0.499931	11.4147	23.6825	1183
ENSG00000008128:E13.3_1704776-E15.1	0.0334279	1.13432	32.081	0.50537	0.654021	0.571429	1184
ENSG00000008128:E15.1-E13.10_1704470	0.00713682	0.232561	31.7041	0.495193	0.0499102	0.015873	1185
ENSG00000008128:E19.1-I14.1	0.148248	3.00758	17.3604	0.492485	1.34964	2.95238	1186
ENSG00000008128:E2.2-E2.4	0.506411	6.3266	6.2529	0.499005	3.3678	11.4762	1187
ENSG00000008128:E2.2-E3.2	0.962511	10.487	0.399012	0.49677	19.4043	24.7778	1188
ENSG00000008128:E4.2-E5.1	0.94049	9.32811	0.576485	0.50936	9.86175	22.5397	1189
ENSG00000008128:E4.2-ENSG00000268575:E7.1	0.122812	2.74191	19.8525	0.49838	1.02444	2.44444	1190
ENSG00000008128:E5.2-E6.1	0.0897677	2.08612	22.0674	0.500915	1.22294	1.69841	1191
ENSG00000008128:E7.1-I6.1_1709912	0.00482694	0.184127	32.6421	0.49899	0.109327	0	1192
ENSG00000008128:E7.2-E8.1	0.266671	4.5823	12.5585	0.500452	2.57036	5.92063	1193
ENSG00000008128:E7.2-I7.1	0.467963	5.8818	6.75983	0.504024	3.93398	10.3651	1194
ENSG00000008128:E8.1-E8.1_1709086	0.0445922	1.47168	31.1003	0.500395	0.490226	0.857143	1195
ENSG00000008128:E9.1-I8.1	0.114007	2.64463	20.4426	0.500694	1.54339	2.38095	1196
ENSG00000008128:E9.2_1708768-E11.1	0.0548704	1.69938	28.5812	0.499136	0.537742	1.14286	1197
ENSG00000008128:I12.1_1705365-E14.1	0.00615967	0.183338	32.1086	0.506267	0.0119483	0	1198
ENSG00000008128:I14.1-E20.1	0.218791	3.89341	13.5694	0.492279	1.71875	4.77778	1199
ENSG00000008128:I6.1_1709736-E8.1	0.00775445	0.275628	33.1974	0.502507	0.107767	0.031746	1200
ENSG00000008128:I7.1-E8.1	0.502519	6.06664	5.92825	0.487527	4.72767	11.2063	1201
ENSG00000008128:I8.1-E10.1	0.172247	3.50151	16.6092	0.497896	1.86606	3.71429	1202
ENSG00000008130:E11.3-E11.12	0.963746	10.1388	0.376436	0.49503	18.8921	24.7937	1203
ENSG00000008130:E12.2-E13.1	0.966619	10.2764	0.386035	0.502432	24.0269	24.9048	1204
ENSG00000008130:E13.1-E14.3	0.965948	10.6738	0.401487	0.496842	23.9177	24.9206	1205
ENSG00000008130:E15.10-E16.1	0.964198	9.68008	0.381263	0.50134	28.622	24.8889	1206
ENSG00000008130:E16.1-E17.1	0.964971	10.152	0.388388	0.48831	34.5327	24.9683	1207
ENSG00000008130:E16.1-E17.1_1753054	0.105951	2.64889	22.8386	0.496442	0.838265	2.33333	1208
ENSG00000008130:E2.3-E6.1	0.0858795	2.05426	21.9653	0.491871	1.52983	1.79365	1209
ENSG00000008130:E5.3-E6.1	0.931321	9.10298	0.663254	0.497315	8.31211	22.1905	1210
ENSG00000008130:E5.3-E6.1_1765390	0.00599542	0.189362	32.7382	0.50245	0.000356022	0	1211
ENSG00000008130:E7.1-E11.1	0.965538	9.92354	0.353965	0.500244	22.1295	24.9048	1212
ENSG00000008130:E7.2_1761891-E11.1	0.126175	2.91356	20.1563	0.504563	1.13385	2.87302	1213
ENSG00000008196:E1.1-E2.2	0.0057789	0.192902	32.153	0.488534	0.0522073	0	1214
ENSG00000008196:E1.1-E3.1	0.0170527	0.624675	35.9243	0.505017	0.29492	0.238095	1215
ENSG00000008196:E2.2-E3.1	0.0611472	1.54578	23.3894	0.49777	0.465106	1.2381	1216
ENSG00000008256:E1.1-E10.1	0.367646	5.18239	8.71815	0.504455	2.85663	8.61905	1217
ENSG00000008256:E10.1-E12.1	0.705582	7.50179	3.13738	0.506609	4.8779	15.7302	1218
ENSG00000008256:E13.2-E14.1	0.796173	7.38565	1.88139	0.496988	6.39406	18.2381	1219
ENSG00000008256:E14.1-E15.1	0.728541	7.01052	2.51343	0.496714	5.38444	16.8413	1220
ENSG00000008256:E15.1-E19.1	0.873549	7.891	1.14064	0.504909	7.16769	19.9683	1221
ENSG00000008256:I1.1_6256496-E10.1	0.00622203	0.195801	30.8835	0.497676	0.0172832	0	1222
ENSG00000008256:I1.1_6257736-E10.1	0.00552429	0.183392	32.0117	0.498264	0.00488649	0	1223
ENSG00000008277:E2.2-E4.1	0.0515666	1.47319	25.7073	0.496147	0.474401	1	1224
ENSG00000008277:E31.2-E32.1	0.00688668	0.225011	33.2013	0.503196	0.169212	0.015873	1225
ENSG00000008277:E31.2-E34.1	0.0132703	0.536123	36.8726	0.496572	0.252086	0.15873	1226
ENSG00000008277:E31.2-E35.1	0.113881	2.53455	19.1253	0.491723	1.01078	2.28571	1227
ENSG00000008277:E34.1-E35.1	0.0144383	0.539064	36.424	0.490936	0.284958	0.15873	1228
ENSG00000008282:E6.2-E8.1	0.95952	9.18599	0.373284	0.493748	35.9892	24.6825	1229
ENSG00000008283:E1.8-E8.2	0.543301	6.40757	5.39774	0.495369	4.94224	12.1746	1230
ENSG00000008283:E12.3-E13.2	0.90502	7.78323	0.780374	0.497149	15.3679	21.0159	1231
ENSG00000008283:E13.7_63434250-E13.13	0.0142891	0.549097	37.4533	0.496096	0.0350579	0.174603	1232
ENSG00000008283:E2.1-E8.2	0.239976	3.97918	12.7291	0.505265	1.82845	5.28571	1233
ENSG00000008283:E8.4-E10.1	0.838019	8.05546	1.50746	0.504065	12.1479	19.254	1234
ENSG00000008283:E9.1-E10.1	0.0105908	0.344327	36.0302	0.501082	0.153276	0.0793651	1235
ENSG00000008294:E1.2-E2.1	0.75177	7.6205	2.52373	0.491041	5.24093	16.873	1236
ENSG00000008294:E10.2-E13.1	0.950206	9.12952	0.469795	0.502672	11.9231	23.3968	1237
ENSG00000008294:E13.1-E16.1	0.942663	8.79699	0.524362	0.48593	10.166	22.8254	1238
ENSG00000008294:E16.1-E17.1	0.942641	8.33804	0.506352	0.494833	10.6553	22.8889	1239
ENSG00000008294:E17.1-E18.1	0.949109	9.49168	0.49048	0.495666	12.7862	23.5238	1240
ENSG00000008294:E18.1-E19.1	0.952558	9.25502	0.477982	0.513352	12.3361	23.3968	1241
ENSG00000008294:E19.5-E20.1	0.955132	10.0152	0.475619	0.497389	12.5998	23.5556	1242
ENSG00000008294:E2.2-E3.1	0.846537	7.79425	1.42597	0.50282	7.23577	19.3016	1243
ENSG00000008294:E20.1-E22.2	0.950795	9.78642	0.473934	0.492676	13.2901	23.6508	1244
ENSG00000008294:E22.2-E23.1	0.952694	9.25641	0.476681	0.508622	12.7468	23.5556	1245
ENSG00000008294:E23.1-E24.2	0.952437	9.42159	0.468297	0.502011	12.4528	23.619	1246
ENSG00000008294:E24.2-E25.1	0.958111	9.74348	0.436184	0.493155	14.9756	24	1247
ENSG00000008294:E25.1-E26.2	0.956581	9.34931	0.418072	0.510875	13.9459	24	1248
ENSG00000008294:E26.3-E27.2	0.956703	9.40067	0.419272	0.499873	13.1558	24.1111	1249
ENSG00000008294:E27.3-E29.1	0.957313	9.55651	0.413336	0.500407	16.3424	24.2857	1250
ENSG00000008294:E27.3-E29.2_50989824	0.0123166	0.435988	34.9379	0.514362	0.171859	0.111111	1251
ENSG00000008294:E29.2-E30.1	0.958897	9.49826	0.411164	0.511117	15.0807	24.2063	1252
ENSG00000008294:E3.2-E4.2	0.795258	7.80899	1.97041	0.514645	5.82461	17.6508	1253
ENSG00000008294:E30.1-E31.1	0.958619	9.81269	0.422527	0.490584	14.1767	24.1587	1254
ENSG00000008294:E31.2-E32.1	0.958568	9.60765	0.396375	0.49661	17.1095	24.4603	1255
ENSG00000008294:E32.1-E33.1	0.956341	10.2858	0.427973	0.502447	15.8535	24.4762	1256
ENSG00000008294:E33.1-E34.1	0.961325	10.143	0.401614	0.507206	18.2889	24.5714	1257
ENSG00000008294:E34.1-E35.1	0.96154	9.37331	0.378564	0.515801	16.2171	24.5397	1258
ENSG00000008294:E35.1-E36.1	0.839012	7.57624	1.43561	0.50223	8.21554	19.2063	1259
ENSG00000008294:E35.1-E37.2	0.663106	7.05959	3.57737	0.506188	6.36195	14.9048	1260
ENSG00000008294:E36.1-E37.2	0.76718	7.549	2.36995	0.499735	6.47905	16.9841	1261
ENSG00000008294:E37.3-E38.1	0.960682	9.82491	0.384518	0.506041	26.095	24.7778	1262
ENSG00000008294:E38.1-I39.2	0.958716	10.1132	0.409889	0.514411	23.8547	24.6667	1263
ENSG00000008294:E39.6-I39.1	0.142158	3.06389	18.6145	0.503792	1.3246	2.92063	1264
ENSG00000008294:E4.2-E6.1	0.851633	7.85702	1.41723	0.51077	6.85558	19.4762	1265
ENSG00000008294:E5.2-E6.1	0.262917	3.88349	11.1325	0.495389	1.78468	5.68254	1266
ENSG00000008294:E6.1-E8.1	0.0933768	2.19988	21.7089	0.507509	1.34703	1.92063	1267
ENSG00000008294:E6.1-E9.1	0.909411	8.32184	0.816812	0.513712	7.29712	21.2698	1268
ENSG00000008294:E8.1-E9.1	0.204267	3.73677	14.5589	0.497855	1.89239	4.68254	1269
ENSG00000008294:E9.2-E10.2	0.947269	9.41305	0.552629	0.495995	10.5073	22.873	1270
ENSG00000008294:I39.1-E40.1	0.161296	3.24699	17.0598	0.508073	1.46231	3.46032	1271
ENSG00000008300:E12.1-E13.1	0.0873143	1.94813	20.2628	0.508061	0.420213	1.80952	1272
ENSG00000008300:E23.1-E24.1	0.161268	2.87956	15.3454	0.505056	0.725748	3.09524	1273
ENSG00000008300:E28.1-E29.1_48643680	0.084506	1.92507	20.5083	0.506799	0.380521	1.66667	1274
ENSG00000008300:E28.1-E29.2	0.156018	2.91702	15.3274	0.501693	0.71749	3.20635	1275
ENSG00000008311:E22.1-E23.1	0.166427	3.35923	16.7014	0.486122	1.85645	3.79365	1276
ENSG00000008311:E22.1-I22.1	0.183982	3.45849	15.1984	0.503023	1.54059	4	1277
ENSG00000008311:E23.1-E24.1	0.163789	3.35716	17.2265	0.500024	1.70178	3.65079	1278
ENSG00000008311:E23.1-I23.1	0.103809	2.44226	20.1248	0.495701	0.88217	2.31746	1279
ENSG00000008311:E24.2-E25.1	0.614379	6.92458	4.45328	0.495598	5.28064	13.7778	1280
ENSG00000008311:E30.2-E31.1	0.411018	5.4898	7.95198	0.500791	3.95684	9.09524	1281
ENSG00000008311:E30.2-E32.2	0.784074	7.44088	2.11379	0.491902	6.96249	17.6984	1282
ENSG00000008311:E31.2-E32.2	0.394623	5.21216	8.16047	0.49858	4.03519	8.98413	1283
ENSG00000008311:E33.2-E35.1	0.857652	7.48412	1.21456	0.510869	10.1352	19.8413	1284
ENSG00000008311:E7.2-E8.3	0.269894	4.31221	11.8061	0.493201	2.33733	6.09524	1285
ENSG00000008311:I22.1-E23.1	0.241745	4.02377	12.442	0.50421	2.0001	5.53968	1286
ENSG00000008311:I23.1-E24.1	0.108244	2.41172	19.8681	0.500845	0.883417	2.28571	1287
ENSG00000008382:E10.3-E11.4	0.96464	10.0922	0.392104	0.499855	18.2604	24.746	1288
ENSG00000008382:E11.5-E12.2	0.961404	9.71802	0.397577	0.496228	15.4119	24.619	1289
ENSG00000008382:E3.3-E4.2	0.954092	9.36275	0.454488	0.496201	8.49081	23.8095	1290
ENSG00000008382:E6.3-E7.2	0.963388	9.86428	0.370005	0.505934	13.4356	24.5873	1291
ENSG00000008382:E7.3-E8.2	0.961125	9.96669	0.395942	0.499592	11.9402	24.4603	1292
ENSG00000008382:E8.3-E9.2	0.958844	9.98247	0.420742	0.502851	10.4722	24.0952	1293
ENSG00000008382:E8.3-E9.3	0.0633855	1.64477	24.8963	0.502015	1.01585	1.15873	1294
ENSG00000008394:E2.6-E7.1	0.945087	9.02161	0.532547	0.494687	112.791	23.1111	1295
ENSG00000008394:E7.2-E8.2	0.957234	9.98696	0.433425	0.496956	163.616	24	1296
ENSG00000008394:E8.2-E10.2	0.960254	10.3369	0.41988	0.501913	203.13	24.2063	1297
ENSG00000008405:E1.2-E6.1	0.866025	7.72374	1.14105	0.494565	6.64336	19.873	1298
ENSG00000008405:E13.2-I14.2	0.955146	9.44086	0.455147	0.492841	10.8729	23.6508	1299
ENSG00000008405:E14.1-E15.1	0.956835	9.16996	0.447941	0.497334	10.9879	23.6984	1300
ENSG00000008405:E14.1-E15.1_106992886	0.0120606	0.434415	35.8782	0.496403	0.133358	0.111111	1301
ENSG00000008405:E15.1-E16.1	0.9458	9.53166	0.539003	0.497637	9.21072	23.0317	1302
ENSG00000008405:I15.1-E16.1	0.267932	4.64958	12.9933	0.494045	3.55926	6.1746	1303
ENSG00000008441:E1.2-E17.2	0.801192	7.55886	1.83536	0.504479	5.97384	18	1304
ENSG00000008441:E15.2-E17.2	0.176487	3.30456	15.2859	0.508533	1.27324	3.80952	1305
ENSG00000008441:E17.6-E37.1	0.956243	9.50902	0.478068	0.498823	27.3795	23.6984	1306
ENSG00000008441:E40.1-E41.1	0.944752	8.79088	0.542144	0.496477	15.7179	23.0159	1307
ENSG00000008441:E40.1-E42.1	0.882405	7.91834	1.08125	0.501995	9.28731	20.0317	1308
ENSG00000008441:E41.1-E42.1	0.954111	9.77485	0.470124	0.497515	18.5263	23.5714	1309
ENSG00000008441:E42.2-E44.1	0.958961	9.45132	0.437202	0.504276	27.3238	24.1905	1310
ENSG00000008441:E44.1-I45.2	0.959825	9.54012	0.39285	0.502888	33.4008	24.5079	1311
ENSG00000008513:E1.6-E3.1	0.00682661	0.190948	31.845	0.490758	0.0989541	0	1312
ENSG00000008513:E1.6-E4.1	0.411055	5.64642	7.89965	0.494279	4.1327	9.39683	1313
ENSG00000008513:E2.1-E3.1	0.0198743	0.674662	35.237	0.492643	0.411292	0.285714	1314
ENSG00000008513:E4.1-E7.4	0.335555	4.96808	9.80422	0.495239	3.71401	7.69841	1315
ENSG00000008513:E4.1-I6.1_133507321	0.00967557	0.3347	37.028	0.503551	0.188192	0.0634921	1316
ENSG00000008513:E7.4-E11.2	0.466063	5.88089	6.83318	0.50336	5.14579	10.5873	1317
ENSG00000008516:E10.1-E11.1	0.0795942	1.93435	22.2842	0.499696	3.17426	1.65079	1318
ENSG00000008516:E11.2-E12.1	0.0737434	1.75067	22.4708	0.50358	2.41689	1.42857	1319
ENSG00000008516:E12.1-E13.1	0.0770876	1.83205	22.0602	0.493904	2.70254	1.55556	1320
ENSG00000008516:E12.1-ENSG00000008517:E1.31	0.0352305	1.24356	33.1264	0.498529	0.522186	0.698413	1321
ENSG00000008516:E8.2-E9.1	0.0721591	1.78004	23.2285	0.490233	2.77865	1.44444	1322
ENSG00000008516:E9.1-E10.1	0.0917528	2.11454	21.2866	0.500263	4.1493	1.8254	1323
ENSG00000008516:I6.1_3053801-ENSG00000008517:E4.1	0.0155896	0.529712	34.3997	0.505045	0.194799	0.15873	1324
ENSG00000008517:E1.11-E1.31	0.769467	7.43336	2.2245	0.497572	18.814	17.4286	1325
ENSG00000008517:E1.26-E1.31	0.73023	7.23696	2.64859	0.496204	35.2826	16.7302	1326
ENSG00000008517:E1.27-E2.1	0.110377	2.6307	20.8236	0.492484	4.24093	2.28571	1327
ENSG00000008517:E1.32-I2.2	0.951435	9.22335	0.448995	0.500161	98.0863	24.1111	1328
ENSG00000008517:E2.1-E2.4	0.952937	9.31652	0.469957	0.500095	82.6478	23.6984	1329
ENSG00000008517:E2.4-E2.9	0.955453	9.21653	0.436639	0.501166	102.17	23.9841	1330
ENSG00000008517:E3.2-E4.1	0.958773	9.38253	0.369681	0.497502	147.356	24.6667	1331
ENSG00000008710:E1.1-E2.1	0.907511	8.36875	0.878221	0.495986	10.3131	20.9365	1332
ENSG00000008710:E10.1-E11.1	0.945656	9.62183	0.572195	0.504979	14.6996	22.6349	1333
ENSG00000008710:E10.1-I10.1_2115124	0.0227362	0.742667	31.7301	0.512275	0.0792066	0.333333	1334
ENSG00000008710:E11.2-E13.1	0.786959	7.65022	2.05147	0.497915	7.67171	17.9048	1335
ENSG00000008710:E12.1-E13.1	0.00510163	0.18728	32.1841	0.516885	0.119652	0	1336
ENSG00000008710:E13.2-E14.4	0.929762	8.77276	0.650472	0.501984	11.3913	21.9524	1337
ENSG00000008710:E13.2_2113157-E14.4	0.14278	2.98306	17.5868	0.500629	1.30279	2.95238	1338
ENSG00000008710:E15.1-E16.1	0.815399	6.68231	1.56086	0.510513	8.58679	18.4762	1339
ENSG00000008710:E16.8-E17.1	0.871341	7.4944	1.10751	0.485284	10.5537	20.0635	1340
ENSG00000008710:E17.1-E19.1	0.891737	8.22148	0.976033	0.495182	10.9197	20.5714	1341
ENSG00000008710:E2.1-E3.1	0.947448	8.78243	0.49603	0.500464	19.3547	23.127	1342
ENSG00000008710:E20.10-E21.1	0.854712	7.76398	1.32679	0.488735	11.735	19.4286	1343
ENSG00000008710:E20.10-E21.1_2105935	0.0440823	1.21213	26.3785	0.494661	0.292909	0.84127	1344
ENSG00000008710:E20.6-E20.8	0.88612	7.98818	1.06964	0.494089	10.9415	20.3968	1345
ENSG00000008710:E21.1-E21.4	0.0734375	1.77565	21.9579	0.499994	1.10873	1.39683	1346
ENSG00000008710:E21.1-E21.5	0.921016	7.98869	0.683156	0.510066	12.8034	21.9683	1347
ENSG00000008710:E21.8-E22.1	0.962184	10.4218	0.416869	0.499191	40.2572	24.127	1348
ENSG00000008710:E21.8-E22.1_2104631	0.0683956	1.74738	23.4556	0.495388	0.463868	1.33333	1349
ENSG00000008710:E23.11-E23.16	0.92611	8.66777	0.709249	0.491987	16.0955	21.9841	1350
ENSG00000008710:E23.3-E23.6	0.041368	1.05376	24.5864	0.509724	0.42324	0.698413	1351
ENSG00000008710:E24.1-E25.1	0.934981	8.72421	0.612125	0.5025	17.7547	22.3968	1352
ENSG00000008710:E24.1_2102399-E25.1	0.252812	4.18029	12.6543	0.513928	1.98395	5.39683	1353
ENSG00000008710:E27.4-E28.1	0.953508	8.99263	0.494214	0.490526	20.7572	23.3175	1354
ENSG00000008710:E28.1-E29.2	0.949345	9.11325	0.478163	0.486125	19.9761	23.3333	1355
ENSG00000008710:E28.5-I28.1	0.10119	2.45374	21.8365	0.501648	0.595209	2.03175	1356
ENSG00000008710:E29.2-E29.6	0.915948	8.52086	0.757362	0.499052	15.2643	21.746	1357
ENSG00000008710:E29.2-E29.7	0.712589	7.00469	2.82823	0.502897	6.70291	16.3651	1358
ENSG00000008710:E29.8-E30.1	0.939648	9.1986	0.605839	0.49869	19.0871	22.4127	1359
ENSG00000008710:E3.1-E4.1	0.951743	9.31432	0.502161	0.494621	23.6327	23.1111	1360
ENSG00000008710:E30.1-E31.1	0.938195	8.98227	0.568264	0.50328	19.8451	22.6984	1361
ENSG00000008710:E30.1-E31.1_2097221	0.0473616	1.30668	26.6612	0.50411	0.228287	0.84127	1362
ENSG00000008710:E34.1-E35.1	0.949609	9.44672	0.52034	0.503151	21.9268	23.2857	1363
ENSG00000008710:E34.2-I34.1	0.723831	7.05606	2.77494	0.503873	6.99008	16.2698	1364
ENSG00000008710:E35.1-E35.6	0.945159	9.27277	0.535293	0.496671	23.4326	22.9841	1365
ENSG00000008710:E35.6-E36.1	0.948429	9.40374	0.514553	0.498905	23.685	23.254	1366
ENSG00000008710:E36.2-E36.6	0.950959	9.33649	0.477206	0.491389	25.2455	23.3016	1367
ENSG00000008710:E36.8-E37.1	0.913504	8.21431	0.780106	0.492439	14.7218	21.3175	1368
ENSG00000008710:E4.1-E5.1	0.958696	10.5254	0.471235	0.505314	24.8836	23.7619	1369
ENSG00000008710:E40.1-E41.1	0.958249	9.6316	0.410036	0.496609	31.9558	24.1429	1370
ENSG00000008710:E5.4-E6.1	0.941525	9.08476	0.624952	0.505845	12.5234	22.3016	1371
ENSG00000008710:E6.1-E7.1	0.708079	6.88682	2.9281	0.498546	5.39308	15.9841	1372
ENSG00000008710:E6.1-E7.2	0.084824	1.91235	21.4737	0.501729	1.13512	1.66667	1373
ENSG00000008710:E6.1-E8.1	0.014403	0.519055	35.1688	0.498861	0.374545	0.15873	1374
ENSG00000008710:E7.2-E8.1	0.622007	6.95376	4.24329	0.501139	4.4438	13.8571	1375
ENSG00000008710:E8.2-E9.1	0.900792	8.0798	0.868482	0.503244	10.34	21.1111	1376
ENSG00000008710:I29.1-E30.1	0.305301	4.76777	10.8075	0.502552	1.86617	6.7619	1377
ENSG00000008710:I34.1-E35.1	0.663585	6.5583	3.43713	0.507001	5.75762	15.0635	1378
ENSG00000008710:I4.1-E5.1	0.184808	3.51084	15.398	0.490802	1.19239	3.88889	1379
ENSG00000008735:E10.1-E12.1	0.407133	5.30941	7.83619	0.502982	14.8054	8.87302	1380
ENSG00000008735:E4.1-E5.1	0.305322	4.13984	9.81224	0.506494	4.90266	6.44444	1381
ENSG00000008735:E4.1-E5.1_50603838	0.135443	2.56572	16.619	0.495444	0.360268	2.74603	1382
ENSG00000008735:I11.1_50610015-E12.1	0.0520394	1.45456	25.7149	0.4982	0.107523	0.968254	1383
ENSG00000008838:E12.4-E13.2	0.957675	9.77315	0.414798	0.495218	15.7366	24.4921	1384
ENSG00000008838:E13.2-E14.1	0.957529	10.1791	0.40673	0.506022	13.9579	24.381	1385
ENSG00000008838:E26.1-E28.5	0.96268	10.1508	0.404758	0.506258	32.3397	24.7143	1386
ENSG00000008838:E26.1-E28.5_40020350	0.752952	7.4304	2.48905	0.498634	4.5519	16.9365	1387
ENSG00000008838:E3.7-E4.3	0.00650022	0.189834	30.9136	0.505677	0.587451	0	1388
ENSG00000008838:E3.7-E4.5	0.384631	5.74662	9.14163	0.505504	2.66037	8.20635	1389
ENSG00000008838:E3.7-E4.6	0.326834	5.09957	10.6021	0.505515	2.35776	6.93651	1390
ENSG00000008838:E8.7-E10.5	0.938473	8.91422	0.55783	0.502335	6.69246	22.6667	1391
ENSG00000008838:E8.7-E9.1	0.175557	3.20113	15.2606	0.508801	1.80608	3.5873	1392
ENSG00000008838:E9.1-E10.1	0.0596213	1.56006	24.7109	0.495552	0.89362	1.1746	1393
ENSG00000008838:E9.1-E10.5	0.083319	1.9499	21.7357	0.501651	1.00304	1.63492	1394
ENSG00000008853:E6.2-E8.1	0.456442	5.90942	7.13122	0.486762	4.34888	9.95238	1395
ENSG00000008853:E7.1-I7.1	0.0404279	1.28517	29.9175	0.500431	0.371377	0.761905	1396
ENSG00000008853:E8.1-E9.1	0.587627	6.57335	4.70823	0.509539	6.40646	13.4444	1397
ENSG00000008853:E8.2-I8.1	0.00853533	0.303312	34.5104	0.492714	0.168364	0.047619	1398
ENSG00000008853:E9.1-E10.1	0.634562	6.83429	3.86884	0.501232	7.04636	14.3651	1399
ENSG00000008853:E9.1-I9.1	0.0237041	0.889061	32.6516	0.49722	0.656475	0.444444	1400
ENSG00000008853:I7.1-E8.1	0.0130311	0.500276	37.1214	0.484284	0.255603	0.142857	1401
ENSG00000008869:E19.1-E20.1	0.701739	7.06797	2.99285	0.512344	4.54526	16.3175	1402
ENSG00000008869:E19.1-E20.1_37040412	0.00547256	0.185828	32.1061	0.496685	0.0733109	0	1403
ENSG00000008869:E24.1-E25.1	0.856291	7.54506	1.32131	0.511042	5.31143	19.1905	1404
ENSG00000008869:E24.1-I24.1_37022670	0.00554667	0.182797	32.0761	0.508465	0.0172354	0	1405
ENSG00000008869:E27.2-E28.1	0.925999	8.29808	0.729052	0.495596	6.8335	21.6032	1406
ENSG00000008869:E33.1-E34.1	0.946178	9.13559	0.489098	0.51137	8.47785	23.1905	1407
ENSG00000008869:E33.1-E34.1_36990796	0.0179509	0.622287	36.4794	0.494597	0.879187	0.206349	1408
ENSG00000008869:E33.1-E35.1	0.264875	4.4025	12.436	0.506571	2.42497	5.92063	1409
ENSG00000008869:E34.1-E35.1	0.941832	9.17724	0.539717	0.497188	7.74177	22.873	1410
ENSG00000008952:E1.7-E4.2	0.960587	9.79121	0.392167	0.495017	31.8039	24.7619	1411
ENSG00000008952:E11.2-I11.1	0.963136	10.4769	0.393544	0.502806	19.216	24.5556	1412
ENSG00000008952:E7.1-E9.1	0.962916	10.9048	0.39927	0.50631	33.0187	24.7937	1413
ENSG00000008952:I11.1-E12.1	0.965272	10.5337	0.397619	0.497583	20.4569	24.4762	1414
ENSG00000008988:E1.13-E1.17	0.962704	10.2533	0.391937	0.493262	1205.3	25	1415
ENSG00000008988:E1.23-I1.1	0.0292348	1.01277	34.6016	0.495847	0.22848	0.52381	1416
ENSG00000008988:E2.2-I2.1	0.0769296	1.91396	23.4771	0.51075	0.390769	1.52381	1417
ENSG00000008988:I1.1-E2.1	0.053391	1.58742	28.9026	0.498758	0.287629	1.04762	1418
ENSG00000008988:I2.1-E3.1	0.157255	2.96488	16.6416	0.492545	0.529307	3.11111	1419
ENSG00000009307:E10.1-E11.1	0.921623	8.50931	0.695503	0.505814	7.6775	21.7937	1420
ENSG00000009307:E15.1-E16.1	0.964976	10.4342	0.373495	0.492717	112.219	24.9524	1421
ENSG00000009307:E2.9-E4.1	0.962828	9.66985	0.371231	0.49225	51.6405	24.7619	1422
ENSG00000009307:E25.2_114717863-ENSG00000213281:E2.1	0.0101335	0.381222	34.8818	0.501828	0.0298497	0.0952381	1423
ENSG00000009307:E4.2-E4.3_114749867	0.00959863	0.341824	34.1915	0.49487	0.00505723	0.0634921	1424
ENSG00000009307:E4.3-E8.2	0.962941	10.1414	0.386051	0.492465	58.4397	24.7937	1425
ENSG00000009307:E8.5-E9.1	0.961653	10.2469	0.380166	0.495811	73.6918	24.8413	1426
ENSG00000009307:E9.2-E10.1	0.936412	8.75012	0.556372	0.49326	8.97869	22.5714	1427
ENSG00000009307:E9.2-E11.1	0.963238	10.8608	0.40915	0.49991	76.5589	24.8571	1428
ENSG00000009335:E17.1-E18.1	0.949131	8.89209	0.470105	0.508815	10.0225	23.4603	1429
ENSG00000009335:E17.1-E18.1_157186837	0.00576128	0.189639	32.9024	0.518909	0.0095141	0	1430
ENSG00000009335:E2.6-E7.1	0.41686	5.72026	7.84888	0.493128	2.74843	9.55556	1431
ENSG00000009335:E22.1-E23.1	0.946607	9.03079	0.506055	0.497296	8.96532	23.1905	1432
ENSG00000009335:E23.1-E24.1	0.95762	9.90128	0.453347	0.49621	9.58727	23.8413	1433
ENSG00000009335:E26.1-E27.1	0.958811	9.69523	0.404633	0.501817	10.6871	24.254	1434
ENSG00000009335:E28.1-E29.1	0.96152	10.12	0.408841	0.497865	12.5971	24.4762	1435
ENSG00000009335:E29.1-E30.2	0.963332	10.6812	0.417192	0.502336	11.6411	24.3968	1436
ENSG00000009335:E30.2-E31.1	0.957901	10.5072	0.408569	0.521569	12.7812	24.5079	1437
ENSG00000009335:E7.1-E9.1	0.470036	6.05683	6.97066	0.488378	3.02055	10.4921	1438
ENSG00000009335:E9.1-E10.1	0.798903	7.21058	1.82599	0.506536	5.55577	18.4286	1439
ENSG00000009413:E11.1-E12.1	0.0787468	2.14258	24.1206	0.497142	1.14572	1.66667	1440
ENSG00000009413:E17.2-E18.1	0.623019	6.91993	4.18195	0.503095	4.2929	14.0794	1441
ENSG00000009413:E18.1-E19.1	0.554131	6.6584	5.35076	0.509527	3.83282	12.2381	1442
ENSG00000009413:E18.1-I18.1_111365042	0.0161422	0.604671	36.2133	0.500744	0.458135	0.206349	1443
ENSG00000009413:E2.5-E3.1	0.00568119	0.190387	32.6144	0.494428	0.282123	0	1444
ENSG00000009413:E2.5-E5.1	0.0136864	0.499059	37.3199	0.504372	0.455592	0.15873	1445
ENSG00000009413:E27.1-E28.1	0.845175	7.62651	1.3406	0.502574	6.38188	19.4762	1446
ENSG00000009413:E29.1-E30.3	0.856596	7.59585	1.18346	0.499688	6.22709	19.6825	1447
ENSG00000009413:E3.1-E5.1	0.00974918	0.333845	33.8006	0.508196	0.477859	0.0634921	1448
ENSG00000009413:E30.3-E31.1	0.928358	8.94078	0.69918	0.505437	8.63596	21.7143	1449
ENSG00000009413:E31.1-E32.1	0.921225	8.41295	0.711764	0.505765	9.14207	22.0159	1450
ENSG00000009413:E32.1-E33.1	0.901909	8.59049	0.925956	0.499934	7.62093	20.9365	1451
ENSG00000009413:E33.1-E36.1	0.943233	9.11709	0.552663	0.494016	10.836	22.7778	1452
ENSG00000009413:I18.1_111364944-E19.1	0.0214575	0.737704	33.5295	0.491883	0.471299	0.301587	1453
ENSG00000009413:I27.1_111330186-E28.1	0.0164951	0.646891	36.6289	0.504387	0.345564	0.238095	1454
ENSG00000009780:E6.2-E7.1	0.285093	4.50133	11.1675	0.499317	2.66858	6.5873	1455
ENSG00000009780:E6.2-E8.1	0.0187452	0.686776	36.172	0.493112	1.22017	0.269841	1456
ENSG00000009780:E7.1-E8.1	0.409273	5.78858	8.31599	0.50501	3.14007	9.4127	1457
ENSG00000009780:E9.1-E10.1	0.00518959	0.183952	33.0016	0.504144	0.0917533	0	1458
ENSG00000009780:E9.1-E11.1	0.64735	7.18694	3.93852	0.494016	3.85987	14.4444	1459
ENSG00000009790:E1.5-E4.1	0.0781702	1.90601	22.5666	0.486974	1.23746	1.55556	1460
ENSG00000009790:E1.5-E4.1_209759037	0.00699806	0.234418	34.2349	0.510496	0.0389743	0.015873	1461
ENSG00000009790:E10.1-E13.1	0.119926	2.62594	18.837	0.505098	1.9188	2.57143	1462
ENSG00000009790:E12.4-E13.1	0.0819827	2.03053	21.9605	0.500458	1.27859	1.65079	1463
ENSG00000009790:E12.4-E13.1_209772954	0.0147165	0.479911	34.7399	0.504513	0.0285936	0.126984	1464
ENSG00000009790:E13.1-E15.2	0.209868	3.72722	14.2085	0.496349	3.08711	4.52381	1465
ENSG00000009790:E15.4-E18.1	0.141529	2.95026	18.0786	0.496938	1.85547	2.95238	1466
ENSG00000009790:E18.4-E19.1	0.219208	3.85616	13.9132	0.491048	3.29671	4.85714	1467
ENSG00000009790:E19.1-E21.1	0.189412	3.5757	14.9786	0.48903	2.9054	4.31746	1468
ENSG00000009790:E21.2-E23.1	0.0905997	2.13138	21.1119	0.498475	1.49648	1.85714	1469
ENSG00000009790:E23.1-E24.4	0.118594	2.53106	19.5519	0.499203	1.88992	2.46032	1470
ENSG00000009790:E5.3-E6.1	0.0161539	0.546001	35.2154	0.502829	0.18925	0.174603	1471
ENSG00000009790:E5.4-E6.1	0.0694097	1.78226	23.6944	0.496531	1.03606	1.38095	1472
ENSG00000009790:I16.1-E17.1	0.0440407	1.23441	25.8593	0.495045	0.471901	0.777778	1473
ENSG00000009790:I19.2-I23.1	0.0745393	1.92861	23.3002	0.510849	0.578282	1.57143	1474
ENSG00000009830:E1.3-E5.1	0.342775	5.17303	9.67639	0.511845	2.81981	7.60317	1475
ENSG00000009830:E10.2-E11.1	0.534007	6.7585	5.7443	0.492712	3.53094	11.9206	1476
ENSG00000009830:E12.1-E14.1	0.734255	7.35406	2.62859	0.502854	4.65481	16.5079	1477
ENSG00000009830:E14.1-E15.2	0.829875	7.51699	1.49746	0.508823	5.78154	18.8889	1478
ENSG00000009830:E15.3-E16.1	0.878772	7.77021	1.04358	0.493025	6.67238	20.2857	1479
ENSG00000009830:E16.1-E18.1	0.00561732	0.17975	32.8756	0.504204	0.30617	0	1480
ENSG00000009830:E16.1-E19.2	0.851352	7.76046	1.33103	0.513033	6.0072	19.5714	1481
ENSG00000009830:E18.1-E19.2	0.0180889	0.665654	35.069	0.510906	0.664789	0.269841	1482
ENSG00000009830:E19.3-E20.1	0.888574	7.68506	0.95612	0.502126	6.94265	20.5556	1483
ENSG00000009830:E20.3-E21.1	0.865087	7.82181	1.20135	0.510448	6.17907	19.9683	1484
ENSG00000009830:E21.2-E22.2	0.870373	7.93586	1.18145	0.511427	6.32575	20.0794	1485
ENSG00000009830:E22.3-E23.1	0.926874	9.18358	0.683795	0.50069	8.75597	22.1746	1486
ENSG00000009830:E23.1-E24.1	0.903163	8.36148	0.836853	0.48557	7.68013	21.1111	1487
ENSG00000009830:E24.2-I25.2	0.934994	8.74553	0.599142	0.495792	8.51755	22.3175	1488
ENSG00000009830:E25.2-E26.3	0.526616	6.60981	5.9713	0.504374	3.44174	11.8254	1489
ENSG00000009830:E27.1-E28.1	0.93454	9.17742	0.65661	0.501053	8.97868	22.4127	1490
ENSG00000009830:E5.1-E7.3	0.566422	6.69686	5.17646	0.502297	3.71321	12.873	1491
ENSG00000009830:E7.4-E8.1	0.639244	6.76335	3.91388	0.500055	3.94983	14.4762	1492
ENSG00000009830:E8.4-E9.1	0.69762	7.5347	3.20362	0.495758	4.52981	15.8413	1493
ENSG00000009830:E9.1-E10.1	0.499108	6.35639	6.25492	0.493452	3.3132	11.4127	1494
ENSG00000009830:I10.2-E12.1	0.6351	6.77852	3.87963	0.492771	4.0749	14.3175	1495
ENSG00000009830:I25.2-E27.1	0.920343	8.53814	0.702777	0.509135	8.24157	21.6508	1496
ENSG00000009844:E6.1-E7.1	0.957741	9.44266	0.398224	0.499488	11.1516	24.4286	1497
ENSG00000009844:E6.1-E7.1_142204020	0.0055793	0.18649	33.6355	0.497953	0.00669123	0	1498
ENSG00000009844:E7.1-E8.1	0.960274	10.0845	0.398176	0.504024	12.7154	24.6032	1499
ENSG00000009950:E11.3-E12.1	0.633708	6.85854	3.97434	0.509516	28.1933	14.2381	1500
ENSG00000009954:E1.2-E2.1	0.621037	7.10591	4.38121	0.500782	3.3575	13.6508	1501
ENSG00000009954:E1.2-E2.1_73510850	0.00580734	0.19011	32.4246	0.488788	0.0016801	0	1502
ENSG00000009954:E1.2-I1.1_73520709	0.00610523	0.184335	32.1146	0.497174	0.0106751	0	1503
ENSG00000009954:E11.1-E12.1	0.962714	9.99966	0.411456	0.508576	10.2394	24.0952	1504
ENSG00000009954:E13.1-E14.1	0.960604	10.1865	0.41402	0.505552	13.8571	24.3968	1505
ENSG00000009954:E19.1-E19.3	0.161682	3.38042	17.4047	0.486389	1.88587	3.50794	1506
ENSG00000009954:E19.1_73442184-E19.3	0.00530829	0.180229	31.5334	0.505346	0.0185634	0	1507
ENSG00000009954:E6.1-E7.1	0.859885	7.90853	1.23349	0.49881	5.17212	19.9048	1508
ENSG00000010017:E1.8-E3.1	0.940992	8.71983	0.582912	0.499558	7.17482	22.3968	1509
ENSG00000010017:E13.1-E15.1	0.957106	9.02678	0.433856	0.502644	10.5969	24.0476	1510
ENSG00000010017:E23.1-E24.6	0.961116	9.94032	0.392982	0.504224	19.5946	24.7302	1511
ENSG00000010017:E9.1-E11.1	0.596956	6.84242	4.6056	0.493207	4.26038	13.5079	1512
ENSG00000010030:E1.4-E2.1	0.0377721	1.12836	30.0927	0.499165	0.684461	0.650794	1513
ENSG00000010030:E2.1-E3.1	0.0637778	1.79355	26.5854	0.503995	1.01913	1.28571	1514
ENSG00000010030:E2.1-E4.1	0.00836269	0.318471	34.941	0.485645	0.280222	0.0634921	1515
ENSG00000010030:E3.1-E4.1	0.0636077	1.8915	26.6311	0.507643	1.06743	1.4127	1516
ENSG00000010030:E7.1-E8.1	0.139608	2.9189	17.7182	0.501146	1.90639	3.12698	1517
ENSG00000010030:E7.1-E9.1	0.042713	1.31198	28.1594	0.496209	0.69436	0.888889	1518
ENSG00000010072:E5.2-I6.2	0.14536	3.07724	18.2589	0.508179	1.91635	3.20635	1519
ENSG00000010072:E6.1-E7.1	0.225065	4.06786	13.837	0.5076	2.1942	4.95238	1520
ENSG00000010072:E7.3-E7.3	0.0054458	0.18709	32.8893	0.493582	0.0217309	0	1521
ENSG00000010165:E1.4-E1.6	0.00549918	0.185427	32.485	0.49763	0.139597	0	1522
ENSG00000010165:E1.4-E2.1	0.0059295	0.186909	33.7686	0.490989	0.385369	0	1523
ENSG00000010165:E1.6-E2.1	0.938353	9.29844	0.602114	0.496135	7.06989	22.4444	1524
ENSG00000010165:E2.1-E2.2_171784250	0.00561598	0.182689	34.0817	0.498336	0.00972526	0	1525
ENSG00000010165:E2.2-E3.1	0.872733	7.84389	1.1676	0.49587	4.86447	19.746	1526
ENSG00000010165:E4.3-E5.1	0.944637	8.76648	0.478677	0.497281	8.00766	23.6984	1527
ENSG00000010165:E5.1-E6.1	0.936629	9.09765	0.659835	0.509667	6.33678	22.3016	1528
ENSG00000010165:E6.1-E7.2	0.958887	9.87024	0.447534	0.497209	8.07865	23.8254	1529
ENSG00000010165:E6.1-E7.2_171794436	0.00510452	0.181674	35.1763	0.504451	0.00345783	0	1530
ENSG00000010165:E7.2-E8.1	0.955915	9.30563	0.438091	0.492804	8.44099	23.8889	1531
ENSG00000010219:E19.3-E20.1	0.740639	6.88198	2.40667	0.490953	4.35613	16.8413	1532
ENSG00000010219:E19.3-E21.2	0.586336	7.05481	4.99681	0.508084	3.45823	13.1746	1533
ENSG00000010219:E20.1-E21.2	0.892247	8.19196	0.979326	0.492223	5.36695	20.5556	1534
ENSG00000010219:E22.2-E23.1	0.962927	10.2673	0.394141	0.503856	14.492	24.6349	1535
ENSG00000010219:E22.2-E23.2	0.932196	9.06547	0.648862	0.50159	6.63089	22.1587	1536
ENSG00000010244:E10.3-E11.1	0.961961	9.31271	0.38431	0.516677	26.0045	24.7302	1537
ENSG00000010244:E10.3-E12.1	0.843615	7.63471	1.40127	0.492863	13.5784	19.2063	1538
ENSG00000010244:E11.2-E12.1	0.963963	10.4047	0.38969	0.500094	26.2635	24.746	1539
ENSG00000010244:E14.1-E14.4_32370000	0.129226	2.84223	19.7042	0.494003	1.37191	2.65079	1540
ENSG00000010244:E14.1-E15.2	0.024905	0.86419	35.6968	0.50782	0.817035	0.396825	1541
ENSG00000010244:E14.1-U16.1_32407832	0.00559359	0.196546	32.6885	0.496419	0.00917909	0	1542
ENSG00000010244:E14.2-E14.4_32370000	0.0588253	1.78263	28.4232	0.497545	1.26219	1.2381	1543
ENSG00000010244:E14.2-E15.2	0.387924	5.4345	8.37571	0.500274	2.99101	8.85714	1544
ENSG00000010244:E14.4_32370082-E15.2	0.0569729	1.66902	27.406	0.505602	1.00112	1.12698	1545
ENSG00000010244:E14.5-I14.1	0.0141885	0.522539	34.6396	0.507143	0.52114	0.15873	1546
ENSG00000010244:E15.2-I15.1	0.00991371	0.33889	34.7198	0.505942	0.261112	0.0634921	1547
ENSG00000010244:E15.2_32373453-E16.1	0.133409	2.91596	19.1649	0.499458	1.50099	2.84127	1548
ENSG00000010244:E6.5-E7.1	0.964271	10.4909	0.379675	0.502989	32.0109	24.8254	1549
ENSG00000010244:E7.1-E8.1	0.964867	9.64029	0.390277	0.492544	27.4059	24.7619	1550
ENSG00000010244:E7.1-E9.2	0.719201	6.99198	2.80254	0.505335	4.54976	16.254	1551
ENSG00000010244:E8.1-E9.2	0.965616	9.90208	0.373933	0.502636	25.638	24.7778	1552
ENSG00000010244:I14.1-E15.1	0.0407559	1.28345	31.1902	0.50447	0.830366	0.698413	1553
ENSG00000010244:I15.1-E16.1	0.0353254	1.16156	31.8219	0.502537	0.392022	0.603175	1554
ENSG00000010256:E2.7-E3.1	0.964921	10.4047	0.39024	0.507379	42.6244	24.9365	1555
ENSG00000010256:E31.1-E31.4	0.961777	10.1817	0.394981	0.491985	81.7324	24.9683	1556
ENSG00000010256:E31.1-E31.4_48600798	0.0399723	1.30617	31.2558	0.492431	0.382314	0.777778	1557
ENSG00000010270:E1.7-E2.1	0.0544041	1.47662	26.3596	0.489755	0.896777	1.04762	1558
ENSG00000010270:E1.7-E6.1	0.907919	7.73285	0.771314	0.50701	7.79126	21.4762	1559
ENSG00000010270:E2.1-E6.1	0.0766355	1.9418	23.8494	0.500804	1.12672	1.50794	1560
ENSG00000010270:E4.1-E6.1	0.00919366	0.307828	33.9667	0.497838	0.4642	0.047619	1561
ENSG00000010270:E8.1-E9.1	0.950939	9.39561	0.504615	0.489581	14.0683	23.2222	1562
ENSG00000010270:E9.1-E10.1	0.946535	9.23379	0.513139	0.49662	14.5046	23.3968	1563
ENSG00000010278:E10.2-E11.2	0.960213	9.42525	0.375881	0.488896	203.511	24.7937	1564
ENSG00000010278:E10.2-E11.2_6235512	0.0539373	1.66872	28.9337	0.500994	1.34138	1.11111	1565
ENSG00000010278:E12.3-E13.1	0.961287	9.91627	0.388733	0.510987	226.979	24.8254	1566
ENSG00000010278:E12.3-E13.1_6237810	0.162737	3.38419	17.3031	0.497024	4.04727	3.71429	1567
ENSG00000010278:E2.8-E6.1	0.965076	9.74841	0.366431	0.488521	150.201	24.7302	1568
ENSG00000010278:E4.1-E6.1	0.891552	8.45574	1.02251	0.496123	15.1019	20.5238	1569
ENSG00000010278:E6.1-I8.2	0.959423	10.2419	0.409108	0.511522	164.926	24.7143	1570
ENSG00000010282:E1.5-E3.1	0.300303	4.2088	10.0655	0.507139	5.15522	6.69841	1571
ENSG00000010282:E10.1-E11.3	0.347751	4.73818	8.67454	0.50042	10.7308	7.53968	1572
ENSG00000010282:E11.3-E12.2	0.386795	4.934	7.88259	0.48705	19.321	8.22222	1573
ENSG00000010282:E2.5-E3.1	0.118232	2.46379	18.3585	0.499073	0.492538	2.50794	1574
ENSG00000010282:E3.1-E4.1	0.306134	4.28758	9.7077	0.500526	5.49702	6.87302	1575
ENSG00000010282:E4.1-E5.1	0.318719	4.40801	9.3396	0.499164	6.57806	7.09524	1576
ENSG00000010282:E5.2-E6.1	0.333251	4.66995	9.15696	0.488822	8.24006	7.28571	1577
ENSG00000010282:E6.2-E7.1	0.329163	4.55888	9.32194	0.498626	6.30996	7.14286	1578
ENSG00000010282:E7.3-E8.1	0.335188	4.59069	8.82466	0.501408	10.5015	7.5873	1579
ENSG00000010282:E8.1-E9.1	0.341121	4.52893	8.7004	0.502434	9.65331	7.44444	1580
ENSG00000010282:E9.3-E10.1	0.370157	4.97203	8.40244	0.503642	15.3054	7.98413	1581
ENSG00000010292:E13.2-E14.1	0.400809	5.56299	8.1452	0.490832	2.98525	9.19048	1582
ENSG00000010292:E14.1-E15.1	0.230699	4.00718	13.0951	0.498209	2.05113	5.09524	1583
ENSG00000010292:E15.2-E16.1	0.553678	6.71075	5.49465	0.497314	3.4846	12.381	1584
ENSG00000010292:E16.3-E17.1	0.605583	6.63526	4.32351	0.499271	3.75532	13.381	1585
ENSG00000010292:E17.1-E17.3	0.685307	7.08276	3.19692	0.495635	4.20563	15.6667	1586
ENSG00000010292:E17.3-E18.1	0.692108	7.55036	3.32424	0.505995	4.24354	15.5238	1587
ENSG00000010292:E18.1-E19.1	0.596956	6.96418	4.55705	0.501842	3.60233	13.5556	1588
ENSG00000010292:E19.2-E20.2	0.772633	7.33244	2.16023	0.496394	4.76589	17.5079	1589
ENSG00000010292:E20.2-E21.1	0.68838	7.17124	3.06062	0.492992	4.28474	15.7937	1590
ENSG00000010292:E21.1-E22.1	0.649514	6.64422	3.56998	0.508659	4.14027	14.7619	1591
ENSG00000010292:E22.2-E23.2	0.783142	7.33516	2.06138	0.493119	4.7517	17.6032	1592
ENSG00000010292:E23.2-E24.1	0.716636	7.19322	2.84429	0.497883	4.56862	16.254	1593
ENSG00000010292:E24.3-E25.1	0.725647	7.49198	2.78148	0.502792	4.41422	16.2698	1594
ENSG00000010292:E25.2-E26.2	0.857233	7.86337	1.28996	0.501901	5.45349	19.6349	1595
ENSG00000010292:E26.3-E27.1	0.766178	7.41735	2.21618	0.489006	4.45275	17.3968	1596
ENSG00000010292:E27.1-E28.1	0.807201	7.62308	1.78834	0.489777	4.83273	18.4444	1597
ENSG00000010292:E28.1-E29.1	0.905408	8.25955	0.910356	0.507871	6.17273	20.9683	1598
ENSG00000010292:E29.1-E30.1	0.889352	8.288	1.03217	0.501107	6.09024	20.6032	1599
ENSG00000010292:E30.1-E31.1	0.916477	8.96603	0.773222	0.502331	6.46645	21.3175	1600
ENSG00000010292:E31.1-E32.1	0.936774	8.85781	0.582525	0.494186	6.99862	22.4603	1601
ENSG00000010292:E32.1-E33.1	0.951897	9.49929	0.489117	0.498491	8.2114	23.2381	1602
ENSG00000010292:E33.2-E34.1	0.955416	8.78562	0.418676	0.499904	9.62464	23.9524	1603
ENSG00000010292:E34.1-E35.2	0.941773	9.22635	0.58037	0.49577	7.02829	22.4603	1604
ENSG00000010292:E35.2-E36.1	0.949898	8.9828	0.448331	0.483892	8.72728	23.6984	1605
ENSG00000010292:E36.1-E37.2	0.956998	9.50427	0.431413	0.506207	10.0354	24.0476	1606
ENSG00000010292:E37.2-E38.1	0.963874	10.4529	0.424661	0.495935	11.1382	24.2698	1607
ENSG00000010292:E38.1-E39.1	0.946266	9.46607	0.511195	0.501625	7.84841	23.0476	1608
ENSG00000010292:E38.1-ENSG00000111640:E6.10_6537716	0.0148882	0.50791	35.1131	0.50199	0.826047	0.15873	1609
ENSG00000010292:E39.2-E40.1	0.958338	9.80977	0.432289	0.515887	10.3417	24.0159	1610
ENSG00000010292:E40.1-E41.1	0.964476	9.98925	0.381535	0.50646	15.0393	24.6032	1611
ENSG00000010292:E6.2-E13.1	0.461781	5.70458	6.65622	0.498292	3.23341	10.5873	1612
ENSG00000010292:I2.2-E6.1	0.409315	5.75118	8.22879	0.49462	2.86093	9	1613
ENSG00000010295:E1.4-E3.1	0.166696	3.31505	16.6966	0.503927	1.58541	3.73016	1614
ENSG00000010295:E1.4-E4.1	0.82187	7.39497	1.66359	0.497614	7.02356	18.4762	1615
ENSG00000010295:E10.1-E11.1	0.919405	8.46811	0.733461	0.500676	15.8683	21.3333	1616
ENSG00000010295:E3.1-E4.1	0.307888	4.75262	10.6274	0.499758	2.21891	6.84127	1617
ENSG00000010295:E4.1-E5.1	0.871426	7.78284	1.13168	0.487476	9.38611	19.9048	1618
ENSG00000010295:E5.1-E6.2	0.894594	8.1599	0.977727	0.500252	10.2833	20.6667	1619
ENSG00000010295:E6.2-E7.1	0.792552	7.43692	1.99174	0.485382	7.56143	17.873	1620
ENSG00000010295:E7.1-E8.4	0.352344	5.01446	9.34249	0.498937	2.70129	8.03175	1621
ENSG00000010295:E8.4-E9.1	0.919282	8.51688	0.758455	0.506139	13.6934	21.4286	1622
ENSG00000010295:E9.1-E9.3	0.838274	7.82801	1.39447	0.501242	8.32497	19.0635	1623
ENSG00000010295:E9.1-E9.4	0.674646	6.66112	3.14401	0.496035	4.63436	15.1111	1624
ENSG00000010295:E9.4-E10.1	0.935845	8.2814	0.574229	0.49453	17.2432	22.6349	1625
ENSG00000010318:E11.1-I11.1	0.0235802	0.861313	34.8672	0.501499	0.104318	0.396825	1626
ENSG00000010318:E19.3-E20.2	0.0260168	0.823189	30.7014	0.490101	5.46849	0.492063	1627
ENSG00000010318:E19.3-E20.6	0.0252748	0.739239	29.789	0.502826	1.15962	0.412698	1628
ENSG00000010318:E19.3-E21.1	0.0250877	0.761304	29.4943	0.493492	1.03677	0.412698	1629
ENSG00000010318:E20.2-E20.6	0.0284437	0.845368	29.4947	0.49232	6.6549	0.47619	1630
ENSG00000010318:E20.8-E21.1	0.0802642	2.00131	22.9239	0.48377	8.78346	1.65079	1631
ENSG00000010318:E4.4-E6.1	0.352897	5.16825	9.58423	0.493928	7.65251	7.8254	1632
ENSG00000010318:E4.5-E6.1	0.0621106	1.6757	25.2942	0.497563	1.68113	1.2381	1633
ENSG00000010318:E6.3-E7.2	0.702469	7.17938	3.02221	0.497765	9.07139	15.9048	1634
ENSG00000010318:E7.2-E8.1	0.621533	7.02065	4.28733	0.499408	7.879	14.0159	1635
ENSG00000010318:E7.3-I7.1	0.0726572	2.04241	24.9722	0.507259	0.844224	1.60317	1636
ENSG00000010318:E8.4-E15.1	0.0408493	1.13814	27.3406	0.499187	4.36123	0.730159	1637
ENSG00000010318:E8.4-E8.6	0.119868	2.59612	19.0488	0.514086	1.34507	2.52381	1638
ENSG00000010318:E8.7-I8.1	0.0322832	0.96906	29.7636	0.503597	0.646907	0.587302	1639
ENSG00000010318:E9.1-I9.1	0.0456349	1.44619	28.2548	0.508542	0.246854	0.952381	1640
ENSG00000010318:I10.1-E11.1	0.0361634	1.18689	30.8235	0.502243	0.181899	0.650794	1641
ENSG00000010318:I4.1_52411823-E6.1	0.0237371	0.741522	30.4484	0.497405	0.356271	0.396825	1642
ENSG00000010318:I7.1-E8.1	0.0468767	1.45379	29.3522	0.493459	0.705429	0.936508	1643
ENSG00000010318:I8.1-E9.1	0.167005	3.25917	16.3376	0.495988	1.1036	3.65079	1644
ENSG00000010318:I9.1-E10.1	0.00734118	0.273611	34.4448	0.501217	0.113691	0.031746	1645
ENSG00000010319:E1.3-E5.1	0.0297553	0.962723	32.1867	0.501397	0.418694	0.507937	1646
ENSG00000010319:E1.3-E6.1	0.280826	4.3646	11.0832	0.506907	3.36535	6.15873	1647
ENSG00000010319:E5.1-E6.1	0.029399	0.980427	31.4099	0.501089	0.478	0.555556	1648
ENSG00000010322:E14.1-E16.1	0.939554	8.5898	0.558295	0.512074	8.5058	22.5873	1649
ENSG00000010322:E18.1-E20.2	0.961377	9.45044	0.390711	0.50096	16.762	24.3175	1650
ENSG00000010322:E21.4-E21.5_52478373	0.431057	5.44907	7.32791	0.490356	3.7103	10.1905	1651
ENSG00000010322:E21.4-E21.6	0.963108	10.154	0.398619	0.511651	24.1482	24.619	1652
ENSG00000010322:E23.3-E24.1	0.946917	9.27537	0.545567	0.501052	9.33957	22.8095	1653
ENSG00000010322:E23.3-E25.2	0.91784	8.36674	0.748157	0.504519	7.94671	21.5238	1654
ENSG00000010322:E23.3-I23.1	0.458656	5.86846	6.93908	0.507793	3.25361	10.2222	1655
ENSG00000010322:E24.3-E24.3	0.0190448	0.744216	36.9728	0.488423	0.122573	0.301587	1656
ENSG00000010322:E24.3-I24.1	0.547582	5.88708	4.91626	0.500539	4.64688	12.5873	1657
ENSG00000010322:E25.2-E26.1	0.95901	10.3416	0.446445	0.506208	21.0463	24.0159	1658
ENSG00000010322:E26.2-E28.1	0.95727	10.5121	0.426109	0.488327	23.096	24.3016	1659
ENSG00000010322:E27.1-E28.1	0.183272	3.45863	14.8708	0.517958	1.82477	4.04762	1660
ENSG00000010322:E29.2-E29.4	0.961626	10.3046	0.418228	0.510024	25.6527	24.254	1661
ENSG00000010322:E29.4-E30.1	0.962277	10.367	0.419739	0.506475	40.7579	24.6825	1662
ENSG00000010322:I23.1-E24.1	0.569228	6.23471	4.67493	0.487094	4.64846	12.9683	1663
ENSG00000010322:I24.1-E25.1	0.667629	7.19577	3.59528	0.508615	6.55181	14.7619	1664
ENSG00000010327:E29.1-E30.1	0.557647	6.28058	5.03839	0.512344	7.81006	12.619	1665
ENSG00000010327:E29.1-E30.1_52513146	0.0597843	1.62074	25.538	0.491102	0.667047	1.22222	1666
ENSG00000010327:E38.1-E39.1	0.620944	6.59639	4.08606	0.499143	9.71709	13.9683	1667
ENSG00000010327:E44.1-E44.2_52518230	0.392141	5.25961	8.01814	0.508413	4.56285	9.12698	1668
ENSG00000010327:E44.1-E44.3	0.729066	7.12687	2.77255	0.500173	14.3641	16.4286	1669
ENSG00000010327:E48.1-E48.3	0.868175	7.90596	1.17583	0.504192	21.7458	19.873	1670
ENSG00000010327:E48.1-E48.3_52520809	0.170215	3.24242	15.9793	0.49534	1.85697	3.71429	1671
ENSG00000010327:E48.3-E49.2	0.904586	7.84184	0.820562	0.497581	28.7172	21.254	1672
ENSG00000010327:E49.2-E49.5	0.905407	8.32876	0.921608	0.511497	27.9945	20.9206	1673
ENSG00000010327:E53.6-E54.1	0.95453	9.52674	0.452061	0.507843	43.9661	23.8254	1674
ENSG00000010327:E53.6-E54.1_52523874	0.864819	7.72436	1.24114	0.49806	19.367	19.8889	1675
ENSG00000010361:E13.2-E14.1	0.951829	9.17013	0.436097	0.494027	15.3916	23.6667	1676
ENSG00000010361:E13.5-E14.1	0.197203	3.55332	14.8821	0.504388	2.13676	4.15873	1677
ENSG00000010361:E3.13-E4.1	0.0487286	1.48353	28.5829	0.501262	1.09125	0.968254	1678
ENSG00000010361:E3.14-E4.1	0.790858	7.1294	1.88161	0.509998	4.89471	17.9683	1679
ENSG00000010361:E3.14-E4.2	0.0254579	0.861167	33.0667	0.497827	0.681044	0.428571	1680
ENSG00000010361:E4.2-E5.1	0.102804	2.41645	21.1206	0.50809	1.33335	2.20635	1681
ENSG00000010361:E4.3-E5.1	0.921995	8.743	0.733704	0.505866	7.67429	21.6667	1682
ENSG00000010361:E5.2-E6.1	0.951287	8.83425	0.463193	0.498238	10.7073	23.3175	1683
ENSG00000010361:E6.1-E7.2	0.942109	8.95064	0.539231	0.509844	10.2483	23.0159	1684
ENSG00000010361:E7.6-E9.1	0.926405	8.45906	0.667721	0.498132	8.00584	22.0635	1685
ENSG00000010404:E10.1-E17.1_149483155	0.0405282	1.33011	31.515	0.498996	0.525027	0.793651	1686
ENSG00000010404:E10.1-E17.1_149483214	0.563392	6.82199	5.20401	0.506887	4.09488	12.5873	1687
ENSG00000010404:E10.1-E17.1_149483263	0.0214874	0.734796	33.2855	0.506721	0.12328	0.31746	1688
ENSG00000010404:E10.2_149498144-E8.1	0.0917366	2.18744	21.9557	0.484528	0.529124	1.79365	1689
ENSG00000010404:E11.1-E12.1	0.00599398	0.180093	32.6862	0.508719	0.152832	0	1690
ENSG00000010404:E11.1-E13.1	0.109534	2.64314	21.0483	0.49683	1.70351	2.36508	1691
ENSG00000010404:E11.1-E14.1_149490389	0.0127833	0.44226	35.3639	0.498483	0.0286445	0.111111	1692
ENSG00000010404:E12.1_149495459-E14.1	0.0302285	0.918763	32.4217	0.50291	0.142653	0.460317	1693
ENSG00000010404:E13.1-E14.1	0.240897	4.1215	13.222	0.506122	2.09858	5.09524	1694
ENSG00000010404:E4.3-E5.1	0.959301	10.2917	0.440212	0.497064	21.1259	24.1587	1695
ENSG00000010404:E5.2-E6.1	0.96399	10.9113	0.383065	0.493992	27.6035	24.7143	1696
ENSG00000010404:E6.3-E7.1	0.432541	5.77668	7.74532	0.495033	2.94922	9.53968	1697
ENSG00000010404:E6.3-E8.1	0.964616	10.3185	0.435645	0.489327	25.5144	24.4444	1698
ENSG00000010404:E7.1-E8.1	0.921549	9.13879	0.775015	0.500429	7.77261	21.4444	1699
ENSG00000010404:E7.2-E11.1_149496507	0.0652293	1.76826	25.1174	0.494834	0.282647	1.28571	1700
ENSG00000010404:E8.1-E9.1	0.0300299	1.02818	32.8548	0.493614	0.578249	0.539683	1701
ENSG00000010404:E8.1-ENSG00000241489:E8.1	0.0679398	1.88418	26.1932	0.499736	0.634443	1.30159	1702
ENSG00000010404:E9.1-E10.1	0.0795647	2.07247	23.3995	0.484751	0.877351	1.65079	1703
ENSG00000010404:I10.1_149497472-E8.1	0.0114703	0.391526	34.6945	0.502327	0.0289192	0.0793651	1704
ENSG00000010438:E1.4-E6.2	0.421762	5.39221	7.31043	0.492949	8.85057	9.52381	1705
ENSG00000010539:E2.7-E3.2	0.0186388	0.582171	32.0846	0.508199	0.593593	0.253968	1706
ENSG00000010539:E2.9-E3.2	0.0155169	0.538604	35.3506	0.491356	0.350586	0.190476	1707
ENSG00000010539:E5.3-E6.2	0.0690503	1.95067	25.2739	0.497648	1.45251	1.52381	1708
ENSG00000010539:E5.3-E6.3	0.0249079	0.810957	30.7022	0.504282	0.660134	0.444444	1709
ENSG00000010610:E2.7-E6.1	0.245948	4.13803	12.503	0.500277	3.59159	5.65079	1710
ENSG00000010626:E11.1-E12.1	0.502072	6.04217	5.90501	0.496593	3.86236	11.2063	1711
ENSG00000010626:E11.1-E14.1	0.175729	3.1817	15.2794	0.500678	1.14493	3.74603	1712
ENSG00000010626:E12.2-E14.1	0.665685	6.93827	3.51006	0.499786	5.72437	14.9683	1713
ENSG00000010626:E5.7-E6.1	0.661705	7.18284	3.6747	0.498122	3.6903	14.9206	1714
ENSG00000010626:E6.2-E7.1	0.327438	4.77307	9.88846	0.502097	2.82298	7.42857	1715
ENSG00000010626:E6.2-E8.1	0.706842	7.12341	3.02349	0.496455	4.53682	15.7302	1716
ENSG00000010626:E7.1-E8.1	0.363588	5.1207	8.94606	0.494465	2.92527	7.88889	1717
ENSG00000010626:E8.4-E9.1	0.893534	7.79119	0.936076	0.484849	8.89049	20.7778	1718
ENSG00000010626:E9.1-E11.1	0.676081	7.09692	3.38161	0.507626	5.34488	15.0635	1719
ENSG00000010671:E15.1-E16.1	0.161009	3.21357	16.2179	0.500224	2.46618	3.39683	1720
ENSG00000010671:E16.2-E17.1	0.124236	2.64469	18.604	0.495877	2.07767	2.65079	1721
ENSG00000010671:E17.1-E18.1	0.113473	2.57638	19.5868	0.500845	1.88771	2.44444	1722
ENSG00000010671:E18.1-E19.2	0.122361	2.65149	18.8796	0.497407	2.00824	2.61905	1723
ENSG00000010671:E18.1-I18.1	0.0530212	1.38745	25.302	0.502528	0.661533	0.968254	1724
ENSG00000010671:E2.3-E4.1	0.0836804	2.01404	21.6779	0.48426	1.30639	1.5873	1725
ENSG00000010671:I18.1-E19.1	0.0839226	2.06963	22.6375	0.508833	1.02148	1.66667	1726
ENSG00000010704:E1.9-E2.1	0.0322144	1.13902	32.4043	0.49402	1.02044	0.634921	1727
ENSG00000010704:E1.9-E2.11	0.00536541	0.186741	31.8229	0.501694	0.112441	0	1728
ENSG00000010704:E2.16-E3.3	0.0973881	2.27184	21.1746	0.505223	1.21982	2.12698	1729
ENSG00000010704:E2.3-E2.11	0.140575	2.92797	17.2288	0.502106	1.57781	3.15873	1730
ENSG00000010704:E3.22-E4.7	0.00548592	0.189526	32.2192	0.50154	0.172854	0	1731
ENSG00000010704:E3.22-I4.2	0.246305	4.17599	12.5723	0.503354	2.18467	5.50794	1732
ENSG00000010803:E1.3-E2.1	0.687116	7.06152	3.27672	0.498879	3.91165	15.3175	1733
ENSG00000010803:E11.1-E12.1	0.918686	8.51754	0.75893	0.509749	7.8833	21.4127	1734
ENSG00000010803:E12.6-E19.1	0.948392	9.55493	0.55275	0.501475	10.6508	23	1735
ENSG00000010803:E19.1-E20.1	0.954861	9.42863	0.457534	0.497359	14.2549	23.619	1736
ENSG00000010803:E2.1-E4.3	0.846357	7.8492	1.41722	0.503176	6.17796	19.4286	1737
ENSG00000010803:E20.2-E21.1	0.951932	9.1803	0.499002	0.500977	12.6718	23.3333	1738
ENSG00000010803:E22.2-E24.1	0.0189493	0.6519	36.2722	0.500307	0.725679	0.238095	1739
ENSG00000010803:E22.2-E25.1	0.30024	4.7064	10.9879	0.501495	2.41031	6.71429	1740
ENSG00000010803:E22.3-E24.1	0.0540543	1.55734	27.3485	0.495302	1.31795	1.07937	1741
ENSG00000010803:E22.3-E25.1	0.954244	9.33564	0.517145	0.503309	11.237	23.1587	1742
ENSG00000010803:E25.2-E26.1	0.908304	8.35299	0.803187	0.50253	7.83567	21.1587	1743
ENSG00000010803:E25.2-E27.1	0.873618	7.74165	1.12302	0.498322	6.35494	20.1587	1744
ENSG00000010803:E26.1-E27.1	0.939644	8.20009	0.533303	0.501927	9.79736	22.5714	1745
ENSG00000010803:E28.2-I28.1	0.893681	8.61297	1.01922	0.505812	6.60348	20.4921	1746
ENSG00000010803:E28.2-I28.1_41027570	0.0121312	0.422296	36.4079	0.499316	0.0224795	0.111111	1747
ENSG00000010803:E28.2-I28.1_41027905	0.0149066	0.552164	38.2187	0.496548	0.0329797	0.174603	1748
ENSG00000010803:E5.1-E6.1	0.613782	6.82585	4.36965	0.502858	3.84617	14.0317	1749
ENSG00000010803:E5.1-E8.1	0.224823	3.87189	13.2804	0.492055	2.02903	4.85714	1750
ENSG00000010803:E5.1-E9.1	0.140612	3.07385	19.3568	0.498599	1.48242	2.93651	1751
ENSG00000010803:E6.2-E7.1	0.265984	4.38462	11.6248	0.496961	2.04768	6.1746	1752
ENSG00000010803:E6.2-E8.1	0.12814	2.87012	19.1164	0.506647	1.47605	2.93651	1753
ENSG00000010803:E7.2-E8.1	0.405445	5.53289	8.04534	0.499973	2.84932	9.50794	1754
ENSG00000010803:E8.1-E9.1	0.893783	8.12946	0.9512	0.492425	8.07832	20.619	1755
ENSG00000010803:E9.1-E11.1	0.925043	8.61889	0.678243	0.508655	8.65486	21.9524	1756
ENSG00000010803:I13.1_41105742-E19.1	0.00543548	0.186278	32.8595	0.502652	0.0520594	0	1757
ENSG00000010803:I24.1_41038256-E25.1	0.00657993	0.186483	31.0477	0.49664	0.0503899	0	1758
ENSG00000010810:E1.9-E15.1	0.0546687	1.61848	27.8459	0.493573	0.734868	1.03175	1759
ENSG00000010810:E1.9-E3.1	0.459436	5.82432	6.9683	0.493184	2.81899	9.87302	1760
ENSG00000010810:E11.2-E15.1	0.0177166	0.641812	34.9352	0.496943	0.253098	0.222222	1761
ENSG00000010810:E15.1-E23.1	0.919071	8.55691	0.768423	0.499765	14.287	21.6667	1762
ENSG00000010810:E19.2-E23.1	0.0595203	1.76794	26.4599	0.495714	0.845187	1.26984	1763
ENSG00000010810:E23.3-E24.2	0.931125	8.89384	0.623331	0.514922	17.508	22.381	1764
ENSG00000010810:E3.2-E15.1	0.835423	7.55543	1.53157	0.516742	8.88568	19	1765
ENSG00000010810:E32.3-E34.1	0.920159	8.81033	0.762047	0.505676	17.2714	21.7143	1766
ENSG00000010810:E32.3-E35.1	0.474593	5.90915	6.41113	0.488582	3.947	10.7778	1767
ENSG00000010810:E34.2-E37.3	0.934213	8.63382	0.615936	0.506942	20.9032	22.1746	1768
ENSG00000010810:E35.1-E37.3	0.427367	5.80379	7.90811	0.489367	3.90771	9.57143	1769
ENSG00000010810:E37.5-E38.1	0.954003	9.33562	0.451519	0.499846	29.8729	23.9683	1770
ENSG00000010810:E7.1-E15.1	0.023153	0.761986	34.0009	0.491884	0.0923168	0.301587	1771
ENSG00000010818:E10.1-E12.1	0.0927501	2.28557	22.7188	0.501339	1.1256	1.85714	1772
ENSG00000010818:E3.3-E9.1	0.00730528	0.227745	33.0485	0.494705	0.298475	0.015873	1773
ENSG00000010932:E10.3-E11.1	0.150557	2.99638	16.1796	0.498159	3.28817	3.49206	1774
ENSG00000010932:E11.2-E12.1	0.155212	3.05442	16.4768	0.493859	3.10908	3.46032	1775
ENSG00000010932:E4.1-E7.1	0.115535	2.60043	19.5069	0.493125	2.42653	2.66667	1776
ENSG00000010932:I4.1_171269086-E7.1	0.0218103	0.736439	35.9181	0.501154	0.283165	0.333333	1777
ENSG00000011009:E1.4-E3.2	0.96153	10.2624	0.389993	0.502322	16.8789	24.7778	1778
ENSG00000011009:E3.2-I3.1	0.0551601	1.69199	28.8653	0.507903	0.677918	1.14286	1779
ENSG00000011009:E3.2-I3.1_23792923	0.00602558	0.184176	30.8252	0.505894	1e-05	0	1780
ENSG00000011021:E1.1-E30.1_11842650	0.0263824	0.914724	34.3746	0.493715	0.6471	0.412698	1781
ENSG00000011021:E1.1-U30.1_11843734	0.00594453	0.185727	32.9869	0.510888	0.0020011	0	1782
ENSG00000011021:E10.1-E12.1	0.621514	7.01053	4.33705	0.498137	3.84158	13.7302	1783
ENSG00000011021:E15.1-E16.1	0.559783	6.62338	5.17817	0.504318	3.44425	12.5397	1784
ENSG00000011021:E15.1-E16.1_11827112	0.0062247	0.191748	32.507	0.498071	0.0153663	0	1785
ENSG00000011021:E15.1-E16.2	0.00631688	0.223551	33.0646	0.503388	0.425266	0.015873	1786
ENSG00000011021:E17.2-E18.1	0.380601	5.46477	9.01549	0.492495	2.38818	8.2381	1787
ENSG00000011021:E17.2-E19.1	0.046002	1.42943	28.4684	0.495499	1.24307	0.936508	1788
ENSG00000011021:E18.1-E19.1	0.380893	5.38862	8.63795	0.491952	2.43708	8.42857	1789
ENSG00000011021:E19.2-E21.1	0.52499	6.32676	5.86708	0.505715	3.24607	11.873	1790
ENSG00000011021:E19.2-I19.1	0.0167709	0.59552	37.4377	0.496503	0.281763	0.206349	1791
ENSG00000011021:E20.1-E21.1	0.0192331	0.60869	32.5734	0.500575	0.23308	0.269841	1792
ENSG00000011021:E26.1-E27.1	0.769008	7.40726	2.15614	0.505299	5.24236	17.4127	1793
ENSG00000011021:E26.1-E27.1_11837377	0.0594381	1.74103	26.5435	0.490818	1.24275	1.25397	1794
ENSG00000011021:E4.1-E8.1	0.476717	6.20623	6.6508	0.49996	3.15329	10.8889	1795
ENSG00000011021:E4.1-E9.1	0.00612192	0.183258	32.2106	0.506098	0.239374	0	1796
ENSG00000011021:E8.1-E9.1	0.616325	6.92078	4.33308	0.509194	3.81887	13.8413	1797
ENSG00000011021:I19.1-E20.1	0.00768197	0.297315	34.5242	0.491624	0.246779	0.047619	1798
ENSG00000011028:E23.2-E25.1	0.833659	7.82705	1.58148	0.500737	13.0917	18.8095	1799
ENSG00000011028:E25.1-E26.1	0.824724	7.19915	1.51944	0.513015	12.1736	18.6508	1800
ENSG00000011052:E5.1-E6.1	0.937798	9.05062	0.599912	0.499428	6.66603	22.4921	1801
ENSG00000011052:E8.1-E9.1	0.966682	10.3274	0.380965	0.503885	313.566	24.9683	1802
ENSG00000011052:E8.1_51170041-E9.1	0.148027	3.29957	19.3202	0.498197	6.4359	3.31746	1803
ENSG00000011052:I5.1_51166111-E3.8	0.0871053	2.19531	23.6012	0.487267	0.27559	1.77778	1804
ENSG00000011052:I5.1_51166505-E3.8	0.0503152	1.58476	30.1501	0.511697	0.3707	1.03175	1805
ENSG00000011052:I5.1_51166572-E3.8	0.0265513	0.932772	35.3501	0.50472	0.49594	0.444444	1806
ENSG00000011052:I5.1_51166601-E3.8	0.300758	4.95146	11.5204	0.493434	2.01797	6.79365	1807
ENSG00000011105:E1.3-E12.2	0.104212	2.30515	19.8584	0.510407	1.32414	2.2381	1808
ENSG00000011105:E1.3-E2.1	0.76317	7.28661	2.36074	0.503172	7.29188	16.7937	1809
ENSG00000011105:E12.2-E16.1	0.82754	7.57721	1.54772	0.505489	9.03699	19	1810
ENSG00000011105:E2.1-E12.2	0.684586	7.04949	3.25126	0.489522	5.85697	15.4603	1811
ENSG00000011105:I2.1_3119737-E12.2	0.0199221	0.724191	34.785	0.503097	0.129179	0.349206	1812
ENSG00000011114:E1.3-E3.2	0.0168442	0.62421	35.9304	0.502763	0.534841	0.253968	1813
ENSG00000011114:E1.3-I2.1_93324865	0.0207023	0.735007	34.1544	0.504155	0.287332	0.285714	1814
ENSG00000011114:E4.5-E5.2	0.0333684	1.10778	30.8285	0.492903	1.01681	0.666667	1815
ENSG00000011114:E4.5-E6.1	0.0731422	1.94196	25.3016	0.511097	1.36539	1.57143	1816
ENSG00000011132:E7.3-E8.3	0.925548	8.46884	0.639097	0.491847	6.57879	22.0794	1817
ENSG00000011132:E8.7-E9.1	0.95275	9.61691	0.442625	0.503973	8.91095	23.873	1818
ENSG00000011132:E8.7-E9.3_3751051	0.00573277	0.186866	31.8747	0.500497	0.150725	0	1819
ENSG00000011143:E14.1-E14.3	0.00683488	0.237453	34.9386	0.50199	0.292205	0.015873	1820
ENSG00000011143:E14.1-E15.1	0.507462	6.30519	6.1526	0.502375	3.18083	11.5238	1821
ENSG00000011143:E15.1-E16.2	0.424511	5.82372	7.77024	0.497602	2.94904	9.79365	1822
ENSG00000011143:E15.1-E17.1	0.00701561	0.22669	33.1339	0.509738	0.412895	0.015873	1823
ENSG00000011143:E15.1-I15.1	0.0864195	2.18062	23.1271	0.507657	1.12253	1.7619	1824
ENSG00000011143:E16.2-E17.1	0.728592	7.38076	2.72166	0.488272	4.1945	16.1429	1825
ENSG00000011143:E5.1-E6.2	0.492115	6.27592	6.38246	0.509179	3.28888	11.3968	1826
ENSG00000011143:I14.1-E15.1	0.116349	2.58916	20.1747	0.487412	1.16932	2.49206	1827
ENSG00000011143:I15.1-E16.1	0.170399	3.37786	16.1721	0.503906	1.46514	3.74603	1828
ENSG00000011198:E9.1-E10.2	0.938607	9.08011	0.584965	0.508801	11.4093	22.5238	1829
ENSG00000011198:E9.1-E10.3	0.0182186	0.689193	36.0715	0.504864	0.68224	0.269841	1830
ENSG00000011201:E8.1-E10.1	0.0794952	1.9944	22.2891	0.484	1.49813	1.66667	1831
ENSG00000011201:E8.1-E9.1	0.0258466	0.919151	34.3014	0.490492	0.734779	0.47619	1832
ENSG00000011243:E1.9-E3.1	0.964587	10.3154	0.401068	0.492768	33.9872	24.6508	1833
ENSG00000011243:E10.1-E11.1	0.720638	7.31777	2.83936	0.505791	5.49774	16.3175	1834
ENSG00000011243:E10.1-E12.2	0.962958	10.4355	0.391815	0.503915	17.189	24.8413	1835
ENSG00000011243:E14.1-E16.1	0.963308	10.3215	0.392225	0.505895	49.8175	24.9206	1836
ENSG00000011243:E5.4-E5.7	0.663503	7.23672	3.60063	0.488837	4.88052	14.8254	1837
ENSG00000011243:E5.7-E6.1	0.968512	10.4068	0.38646	0.505865	24.6026	24.7778	1838
ENSG00000011243:E9.2-I10.2	0.966504	10.2916	0.376506	0.490797	24.3164	24.9048	1839
ENSG00000011243:I10.3-E12.2	0.896935	8.11062	0.989593	0.496094	9.95462	20.5238	1840
ENSG00000011243:I11.1-E12.1	0.826705	7.29612	1.63166	0.490857	14.091	18.6984	1841
ENSG00000011258:E1.1-E3.1	0.00768826	0.227416	33.1375	0.512685	0.184891	0.015873	1842
ENSG00000011258:E13.1-E14.1	0.149174	3.05132	17.5129	0.48884	1.65497	3.20635	1843
ENSG00000011258:E14.1-E15.1	0.180183	3.39579	16.26	0.5032	1.85239	3.69841	1844
ENSG00000011258:E16.1-E17.1	0.129522	2.69842	18.6347	0.506129	1.72719	2.60317	1845
ENSG00000011258:E19.1-E20.1	0.475862	6.17342	6.8008	0.494046	3.23695	10.6032	1846
ENSG00000011258:E2.2-E3.1	0.0147162	0.547109	37.2705	0.497951	0.753169	0.174603	1847
ENSG00000011258:E2.2-E5.2	0.0060165	0.180646	32.4618	0.511501	0.176568	0	1848
ENSG00000011258:E3.1-E5.2	0.037206	1.08382	28.806	0.495393	0.969381	0.68254	1849
ENSG00000011258:E6.1-E7.1	0.159392	3.16376	16.6921	0.510988	1.75687	3.49206	1850
ENSG00000011258:E6.1_51220324-E7.1	0.00593191	0.181165	32.1404	0.513365	0.261516	0	1851
ENSG00000011258:E7.1-E8.1	0.236325	4.11271	13.4351	0.494504	2.08159	4.98413	1852
ENSG00000011258:E7.1-E8.1_51217413	0.00694952	0.193494	31.0187	0.493984	0.139762	0	1853
ENSG00000011258:E8.1-E10.1	0.0959187	2.31289	21.1099	0.487106	1.46858	2.04762	1854
ENSG00000011260:E5.1-E6.1	0.960216	9.66574	0.415029	0.507489	10.2972	24.0635	1855
ENSG00000011275:E14.3-E16.1	0.83393	7.58074	1.49323	0.512176	5.06463	18.9841	1856
ENSG00000011275:E16.1-E17.1	0.0728432	1.91838	24.1551	0.503325	1.49257	1.53968	1857
ENSG00000011275:E16.1-E17.2	0.615686	6.7523	4.24977	0.490309	3.53026	13.8889	1858
ENSG00000011275:E17.3-E18.1_5739625	0.0567952	1.56368	26.2865	0.511859	0.78766	1.12698	1859
ENSG00000011275:E17.3-E18.3	0.79647	7.514	1.90904	0.493379	4.59358	18.0159	1860
ENSG00000011275:E18.3-E20.1	0.667515	7.19836	3.50674	0.507475	3.81062	15.254	1861
ENSG00000011275:E28.1-E29.1	0.95694	9.34447	0.430968	0.504272	8.85037	24.1111	1862
ENSG00000011275:E4.4-E12.1	0.00652589	0.187122	31.6028	0.512041	0.0479556	0	1863
ENSG00000011275:E4.4-E14.1	0.217997	3.93861	14.0911	0.506805	2.00616	4.80952	1864
ENSG00000011275:E4.4-E8.1	0.00658454	0.188941	30.7219	0.503641	0.273662	0	1865
ENSG00000011295:E1.7-E2.1	0.919485	8.77857	0.768313	0.498608	7.26803	21.1746	1866
ENSG00000011295:E1.8-E2.1	0.119247	2.71524	19.8854	0.503028	1.50827	2.44444	1867
ENSG00000011295:E4.2-E5.1	0.95625	9.1659	0.418105	0.497574	11.6923	24	1868
ENSG00000011295:E4.2-E5.1_16004204	0.00975112	0.335204	35.2359	0.503759	0.0259806	0.0634921	1869
ENSG00000011295:E6.1-E7.5	0.956555	10.0128	0.477728	0.493963	10.6974	23.6508	1870
ENSG00000011304:E5.11-E6.1	0.961724	10.1071	0.390062	0.490105	51.0099	24.8571	1871
ENSG00000011304:E5.2-E5.4	0.961759	9.42797	0.370585	0.496955	33.5327	24.6349	1872
ENSG00000011304:E5.5-E5.7	0.963737	9.7878	0.376139	0.487326	38.3794	24.8413	1873
ENSG00000011304:E6.3-E6.5	0.964347	10.2057	0.368653	0.494075	47.751	24.8095	1874
ENSG00000011304:E6.7-E7.1	0.958873	9.38872	0.388997	0.503745	30.191	24.5873	1875
ENSG00000011304:E6.7-E8.1	0.927394	8.41787	0.633712	0.486609	12.676	21.9048	1876
ENSG00000011304:E7.3-E8.1	0.952919	9.26807	0.457311	0.487535	25.0943	23.619	1877
ENSG00000011304:E8.1-E9.2	0.962222	10.4819	0.388571	0.50603	35.7327	24.7619	1878
ENSG00000011304:E9.2-E9.4	0.966259	9.70436	0.374444	0.49652	48.0733	24.8889	1879
ENSG00000011332:E1.4-E7.1	0.0650781	1.62635	23.1553	0.501073	0.173735	1.20635	1880
ENSG00000011332:E14.2-E15.1	0.140035	2.82471	16.7067	0.498429	0.405764	3.07937	1881
ENSG00000011332:E14.2-E15.2	0.252278	3.74158	11.0775	0.502207	2.13857	5.30159	1882
ENSG00000011332:E4.1-E7.1	0.083545	2.0945	22.3081	0.498449	0.247248	1.8254	1883
ENSG00000011347:E21.1-E22.1	0.24259	4.01758	12.3698	0.505609	1.39679	5.4127	1884
ENSG00000011347:E21.1-E27.1	0.0784664	1.90116	22.5751	0.500754	0.657332	1.55556	1885
ENSG00000011347:E22.1-E27.1	0.0185097	0.658917	34.5224	0.489178	0.213591	0.269841	1886
ENSG00000011376:E1.4-E3.1	0.0677191	1.82092	25.5836	0.497336	1.06511	1.4127	1887
ENSG00000011376:E1.4-E4.1	0.00683359	0.226717	31.1416	0.496874	0.190344	0.015873	1888
ENSG00000011376:E25.2-E27.1	0.774679	7.52458	2.25172	0.503411	4.78375	17.2857	1889
ENSG00000011376:E28.1-E30.2	0.726966	7.43158	2.70322	0.501488	4.43626	16.4603	1890
ENSG00000011376:E3.1-E4.1	0.137249	2.81889	18.097	0.495945	1.32303	2.92063	1891
ENSG00000011376:E30.2-E31.1	0.814249	7.48724	1.73431	0.493172	4.80189	18.4444	1892
ENSG00000011376:E7.1-E10.1	0.344343	4.91422	9.60635	0.497431	2.2559	7.53968	1893
ENSG00000011376:I7.1_45435371-E10.1	0.00597949	0.181966	31.8727	0.503971	0.000632398	0	1894
ENSG00000011405:E2.4-E15.1	0.00582162	0.188619	31.2483	0.505283	0.11542	0	1895
ENSG00000011405:E2.4-E9.1	0.150484	2.98699	16.7992	0.502793	1.67661	3.28571	1896
ENSG00000011405:E3.1-E9.1	0.0058881	0.190895	33.194	0.495864	0.208626	0	1897
ENSG00000011405:E9.5-E15.1	0.360668	5.22205	9.21252	0.506953	3.16841	8.49206	1898
ENSG00000011422:E1.7-E3.1	0.457	5.97819	7.02226	0.487034	6.5439	10.4762	1899
ENSG00000011422:E3.1-E4.1	0.731956	7.00923	2.58959	0.489336	13.3872	16.6825	1900
ENSG00000011422:E4.2-E6.2	0.727606	7.09627	2.69615	0.50249	12.9274	16.2857	1901
ENSG00000011422:E6.5-E7.1	0.696003	6.83902	2.9525	0.500972	11.4358	15.7619	1902
ENSG00000011422:E8.3-E10.1	0.232557	3.99848	13.3016	0.504457	2.86747	5	1903
ENSG00000011422:E8.3-E9.1	0.761421	7.37583	2.21181	0.500722	13.4045	17.3333	1904
ENSG00000011426:E1.2-E4.1	0.0420385	1.33264	30.3464	0.492947	0.442999	0.825397	1905
ENSG00000011426:E10.1-E11.1	0.324651	4.60604	9.57514	0.505128	3.66412	7.1746	1906
ENSG00000011426:E11.2-E12.1	0.252268	3.98529	11.6973	0.508272	2.43085	5.60317	1907
ENSG00000011426:E11.2-E13.1	0.126088	2.47879	17.2033	0.494931	0.652088	2.65079	1908
ENSG00000011426:E12.2-E13.1	0.260602	4.07025	11.6597	0.501837	2.45271	5.74603	1909
ENSG00000011426:E13.1-E14.1	0.265403	3.96198	10.9405	0.497081	2.69924	5.74603	1910
ENSG00000011426:E13.1_36419467-E14.1	0.043734	1.21336	26.9833	0.486569	0.161917	0.730159	1911
ENSG00000011426:E14.2-E15.1	0.271744	4.00446	10.7511	0.509663	2.94596	5.96825	1912
ENSG00000011426:E15.2-E16.1	0.292905	4.45348	10.6248	0.516689	3.18018	6.38095	1913
ENSG00000011426:E16.1-E17.1	0.290859	4.43406	10.7675	0.504363	3.34881	6.36508	1914
ENSG00000011426:E17.2-E18.1	0.25049	3.91674	11.6913	0.501171	2.47463	5.42857	1915
ENSG00000011426:E18.1-E19.1	0.280996	4.34584	11.0946	0.507342	3.04188	6.12698	1916
ENSG00000011426:E23.1-E25.1	0.239543	3.73784	12.1043	0.50921	2.41138	5.2381	1917
ENSG00000011426:E24.1-E25.1	0.0473304	1.32624	25.808	0.499782	0.236998	0.857143	1918
ENSG00000011426:E8.3-E9.1	0.242219	3.89549	12.1914	0.490741	2.07653	5.20635	1919
ENSG00000011426:E8.3-E9.1_36410523	0.0132274	0.466104	35.5543	0.50026	0.0363083	0.126984	1920
ENSG00000011426:E9.4-E10.1	0.323725	4.65069	9.82211	0.493262	3.53184	6.84127	1921
ENSG00000011451:E10.1-E11.1	0.948871	9.53187	0.548803	0.50583	7.69688	22.8254	1922
ENSG00000011451:E3.1-E5.1	0.0086009	0.326206	34.9265	0.494582	0.470295	0.0634921	1923
ENSG00000011451:E3.1-I3.1_15442748	0.021895	0.776846	35.554	0.504656	0.736145	0.349206	1924
ENSG00000011451:E4.1-E5.1	0.0215864	0.747179	35.6446	0.506211	0.904189	0.31746	1925
ENSG00000011451:E5.2-E8.1	0.00599464	0.226639	33.0351	0.509922	0.41959	0.015873	1926
ENSG00000011451:E7.1-E8.1	0.191673	3.41672	14.2503	0.50544	1.75074	4.31746	1927
ENSG00000011451:E8.2-E9.1	0.929952	8.38092	0.619832	0.497599	6.27535	22.127	1928
ENSG00000011451:E9.1-E10.1	0.909557	8.22088	0.842287	0.508246	5.98203	21.1587	1929
ENSG00000011451:E9.1-E11.1	0.241818	4.055	12.5196	0.495279	1.89118	5.34921	1930
ENSG00000011451:I3.1_15442676-E5.1	0.00538443	0.182398	31.3908	0.482411	0.190058	0	1931
ENSG00000011454:E12.2-E13.1	0.915313	8.20055	0.779944	0.506866	7.13761	21.5714	1932
ENSG00000011454:E12.2-E13.1_122998576	0.00560141	0.183437	32.2465	0.50373	0.0182317	0	1933
ENSG00000011454:E13.1-E14.1	0.922464	8.80242	0.755525	0.496749	7.19192	21.7302	1934
ENSG00000011454:E16.1-E19.1	0.94343	9.04951	0.526121	0.501288	9.74327	23.0952	1935
ENSG00000011454:E2.3-E4.1	0.0658243	1.85507	25.808	0.496881	1.0849	1.34921	1936
ENSG00000011454:E2.5-E4.1	0.202355	3.89538	15.5221	0.498301	1.82924	4.4127	1937
ENSG00000011454:E20.1-E21.1	0.0083559	0.310958	34.6188	0.508353	0.435146	0.047619	1938
ENSG00000011454:E20.1-E22.1	0.947285	9.54262	0.541623	0.498019	9.25891	22.8413	1939
ENSG00000011454:E25.1-E26.2	0.95975	10.2047	0.433463	0.50019	16.0632	24	1940
ENSG00000011454:E27.1-E28.1	0.957303	9.54411	0.422575	0.497666	19.2268	24.1746	1941
ENSG00000011454:E4.2-E6.1	0.907237	8.33169	0.870283	0.494918	6.62154	20.8095	1942
ENSG00000011454:E6.2-E7.1	0.91379	8.50002	0.807252	0.486663	7.11111	21.3333	1943
ENSG00000011465:E1.4-E6.1	0.948843	8.89976	0.489318	0.488777	115.097	23.2381	1944
ENSG00000011465:E10.1-E11.1	0.961715	10.1063	0.386777	0.496902	614.749	24.5714	1945
ENSG00000011465:E11.4-E12.1	0.962772	10.1552	0.394802	0.503738	552.551	24.5079	1946
ENSG00000011465:E12.1-E13.1	0.966756	10.0372	0.383866	0.499393	677.764	24.6032	1947
ENSG00000011465:E15.4-E15.8	0.402636	5.52421	7.87235	0.503872	4.13878	9.15873	1948
ENSG00000011465:E5.7-E6.1	0.952929	8.93893	0.417301	0.49533	189.483	23.9206	1949
ENSG00000011465:E6.2-E10.1	0.958995	10.0893	0.400739	0.497055	484.156	24.4603	1950
ENSG00000011478:E1.3-E2.1	0.430407	5.94387	8.05875	0.510355	2.83561	9.2381	1951
ENSG00000011478:E2.1-E3.1	0.335266	5.28788	10.6224	0.502426	2.61735	7.31746	1952
ENSG00000011478:E2.1-E3.2	0.00799854	0.237335	33.4856	0.487773	0.436962	0.015873	1953
ENSG00000011478:E3.2-E4.2	0.787685	7.65589	2.08013	0.505358	4.63552	17.7619	1954
ENSG00000011478:E4.2-E5.2	0.805716	7.51685	1.78194	0.512961	4.97464	18.5873	1955
ENSG00000011478:I1.1_45693223-E2.1	0.00576416	0.187572	32.8538	0.488962	0.0390725	0	1956
ENSG00000011485:E10.1-I10.1	0.0219561	0.832051	35.1551	0.501329	0.101057	0.349206	1957
ENSG00000011485:E4.1-E5.6	0.961481	10.624	0.411268	0.499642	20.676	24.6032	1958
ENSG00000011485:E5.12-E6.2	0.96528	9.81623	0.392889	0.510111	26.733	24.6825	1959
ENSG00000011485:E5.7-E5.10	0.960523	9.61616	0.406028	0.500869	17.0096	24.5873	1960
ENSG00000011485:E9.4_46390342-E10.1	0.00591864	0.185474	31.9972	0.503422	0.012111	0	1961
ENSG00000011485:E9.8-I9.1	0.0702435	1.82685	24.9971	0.507857	0.426451	1.4127	1962
ENSG00000011485:I9.1-E10.1	0.0377035	1.18143	31.298	0.500185	0.236185	0.634921	1963
ENSG00000011523:E1.4-E2.1	0.133552	2.90683	19.329	0.496169	1.60385	2.73016	1964
ENSG00000011523:E1.5-E2.1	0.123088	2.85258	20.3947	0.505852	1.62844	2.65079	1965
ENSG00000011523:E2.1-E3.2	0.700723	7.11664	3.03393	0.498634	4.00191	15.7937	1966
ENSG00000011523:E3.3-E3.5	0.00702147	0.232005	32.6641	0.507967	0.408992	0.015873	1967
ENSG00000011523:E3.5-E5.1	0.841388	8.22641	1.54774	0.500133	5.06836	19.2063	1968
ENSG00000011523:E5.1-E6.1	0.693307	7.19114	3.23653	0.491844	3.83447	15.619	1969
ENSG00000011523:E6.1-E7.1	0.687257	7.20212	3.24914	0.504623	3.95048	15.619	1970
ENSG00000011566:E12.1-E13.1	0.59509	6.75349	4.67466	0.493745	3.60475	13.4762	1971
ENSG00000011566:E13.1-E14.1	0.521679	6.44965	5.9176	0.508561	3.3416	11.8254	1972
ENSG00000011566:E24.1-E25.1	0.326001	5.07188	10.4366	0.497913	2.32112	7.15873	1973
ENSG00000011566:E24.1-E27.2	0.567807	6.63548	5.22231	0.497121	3.72996	12.5873	1974
ENSG00000011566:E25.1-E27.2	0.193143	3.66882	14.9814	0.50088	1.79276	4.30159	1975
ENSG00000011590:E4.2-E5.1	0.0333514	0.972501	28.49	0.503673	0.286015	0.587302	1976
ENSG00000011590:E6.1-E7.1	0.0300679	0.883394	28.3912	0.513689	0.281603	0.52381	1977
ENSG00000011590:E7.1-E8.1	0.0395914	1.12714	27.768	0.492282	0.565639	0.714286	1978
ENSG00000011600:E1.4-E2.1	0.481402	6.07932	6.72845	0.495016	6.33096	10.3968	1979
ENSG00000011600:E1.5-E2.1	0.921536	8.56334	0.762475	0.488378	30.1566	21.5873	1980
ENSG00000011600:E2.1-E2.3	0.931653	8.32584	0.618383	0.500962	33.9292	22.2222	1981
ENSG00000011600:E2.3-E2.7	0.952581	9.41466	0.470123	0.499052	47.9478	23.381	1982
ENSG00000011600:E2.8-E3.1	0.958214	9.57422	0.41303	0.508004	59.8201	24.2381	1983
ENSG00000011638:E1.7-E2.1	0.666575	6.67729	3.24029	0.491532	5.49733	15.3175	1984
ENSG00000011638:E1.7-E2.3	0.718338	6.9815	2.66255	0.496255	6.39448	16.6667	1985
ENSG00000011638:E2.1-E2.3	0.0361803	1.15712	29.8929	0.502168	0.451816	0.619048	1986
ENSG00000011638:E2.3-E5.1	0.897237	8.07209	0.971368	0.488909	16.8876	20.619	1987
ENSG00000011638:E3.2-E5.1	0.215698	3.78736	14.0615	0.50472	1.85022	4.52381	1988
ENSG00000011638:E5.2-E8.1	0.899939	7.99209	0.927125	0.504135	16.9346	20.8889	1989
ENSG00000011638:E8.1-E12.1	0.907415	8.38677	0.87484	0.49942	18.4088	21.0159	1990
ENSG00000011677:E10.1-E11.2	0.0845533	1.97633	21.1498	0.489387	0.32701	1.66667	1991
ENSG00000011677:E11.2-E13.1	0.0727801	1.79591	22.536	0.509113	0.286791	1.47619	1992
ENSG00000011677:E11.2-E13.1_152168560	0.00970535	0.365791	35.385	0.485641	0.0287808	0.0793651	1993
ENSG00000011677:E6.1-E8.1	0.0567907	1.48122	24.7587	0.49765	0.200428	1.14286	1994
ENSG00000011677:U0.1_152457250-E3.1	0.00595883	0.192589	32.5114	0.498219	0.00121087	0	1995
ENSG00000011677:U0.1_152468182-E3.1	0.00672052	0.197073	32.0237	0.500287	0.000121501	0	1996
ENSG00000011677:U0.1_152486285-E3.1	0.00619262	0.17466	32.2119	0.486002	1e-05	0	1997
ENSG00000011677:U0.1_152635882-E3.1	0.00619183	0.185528	32.4577	0.487556	1e-05	0	1998
[truncated: 99,975 more rows]

## Sheet: junction_y
	mean_sigma	alpha	beta	prior_sigma	Y_mean	X_mean	Z_mean
ENSG00000000003:E3.4-E4.1	0.169662	1.72447	8.47425	0.494143	10.7067	16.2381	0
ENSG00000000419:E6.1-E8.2	0.359593	3.70226	6.53827	0.497015	20.2321	24.6825	1
ENSG00000000457:E10.1-E12.1	0.0669056	0.723257	10.3044	0.506647	3.05492	9.66667	2
ENSG00000000457:E13.2-E15.1	0.0059102	0.125123	20.7215	0.505417	0.306152	0.0634921	3
ENSG00000000457:E13.2-E16.1	0.0963593	1.03722	9.863	0.507021	3.76306	12.8571	4
ENSG00000000457:E15.1-E16.1	0.00994656	0.179068	16.4416	0.508801	0.980853	0.619048	5
ENSG00000000457:E2.2-E3.1	0.0287305	0.36069	12.0721	0.491248	2.01597	3.85714	6
ENSG00000000457:I2.1_169893476-E3.1	0.00562231	0.114118	23.6454	0.49161	0.226012	0.031746	7
ENSG00000000460:E24.4-E29.4	0.0102882	0.151861	16.9359	0.492097	0.725043	0.285714	8
ENSG00000000460:E26.3-E29.3	0.00419854	0.111494	25.2836	0.508693	0.0574199	0	9
ENSG00000000460:E35.1-E36.1	0.0092197	0.142501	17.6293	0.480195	0.609726	0.222222	10
ENSG00000000460:E35.1-E36.2	0.00653639	0.124237	22.7617	0.503968	0.195816	0	11
ENSG00000000460:E50.1-E51.1	0.0132435	0.202225	16.2221	0.499027	1.14353	0.873016	12
ENSG00000000460:E50.1-E51.1_169829339	0.00518021	0.113398	24.0422	0.507898	0.168539	0	13
ENSG00000000460:E58.1-E59.1	0.0202576	0.286054	13.0842	0.489922	1.60748	2.11111	14
ENSG00000000460:E58.1-E59.1_169849505	0.00515353	0.11016	23.042	0.504092	0.237839	0.047619	15
ENSG00000000460:E60.2-E62.1	0.0449675	0.482602	11.057	0.501178	2.42622	6.34921	16
ENSG00000000460:E61.1-E62.1	0.00557777	0.117114	22.8856	0.498641	0.155228	0	17
ENSG00000000938:E1.2-E4.1	0.0156094	0.221194	14.2724	0.494885	3.11808	3.22222	18
ENSG00000000938:E2.1-E4.1	0.00530984	0.109362	22.1055	0.502867	0.258964	0.301587	19
ENSG00000000938:E3.2-E4.1	0.00631076	0.122818	21.2582	0.493077	1.15471	1	20
ENSG00000000938:E5.2-E6.1	0.0235083	0.289687	12.0104	0.507448	4.6439	4.47619	21
ENSG00000000938:E5.2-E6.1_27623103	0.00459526	0.109842	25.8498	0.49611	0.0681566	0.111111	22
ENSG00000000971:E21.1-E26.1	0.350947	3.4005	6.4525	0.492637	43.7183	20.1746	23
ENSG00000000971:E21.1-E32.1	0.2111	2.05814	7.95971	0.508313	16.0067	15.8889	24
ENSG00000000971:E44.1-E46.1	0.500873	5.08226	4.92238	0.496703	133.738	24.1587	25
ENSG00000001036:E2.1-E3.1	0.30456	3.17599	7.06785	0.496384	15.9428	23.3968	26
ENSG00000001036:E3.1-E4.1	0.345646	3.5694	6.76011	0.513564	20.8823	24.0159	27
ENSG00000001036:E4.1-E5.1	0.396708	4.06657	6.16129	0.494373	28.0694	24.4921	28
ENSG00000001084:E16.2-E17.2	0.246661	2.74058	7.91814	0.503176	12.6112	24.0794	29
ENSG00000001084:E17.4-E17.7	0.273203	2.84147	7.5308	0.491894	14.5731	24.2857	30
ENSG00000001084:E17.4-E17.7_53500161	0.00437085	0.108048	24.9977	0.497265	0.197391	0.444444	31
ENSG00000001084:E4.4-E6.2	0.107699	1.05397	9.21987	0.501464	4.69275	15.7937	32
ENSG00000001084:E7.1-E8.1	0.154928	1.55893	8.83987	0.497243	6.39056	18.7143	33
ENSG00000001167:E1.2-E2.1	0.0348	0.413877	11.6178	0.492798	2.42531	6.1746	34
ENSG00000001167:E1.2-E2.1_41079005	0.00329902	0.108345	26.7302	0.48742	0.000381617	0	35
ENSG00000001167:E10.2_41099178-ENSG00000161912:E9.1	0.00530085	0.122456	20.1936	0.496325	0.759057	0.47619	36
ENSG00000001167:E2.1-E3.1	0.0119417	0.185202	14.986	0.491882	1.09228	1.73016	37
ENSG00000001167:E2.1-E3.1_41080814	0.00654928	0.1304	20.65	0.50261	0.657415	0.634921	38
ENSG00000001167:E2.1-E4.1	0.0128935	0.204158	16.643	0.492461	2.19697	5.2381	39
ENSG00000001167:E2.1-I2.1	0.00426399	0.103936	25.7191	0.501346	0.00147708	0	40
ENSG00000001167:E3.1-E4.1	0.0150612	0.24435	14.0072	0.505582	1.76117	6.39683	41
ENSG00000001167:E5.1-E6.1	0.127833	1.24673	8.66415	0.497022	4.54663	17.4444	42
ENSG00000001167:E5.1-I5.1	0.00384577	0.104545	25.9353	0.500919	0.000477592	0	43
ENSG00000001167:E6.1-E7.1	0.109667	1.21658	9.63468	0.509215	4.39687	16.873	44
ENSG00000001167:E6.1-E7.1_41091546	0.00650988	0.131921	20.3827	0.496897	0.666807	0.253968	45
ENSG00000001167:E6.1-E7.1_41091567	0.00477246	0.104033	23.6864	0.506602	0.011521	0	46
ENSG00000001167:I1.1_41075386-E2.1	0.00491282	0.112564	24.3474	0.505213	0.262305	0.142857	47
ENSG00000001167:I2.1-E3.1	0.00452741	0.107024	25.0364	0.497663	0.0018483	0	48
ENSG00000001460:E13.3-I13.1	0.00456704	0.108001	24.0096	0.502014	0.00205611	0	49
ENSG00000001460:E14.3-I14.1	0.00458882	0.109263	25.6425	0.499196	1e-05	0	50
ENSG00000001460:E20.2-E27.1	0.00705788	0.144904	19.4437	0.497677	0.604063	0.666667	51
ENSG00000001460:E27.2-E37.1	0.0201416	0.275892	13.5983	0.498914	2.14066	4.66667	52
ENSG00000001460:E37.2-E45.2	0.0185009	0.265225	13.9714	0.495585	1.9402	4.47619	53
ENSG00000001460:E45.3-E46.1	0.0398731	0.463728	10.8308	0.499292	2.85785	9.5873	54
ENSG00000001460:E47.1-E48.1	0.0441316	0.522686	11.1687	0.509192	2.95702	10.1905	55
ENSG00000001460:E48.1-E49.1	0.0434545	0.541301	10.8094	0.510002	3.26427	11.5397	56
ENSG00000001460:E49.1-E50.1	0.0558333	0.579639	10.8894	0.510132	3.32781	11.5238	57
ENSG00000001460:I12.2-E27.1	0.0263109	0.315	12.3312	0.494199	2.19245	6.14286	58
ENSG00000001460:I13.1-E14.1	0.00454704	0.106378	24.8489	0.486561	0.00385962	0.031746	59
ENSG00000001460:I14.1-E15.1	0.00490626	0.10654	24.3158	0.506358	1e-05	0	60
ENSG00000001460:I15.1-E16.1	0.00429821	0.107657	24.4709	0.501559	0.000374149	0	61
ENSG00000001461:E1.6-E2.1	0.0296474	0.367427	12.6369	0.509918	3.16642	10.7302	62
ENSG00000001461:E15.1-E16.1	0.0129723	0.188258	15.265	0.505288	1.92599	3.68254	63
ENSG00000001461:E15.1-E17.1	0.10945	1.04815	9.21548	0.496829	5.68116	14.3651	64
ENSG00000001461:E2.1-E5.1	0.0446319	0.493929	10.8578	0.503005	3.65981	12.0476	65
ENSG00000001461:E2.1_24419613-E5.1	0.0053839	0.111412	23.1586	0.485147	0.153513	0.190476	66
ENSG00000001461:E6.1-E7.1	0.0830164	0.884909	9.84675	0.503466	5.05045	14.873	67
ENSG00000001461:E6.1-E7.1_24445189	0.00458923	0.105778	24.2165	0.497536	0.0653608	0.111111	68
ENSG00000001497:E11.2-E13.1	0.221017	2.35714	7.93802	0.501142	9.69564	23.127	69
ENSG00000001497:E13.1-E14.1	0.328112	3.40285	6.98406	0.499158	16.7362	24.6032	70
ENSG00000001497:E13.1-E14.1_65514970	0.033431	0.404456	11.573	0.498531	2.26349	5.90476	71
ENSG00000001497:E6.1-E7.1	0.213913	2.21297	8.42066	0.492489	7.89463	24.0952	72
ENSG00000001497:E7.1-E8.1	0.262867	2.93388	7.9199	0.498165	11.62	24.4127	73
ENSG00000001497:E8.1-E10.1	0.197117	2.08859	8.65494	0.507059	7.84398	21.6508	74
ENSG00000001497:E8.1-E9.1	0.0688234	0.694722	9.72855	0.493045	4.28547	15.0952	75
ENSG00000001497:E9.1-E10.1	0.0587976	0.623723	10.6667	0.506347	3.74872	14.746	76
ENSG00000001497:I11.2-E13.1	0.0134006	0.198724	14.2875	0.503049	2.4805	8.88889	77
ENSG00000001497:I9.1-E10.1	0.00784621	0.148486	18.5016	0.501571	4.87667	13.2857	78
ENSG00000001617:E1.6-E3.1	0.0232129	0.304488	13.0466	0.510528	3.66678	8.71429	79
ENSG00000001617:E6.2-E7.1	0.0263672	0.334248	11.951	0.488952	3.97963	9.63492	80
ENSG00000001617:E6.2-E8.1	0.074558	0.785526	9.19817	0.502934	6.59331	12.619	81
ENSG00000001617:E7.1-E8.1	0.0356166	0.4398	11.689	0.495694	4.89708	10.9048	82
ENSG00000001629:E10.1-E12.1	0.0365139	0.442758	11.3244	0.507033	2.8041	10.4286	83
ENSG00000001629:E17.1-E18.1	0.118927	1.20138	8.92921	0.494109	4.62198	18.4603	84
ENSG00000001629:E19.1-E20.1	0.105017	1.22876	9.36915	0.498855	4.58541	19.0794	85
ENSG00000001629:E19.1-E20.1_92391170	0.00481072	0.111731	23.0574	0.492928	0.216033	0	86
ENSG00000001629:E20.1-E21.1	0.120093	1.29526	9.00966	0.505712	5.05468	19.6349	87
ENSG00000001629:E21.1-E22.2	0.089221	0.89266	9.51655	0.490905	3.86205	15.9841	88
ENSG00000001629:E21.1-E22.2_92396383	0.00591496	0.135047	19.7837	0.503699	0.554273	0.0952381	89
ENSG00000001629:E23.1_92397769-E24.1	0.00511381	0.11145	24.2293	0.494907	0.15398	0	90
ENSG00000001629:E23.2-E24.1	0.164674	1.7203	8.7363	0.499536	5.98541	21.9048	91
ENSG00000001629:E4.2-E5.1	0.0543422	0.600634	10.6721	0.504061	3.01849	11	92
ENSG00000001629:E5.2-E8.1	0.046155	0.535077	10.9903	0.4977	3.13682	11.873	93
ENSG00000001629:E8.1-E9.1	0.0494752	0.548716	10.9224	0.499717	3.17849	11.9048	94
ENSG00000001629:E8.1-I8.1_92333628	0.00528338	0.110132	25.4106	0.496257	0.0481232	0	95
ENSG00000001630:E11.1-I7.1_92125991	0.00439195	0.109772	24.9475	0.504052	0.0646503	0	96
ENSG00000001630:E11.2-E11.4	0.00837007	0.167066	15.8061	0.503714	1.07801	1.52381	97
ENSG00000001630:E11.2-ENSG00000240720:E16.1	0.00422984	0.107965	24.7155	0.512155	0.0121225	0.031746	98
ENSG00000001630:E3.1-E4.1	0.143014	1.46794	8.6804	0.503044	7.41992	17.9683	99
ENSG00000001631:E1.11-E2.1	0.00555249	0.118633	21.8105	0.502802	0.249102	0	100
ENSG00000001631:E1.16-E1.18	0.00553727	0.129076	20.4607	0.504001	0.340746	0	101
ENSG00000001631:E1.16-E2.1	0.00712244	0.140752	18.3203	0.507149	0.594915	0.126984	102
ENSG00000001631:E1.20-E4.2	0.0135859	0.220114	15.2475	0.497811	1.4352	1.42857	103
ENSG00000001631:E1.20-I1.1	0.00388163	0.110198	25.0713	0.495905	0.264531	0.031746	104
ENSG00000001631:E14.1-E15.1	0.295767	3.01984	7.31721	0.495245	12.245	24.2698	105
ENSG00000001631:E14.1-E15.1_92213338	0.00479936	0.108326	23.8182	0.502518	0.0847772	0	106
ENSG00000001631:E2.3-E3.1	0.0324341	0.396964	11.23	0.509401	2.35032	7.36508	107
ENSG00000001631:E2.3-E4.2	0.00836508	0.148414	17.6168	0.502575	0.703025	0.365079	108
ENSG00000001631:E3.2-E4.2	0.0370039	0.456788	10.9199	0.48855	2.36126	6.55556	109
ENSG00000001631:E5.6-E6.1	0.12405	1.30574	9.45177	0.487941	4.84582	19.2698	110
ENSG00000001631:E8.10-E9.1	0.233223	2.45928	8.0227	0.502549	9.58966	23.6984	111
ENSG00000001631:E8.4-E8.8	0.00913794	0.151116	16.0998	0.493955	0.656817	0.047619	112
ENSG00000001631:E8.4-E8.8_92234886	0.00442215	0.107056	24.5204	0.496365	0.0796698	0	113
ENSG00000001631:E8.8-E8.10	0.252559	2.54062	7.53313	0.497425	10.3313	23.8571	114
ENSG00000001631:I1.1-E2.1	0.00406295	0.110039	22.7968	0.494926	0.418655	0.460317	115
ENSG00000001631:I5.1_92240749-E6.1	0.00439267	0.106824	25.0428	0.509576	0.0601816	0	116
ENSG00000001631:I7.2-E8.8	0.205682	2.05924	8.60263	0.487433	7.57673	23.1587	117
ENSG00000002016:E10.1-E11.2	0.0408697	0.521793	11.4202	0.490525	2.77818	8.31746	118
ENSG00000002016:E10.2-I10.1	0.00616511	0.122729	22.5274	0.498043	1.41337	3.31746	119
ENSG00000002016:E2.12-E4.1	0.00834368	0.15725	17.7987	0.501245	0.958964	0.507937	120
ENSG00000002016:E2.14-E4.1	0.00641934	0.132206	20.3355	0.504114	0.406197	0	121
ENSG00000002016:E6.6-E7.1	0.0191988	0.249408	13.241	0.489775	1.61553	1.73016	122
ENSG00000002016:E6.8-E7.1	0.00971958	0.153309	16.964	0.487379	0.750445	0.539683	123
ENSG00000002016:E7.2-E7.4	0.00810781	0.144987	18.882	0.497098	0.620212	0.253968	124
ENSG00000002016:E7.2-E8.1	0.0222708	0.292397	12.7817	0.504793	1.81903	2.28571	125
ENSG00000002016:E7.5-E8.1	0.0115873	0.184075	14.7209	0.48745	1.73041	5.38095	126
ENSG00000002016:E9.2-E9.7	0.0375915	0.427217	11.6731	0.505287	2.38153	5.93651	127
ENSG00000002016:E9.7-E10.1	0.0479491	0.543938	10.7207	0.507472	2.88156	9.33333	128
ENSG00000002016:I10.1-E11.1	0.00499932	0.119516	21.1829	0.485736	2.08006	5.79365	129
ENSG00000002016:I9.1-E10.1	0.00536605	0.114375	24.3482	0.49167	0.461439	0.68254	130
ENSG00000002330:E1.7-E4.2	0.45899	4.5777	5.36891	0.513252	43.2134	24.8254	131
ENSG00000002330:E2.1-E4.2	0.0735285	0.77528	9.64939	0.485637	3.21457	12.9841	132
ENSG00000002330:E4.2-E5.1	0.466346	4.7899	5.29711	0.509842	45.3344	24.8413	133
ENSG00000002330:E4.2-E5.1_64270334	0.00352895	0.109947	24.5174	0.493591	0.877996	3.19048	134
ENSG00000002549:E16.2-E17.1	0.433055	4.34131	5.76478	0.494948	40.0254	24.8095	135
ENSG00000002549:E6.2-E7.4	0.397998	4.15478	6.21329	0.504582	31.0435	24.746	136
ENSG00000002549:E6.2-E7.4_17583493	0.00426058	0.112587	25.7617	0.494692	0.0544734	0.0634921	137
ENSG00000002586:E11.1-E14.1	0.539876	5.31218	4.49295	0.498171	79.5409	24.9524	138
ENSG00000002586:E14.1-E15.2	0.656954	6.37356	3.26862	0.496813	180.453	24.9683	139
ENSG00000002586:E18.1-E20.2	0.651243	6.04263	3.28569	0.500276	172.43	24.9683	140
ENSG00000002586:E20.5-E24.2	0.636462	6.15673	3.54783	0.494806	145.431	24.9683	141
ENSG00000002587:E1.3-E3.1	0.0136102	0.212258	15.0831	0.499248	2.31454	6.88889	142
ENSG00000002587:E1.3-I2.1_11428402	0.00525069	0.116805	22.2144	0.502963	0.188597	0.222222	143
ENSG00000002746:E17.1-E18.1	0.00481102	0.112552	22.9661	0.496904	0.268591	1.14286	144
ENSG00000002746:E17.1-E18.1_43444215	0.0045154	0.113378	25.7384	0.487437	0.134924	0.349206	145
ENSG00000002822:E1.3-E2.1	0.00549883	0.130944	20.7484	0.507289	0.336363	0	146
ENSG00000002822:E1.3-E2.1_2230727	0.0322807	0.39666	11.7736	0.498639	2.04691	4.34921	147
ENSG00000002822:E1.3-E2.2	0.00586855	0.129055	20.7089	0.504568	0.347328	0	148
ENSG00000002822:E12.2-E18.1	0.165773	1.71058	8.62656	0.493839	6.06828	22.5556	149
ENSG00000002822:E18.1-E24.1	0.157358	1.73355	8.87156	0.494242	5.64272	21.8571	150
ENSG00000002822:E2.3-E3.2	0.106536	1.11354	9.1261	0.509647	4.17219	16.254	151
ENSG00000002822:E22.1-E24.1	0.00445699	0.108406	23.9927	0.494988	0.0133986	0	152
ENSG00000002822:E24.1-E25.1	0.139949	1.48373	9.01897	0.494713	5.09032	20.8413	153
ENSG00000002822:E25.2-E26.1	0.142521	1.38584	8.44148	0.490514	5.05985	20.0794	154
ENSG00000002822:E26.1-E28.1	0.195897	2.04496	8.4854	0.490022	7.01495	23.4127	155
ENSG00000002822:E28.2-E31.1	0.212783	2.29288	8.23828	0.507931	8.07973	23.8095	156
ENSG00000002822:E3.2-E4.2	0.107128	1.13224	9.28003	0.512883	4.11889	18.0476	157
ENSG00000002822:E31.1-E34.1	0.177275	1.82268	8.5933	0.501429	6.38303	22.7937	158
ENSG00000002822:E32.1-E34.1	0.00682943	0.143257	18.8664	0.503989	0.971878	2.33333	159
ENSG00000002822:E34.1-E35.1	0.235432	2.46158	7.83904	0.507695	8.32959	23.6825	160
ENSG00000002822:E4.2-E6.1	0.0971597	1.0451	9.71276	0.501632	3.58278	14.6349	161
ENSG00000002822:I5.1_2223089-E6.1	0.00360191	0.105704	24.2882	0.494881	1e-05	0	162
ENSG00000002834:E7.2-E8.1	0.374117	3.77258	6.27057	0.491585	24.1642	24.746	163
ENSG00000002834:E8.3-E9.1	0.351471	3.59673	6.54027	0.498465	22.1378	24.619	164
ENSG00000002919:E1.1-E5.2	0.00614831	0.122894	19.9094	0.485189	0.317074	0	165
ENSG00000002919:E2.8-E4.1	0.00924933	0.152888	18.0023	0.484918	0.721045	0.238095	166
ENSG00000002919:E2.8-E5.2	0.116036	1.16679	8.9755	0.508273	4.1618	17.8254	167
ENSG00000002919:E4.1-E5.2	0.00855176	0.164901	17.3585	0.48516	0.827404	0.31746	168
ENSG00000002919:E5.2-E6.2	0.16541	1.59074	8.18595	0.5092	4.85889	20.1905	169
ENSG00000002919:E5.3-E6.2	0.00980677	0.157272	16.8641	0.494783	0.764857	0.333333	170
ENSG00000002919:E6.2-E8.1	0.166587	1.66012	8.36914	0.492852	5.63407	21.8571	171
ENSG00000002919:E8.1-E9.1	0.190526	1.90923	8.40727	0.500562	6.43567	22.9841	172
ENSG00000002919:E8.1_48113399-E9.1	0.00684699	0.129763	20.132	0.499132	0.452392	0	173
ENSG00000002933:E1.4-E2.2	0.261899	2.72247	7.53914	0.49937	25.9327	20.1746	174
ENSG00000002933:E1.5-I2.2	0.216367	2.07056	7.51882	0.514516	20.5521	17.3016	175
ENSG00000002933:E6.3-E7.1	0.428981	4.35808	5.87426	0.512257	78.36	23.4444	176
ENSG00000002933:E7.1-E8.1	0.463678	4.64472	5.50351	0.505321	106.425	23.8413	177
ENSG00000003056:E3.4-E4.1	0.429181	4.33066	5.85454	0.498648	30.7719	24.8571	178
ENSG00000003056:E4.3-E5.2	0.406808	4.12605	6.06209	0.501399	29.2596	24.8571	179
ENSG00000003056:E7.2_8940968-E7.4	0.00489504	0.112244	23.9446	0.489876	0.204173	0	180
ENSG00000003096:E2.2-E3.1	0.00488779	0.11145	24.2721	0.495046	0.115989	0	181
ENSG00000003096:E2.2-E7.2	0.00648899	0.131581	19.8324	0.493173	1.03165	2.55556	182
ENSG00000003096:E3.2-E7.2	0.0046752	0.117414	24.6473	0.494608	0.24283	0.15873	183
ENSG00000003137:E1.2-E2.2	0.00888803	0.14561	17.6045	0.516199	1.81435	3.61905	184
ENSG00000003147:E14.3-E15.1	0.0883168	0.949095	9.89854	0.498215	5.34239	15.381	185
ENSG00000003147:E14.3-E15.2	0.00859503	0.157376	16.7096	0.500932	1.15589	2.87302	186
ENSG00000003147:E16.2-E19.1	0.146254	1.49054	8.96869	0.496637	6.83238	17.5556	187
ENSG00000003147:E21.5-E31.1	0.159403	1.70857	8.79174	0.489319	7.55158	18.2222	188
ENSG00000003147:E32.2-E34.1	0.185315	1.95318	8.57646	0.491047	9.14032	19.3333	189
ENSG00000003147:E9.5-E14.1	0.0252485	0.337244	13.1591	0.491813	2.61621	8.57143	190
ENSG00000003147:E9.5-E14.2	0.00587738	0.129279	21.3186	0.499769	0.576848	0.396825	191
ENSG00000003147:I21.1_8208694-E31.1	0.00457983	0.104807	25.1765	0.498023	0.000271009	0	192
ENSG00000003147:I21.1_8212176-E31.1	0.00410218	0.106795	24.8912	0.508538	0.0258887	0	193
ENSG00000003147:I21.1_8214407-E31.1	0.00481938	0.109318	25.2609	0.491811	0.0163287	0.015873	194
ENSG00000003249:E1.2-E5.1	0.00471304	0.115051	23.2897	0.51002	0.319012	0.746032	195
ENSG00000003249:E2.1-E5.1	0.00951067	0.163989	17.3805	0.508542	1.67126	6	196
ENSG00000003249:E6.2-E7.2	0.0293613	0.374331	12.3579	0.485407	4.65949	12.0317	197
ENSG00000003393:E16.5-E22.1	0.0200129	0.26409	13.1142	0.496858	1.6886	3.12698	198
ENSG00000003393:E23.1-E26.1	0.0368718	0.488827	12.1765	0.497562	2.6871	8.44444	199
ENSG00000003393:E36.1-E38.1	0.0241968	0.339496	13.5864	0.495677	2.17677	4.85714	200
ENSG00000003393:E36.1_201746628-E38.1	0.00553389	0.119555	22.3186	0.489856	0.231769	0.301587	201
ENSG00000003393:E55.1-E58.1	0.00568872	0.117738	23.4501	0.494814	0.215849	0.444444	202
ENSG00000003393:E55.1-E62.1	0.0723554	0.853662	10.3797	0.509377	3.63944	12.4286	203
ENSG00000003393:E58.1-E62.1	0.00611245	0.118591	20.2608	0.48864	0.326617	0.666667	204
ENSG00000003393:E62.5-E64.1	0.0729781	0.701716	9.25253	0.493186	3.73564	11.9365	205
ENSG00000003393:E62.5-E64.1_201715836	0.00562136	0.13143	20.209	0.514123	0.674888	0.873016	206
ENSG00000003393:E70.1-E71.1	0.142162	1.47831	8.95985	0.507825	6.32661	19.4127	207
ENSG00000003393:E70.1-E71.1_201704583	0.00586948	0.117572	21.2955	0.502647	0.572112	0.857143	208
ENSG00000003400:E10.1-E11.1	0.0575161	0.61843	10.3789	0.491616	3.4791	8.1746	209
ENSG00000003400:E5.1-E6.1	0.00621395	0.122405	20.9499	0.491531	0.389102	0.047619	210
ENSG00000003400:E5.1-E7.1	0.0104107	0.183395	15.9559	0.498753	1.49119	2.93651	211
ENSG00000003400:E5.1-E7.1_201203733	0.00576445	0.121035	22.691	0.511338	0.401652	0.142857	212
ENSG00000003400:E7.1-E8.1	0.00899462	0.158476	16.4418	0.481947	0.919109	1.57143	213
ENSG00000003400:E8.1-E9.1	0.00937181	0.159947	16.2681	0.491892	1.38179	3.11111	214
ENSG00000003400:E9.2-E10.1	0.0174867	0.261394	13.799	0.488629	2.00306	4.07937	215
ENSG00000003402:E1.6-E7.5	0.286502	2.93704	7.23252	0.505596	13.9338	23.5556	216
ENSG00000003402:E10.1-E10.3	0.0417266	0.508205	11.1966	0.501162	4.27354	7.50794	217
ENSG00000003402:E10.1-E11.2	0.427693	4.31489	5.75475	0.495816	37.6957	24.9683	218
ENSG00000003402:E10.5_201138964-E11.2	0.0175906	0.244068	14.5454	0.506888	2.67989	4.34921	219
ENSG00000003402:E11.2-E12.1	0.163743	1.57809	7.8389	0.508028	10.5629	19.6984	220
ENSG00000003402:E11.2-E14.1	0.358449	3.60612	6.52746	0.499685	26.9665	24.4444	221
ENSG00000003402:E16.1-E18.1	0.349809	3.72957	6.87423	0.499644	23.1267	24.4921	222
ENSG00000003402:E18.2-E19.1	0.170477	1.70593	8.51106	0.486639	9.38212	16.8254	223
ENSG00000003402:E18.2-E20.1	0.331854	3.36433	6.82095	0.499611	17.8489	24.2063	224
ENSG00000003402:E19.2-I19.1	0.133421	1.2015	8.14181	0.48871	17.3936	19.619	225
ENSG00000003402:E2.1-I2.1	0.00353498	0.107239	25.5811	0.488988	0.144027	0.190476	226
ENSG00000003402:E3.1-I3.1	0.00380538	0.106656	25.0633	0.511485	0.177252	0.0793651	227
ENSG00000003402:E4.3-E5.1	0.0105582	0.182141	16.0689	0.506885	1.46387	1.85714	228
ENSG00000003402:E4.3-E7.5	0.162138	1.71919	8.84868	0.509057	8.26584	14.9048	229
ENSG00000003402:E4.3-I4.1	0.00724899	0.127376	19.416	0.494064	2.48257	5.34921	230
ENSG00000003402:E7.9-E9.4	0.402893	4.10856	6.11137	0.491779	30.5617	24.7937	231
ENSG00000003402:I1.1-E2.1	0.00447297	0.111933	25.3846	0.506852	0.206237	0.269841	232
ENSG00000003402:I19.1-E20.1	0.092566	0.909307	8.87987	0.500398	14.0413	18.1587	233
ENSG00000003402:I3.1-E4.1	0.00449892	0.110656	23.3384	0.507758	0.312458	0.52381	234
ENSG00000003402:I4.1-E5.1	0.00631472	0.132684	20.0868	0.500437	1.82137	3.33333	235
ENSG00000003436:E2.6-E4.1	0.0623171	0.645918	10.1517	0.499003	6.06562	11.619	236
ENSG00000003436:E2.6-E7.1	0.119546	1.1821	8.9543	0.492752	10.1135	13.873	237
ENSG00000003436:E4.1-E7.1	0.0155373	0.232457	14.1022	0.507949	3.14156	5.42857	238
ENSG00000003436:E6.4-E7.1	0.0206029	0.253802	13.0554	0.50203	3.89589	6.22222	239
ENSG00000003436:E8.5-E9.1	0.2672	2.78953	7.5324	0.509489	22.1309	17.9841	240
ENSG00000003436:E9.1-I10.2	0.277121	2.78176	7.36622	0.513904	23.0451	18.254	241
ENSG00000003509:E10.2-E11.1	0.14389	1.54526	9.10999	0.502198	5.38429	18.8571	242
ENSG00000003509:E10.2-E11.2	0.010086	0.166623	17.263	0.500978	0.648321	0.269841	243
ENSG00000003509:E11.4-E12.1	0.0163629	0.229894	15.4389	0.504571	1.66124	2.20635	244
ENSG00000003509:E3.1-E4.1	0.136502	1.43591	9.05172	0.494827	4.91389	18.8889	245
ENSG00000003509:E5.1-E6.1	0.00610512	0.142164	19.1247	0.491612	0.545611	0.31746	246
ENSG00000003509:E5.2-E6.1	0.109817	1.189	9.35339	0.505075	4.31164	17.0952	247
ENSG00000003509:E6.2-E6.8	0.0064993	0.130391	20.7287	0.509708	0.377359	0.253968	248
ENSG00000003509:E6.2-E7.1	0.0122113	0.177603	15.9581	0.495309	0.970999	0.730159	249
ENSG00000003509:E6.4-E6.8	0.0494205	0.548865	10.172	0.496899	2.75787	8.39683	250
ENSG00000003509:E6.4-E7.1	0.005377	0.120902	23.3984	0.496958	0.399095	0.206349	251
ENSG00000003509:E6.8-E7.1	0.143517	1.4755	9.09982	0.49296	5.22274	19.1111	252
ENSG00000003756:E1.6-E3.2	0.277574	2.85904	7.5343	0.504953	14.0175	23.4921	253
ENSG00000003756:E1.7-E3.2	0.00926738	0.157675	17.7993	0.497125	0.693236	0.0634921	254
ENSG00000003756:E15.1-E16.1	0.447802	4.54423	5.64857	0.50299	42.9585	24.8095	255
ENSG00000003756:E15.1-E16.1_50108241	0.00502005	0.108508	23.2228	0.503468	0.930658	3.31746	256
ENSG00000003756:E17.1-E18.1	0.405546	4.23335	6.05458	0.495182	33.8491	24.7778	257
ENSG00000003756:E18.1-E19.1	0.418409	4.1886	5.88934	0.502776	32.2432	24.7778	258
ENSG00000003756:E19.2-E21.4	0.410375	4.20261	6.00881	0.495011	34.3631	24.7778	259
ENSG00000003756:E2.1-E3.2	0.00850021	0.155132	18.8358	0.492117	0.624261	0.015873	260
ENSG00000003756:E20.1-I20.1	0.0176202	0.249874	13.599	0.494193	4.64813	13.6032	261
ENSG00000003756:E24.2-E26.1	0.536313	5.46044	4.59169	0.490061	79.5585	24.9524	262
ENSG00000003756:E7.3-E7.7	0.144813	1.52773	8.95988	0.512829	5.49325	19.746	263
ENSG00000003756:E7.3-E8.3	0.147694	1.44953	8.58661	0.512567	5.75061	15.8413	264
ENSG00000003756:E7.7-E8.3	0.177913	1.81419	8.62723	0.497017	6.66496	22.2698	265
ENSG00000003756:E7.8-I7.1	0.0863044	0.780892	8.77347	0.497781	10.4991	18.7937	266
ENSG00000003756:E8.4-E9.1	0.364876	3.68068	6.60476	0.507276	23.4248	24.6032	267
ENSG00000003756:E9.1-E10.3	0.359195	3.61105	6.47945	0.506343	26.6695	24.6032	268
ENSG00000003756:I20.1-E21.1	0.024842	0.29696	11.9219	0.499844	6.15795	16.3492	269
ENSG00000003756:I7.1-E8.1	0.164326	1.59666	8.39477	0.484649	17.9781	20.6349	270
ENSG00000003989:E1.3-E2.1	0.00673298	0.129795	19.6121	0.503449	0.757565	1.30159	271
ENSG00000003989:E1.3-E4.1	0.00646373	0.126472	19.2003	0.498944	0.686759	1.28571	272
ENSG00000003989:E2.1-E4.1	0.0070673	0.139355	19.5226	0.488712	1.21947	2.31746	273
ENSG00000003989:E7.1-E8.1	0.0195719	0.26139	13.5688	0.505951	4.17254	8.85714	274
ENSG00000003989:E8.1-E9.1	0.0162864	0.21376	14.4686	0.497297	2.94201	7.28571	275
ENSG00000003989:E9.1-E11.1	0.0117227	0.187721	15.1207	0.502879	2.26031	5.69841	276
ENSG00000003989:I7.1_17551174-E8.1	0.00355812	0.103155	26.2574	0.50476	1e-05	0	277
ENSG00000004059:E1.5-E2.2	0.516175	5.11369	4.74763	0.498346	57.1627	24.9683	278
ENSG00000004139:E10.4-E10.6	0.0400548	0.494992	11.1774	0.494166	2.68655	10.9206	279
ENSG00000004139:E11.2-I11.3	0.109053	1.14064	9.22694	0.501055	4.74047	18.3016	280
ENSG00000004139:E11.2_28396019-E11.4	0.0059075	0.1182	20.8681	0.506476	0.387276	0	281
ENSG00000004139:E7.2-E10.3	0.0258383	0.312998	12.9479	0.508022	2.00852	6.74603	282
ENSG00000004139:E8.1-E10.3	0.00760659	0.138869	19.7015	0.495361	0.517959	0.111111	283
ENSG00000004139:I7.1-E8.1	0.00400466	0.106446	24.4026	0.495041	0.0826225	0.0793651	284
ENSG00000004142:E9.1-E10.1	0.464036	4.63859	5.51054	0.497413	42.9615	24.8413	285
ENSG00000004399:E1.1-E2.1	0.105359	1.05879	8.83629	0.507154	5.43727	14	286
ENSG00000004399:E1.1-E2.1_129589464	0.00424404	0.107152	23.53	0.490379	0.043708	0	287
ENSG00000004399:E13.1-E14.2	0.165848	1.7083	8.88812	0.495758	7.91404	18.0476	288
ENSG00000004399:E18.2-E19.1	0.290769	3.00098	7.27254	0.507207	16.2179	22.4444	289
ENSG00000004399:E22.1-E23.1_129566029	0.00502642	0.108349	24.0351	0.497843	0.112778	0	290
ENSG00000004399:E22.1-E23.2	0.300146	3.02671	7.08163	0.512785	17.4694	22.6349	291
ENSG00000004399:E23.3-E24.1	0.267608	2.8698	7.87589	0.497221	14.2122	22.0317	292
ENSG00000004399:E23.3_129565898-E24.1	0.00781701	0.154239	18.2233	0.495234	1.91465	3.03175	293
ENSG00000004399:E28.1-E30.2	0.331	3.37961	6.82716	0.50545	21.5679	23.2381	294
ENSG00000004399:E35.2-E36.1	0.382315	3.86811	6.169	0.499957	29.4808	24.1746	295
ENSG00000004399:E4.1-E5.1	0.145114	1.50751	8.81635	0.496207	6.74972	16.8413	296
ENSG00000004455:E10.2-E13.1	0.305018	3.08782	7.20134	0.501298	14.5862	24.3175	297
ENSG00000004455:E11.2-I11.1	0.0460365	0.476433	10.6621	0.509161	5.11488	15.0794	298
ENSG00000004455:E12.1-I12.1	0.111997	1.13127	8.72293	0.503092	6.62287	18.873	299
ENSG00000004455:E3.10-E5.1	0.418435	4.20249	5.85044	0.505769	35.048	24.8413	300
ENSG00000004455:E4.2-E5.1	0.23133	2.27372	8.04039	0.511665	8.60385	23.127	301
ENSG00000004455:E5.1-E6.1	0.510547	5.15027	4.97085	0.49042	56.6345	24.8889	302
ENSG00000004455:E6.3-E7.1	0.485525	4.83779	5.23012	0.493353	50.4142	24.8889	303
ENSG00000004455:E7.1-E9.1	0.521453	5.19719	4.86833	0.507329	54.5492	24.8889	304
ENSG00000004455:I11.1-E12.1	0.0989721	1.04386	9.51647	0.502949	10.891	21.127	305
ENSG00000004468:E5.2-E7.1	0.00793242	0.147697	18.9426	0.507955	1.82243	2.84127	306
ENSG00000004478:E1.3-E4.1	0.319836	3.34152	7.00673	0.490278	21.3076	24.619	307
ENSG00000004478:E12.1-I12.1_2804242	0.00367891	0.11175	25.4195	0.488607	0.162348	0.428571	308
ENSG00000004487:E19.1-E20.1	0.392716	3.96621	5.99051	0.505438	25.562	24.6984	309
ENSG00000004487:E2.1-E3.1	0.146337	1.48737	8.73852	0.483953	5.25772	19.2063	310
ENSG00000004487:E2.1-E4.1	0.0865896	0.912967	9.54272	0.502722	3.71664	15.6984	311
ENSG00000004487:E20.1-E21.1	0.423393	4.14766	5.66781	0.497409	30.973	24.7302	312
ENSG00000004487:E3.1-E4.1	0.130329	1.31932	9.0689	0.503156	4.90754	18.1111	313
ENSG00000004487:E8.1-E9.1	0.321507	3.26863	6.75218	0.498207	16.7901	24.4603	314
ENSG00000004487:E8.1-E9.1_23059076	0.00464877	0.110724	24.0243	0.505764	0.12763	0.301587	315
ENSG00000004534:E13.1-E14.1	0.163787	1.64826	8.54902	0.499619	7.05461	17.3968	316
ENSG00000004534:E18.4-E20.1	0.449304	4.44796	5.60253	0.504153	46.4086	24.7619	317
ENSG00000004534:E22.1-E22.2_50061883	0.00462143	0.109092	23.5804	0.499217	0.399704	1.07937	318
ENSG00000004534:E22.1-E22.3	0.285164	3.02893	7.6533	0.512765	13.1313	24.4762	319
ENSG00000004534:E22.1-E22.3_50061983	0.00457937	0.110566	25.8188	0.501105	0.492671	1.53968	320
ENSG00000004534:E22.2_50061748-E22.3	0.00941748	0.156194	18.5946	0.495402	2.8272	8.30159	321
ENSG00000004534:E25.3-E26.1	0.554985	5.45535	4.33705	0.493318	93.8265	24.9048	322
ENSG00000004534:E26.1-E27.1	0.553189	5.41606	4.54756	0.491744	94.4896	24.8571	323
ENSG00000004534:E27.1-E29.2	0.516287	5.12782	4.80601	0.498066	75.0764	24.8254	324
ENSG00000004534:E3.1-E4.1	0.0171213	0.238117	13.7131	0.492395	2.04092	4.09524	325
ENSG00000004534:E3.1-E4.4	0.29801	3.07695	7.31143	0.503046	15.1526	23.4603	326
ENSG00000004534:E4.1-E34.1_50093722	0.00395361	0.106771	24.6552	0.48991	0.122699	0.285714	327
ENSG00000004534:E4.5-E5.1	0.365164	3.71683	6.5599	0.494135	25.3251	24.2222	328
ENSG00000004534:E5.1-E6.1	0.387153	3.88586	6.21723	0.498415	31.0205	24.1905	329
ENSG00000004534:E6.2-E14.1	0.253106	2.61813	7.54206	0.50925	13.7101	21.254	330
ENSG00000004534:E6.2-E8.1	0.331168	3.47432	6.90375	0.504217	19.1637	23.6825	331
ENSG00000004534:E8.2-E14.1	0.312747	3.26794	7.20944	0.492885	18.6675	24.1587	332
ENSG00000004534:I31.1_50089415-E3.2	0.00427476	0.105828	23.7668	0.49976	0.0127817	0	333
ENSG00000004534:I31.1_50089433-E3.2	0.00474957	0.106794	25.1869	0.493845	0.0127635	0.015873	334
ENSG00000004660:E10.1-E11.1	0.00596039	0.125333	20.9584	0.493813	0.344659	0.333333	335
ENSG00000004660:E9.1-E11.1	0.016861	0.237695	13.8101	0.501935	2.51021	6.53968	336
ENSG00000004700:E1.11-E2.1	0.0531371	0.589584	10.089	0.504368	3.09443	9.49206	337
ENSG00000004700:E1.11-E2.1_21499611	0.00461589	0.108366	24.8437	0.505727	0.0222519	0	338
ENSG00000004700:E1.7-E1.10	0.00571311	0.127502	19.9171	0.502758	0.447128	0	339
ENSG00000004700:E1.7-E1.11	0.00688882	0.134795	18.7702	0.491366	0.501668	0	340
ENSG00000004700:E1.8-E1.11	0.0103665	0.176733	17.0213	0.501454	1.01414	0.428571	341
ENSG00000004766:E11.1-E12.2	0.089197	0.959471	10.057	0.493535	3.92578	15.5873	342
ENSG00000004766:E11.1-I11.1_93275394	0.00382898	0.109236	24.2621	0.503597	0.0812676	0	343
ENSG00000004766:E14.2-E16.1	0.0480742	0.53539	11.0803	0.503154	2.56399	8.4127	344
ENSG00000004766:E2.1-E4.1	0.0253418	0.324663	12.8218	0.496356	2.0866	5.22222	345
ENSG00000004766:E21.1-E22.1	0.00805282	0.143891	18.7432	0.500673	0.553029	0	346
ENSG00000004766:E21.1-E23.2	0.113014	1.17332	8.71899	0.483566	4.45198	18.746	347
ENSG00000004766:E22.3-E23.2	0.00457566	0.114677	23.4188	0.507146	0.211561	0	348
ENSG00000004766:E28.2-E29.1	0.189441	1.93002	8.32315	0.488271	6.79325	22.4603	349
ENSG00000004766:E28.2-E29.2	0.00662798	0.134865	20.3575	0.515666	0.424748	0.047619	350
ENSG00000004766:E30.1-E31.1	0.179634	1.78615	7.94662	0.500833	6.36942	22.3333	351
ENSG00000004766:E31.2-E32.1	0.223642	2.32153	7.9161	0.511374	9.08552	23.7619	352
ENSG00000004766:E4.1-E5.1	0.0272511	0.376263	12.4234	0.493195	2.29527	6.34921	353
ENSG00000004766:E8.6-E9.2	0.0514367	0.577368	10.7852	0.502265	2.88215	10.2857	354
ENSG00000004766:E8.6-E9.2_93259553	0.00398839	0.105786	25.5916	0.497143	0.00568013	0	355
ENSG00000004766:E9.4-E10.2	0.0407512	0.447387	11.5806	0.496625	2.46362	8.01587	356
ENSG00000004766:I31.1_93357497-E32.1	0.00496525	0.103725	25.4173	0.494029	0.00955369	0	357
ENSG00000004766:I9.1_93261813-E10.2	0.00487684	0.116611	23.1636	0.502089	0.245419	0.047619	358
ENSG00000004777:E20.1-E21.1	0.043313	0.500272	10.9861	0.489473	4.55309	14.3651	359
ENSG00000004777:E20.1-E22.3	0.00676789	0.126189	20.7381	0.497374	1.17116	4.42857	360
ENSG00000004777:E27.1-E28.1	0.0483911	0.539047	10.6331	0.49234	4.6974	13.1111	361
ENSG00000004777:E27.1-I27.1	0.00489184	0.127359	22.7762	0.506323	2.12156	8.14286	362
ENSG00000004777:I21.1_35784706-E22.3	0.00873491	0.149022	17.6182	0.517595	1.40523	4.30159	363
ENSG00000004777:I27.1-E28.1	0.00607279	0.134822	21.3827	0.50616	1.77549	7.2381	364
ENSG00000004838:E1.6-E2.2	0.00536724	0.131763	21.9527	0.507618	2.95725	1.90476	365
ENSG00000004838:E2.2-E4.2	0.00716404	0.128519	18.7405	0.502599	3.25003	2.15873	366
ENSG00000004846:E10.2-E10.5	0.00395396	0.104263	24.5992	0.502392	0.00268353	0	367
ENSG00000004846:E10.4_20647444-E10.5	0.0041421	0.10353	23.2932	0.511335	0.0187809	0	368
ENSG00000004846:E10.5-E11.1	0.00514351	0.113307	24.0893	0.497627	0.162958	0.0634921	369
ENSG00000004846:E11.1-E12.1	0.00507752	0.112313	23.9442	0.496549	0.153449	0.031746	370
ENSG00000004846:E12.1-E13.1	0.00458611	0.112791	24.6571	0.500748	0.220812	0.111111	371
ENSG00000004846:E15.1-E16.1	0.00494286	0.105919	23.0533	0.50065	0.0848963	0.015873	372
ENSG00000004846:E15.1-E22.1	0.0047027	0.113501	24.6819	0.509294	0.0905346	0.015873	373
ENSG00000004846:E16.1-I16.1	0.00327396	0.108095	26.0533	0.492158	0.00496487	0	374
ENSG00000004846:E17.1-I17.1	0.00306001	0.106945	24.8927	0.506744	0.0123613	0	375
ENSG00000004846:E18.1-I18.1	0.00409873	0.105457	25.3353	0.507091	0.0305951	0.031746	376
ENSG00000004846:E19.1-I19.1	0.00425468	0.107576	26.1613	0.50063	0.0312525	0.015873	377
ENSG00000004846:E20.1-I20.1	0.00446342	0.108814	25.3428	0.493692	0.00908697	0	378
ENSG00000004846:E22.1-E26.2	0.00516381	0.112058	24.7343	0.505348	0.0817569	0.031746	379
ENSG00000004846:E22.1_20681637-E26.2	0.00464565	0.106798	26.2576	0.504926	0.000894819	0	380
ENSG00000004846:E33.3-E34.1	0.0043907	0.110144	25.0807	0.509498	0.101244	0.0634921	381
ENSG00000004846:E34.1-E35.1	0.00479732	0.108264	24.2761	0.497962	0.0826937	0	382
ENSG00000004846:E35.1-E38.1	0.0045706	0.108634	25.1206	0.499439	0.0824458	0.047619	383
ENSG00000004846:E38.2-E40.1	0.00399093	0.109929	25.0942	0.512637	0.153509	0.047619	384
ENSG00000004846:E38.2-E40.1_20727044	0.003881	0.104034	26.5428	0.503346	0.0115632	0	385
ENSG00000004846:E41.1-E43.1	0.00396376	0.109751	25.4873	0.496267	0.093654	0.015873	386
ENSG00000004846:E41.1-I42.1_20738922	0.00409008	0.106196	26.1975	0.496742	0.0129746	0	387
ENSG00000004846:E43.1-E46.1	0.00565433	0.113839	24.2816	0.511311	0.154138	0.047619	388
ENSG00000004846:E8.1-E9.1	0.00398713	0.110433	25.7121	0.493551	0.000515946	0	389
ENSG00000004846:E8.1-I8.1	0.00406929	0.107116	25.2565	0.496082	1e-05	0	390
ENSG00000004846:E9.1-E10.5	0.00380855	0.102328	24.5511	0.498833	0.00432272	0	391
ENSG00000004846:I16.1-E17.1	0.00483213	0.11132	24.1925	0.503451	0.00710918	0	392
ENSG00000004846:I17.1-E18.1	0.00439202	0.108746	24.7727	0.504713	0.0143367	0	393
ENSG00000004846:I18.1-E19.1	0.00428375	0.109936	24.3275	0.492965	0.0340727	0.031746	394
ENSG00000004846:I19.1-E20.1	0.004168	0.105661	25.5845	0.496648	0.0251802	0	395
ENSG00000004846:I20.1-E21.1	0.00430213	0.105483	25.2586	0.494464	0.0149365	0.031746	396
ENSG00000004846:I8.1-E9.1	0.00413217	0.104397	26.1458	0.499537	1e-05	0	397
ENSG00000004864:E12.1-E13.2	0.0988353	1.05263	9.85942	0.493757	4.94385	12.2857	398
ENSG00000004864:E13.2-E14.2	0.134041	1.39366	8.9046	0.512298	5.52919	16.5873	399
ENSG00000004864:E17.1-E20.1	0.127571	1.30016	8.83982	0.500005	5.92128	14.8571	400
ENSG00000004864:E3.3-E6.1	0.0424057	0.477799	11.1064	0.505146	2.71646	6.07937	401
ENSG00000004864:E6.1-E7.1	0.0764646	0.818548	9.4954	0.500781	3.83822	10.4762	402
ENSG00000004864:E7.1-E8.1	0.0547932	0.63501	10.7339	0.506669	3.82505	9.30159	403
ENSG00000004864:E8.1-E9.1	0.115129	1.20621	9.50607	0.501391	5.14182	13.6032	404
ENSG00000004866:E1.8-E9.1	0.145054	1.52447	8.85038	0.504802	5.64638	16.6508	405
ENSG00000004866:E13.2-E14.1	0.10543	1.05397	8.99827	0.503074	4.23357	14.3968	406
ENSG00000004866:E13.2-E15.1	0.0575621	0.603251	10.0398	0.505985	4.0053	10.4762	407
ENSG00000004866:E14.1-E15.1	0.119176	1.25584	9.49465	0.500662	4.88129	15.6508	408
ENSG00000004866:E15.1-E16.1	0.241744	2.52063	7.81865	0.491349	11.2105	24.0794	409
ENSG00000004866:E15.1_117136218-E16.1	0.00416982	0.106779	24.8293	0.497462	0.0504175	0.0793651	410
ENSG00000004866:E21.1-E23.1	0.266923	2.83356	7.82729	0.506693	11.3155	24.0635	411
ENSG00000004866:E29.2-E30.2	0.282825	2.70082	7.22818	0.51075	11.461	24.0952	412
ENSG00000004866:E3.2-E9.1	0.00739426	0.138152	19.0895	0.487662	0.616924	0.0634921	413
ENSG00000004866:E30.3-E31.1	0.294222	2.99419	7.39363	0.506347	13.4494	24.2698	414
ENSG00000004866:E31.2-E32.1	0.0247106	0.313277	12.5634	0.497524	2.74737	6.8254	415
ENSG00000004866:E31.2-E33.1	0.29411	3.03001	7.63204	0.505609	12.7343	24	416
ENSG00000004866:E4.6-E9.1	0.00524106	0.119105	21.408	0.496093	0.438713	1.47619	417
ENSG00000004866:E8.2-E9.1	0.0110708	0.159278	16.7317	0.508634	0.814932	0.888889	418
ENSG00000004897:E1.8-E3.1	0.058363	0.628338	10.1616	0.485456	3.36052	11.9841	419
ENSG00000004897:E10.4-E11.1	0.00626495	0.128452	19.7923	0.518375	0.461546	0.015873	420
ENSG00000004897:E10.4-E11.2	0.154296	1.62484	8.63978	0.508306	6.65103	21.0794	421
ENSG00000004897:E13.3-E14.1	0.0742272	0.802462	9.90309	0.494406	3.66262	12.1429	422
ENSG00000004897:E13.3-E14.2	0.0998162	1.00107	9.23733	0.48745	4.04521	13.9365	423
ENSG00000004897:E2.1-E3.1	0.00531986	0.117576	21.3964	0.50401	0.348232	0.111111	424
ENSG00000004897:E20.2-E21.2	0.204363	2.16766	8.21665	0.496094	7.82983	23.2857	425
ENSG00000004897:E20.2-E21.4	0.00729812	0.15099	18.475	0.515299	0.641342	0.031746	426
ENSG00000004897:E3.2-E4.1	0.0833817	0.874936	9.62549	0.491651	4.10935	14.1111	427
ENSG00000004897:E4.2-E5.1	0.110111	1.2112	9.48741	0.511009	5.1519	16.9683	428
ENSG00000004897:E5.2-E6.1	0.124217	1.31287	9.26502	0.501321	5.13869	17.4762	429
ENSG00000004897:E7.2-E8.1	0.0590199	0.644363	10.2053	0.508366	3.3244	11.5079	430
ENSG00000004897:E8.4-E10.2	0.0976699	1.02331	9.84517	0.502317	4.27556	15.2222	431
ENSG00000004961:E1.3-E2.1	0.00478026	0.120902	22.3674	0.490185	0.25087	0	432
ENSG00000004961:E1.4-E2.1	0.00540584	0.132075	21.1633	0.509128	0.494586	0.0952381	433
ENSG00000004961:E1.5-E2.1	0.147264	1.50953	8.58701	0.503662	5.35098	19.4921	434
ENSG00000004975:E4.3-E4.6	0.0718794	0.80034	10.0102	0.499625	3.55469	11.5556	435
ENSG00000004975:E4.4-E4.6	0.172984	1.79959	8.71164	0.495451	6.64066	21.0952	436
ENSG00000004975:E4.6-E4.8	0.238611	2.49605	7.97522	0.499798	9.5818	23.3175	437
ENSG00000004975:E6.4-E7.2	0.28449	2.84193	7.32649	0.484482	12.522	23.8889	438
ENSG00000004975:E6.4-E7.3	0.00681301	0.120488	21.2494	0.506637	0.235749	0	439
ENSG00000004975:E8.5-E9.1	0.227033	2.34498	7.8851	0.502106	9.07742	23.4762	440
ENSG00000005001:E1.3-E3.2	0.00660837	0.126786	20.9122	0.494897	1.91124	4.1746	441
ENSG00000005001:E2.2-E3.2	0.00466431	0.115128	22.5275	0.498121	0.155679	0.269841	442
ENSG00000005001:E4.2-E4.6	0.00693355	0.132996	19.3315	0.494658	2.83029	5.74603	443
ENSG00000005001:E4.9-E7.1	0.0107441	0.159257	17.8626	0.489518	5.85581	8.44444	444
ENSG00000005007:E1.2-E3.1	0.0349211	0.449597	11.5745	0.498198	2.54221	7.71429	445
ENSG00000005007:E10.3-E12.1	0.273834	2.82885	7.40105	0.500138	11.7062	24.1429	446
ENSG00000005007:E11.1-E12.1	0.00986896	0.17805	16.5297	0.500999	0.886677	0.285714	447
ENSG00000005007:E13.2-E14.1	0.285516	2.89473	7.30732	0.508897	12.1793	24.2063	448
ENSG00000005007:E13.3-E14.1	0.0392868	0.489253	10.7403	0.49789	2.54047	7.80952	449
ENSG00000005007:E18.1-E19.1	0.275519	2.72466	6.92599	0.493318	11.7843	24.1746	450
ENSG00000005007:E4.1-E9.1	0.267401	2.80093	7.48706	0.501467	11.9839	24.1905	451
ENSG00000005020:E29.1-E33.1	0.13028	1.31211	8.76694	0.508435	6.38149	15.4286	452
ENSG00000005020:E29.1-E33.1_26690359	0.00370986	0.108773	24.4752	0.501958	0.198089	0.555556	453
ENSG00000005020:E34.1-E35.1	0.155572	1.70418	9.18479	0.496217	7.92383	17.3333	454
ENSG00000005020:E34.1-I34.1_26682829	0.00378479	0.11247	24.7161	0.504904	0.140493	0.031746	455
ENSG00000005020:E35.1-E36.1	0.106271	1.11705	9.3918	0.498344	5.35466	14.6349	456
ENSG00000005020:E9.3-E13.1	0.0959744	0.924469	9.04402	0.506663	4.86609	13.6984	457
ENSG00000005022:E1.3-E3.1	0.558866	5.43933	4.40989	0.50358	103.046	24.9524	458
ENSG00000005059:E1.3-E8.1	0.0194426	0.271059	13.4908	0.512474	2.23427	6.09524	459
ENSG00000005059:E10.1-E12.1	0.135946	1.36609	8.82875	0.49331	6.37403	16.7619	460
ENSG00000005059:E12.1-E13.1	0.143787	1.43821	8.68575	0.51698	6.33641	16.5397	461
ENSG00000005059:E13.1-E14.1	0.142198	1.40963	8.51066	0.50315	6.2054	16.9524	462
ENSG00000005059:E13.1-E14.1_109685267	0.00434451	0.107631	24.1637	0.489435	0.0670651	0.031746	463
ENSG00000005059:E9.2-E10.1	0.10082	1.09437	9.43267	0.487186	5.40218	14.873	464
ENSG00000005075:E3.1-E4.1	0.560609	5.66309	4.36265	0.508651	88.8749	25	465
ENSG00000005100:E1.4-E2.1	0.0104266	0.184554	16.5847	0.502756	1.08093	0.52381	466
ENSG00000005100:E1.4-E3.1	0.00651356	0.129461	19.5858	0.503582	0.393591	0.015873	467
ENSG00000005100:E2.1-E3.1	0.0205953	0.275785	14.1228	0.497461	1.65681	2.19048	468
ENSG00000005100:E3.1-E4.2	0.0161813	0.248163	14.197	0.50034	1.55533	2.55556	469
ENSG00000005100:E4.2-E5.1	0.0296733	0.355678	12.6517	0.502267	2.11972	5.11111	470
ENSG00000005102:E3.5-E5.1	0.00757932	0.143622	18.6416	0.493476	2.48178	5.11111	471
ENSG00000005102:E5.1-E6.1	0.00840937	0.146586	19.8359	0.49421	2.52924	5	472
ENSG00000005102:E5.1_43643515-E6.1	0.00370683	0.108599	25.8634	0.510256	0.117244	0.142857	473
ENSG00000005108:E48.1-E49.1	0.00603928	0.130424	21.5923	0.500242	0.577177	1.07937	474
ENSG00000005156:E1.6-E4.1	0.00448072	0.115017	23.3215	0.496675	0.14149	0	475
ENSG00000005156:E1.7-E4.1	0.0311386	0.396584	11.6188	0.499147	2.33588	6.52381	476
ENSG00000005156:E16.1-E17.1	0.154098	1.55034	8.38171	0.510101	5.37114	20.6349	477
ENSG00000005156:E2.1-I2.1	0.0050381	0.10658	23.9982	0.49457	0.0033824	0	478
ENSG00000005156:E20.1-E21.2	0.00529996	0.12427	20.1207	0.504354	0.403486	0.380952	479
ENSG00000005156:E20.1-E22.1	0.211363	2.0729	8.11951	0.486881	7.17129	22.8095	480
ENSG00000005156:E3.1-E4.1	0.00477338	0.113972	22.3235	0.498097	0.232002	0.047619	481
ENSG00000005156:E4.3-E5.2	0.0629418	0.709384	9.73185	0.48756	3.15468	11.5238	482
ENSG00000005175:E12.1-E13.1	0.13866	1.38566	8.82258	0.49945	4.71663	19.7937	483
ENSG00000005175:E12.1-E14.1	0.00710748	0.135552	20.5074	0.495582	0.432107	0.031746	484
ENSG00000005175:E13.1-E14.1	0.140069	1.47069	9.02924	0.501393	4.90201	20.7143	485
ENSG00000005175:E3.1-E4.1	0.00928057	0.161961	19.0046	0.503307	0.732915	0.333333	486
ENSG00000005175:E3.1-E5.1	0.119356	1.2339	9.02848	0.494435	4.55355	18.6032	487
ENSG00000005175:E3.1-I3.1_47700769	0.00414203	0.107881	25.7098	0.496189	0.00742778	0	488
ENSG00000005187:E11.2-E12.1	0.00538868	0.119747	21.3796	0.527256	0.837863	2.34921	489
ENSG00000005187:E11.2-E13.1	0.01081	0.172619	15.611	0.511608	4.58297	7.46032	490
ENSG00000005189:E1.13-E1.20	0.00601098	0.127419	22.1828	0.487552	0.586821	0.460317	491
ENSG00000005189:E1.15-E1.20	0.00535587	0.113196	22.439	0.50317	0.137607	0.365079	492
ENSG00000005189:E1.20-E4.1	0.00753253	0.148478	18.5697	0.492892	1.17616	0.84127	493
ENSG00000005189:E16.4-E17.1	0.0135956	0.195422	15.6425	0.502412	2.40807	2.06349	494
ENSG00000005189:E16.4-E18.1	0.00572946	0.125975	20.2757	0.488004	0.592554	0.47619	495
ENSG00000005189:E17.1-E18.1	0.00955239	0.181237	16.8308	0.491107	2.48641	1.88889	496
ENSG00000005189:E4.1-E5.1	0.00790347	0.145077	19.1484	0.503688	1.1403	0.650794	497
ENSG00000005189:E4.1-E5.3	0.00492677	0.110711	23.3956	0.507279	0.190708	0.365079	498
ENSG00000005189:E6.1-E8.1	0.00819827	0.148133	18.1522	0.492155	1.33272	0.968254	499
ENSG00000005189:E8.4-E10.2	0.00564129	0.121088	22.278	0.504459	0.283219	0.31746	500
ENSG00000005189:E8.4-E9.1	0.00646347	0.133362	20.9526	0.506548	0.96162	0.666667	501
ENSG00000005189:E9.1-E10.2	0.00724781	0.142361	18.8228	0.500328	1.37017	0.857143	502
ENSG00000005194:E1.7-E2.4	0.214318	2.25219	8.53595	0.502862	8.24695	23.0794	503
ENSG00000005194:E1.7-E2.6	0.0105665	0.172211	16.556	0.49132	0.846205	0.47619	504
ENSG00000005194:E2.8-E3.1	0.284004	2.95864	7.509	0.504969	11.9259	24.4286	505
ENSG00000005194:E2.8-E3.2	0.0200691	0.275533	13.4849	0.50599	1.57953	2.47619	506
ENSG00000005194:E3.4-E4.1	0.288412	2.9812	7.41966	0.506597	12.8013	24.5873	507
ENSG00000005194:E4.1-E5.1	0.321525	3.27849	7.04892	0.487494	15.3497	24.6508	508
ENSG00000005206:E12.2-E13.2	0.233332	2.37044	8.13415	0.509179	8.46259	23.8571	509
ENSG00000005206:E12.6-I12.1	0.0766157	0.783457	9.25814	0.498514	12.9534	19.2063	510
ENSG00000005206:E13.2-E14.1	0.363209	3.78999	6.63104	0.49616	26.0711	24.6825	511
ENSG00000005206:E14.2-E15.1	0.367835	3.9798	6.47583	0.496877	27.9016	24.7143	512
ENSG00000005206:E18.1-E19.1	0.372747	3.78992	6.36129	0.497215	23.6137	24.6349	513
ENSG00000005206:E18.2-E19.1	0.0534837	0.588098	10.8645	0.49713	3.2929	8.33333	514
ENSG00000005206:E9.3-E10.2	0.261546	2.68839	7.49475	0.496743	11.6334	24.1587	515
ENSG00000005206:E9.3-E10.3	0.0196675	0.284674	13.3891	0.502185	1.60834	2.66667	516
ENSG00000005206:I12.1-E13.1	0.0591836	0.599909	9.71846	0.488195	9.9543	18.873	517
ENSG00000005238:E12.3-E13.1	0.198934	2.0948	8.44417	0.507825	6.99294	22.6032	518
ENSG00000005238:E13.3-E14.1	0.163176	1.73232	8.77268	0.507412	6.13987	21.6349	519
ENSG00000005238:E2.10-E7.1	0.0682125	0.69291	9.7144	0.498838	3.27847	9.09524	520
ENSG00000005238:E2.8-E7.1	0.00737752	0.139136	19.4422	0.501582	0.511354	0.0952381	521
ENSG00000005238:E4.5-E7.1	0.00910359	0.173454	16.4317	0.518665	0.941996	1.80952	522
ENSG00000005238:E7.12-E8.1	0.0112821	0.173494	16.7971	0.501257	0.803459	0.253968	523
ENSG00000005238:E7.13-I7.1	0.00795887	0.156965	17.2608	0.508704	1.85508	4.50794	524
ENSG00000005238:I7.1-E8.1	0.00711457	0.151791	17.3888	0.50105	1.72291	3.66667	525
ENSG00000005238:I7.1_35107683-E8.1	0.00465955	0.109637	22.551	0.503935	0.168984	0	526
ENSG00000005243:E10.1-E11.1	0.149528	1.60114	8.88845	0.51072	7.50419	18.4762	527
ENSG00000005243:E2.2-E3.1	0.111751	1.20203	9.57594	0.502205	5.29225	13.3968	528
ENSG00000005243:E2.2-E3.1_48036919	0.00387685	0.10939	24.23	0.510597	0.175688	0.190476	529
ENSG00000005243:E3.3-E4.1	0.252722	2.68373	7.78724	0.506037	12.576	21.0159	530
ENSG00000005243:E4.3-E5.1	0.314555	3.17844	7.12395	0.497703	18.8498	22.9048	531
ENSG00000005243:E5.3-E6.1	0.359627	3.64592	6.5162	0.500116	24.3996	23.5714	532
ENSG00000005243:E6.1-E7.1	0.324857	3.46926	6.97839	0.498315	23.1248	23.4444	533
ENSG00000005243:E7.1-E8.2	0.35001	3.5729	6.52613	0.500292	24.487	23.5714	534
ENSG00000005243:E9.2-E10.1	0.0624669	0.664813	10.7626	0.499	4.82482	13.3333	535
ENSG00000005243:E9.2-E11.1	0.307536	3.26776	7.29073	0.509623	22.1867	22.1587	536
ENSG00000005302:E1.3-E3.5	0.0592425	0.656172	10.5059	0.502641	3.08874	11.4286	537
ENSG00000005302:E10.4-E11.2	0.214763	2.19885	8.01889	0.486076	7.618	23.9048	538
ENSG00000005302:E2.3-E3.5	0.00430388	0.112067	23.4134	0.500928	0.180951	0.15873	539
ENSG00000005302:E3.3-E3.5	0.00921324	0.149188	16.1542	0.504682	0.676344	0.126984	540
ENSG00000005302:E9.1-E10.1	0.154336	1.51251	8.5728	0.513778	5.27639	21.1111	541
ENSG00000005302:I10.1-E11.1	0.00677926	0.123608	20.3486	0.494456	2.03319	4.80952	542
ENSG00000005339:E30.1-E31.1	0.117635	1.24776	9.10944	0.498542	5.04891	17.3968	543
ENSG00000005339:E31.1-E39.1	0.1378	1.4433	8.74487	0.494924	5.74251	18.9048	544
ENSG00000005339:E44.3-E44.7	0.106266	1.13224	9.41636	0.503039	4.40825	17.0794	545
ENSG00000005339:E44.3-E45.2	0.00978262	0.163032	17.0144	0.496987	1.1167	1.61905	546
ENSG00000005339:E44.7-E45.2	0.0904947	0.946182	9.54273	0.505418	3.80518	13.8254	547
ENSG00000005339:E46.1-E47.1	0.153427	1.54421	8.6674	0.510526	5.76997	19.254	548
ENSG00000005339:E47.2-E48.1	0.177074	1.85153	8.36048	0.500505	7.0934	21.4603	549
ENSG00000005339:E58.7-E59.1	0.243367	2.42427	7.63718	0.507227	8.66948	22.6349	550
ENSG00000005339:E59.1-E61.1	0.233016	2.37688	7.76095	0.4983	9.58912	23.1905	551
ENSG00000005339:E61.1-E62.2	0.176581	1.77292	8.28566	0.51235	6.97331	21.5556	552
ENSG00000005379:E10.1-E11.1	0.0295516	0.361595	11.2053	0.494213	3.96994	11.7143	553
ENSG00000005379:E11.1-E12.1	0.0214401	0.2731	13.4307	0.505833	3.31857	8.69841	554
ENSG00000005379:E11.1-E13.1	0.0055969	0.123288	20.9977	0.508148	0.484773	0.222222	555
ENSG00000005379:E12.1-E13.1	0.0100685	0.179289	16.6455	0.486663	2.31531	5.74603	556
ENSG00000005379:E12.1-I12.1	0.00500601	0.11918	22.3075	0.510073	0.949175	2.03175	557
ENSG00000005379:E21.1-E22.1	0.103033	1.08339	9.32689	0.49317	6.85047	15.4921	558
ENSG00000005379:E25.2-E25.5	0.0682473	0.755054	10.374	0.48769	6.94887	13.6349	559
ENSG00000005379:E25.2-E25.6	0.043803	0.478952	11.2737	0.50116	4.03751	10.6825	560
ENSG00000005379:E29.1-E31.1	0.0645856	0.725565	10.4591	0.507462	8.07029	13.5079	561
ENSG00000005379:E29.1-E32.1	0.0290939	0.384317	12.77	0.510051	3.20549	9.57143	562
ENSG00000005379:E31.1-E32.1	0.0431419	0.499179	10.8666	0.499294	6.46767	12.1111	563
ENSG00000005379:I10.1-E11.1	0.00460491	0.11547	24.5494	0.504515	0.920986	3.4127	564
ENSG00000005379:I11.1-E12.1	0.00447818	0.114886	22.8502	0.48542	1.97425	5.30159	565
ENSG00000005379:I12.1-E13.1	0.00499962	0.110856	23.0301	0.511986	1.06084	2.87302	566
ENSG00000005379:I21.1-E22.1	0.00489068	0.112447	24.2006	0.513698	1.22653	4.19048	567
ENSG00000005436:E1.6-E2.1	0.0337015	0.440171	12.1936	0.49626	2.1739	5.98413	568
ENSG00000005436:E1.6-E2.1_75706644	0.00419274	0.108568	25.2209	0.500789	0.00720421	0	569
ENSG00000005436:E11.2-E12.1	0.142358	1.55594	9.09786	0.499609	5.49891	18.8413	570
ENSG00000005436:E12.1-E13.1	0.132295	1.45602	9.61779	0.498963	5.09026	17.8571	571
ENSG00000005436:E13.1-E14.1	0.1869	1.94438	8.26892	0.50166	7.15275	22.5556	572
ENSG00000005436:E13.1-E14.1_75672008	0.00518004	0.10816	25.5447	0.494474	0.011944	0	573
ENSG00000005436:E13.1-I13.1	0.00430151	0.109271	24.0947	0.496386	0.066148	0	574
ENSG00000005436:E15.2-E16.1	0.182952	1.97332	8.73437	0.488791	6.66584	22.1429	575
ENSG00000005436:E16.2-E17.1	0.193421	2.04151	8.56555	0.498825	7.24084	22.5714	576
ENSG00000005436:E2.1-E3.1	0.0794017	0.870654	10.1901	0.494881	3.47874	14.1429	577
ENSG00000005436:E2.1-E3.1_75702447	0.00669759	0.129739	20.5614	0.488494	0.469431	0.015873	578
ENSG00000005436:E3.2-E4.2	0.0589951	0.652006	10.4523	0.504008	3.03404	10.1746	579
ENSG00000005436:E6.2-E7.1	0.036342	0.428923	11.2778	0.509347	2.70644	7.96825	580
ENSG00000005436:E7.1-E8.1	0.0508502	0.561132	10.1622	0.51061	3.24932	10.5714	581
ENSG00000005436:U0.1_75710992-E2.1	0.00405125	0.105976	25.2	0.487039	0.0336274	0	582
ENSG00000005448:E1.5-E1.8	0.0492194	0.595043	11.0935	0.513611	3.39688	11.5873	583
ENSG00000005448:E1.5-E2.1	0.00654614	0.135851	19.5626	0.50526	0.509493	0.47619	584
ENSG00000005448:E1.9-E2.1	0.109834	1.16097	9.34159	0.511291	5.24834	16.6032	585
ENSG00000005448:E3.2-E3.4	0.144777	1.47877	8.84118	0.497561	6.46592	18.6032	586
ENSG00000005448:E4.2-E4.5	0.205484	2.10359	8.14497	0.512738	9.54721	20.9206	587
ENSG00000005448:E4.6-E5.1	0.2092	2.24882	8.56684	0.495658	10.628	21.2698	588
ENSG00000005448:E5.2-E6.1	0.165713	1.68857	8.60291	0.502825	8.06393	19.4444	589
ENSG00000005448:E5.2-E6.2	0.00955333	0.168888	16.8059	0.497943	1.0335	2.07937	590
ENSG00000005469:E18.1-E20.1	0.131927	1.42025	9.36796	0.510226	6.04197	16.4921	591
ENSG00000005469:E3.1-E5.1	0.0706687	0.770141	10.0922	0.500956	3.83577	10.9048	592
ENSG00000005471:E10.3-E12.1	0.00632966	0.115954	21.3558	0.503254	0.462301	0.587302	593
ENSG00000005471:E10.3-I10.1	0.00415382	0.108669	24.6462	0.50419	0.110589	0.15873	594
ENSG00000005471:E11.1-I11.1	0.00412701	0.104462	25.1038	0.506229	0.356685	0.539683	595
ENSG00000005471:E18.1-E19.1	0.00503944	0.114923	22.9305	0.509383	0.84668	0.873016	596
ENSG00000005471:E29.1-E30.1	0.00621771	0.127837	21.7174	0.497012	1.89121	1.33333	597
ENSG00000005471:E30.1-E31.1	0.00563185	0.115351	21.8784	0.506873	1.45839	1.1746	598
ENSG00000005471:E34.1-E35.1	0.0051461	0.116056	22.3869	0.494329	1.62163	0.952381	599
ENSG00000005471:E34.1-E36.1	0.00412143	0.110795	23.1711	0.505465	0.451712	0.634921	600
ENSG00000005471:E35.1-E36.1	0.00551838	0.122337	23.0436	0.499904	2.19282	1.03175	601
ENSG00000005471:E37.1-E38.1	0.00484837	0.116306	23.1729	0.500884	0.733661	0.825397	602
ENSG00000005471:E37.1-E38.2	0.00689737	0.129773	18.9735	0.498566	4.14168	2.44444	603
ENSG00000005471:E9.1_87475771-E10.2	0.0048846	0.106832	23.8254	0.502345	0.0485051	0	604
ENSG00000005471:E9.3-E10.2	0.00411146	0.112288	22.2896	0.494348	0.439211	0.619048	605
ENSG00000005471:I10.1-E11.1	0.00328128	0.101556	24.9888	0.505545	0.195986	0.365079	606
ENSG00000005471:I11.1-E12.1	0.0044973	0.106369	23.2719	0.492267	0.287456	0.349206	607
ENSG00000005471:U0.1_87501205-E12.1	0.00432128	0.105988	24.9912	0.500884	1e-05	0	608
ENSG00000005483:E1.8-E2.1	0.0154949	0.226895	14.1199	0.50183	1.51869	2.50794	609
ENSG00000005483:E1.8-E5.1	0.0850041	0.898204	9.51639	0.511446	3.71316	15.4603	610
ENSG00000005483:E19.3-E20.1	0.197803	2.07521	8.25154	0.502439	7.76893	22.7778	611
ENSG00000005483:E19.3_105101604-E20.1	0.00459767	0.107566	24.557	0.498699	0.00475985	0	612
ENSG00000005483:E2.1-E5.1	0.0151005	0.200207	13.9458	0.486317	1.30462	1.57143	613
ENSG00000005483:E22.2-E23.1	0.200931	2.06856	8.43763	0.492628	8.3068	22.4444	614
ENSG00000005483:E23.1-E24.1	0.220763	2.25345	8.14933	0.506891	8.8279	22.6984	615
ENSG00000005483:E24.1-E25.1	0.205947	2.14089	8.22788	0.505173	8.97672	22.7778	616
ENSG00000005483:E25.2-E27.1	0.212908	2.24652	8.17886	0.509169	9.93633	23.4286	617
ENSG00000005483:E26.1-I26.1	0.00590183	0.121063	21.9575	0.499434	1.30485	5.53968	618
ENSG00000005483:E28.1-E29.1	0.251395	2.64059	7.86366	0.491522	11.0488	23.8413	619
ENSG00000005483:E3.1-E5.1	0.00557881	0.125423	20.9371	0.492352	0.298107	0	620
ENSG00000005483:E7.7-E8.1	0.00585939	0.118558	22.328	0.499959	0.196567	0	621
ENSG00000005483:E7.7-E9.1	0.165299	1.71441	8.71808	0.488591	6.26646	21.3492	622
ENSG00000005483:E9.1-E10.1	0.174109	1.74467	8.45867	0.489121	6.25123	21.4603	623
ENSG00000005486:E3.5-E5.1	0.203398	2.15171	8.5156	0.509511	8.38983	22.3968	624
ENSG00000005486:E3.5-E6.1	0.360908	3.64244	6.508	0.50767	28.1231	24.6984	625
ENSG00000005486:E5.1-E6.1	0.246151	2.59655	7.79098	0.503623	10.5454	23.6667	626
ENSG00000005513:E1.1-E1.1	0.00425192	0.10567	24.7683	0.496536	0.051607	0.31746	627
ENSG00000005513:E1.1-E2.1	0.00582914	0.125767	20.193	0.489064	2.16885	5.74603	628
ENSG00000005700:E1.2-E2.1	0.0198609	0.269024	13.9356	0.505003	2.06216	5.92063	629
ENSG00000005700:E2.2-E3.1	0.0464014	0.500209	11.1639	0.500622	3.03728	10.6032	630
ENSG00000005700:E21.1-E22.1	0.148084	1.48386	8.49669	0.499324	5.71408	21.0159	631
ENSG00000005700:E21.1-E22.2	0.00882842	0.152416	17.5391	0.512329	0.821235	0.285714	632
ENSG00000005700:E22.2-E23.1	0.218043	2.24361	7.98612	0.495229	8.79739	23.8254	633
ENSG00000005700:E24.2-E25.1	0.234955	2.43346	7.96478	0.481801	10.2183	24.254	634
ENSG00000005700:E24.2-E25.1_82191179	0.00468903	0.112987	24.4499	0.493052	0.0796014	0	635
ENSG00000005700:E26.1-E28.1	0.244031	2.56522	7.60688	0.501208	10.5867	24.3175	636
ENSG00000005700:E26.1-I26.1_82176026	0.00919031	0.163189	15.9241	0.492972	1.39997	2	637
ENSG00000005700:E27.1-E28.1	0.00784808	0.131112	19.5503	0.500526	0.452866	0.047619	638
ENSG00000005700:I26.1_82175904-E28.1	0.0181694	0.235162	13.1615	0.502103	2.09642	5.09524	639
ENSG00000005801:E1.19-E4.2	0.00704679	0.131159	20.3449	0.497857	0.388676	0	640
ENSG00000005801:E1.19-E5.1	0.0277326	0.353945	11.9735	0.509829	1.91277	3.77778	641
ENSG00000005801:E10.1-I10.1	0.0048658	0.111756	23.3193	0.493921	0.64726	0.873016	642
ENSG00000005801:E11.4-E13.1	0.00609878	0.121141	22.1129	0.482034	0.271569	0.031746	643
ENSG00000005801:E12.3-E13.1	0.0058433	0.135099	19.6307	0.500931	0.508934	0.031746	644
ENSG00000005801:E13.3-E14.1	0.00672691	0.143765	18.0891	0.491671	0.624953	0.111111	645
ENSG00000005801:E13.3-E15.1	0.029308	0.310975	11.5867	0.49782	1.90832	4.88889	646
ENSG00000005801:E14.1-E15.1	0.00921157	0.15693	17.7204	0.501976	0.830263	0.380952	647
ENSG00000005801:E4.2-E5.1	0.00629252	0.135509	18.1865	0.485522	0.649105	0.126984	648
ENSG00000005801:E6.4-E11.3	0.00543641	0.118291	21.1272	0.496513	0.266855	0	649
ENSG00000005801:E6.4-E13.1	0.0109274	0.189429	16.6883	0.496177	0.93346	0.365079	650
ENSG00000005801:E6.4-E15.1	0.0215775	0.29232	13.1256	0.492729	1.73058	2.65079	651
ENSG00000005801:E6.4-E7.1	0.00568944	0.120092	21.5505	0.490753	0.291554	0.015873	652
ENSG00000005801:I10.1-E11.1	0.00490644	0.116678	23.764	0.512374	0.871867	2.19048	653
ENSG00000005801:I13.1-E14.1	0.00551471	0.112563	24.608	0.49754	0.316203	0.301587	654
ENSG00000005801:I14.1-E15.1	0.00582411	0.116486	23.1492	0.509039	0.850771	2.11111	655
ENSG00000005810:E18.1-E19.1	0.0114619	0.173059	15.409	0.484667	1.30336	1.71429	656
ENSG00000005810:E19.1-E20.1	0.0121619	0.186988	14.8914	0.489585	1.54463	2.71429	657
ENSG00000005810:E53.1-E54.1	0.00714978	0.134395	19.9405	0.503492	0.547868	0.730159	658
ENSG00000005810:E53.1-E55.1	0.019711	0.279641	13.2527	0.487102	2.12629	4.95238	659
ENSG00000005810:E54.1-E55.1	0.00626427	0.134295	19.4575	0.498815	0.530531	0.571429	660
ENSG00000005810:E55.2-E56.1	0.0370049	0.434413	11.56	0.496056	2.90956	9.55556	661
ENSG00000005810:E55.2_77126371-E56.1	0.00410243	0.107016	25.0261	0.49851	0.029945	0	662
ENSG00000005810:E57.1-E58.1	0.00525502	0.120505	22.6605	0.489615	0.194888	0	663
ENSG00000005810:E57.1-E58.1_77118495	0.0061591	0.136699	20.9613	0.490059	0.767358	0.968254	664
ENSG00000005810:E57.1-E60.1	0.0373509	0.408326	11.4563	0.489314	2.88336	9.61905	665
ENSG00000005810:E58.2-E60.1	0.0107844	0.188156	16.1804	0.500525	1.29492	2.1746	666
ENSG00000005810:E62.2-E63.1	0.178349	1.75419	8.62928	0.492896	6.94631	20.6508	667
ENSG00000005810:E72.1-E73.1	0.125688	1.28829	9.09571	0.489724	5.20765	18.2698	668
ENSG00000005810:E72.2-E73.1	0.12393	1.29483	9.24916	0.497073	5.07023	17.873	669
ENSG00000005812:E1.3-E2.1	0.0964986	1.0283	9.95302	0.501072	4.39136	16.4444	670
ENSG00000005812:E2.2-E3.2	0.223408	2.43587	8.33369	0.490441	10.7745	23.0952	671
ENSG00000005812:E4.3-E5.1	0.269734	2.93307	7.73817	0.500534	13.194	24.0794	672
ENSG00000005812:E4.3-E6.1	0.00966215	0.154703	17.185	0.502234	0.700736	0.206349	673
ENSG00000005812:E4.3-E6.1_77001959	0.00468283	0.118588	21.7807	0.504495	0.501339	0.333333	674
ENSG00000005844:E1.8-E2.4	0.00597336	0.126728	21.1833	0.501992	0.902304	1.30159	675
ENSG00000005844:E15.2-E15.4	0.00894264	0.151883	18.4854	0.491137	1.94205	2.20635	676
ENSG00000005844:E15.5-E18.1	0.00634169	0.141933	20.0907	0.486924	1.54161	1.90476	677
ENSG00000005844:E18.1-E19.1	0.00614295	0.139453	19.4385	0.507384	1.60099	1.96825	678
ENSG00000005844:E2.5-E4.2	0.0064699	0.125654	20.7892	0.496003	1.05819	1.49206	679
ENSG00000005844:E22.2-E23.2	0.00587247	0.125926	21.6354	0.487596	1.13452	1.85714	680
ENSG00000005844:E23.2-E24.1	0.00794708	0.152649	17.5721	0.492841	2.43837	2.79365	681
ENSG00000005844:E24.4-E24.6	0.0114538	0.183315	15.0983	0.481243	3.13998	3.65079	682
ENSG00000005844:E24.7-E27.1	0.0130222	0.180062	15.0886	0.504361	3.27038	4.06349	683
ENSG00000005844:E27.2-E28.2	0.00640717	0.129225	20.7975	0.51441	1.11924	1.2381	684
ENSG00000005844:E27.2-E28.3	0.00735551	0.150968	17.5431	0.496689	2.00269	2.22222	685
ENSG00000005844:E28.3-E29.1	0.012004	0.18246	16.1946	0.492292	3.38898	3.88889	686
ENSG00000005844:E29.1-E31.1	0.011048	0.188568	15.2927	0.50543	3.56202	4.28571	687
ENSG00000005844:E31.2-E35.1	0.0126001	0.206998	14.896	0.502716	3.83489	4.46032	688
ENSG00000005844:E35.5-E37.1	0.0116636	0.205245	15.313	0.493006	3.80977	4.61905	689
ENSG00000005844:E37.2-E38.1	0.0159026	0.226276	14.4289	0.494913	4.44104	5.63492	690
ENSG00000005844:E4.2-E5.1	0.00574943	0.132571	20.8959	0.491008	1.27985	1.52381	691
ENSG00000005844:E43.2-E44.1	0.0113409	0.195167	15.6264	0.503013	3.57148	4.01587	692
ENSG00000005844:E44.1-E45.1	0.0152843	0.211825	14.2324	0.501796	4.07582	4.57143	693
ENSG00000005844:E45.1-E47.1	0.0133262	0.208523	14.7906	0.513172	3.87373	4.49206	694
ENSG00000005844:E47.1-E48.2	0.0127168	0.196678	15.7378	0.498657	3.48343	4.15873	695
ENSG00000005844:E48.2-E49.1	0.0117826	0.191315	15.5716	0.495617	3.31303	4.2381	696
ENSG00000005844:E5.1-E6.1	0.00690913	0.139899	20.8875	0.499051	1.44337	1.71429	697
ENSG00000005844:E6.3-E7.1	0.00627881	0.133242	19.9364	0.500913	1.48028	1.66667	698
ENSG00000005844:E7.1-E8.1	0.00639097	0.136613	19.456	0.510264	1.45655	1.77778	699
ENSG00000005882:E4.3-E6.2	0.316785	3.30173	6.93682	0.510023	18.927	24.4444	700
ENSG00000005882:E9.2-E10.3	0.391171	3.88489	6.01681	0.499593	31.1184	24.5238	701
ENSG00000005882:E9.2-E10.3_50108159	0.00676221	0.130973	21.8234	0.501109	1.69792	6.49206	702
ENSG00000005884:E1.1-I1.1	0.00422506	0.108562	25.0217	0.50603	0.305729	0.444444	703
ENSG00000005884:E13.9-E14.2	0.297135	2.95616	6.88584	0.501475	22.1979	21.7302	704
ENSG00000005884:E16.1-E17.1	0.264557	2.58279	7.47322	0.507617	16.544	20.3333	705
ENSG00000005884:E19.2-E21.1	0.37059	3.68322	6.24923	0.489252	33.6158	22.7937	706
ENSG00000005884:E22.2-E23.2	0.372815	3.66255	6.32874	0.494578	31.7333	22.7302	707
ENSG00000005884:E5.2-E6.1	0.225101	2.23794	7.58783	0.498401	15.3755	19.2222	708
ENSG00000005884:E6.1-E7.2	0.174354	1.72275	8.1452	0.510194	11.5504	17.4286	709
ENSG00000005884:I1.1-E2.1	0.00454449	0.109007	24.2784	0.497655	0.196954	0.0793651	710
ENSG00000005884:I13.1_50077593-E14.2	0.00486863	0.110266	22.6855	0.501222	0.670153	1.20635	711
ENSG00000005889:E12.2-E13.1	0.00645844	0.12761	19.9585	0.501026	0.436307	0.031746	712
ENSG00000005889:E12.2-E16.1	0.0170814	0.236969	13.5875	0.492847	1.80519	3.66667	713
ENSG00000005889:E13.1-E16.1	0.0070977	0.141846	18.7654	0.50606	0.547788	0.126984	714
ENSG00000005889:E14.1-E16.1	0.00431776	0.108583	24.079	0.504593	0.104761	0	715
ENSG00000005889:E2.7-E12.1	0.00757695	0.13581	20.3981	0.49868	0.493433	0	716
ENSG00000005889:E2.7-E6.1	0.00552353	0.124918	22.0974	0.497816	0.306959	0.031746	717
ENSG00000005889:E22.1-E23.1	0.0472767	0.549969	11.309	0.493484	3.02169	9.96825	718
ENSG00000005889:E22.1_24207859-E23.1	0.00526763	0.113643	24.656	0.50407	0.0549785	0	719
ENSG00000005889:E6.1-E7.1	0.00870942	0.149464	18.4382	0.499055	0.775856	0.412698	720
ENSG00000005889:E7.1-E12.1	0.0101109	0.164543	17.0801	0.502774	1.01891	0.809524	721
ENSG00000005889:E7.1-E8.1	0.0053	0.123213	21.1782	0.494637	0.299827	0.015873	722
ENSG00000005889:E8.1-E12.1	0.00618134	0.13255	21.4647	0.494286	0.521878	0.0952381	723
ENSG00000005893:E1.2-E2.1	0.355325	3.61628	6.48345	0.500542	22.8999	24.4127	724
ENSG00000005893:E10.2-I10.1	0.0048628	0.117158	21.499	0.49874	0.893585	1.68254	725
ENSG00000005893:E2.1-E3.1	0.380712	3.8987	6.41967	0.498957	26.4253	24.5238	726
ENSG00000005893:E3.1-E4.1	0.411003	3.97692	5.83372	0.498961	32.8415	24.7778	727
ENSG00000005893:E4.2-E5.1	0.398129	3.99801	6.0444	0.49722	31.9945	24.8095	728
ENSG00000005893:E6.1-E7.1	0.446997	4.57409	5.56287	0.503071	47.2629	24.9365	729
ENSG00000005893:E7.1-E8.1	0.447668	4.54122	5.68619	0.486297	43.8967	24.9365	730
ENSG00000005893:E8.1-E10.1	0.418288	4.35697	5.86298	0.512162	40.3435	24.7778	731
ENSG00000005893:E8.1-E9.1	0.282514	2.9695	7.31175	0.508102	15.5317	24.127	732
ENSG00000005893:I10.1-E11.1	0.00616031	0.122117	22.5138	0.492508	1.42317	4.47619	733
ENSG00000005981:E4.1-E5.1	0.00564007	0.112296	22.7285	0.503098	1.07253	0.888889	734
ENSG00000005981:I4.1_95532165-E5.1	0.00471962	0.106206	23.2006	0.510808	0.0119294	0	735
ENSG00000006007:E11.1-E12.2	0.339465	3.37684	6.56485	0.49996	18.2004	24.6667	736
ENSG00000006007:E4.2-E7.1	0.28039	2.78059	7.18224	0.491542	14.0401	24.3333	737
ENSG00000006007:E4.2-E7.2	0.0535057	0.567608	10.8485	0.497418	2.85629	11.3651	738
ENSG00000006015:E2.1-E2.3	0.264988	2.91877	7.73781	0.484625	13.0147	24.127	739
ENSG00000006015:E2.1-E2.4	0.108296	1.16968	9.6698	0.493073	5.05027	18.0476	740
ENSG00000006015:E2.5-E3.2	0.418496	4.16196	5.83069	0.498861	37.8545	24.8571	741
ENSG00000006016:E5.2-E6.1	0.118307	1.08064	8.24984	0.496031	16.3449	14.5556	742
ENSG00000006016:E7.1-E8.2	0.00633278	0.131639	21.9843	0.492866	1.06515	2.25397	743
ENSG00000006016:E7.2-E8.2	0.0436575	0.525109	10.6284	0.507903	11.1692	12.9048	744
ENSG00000006016:E8.3-E9.1_18594112	0.0168626	0.22879	13.9663	0.503569	5.49592	9.46032	745
ENSG00000006016:E8.3-E9.2	0.0481842	0.47738	10.1198	0.505404	9.31956	12.3175	746
ENSG00000006025:E10.3-E11.2	0.027498	0.353895	11.5294	0.513254	3.45081	10.9206	747
ENSG00000006025:E19.1-E20.1	0.160778	1.55673	8.20193	0.488584	8.49279	18.6825	748
ENSG00000006025:E19.1-E20.4_47807708	0.0045086	0.107868	23.8354	0.491532	0.128477	0.031746	749
ENSG00000006025:E3.3-E4.2	0.0216687	0.270063	13.058	0.494023	2.61608	6.71429	750
ENSG00000006025:E7.1-E8.3	0.0353346	0.45552	11.0741	0.510856	3.754	11.2063	751
ENSG00000006025:E7.1-I7.1	0.0052771	0.117682	22.2357	0.499565	1.23945	3.42857	752
ENSG00000006025:I7.1-E8.1	0.00498726	0.11214	22.5039	0.499743	1.55091	5.1746	753
ENSG00000006025:I9.2-E12.1	0.0288789	0.369108	12.2203	0.503164	3.60071	11.4444	754
ENSG00000006042:E1.6-E3.2	0.213744	2.21919	8.19723	0.501178	12.5	21.3651	755
ENSG00000006042:E3.3-E3.5	0.271583	2.89449	7.43362	0.498379	15.7979	22.7302	756
ENSG00000006042:E3.3-E3.5_32931481	0.00609844	0.122026	22.6127	0.496109	0.529058	1.25397	757
ENSG00000006042:E5.2-E6.1	0.358121	3.49381	6.26857	0.505646	23.8327	23.7302	758
ENSG00000006042:E5.2-E6.1_32936395	0.00452759	0.109283	24.4445	0.510202	0.0107491	0.031746	759
ENSG00000006042:E6.1-E7.1	0.397332	3.92322	6.03997	0.494295	31.1693	24.0317	760
ENSG00000006042:E7.1-E8.1	0.414118	4.17416	6.02275	0.47971	32.8888	24.0794	761
ENSG00000006042:E8.3_32941178-E9.1	0.00412812	0.105944	24.6669	0.513824	0.0378909	0.047619	762
ENSG00000006042:E8.4-I8.1	0.00500203	0.110797	25.147	0.501491	0.145948	0.571429	763
ENSG00000006047:E5.1-E7.1	0.00634301	0.133642	20.2153	0.507448	3.95322	2.11111	764
ENSG00000006047:I5.1-E6.1	0.00506851	0.111888	23.3884	0.49689	3.06036	2.60317	765
ENSG00000006118:E1.7-E4.3	0.017117	0.239262	14.1173	0.493436	3.1983	8.84127	766
ENSG00000006118:E10.1-E12.2	0.0305394	0.352329	11.9453	0.502509	5.62069	11.0952	767
[truncated: 101,206 more rows]
