# Supplementary material for: Quantifying tumor specificity using Bayesian probabilistic modeling for drug and immunotherapeutic target discovery
Source: Cell Rep Methods. 2024 Nov 7;4(11):100900. doi: 10.1016/j.crmeth.2024.100900 (PMC11705768; doi:10.1016/j.crmeth.2024.100900)
Supplement: Table S4. Enriched gene sets, biomarkers in BayesTS-ranked tumor-specific genes, and correlation analysis between BayesTS scores and Catalogue of Somatic Mutations in Cancer (COSMIC)-documented variant burden per gene, related to Figure 5 and the STAR Methods section — This table presents the results of Gene Set Enrichment Analysis (GSEA) across 13,350 protein-coding genes with available protein staining data. It also includes Gene Ontology analyses for the top 100, top 500, and top 3,000 ranked genes. The last tab considers 12 different types of variants and its correlation with BayesTS score. [file mmc5.xlsx]

## Sheet: GSEA
Name	Term	ES	NES	NOM p-val	FDR q-val	FWER p-val	Tag %	Gene %	Lead_genes
prerank	KEGG_2021_Human__Nicotine addiction	0.735545	4.24841	0	0	0	21/21	0.2656	GABRG3;GABRA6;GRIN2B;SLC17A6;GABRA3;GRIN2D;CHRNA7;GRIN2A;GABRA1;SLC32A1;GABRB2;GABRG1;GRIA1;GRIN1;GABRD;CACNA1A;CACNA1B;GRIA3;GRIA2;GABRP;SLC17A7
prerank	HDSigDB_Human_2021__Top 20 Fetal Quiescent Newly Born Neuron-Enriched Genes PMID26060301	0.681363	3.6137	0	0	0	17/17	0.3195	KNL1;UHRF1;EOMES;PBK;CENPF;RRM2;BIRC5;MKI67;AURKB;TFAP2C;TOP2A;BRIP1;CDK1;NUSAP1;UBE2C;TNC;KIF23
prerank	KEGG_2021_Human__Maturity onset diabetes of the young	0.667395	3.59182	0	0	0	21/21	0.3337	IAPP;RFX6;INS;PDX1;ONECUT1;SLC2A2;PKLR;HNF4G;NKX6-1;HNF1A;NEUROD1;PAX6;FOXA2;HNF4A;BHLHA15;HNF1B;NKX2-2;FOXA3;GCK;NR5A2;HHEX
prerank	HDSigDB_Human_2021__Markers Of Head Of Caudate Nucleus In Striatum PMID22996553	0.837414	3.51703	0	0	0	13/13	0.1634	DNAH12;STOML3;ADGB;ARMC3;CFAP77;FAM81B;DNAH9;RIBC2;SPAG17;CFAP157;FAM183A;FOXJ1;CFAP45
prerank	CellMarker_2024__T Cell Peripheral Blood Human	0.473625	3.44078	0	0	0	40/42	0.4175	BTLA;CD40LG;CXCR3;CD3G;CCR6;CD28;CXCR5;IL2RA;PDCD1;CCR2;CD8B;CD5;CD6;CD247;CD3D;LTB;ITGA2B;CCR7;CD7;CD27;CD2;CD274;LAG3;TNFRSF4;GZMA;KLRB1;SELL;CD8A;CD3E;TCF7;DPP4;LEF1;CD69;SELP;HAVCR2;PTPRC;FCGR3A;CD4;ZBTB16;ITGAE
prerank	CellMarker_2024__Neuron Epithelium Human	0.691084	3.36501	0	0	0	17/17	0.3098	ONECUT2;KCTD16;NEUROD6;ELAVL4;NOS1;HTR2B;ADCYAP1;SCGN;PENK;SST;GFRA2;TAC1;SSTR2;CRABP1;DGKG;VIP;CASZ1
prerank	CellMarker_2024__T Cell Stomach Human	0.610236	3.0747	0	0	0	19/19	0.3906	FOXP3;CD3G;TRAT1;CD28;CD96;CD6;SKAP1;CD3D;LCK;CD7;CD2;GZMA;KLRB1;CD8A;CD3E;CCL5;PTPRC;NCALD;CD4
prerank	CellMarker_2024__B Cell Pancreas Human	0.714835	3.06825	0	0	0	13/13	0.2859	IAPP;PPY;INS;GCG;CR2;CD19;MS4A1;CD79A;TTR;SST;REG1A;CD22;CD79B
prerank	GO_Biological_Process_2023__Detection Of Chemical Stimulus Involved In Sensory Perception Of Taste (GO:0050912)	0.789981	3.02845	0	0	0	2024-11-11	0.2107	GNAT3;CST4;CST1;CST2;LPO;CA6;TAS2R38;TAS1R3;PIP;RTP5;PIGR
prerank	CellMarker_2024__Neuron Inferior Colliculus Mouse	0.748606	2.99593	0	0	0	2024-12-12	0.2521	OTP;ONECUT2;LHX1;TRH;OXT;NTS;PDYN;MC4R;CCK;CARTPT;POU2F2;RBFOX3
prerank	CellMarker_2024__Neuron Embryo Mouse	0.699895	2.99345	0	0	0	14/14	0.3008	DCX;TBR1;PAX6;ISL1;NTRK1;RET;BCL11B;RUNX3;DNER;SLC17A7;NTRK3;RUNX1;TUBB3;NTRK2
prerank	GO_Molecular_Function_2023__Glucose Transmembrane Transporter Activity (GO:0005355)	0.504559	2.87462	0	0	0	17/17	0.4961	SLC5A2;SLC2A2;PPBP;SLC2A14;SLC2A9;SLC5A1;MFSD4B;SLC2A5;SLC2A12;SLC2A4;SLC45A1;SLC2A6;SLC2A10;SLC2A8;SLC2A1;SLC2A3;SLC2A11
prerank	GO_Biological_Process_2023__Sensory Perception Of Bitter Taste (GO:0050913)	0.789981	2.8196	0	0	0	2024-11-11	0.2107	GNAT3;CST4;CST1;CST2;LPO;CALHM1;CA6;TAS2R38;PIP;RTP5;PIGR
prerank	GO_Biological_Process_2023__Synaptonemal Complex Organization (GO:0070193)	0.799051	2.81957	0	0	0	2024-09-09	0.2015	SYCP1;TEX12;TEX11;TEX15;HORMAD1;TRIP13;SYCE2;SYCE1;STAG3
prerank	GO_Biological_Process_2023__Synaptonemal Complex Assembly (GO:0007130)	0.799051	2.81957	0	0	0	2024-09-09	0.2015	SYCP1;TEX12;TEX11;TEX15;HORMAD1;TRIP13;SYCE2;SYCE1;STAG3
prerank	CellMarker_2024__LGR5+ Stem Cell Large Intestine Human	0.441431	2.78339	0	0	0	35/36	0.4871	CYP2A6;RNF186;CLDN2;HSD17B2;HNF1A;CFTR;LIPG;SULT1B1;LEFTY1;DDC;PTGDR;TMEM171;ATP10B;OLFM4;SLC27A2;CHP2;LGR5;GPX2;F2RL1;EVPL;GJB2;SFN;ACVR1C;GJB1;GDF15;ADH1C;PKP2;TAF4B;CHMP4C;EFNA3;TSPAN8;SLPI;PPP1R1B;MGST1;SOX9
prerank	CellMarker_2024__Lymphocyte Bone Marrow Mouse	0.643282	2.71073	0	0	0	15/15	0.3574	VPREB1;IGLL1;CD3G;VPREB3;CD79A;MZB1;LCK;CCR7;CD3E;LEF1;CCL5;CD79B;LSP1;NCAM1;KIT
prerank	GO_Molecular_Function_2023__GABA Receptor Activity (GO:0016917)	0.765384	2.67835	0	0	0	2024-09-09	0.2351	GABRG3;GABRA6;GABRA3;GABRA1;GABRB2;GABRG1;GABBR2;GABRD;GABRP
prerank	CellMarker_2024__Neuron Hypothalamus Mouse	0.678195	2.67784	0	0	0	14/14	0.3225	HCRT;PMCH;AVP;OXT;ELAVL2;GPR37L1;NPY;RBFOX3;PTPRZ1;SNAP25;VIP;TUBB3;SYP;CNR1
prerank	CellMarker_2024__CD4+ T Cell Undefined Human	0.610052	2.67417	0	0	0	15/15	0.3906	FOXP3;CD40LG;CD28;IL2RA;PDCD1;CD5;CD3D;CD7;CD27;CD2;TNFRSF4;CD3E;CD69;SELP;CD4
prerank	GO_Biological_Process_2023__Cytoplasmic Translation (GO:0002181)	-0.621223	-2.67379	0	0	0	76/81	0.3318	RPS25;RPL24;EIF4A2;RPS27A;RPL13A;RPS18;RPL14;RPSA;RPS14;UBA52;EIF3I;RPS6;RPL36;RPL27;RPS7;RPL5;RPL10;RPL13;RPS20;RPS4X;RPL21;RPS23;RPS3A;RPL29;RPL8;RPL31;RPL26;RWDD1;RPS17;RPL30;RPS29;RPS21;MRPS12;RPL37A;RPL17;RPL3;RPL28;DRG2;RPL34;RPLP0;RPL10A;RPL35;RPL11;RPS15;ETF1;ZC3H15;RPS10;RACK1;RPLP2;RPS5;RPS16;RPL41;RPS3;RPS28;EIF2B3;RPL7;RPL19;RPL9;EIF3M;RPS15A;RPL27A;RPL32;RPL18;RPS9;RPL26L1;RPL12;RPL3…
prerank	HDSigDB_Human_2021__Ribosome Gene Module From Human Brain PMID20616000	-0.642755	-2.65916	0	0	0	54/69	0.1794	RPS25;RPL24;HNRNPA1;RPL13A;IK;RPS14;UBA52;RPS6;RPL36;RPL27;RPS7;EEF1A1;RPL5;NAP1L1;RPL10;BTF3;RPL13;RPS20;RPS23;RPS3A;SNRPG;RPL29;RPL8;HSPE1;RPL23;RPS17;RPL30;RPS29;RPS21;PFDN5;RPL17;EIF3E;RPL3;RPL28;EIF3D;RPLP0;RPL10A;RPL35;RPL11;RPS15;RPS10;RACK1;RPS12;RPLP2;IMPDH2;EIF3F;RPS16;RPL41;RPS3;RPL7;RPL19;RPL9;RPS15A;DHRS7
prerank	HDSigDB_Human_2021__Markers Of Posterior Hypothalamic Area In Hypothalamus PMID22996553	0.740283	2.64024	0	0	0	2024-10-10	0.2603	HCRT;NEB;PDYN;LYPD6;FRMPD1;CALB1;CARTPT;CRHBP;HDC;IGF1
prerank	CellMarker_2024__T Cell Intestine Human	0.697778	2.6222	0	0	0	2024-11-11	0.3028	FOXP3;CD3G;PDCD1;CD3D;LAG3;TNFRSF4;CD8A;CD3E;TCF7;HAVCR2;PTPRC
prerank	CellMarker_2024__MKI67+ T Cell Bile Duct Human	0.735744	2.61947	0	0	0	2024-11-11	0.2649	IFNG;GZMB;GZMH;CD8B;GZMK;MKI67;TOP2A;LAG3;GZMA;CD8A;CD69
prerank	CellMarker_2024__CD8+ T Cell Bile Duct Human	0.735744	2.61947	0	0	0	2024-11-11	0.2649	IFNG;GZMB;GZMH;CD8B;GZMK;MKI67;TOP2A;LAG3;GZMA;CD8A;CD69
prerank	GO_Molecular_Function_2023__Delayed Rectifier Potassium Channel Activity (GO:0005251)	0.629719	2.61668	0	0	0	15/15	0.371	KCNG2;KCNA3;KCNE2;KCNH1;KCNA4;KCNC1;KCNA2;KCNB1;KCNC3;KCNA5;KCNG1;KCNQ1;KCNE3;KCNE4;KCNS3
prerank	CellMarker_2024__Effector T Cell Undefined Human	0.716836	2.60773	0	0	0	2024-11-11	0.2838	ICOS;TBX21;IL2RA;KLRG1;PDCD1;TNFRSF8;IL2RB;LAG3;TNFRSF4;CD69;HAVCR2
prerank	HDSigDB_Human_2021__Markers Of Dorsal Lateral Geniculate Nucleus In Dorsal Thalamus PMID22996553	0.43728	2.60347	0	0	0	25/26	0.4755	SAG;TDRD1;EIF4E1B;CFAP157;EPPK1;RSPH4A;CD6;PRMT8;MADCAM1;LIPH;CLEC4G;SKAP1;ANK1;PLA2G3;RHOV;PALM3;SLC12A8;CARD9;BICDL2;MKX;TSHZ2;CABP1;LZTS1;SCN4B;CCDC88B
prerank	GO_Biological_Process_2023__Prostaglandin Transport (GO:0015732)	0.62549	2.59368	0	0	0	2024-10-10	0.375	SLC22A8;SLC22A2;SLC22A11;SLC22A7;SLC22A6;NOS2;LEP;SLC22A1;SLCO2A1;SLCO3A1
prerank	KEGG_2021_Human__Spliceosome	-0.592675	-2.58926	0	0	0	85/120	0.1782	HNRNPK;SNRNP70;SNRPC;HNRNPA1;PCBP1;SRSF2;SRSF1;SF3A2;SRSF6;ALYREF;HNRNPM;HNRNPC;SF3A1;SF3B2;PRPF19;HNRNPU;SF3B3;HNRNPA3;SNW1;TRA2B;EIF4A3;DDX23;SRSF3;PQBP1;SNRPD2;DDX46;PRPF31;U2AF1L4;SRSF8;RBMX;DHX16;U2SURP;FUS;RBM22;RBM8A;SNRPB;NCBP2;SF3A3;ISY1;DDX5;CCDC12;SYF2;SNRPA;SNRPG;EFTUD2;LSM2;SRSF10;RBM17;RBM25;NCBP1;SNRNP40;PRPF4;THOC2;DHX38;PHF5A;U2AF2;SNRPA1;PLRG1;RBMXL1;PRPF6;CDC5L;LSM4;SNRPD3;PRPF…
prerank	HDSigDB_Human_2021__Top 20 Neuron-Enriched Genes PMID26060301	0.5959	2.57944	0	0	0	17/17	0.4049	GABRA1;GABRB2;SYNPR;SCN2A;UNC80;CCK;CELF4;MAP7D2;NRXN3;CHGB;SCG2;SNAP25;CKMT1B;CAMK2A;CIT;DNM1;THY1
prerank	CellMarker_2024__B Cell Lung Human	0.714619	2.57191	0	0	0	2024-09-09	0.2859	TCL1A;PNOC;CD19;MS4A1;CD79A;SPIB;MZB1;JCHAIN;CD79B
prerank	CellMarker_2024__Exhausted T(Tex) Cell Skin Human	0.609868	2.57009	0	0	0	2024-11-11	0.3906	BTLA;HAVCR1;EOMES;PDCD1;CD8B;CD2;LAG3;CD8A;CD3E;HAVCR2;CD4
prerank	HDSigDB_Human_2021__Markers Of Substantia Innominata In Basal Forebrain PMID22996553	0.598312	2.5609	0	0	0	17/17	0.4025	SAG;PDYN;SBSN;CALB1;PDE10A;PLA2G3;ROBO2;HPCA;MME;LAMP5;TAC1;RGS9;BSPRY;CRYM;ADORA2A;PCP4;PDE1B
prerank	GO_Molecular_Function_2023__Melanocortin Receptor Activity (GO:0004977)	0.868308	2.56078	0	0	0	2024-05-05	0.132	MC3R;OPRM1;MC5R;MC2R;MC4R
prerank	CellMarker_2024__Plasma Cell Peripheral Blood Human	0.606328	2.5559	0	0	0	2024-11-11	0.3942	LY9;CD79A;SLAMF7;IRF4;MZB1;CD27;CD38;JCHAIN;SDC1;KIT;ICAM1
prerank	GO_Biological_Process_2023__Glucuronate Metabolic Process (GO:0019585)	0.896461	2.55353	0	0	0	2024-06-06	0.1039	UGT2B28;UGT1A6;UGT2B4;UGT2B17;UGT2B15;UGT2A3
prerank	GO_Biological_Process_2023__Cellular Glucuronidation (GO:0052695)	0.896461	2.55353	0	0	0	2024-06-06	0.1039	UGT2B28;UGT1A6;UGT2B4;UGT2B17;UGT2B15;UGT2A3
prerank	GO_Cellular_Component_2023__Basement Membrane (GO:0005604)	0.354811	2.5535	0	0	0	33/34	0.6035	TINAG;LAMA1;HMCN1;FRAS1;COL4A3;SMOC1;TNC;APLP1;CCDC80;NID2;LAMA3;THBS4;FBN1;HSPG2;LOXL2;COL15A1;LAMA2;PXDN;LAMA4;COL4A2;NID1;COL4A1;P3H2;EFEMP2;DAG1;LAMA5;LAMC1;ERBIN;LAMB1;LAMB2;CASK;AGRN;DST
prerank	GO_Molecular_Function_2023__Neuropeptide Receptor Binding (GO:0071855)	0.725314	2.551	0	0	0	2024-09-09	0.2752	PRLH;PPY;PYY;KISS1;NTS;GAL;NPY;SHANK1;NPPA
prerank	GO_Biological_Process_2023__Detection Of Chemical Stimulus Involved In Sensory Perception Of Bitter Taste (GO:0001580)	0.789922	2.55013	0	0	0	2024-10-10	0.2107	GNAT3;CST4;CST1;CST2;LPO;CA6;TAS2R38;PIP;RTP5;PIGR
prerank	HDSigDB_Human_2021__Markers Of Preoptic Region In Hypothalamus PMID22996553	0.636076	2.54224	0	0	0	14/14	0.3646	ZIC4;PNOC;NTS;DLX1;GCNT3;DDC;GAD2;SLC51A;ZIC1;MYH7;PENK;CHRDL2;GCH1;DIRAS3
prerank	CellMarker_2024__B Cell Skin Mouse	0.525044	2.53545	0	0	0	22/23	0.3538	PAX5;FCRLA;CCR6;BLK;CXCR5;CD19;MS4A1;POU2AF1;CD79A;BANK1;POU2F2;BCL11A;P2RX5;RUBCNL;CD22;IRF8;BLNK;CD79B;PLCG2;HVCN1;RALGPS2;CD37
prerank	GO_Cellular_Component_2023__Ribosome (GO:0005840)	-0.631044	-2.53109	0	0	0	49/52	0.3358	RPS25;RPL24;RPL13A;RPS18;DHX9;RPL36;RPL27;RPS7;BTF3;RPS4X;RPS23;RRBP1;EIF3H;RPL8;RPL31;RPS17;RPL30;RPS29;RPS21;MRPS12;RPL17;GCN1;RPL10A;RPL11;RPS10;RPS5;RPL41;RPS3;RPS28;RPL19;RPL9;LARP4B;DNAJC21;RPL32;LARP1;RPL18;MRPL13;NCK1;RPS9;MRPS7;RPL38;EIF2AK2;RPS26;SRP68;RPL18A;RPS13;RPS11;RPL6;HSPA14
prerank	CellMarker_2024__GZMB+ T Cell Bile Duct Human	0.735633	2.51774	0	0	0	2024-09-09	0.2649	IFNG;GZMB;GZMH;CD8B;GZMK;LAG3;GZMA;CD8A;CD69
prerank	CellMarker_2024__Inhibitory Neuron Hippocampus Human	0.643949	2.5126	0	0	0	2024-07-07	0.3564	DLX1;GAD2;CCK;GAD1;SST;VIP;LHX6
prerank	HDSigDB_Human_2021__Markers Of Globus Pallidus, Internal Segment In Globus Pallidus PMID22996553	0.635247	2.51156	0	0	0	14/14	0.3654	HAPLN1;ONECUT1;LHX1;CFAP77;NKX2-1;LUZP2;TFAP2B;CHODL;PCSK1;CARTPT;NPR3;PTGER3;CRTAC1;APOC1
prerank	CellMarker_2024__B Cell Stomach Human	0.442449	2.51131	0	0	0	26/27	0.4679	CR2;TCL1A;BLK;PNOC;CD19;MS4A1;ACKR2;CD79A;BANK1;SPIB;MZB1;SCN3A;BACH2;CD72;GLDC;BCL11A;HLA-DOB;BLNK;JCHAIN;CD79B;PTPRC;DERL3;GNG7;MEF2C;DTNB;MICAL3
prerank	GO_Biological_Process_2023__Translation (GO:0006412)	-0.551232	-2.50735	0	0	0	167/198	0.3318	EEF2;RPS25;RPL24;RPS27A;RPL13A;RPS18;RPL14;RPSA;MRPL2;COPS5;RPS14;UBA52;RPS6;RPL36;RPL27;RPS7;MRPL16;EEF1A1;RPL5;RPL10;ABCE1;EIF4EBP2;MRPL52;RPL13;RPS20;RPS4X;RPL21;RPS23;RPS3A;TUFM;RRBP1;MRPL12;RPL29;RPL8;RPL31;RPL26;MRPS22;EEF1B2;RWDD1;EIF4G1;MRPS6;RPS17;RPL30;RPS29;RPS21;AURKAIP1;GTPBP1;MRPS12;RPL37A;GSPT1;MRPS18B;RPL17;MRPS9;MRPL45;HARS2;MRPL55;RPL3;MRPS30;RPL28;DRG2;MRPL46;MRPS34;GFM2;RPL34;…
prerank	HDSigDB_Human_2021__Neuron-enriched Genes In Mouse Cortex PMID25186741	0.603272	2.50721	0	0	0	18/19	0.2706	TBR1;SLC17A6;DLX1;GRM2;TP73;SLC32A1;NPAS4;ECEL1;DPYSL5;BHLHE22;VGF;CELF4;ROBO2;NPY;BCL11A;SST;CLSTN2;CACNA2D2
prerank	CellMarker_2024__Activated T Cell Skin Human	0.609914	2.49212	0	0	0	2024-12-12	0.3906	IFNG;ICOS;TNF;CD28;IL2RA;CD8B;CD27;TNFRSF4;CD8A;CD3E;CD69;CD4
prerank	GO_Molecular_Function_2023__Inward Rectifier Potassium Channel Activity (GO:0005242)	0.507234	2.49034	0	0	0	16/16	0.4934	KCNJ1;KCNH6;KCNE2;KCNJ12;KCNJ9;KCNJ3;KCNJ5;KCNJ10;KCNJ16;KCNN3;KCNJ15;KCNJ11;KCNJ2;KCNK1;KCNK6;KCNJ8
prerank	GO_Biological_Process_2023__Synaptic Transmission, GABAergic (GO:0051932)	0.816162	2.4878	0	0	0	2024-08-08	0.1843	GABRG3;GABRA6;GABRA3;GABRA1;GABRB2;GABRG1;GABBR2;HAPLN4
prerank	CellMarker_2024__Leukocyte Undefined Human	0.569201	2.48602	0	0	0	13/13	0.4314	CD80;IL2RA;TREM1;CD48;CX3CR1;GNLY;ITGAL;CD69;PTPRC;FCGR3A;TLR4;CTSS;CD40
prerank	CellMarker_2024__Endocrine Cell Pancreas Human	0.692928	2.47243	0	0	0	2024-09-09	0.3075	IAPP;PPY;SLC30A8;INS;GCG;ISL1;SST;CHGB;SEZ6L2
prerank	GO_Molecular_Function_2023__Neuropeptide Activity (GO:0160041)	0.425622	2.46935	0	0	0	16/16	0.5749	PRLH;HCRT;PPY;AGRP;PYY;AVP;PNOC;OXT;GAL;CCK;NPY;PENK;NPPA;VIP;NMB;UCN
prerank	GO_Molecular_Function_2023__Neuropeptide Hormone Activity (GO:0005184)	0.425622	2.46935	0	0	0	16/16	0.5749	PRLH;HCRT;PPY;AGRP;PYY;AVP;PNOC;OXT;GAL;CCK;NPY;PENK;NPPA;VIP;NMB;UCN
prerank	CellMarker_2024__Bipolar Cell Retina Human	0.921843	2.46869	0	0	0	2024-05-05	0.0785	VSX2;RCVRN;GRM6;TRPM1;OTX2
prerank	GO_Molecular_Function_2023__Neuropeptide Receptor Activity (GO:0008188)	0.741617	2.46575	0	0	0	15/15	0.2592	HCRTR2;OPRM1;NMUR2;PRLHR;KISS1R;GPR171;GAL;GALR2;GPR143;TACR1;NMUR1;SSTR1;GPR37;SORCS1;SSTR2
prerank	HDSigDB_Human_2021__Markers Of Gigantocellular Group In Myelencephalon PMID22996553	0.514578	2.46539	0	0	0	13/13	0.4859	VSX2;ONECUT2;DMRT3;EN1;ADGRG2;SLC30A3;CARTPT;HS3ST2;CRHBP;PENK;SST;NPTX2;CERCAM
prerank	CellMarker_2024__Natural Killer Cell Kidney Human	0.646602	2.46529	0	0	0	2024-12-12	0.354	IFNG;XCL1;XCL2;CD3D;CD2;PRF1;KLRB1;GNLY;CD3E;PTPRC;FCGR3A;NCAM1
prerank	CellMarker_2024__Cytotoxic T Cell Peripheral Blood Human	0.763838	2.46443	0	0	0	2024-07-07	0.2366	KLRG1;GZMB;CD8B;PRF1;GZMA;GNLY;CD8A
prerank	GO_Cellular_Component_2023__Small Ribosomal Subunit (GO:0015935)	-0.630707	-2.46308	0	0	0	25/34	0.1388	RPS25;RPS27A;RPS18;RPSA;RPS14;UBA52;RPS6;RPS7;RPS20;RPS4X;RPS23;RPS3A;MRPS6;RPS17;RPS29;RPS21;MRPS12;RPS15;EIF2S1;RPS10;RACK1;RPS5;RPS16;RPS3;RPS28
prerank	CellMarker_2024__Exhausted T(Tex) Cell Liver Human	0.70162	2.45917	0	0	0	2024-11-11	0.299	HMMR;MKI67;PI3;TOP2A;LAG3;CD38;CHI3L2;CD8A;UBE2C;PDCD1LG2;TYMS
prerank	HDSigDB_Human_2021__Microglia-enriched Genes In Mouse Cortex PMID25186741	0.377232	2.45429	0	0	0	27/29	0.5047	TNF;GPR84;P2RY6;CD300C;NCF1;CCR7;PTAFR;CCL4;IRF8;GDF15;SLAMF8;SASH3;HLA-DOA;LRRC25;IRF5;GNA15;TMEM119;CD300A;CCL2;HCK;CD83;SELPLG;SPI1;PLAU;CXCL16;PLTP;C1QA
prerank	GO_Biological_Process_2023__Regulation Of Flagellated Sperm Motility (GO:1901317)	0.706981	2.44797	0	0	0	2024-07-07	0.2934	SEMG1;EPPIN;TEX101;TPPP2;TACR1;KIF9;CFAP69
prerank	HDSigDB_Human_2021__Up-regulated Genes In Cortex Of 2 Mon HD Q175 Mice Vs Q20 PMID26900923	0.56418	2.44604	0	0	0	30/31	0.293	CYP2A13;HRG;UGT2B28;F2;CYP2A7;CYP1A2;CYP3A43;CYP2A6;CYP2C19;UGT2B4;CYP2C9;UGT2B17;GC;FGA;AMBP;SULT2A1;APOB;UGT2B15;CYP3A4;FGG;ORM2;ORM1;ZNF365;CYP1A1;PCK1;HPD;ALB;CES3;GRK4;SERPINA1
prerank	HDSigDB_Human_2021__Liver RNA M47 Module (Bisque4) PMID26900923	-0.63574	-2.44583	0	0	0	25/32	0.1907	RPS27A;PTMA;UBA52;COX7C;RPL10;RPS20;RPA3;EIF3H;RWDD1;RPS21;NDUFS6;PSENEN;MRPS30;EIF2S3;MRPS10;RPL35;RPS12;MRPL47;TPT1;RPS28;B2M;UCHL3;BTF3L4;RPL32;PSME1
prerank	KEGG_2021_Human__Ribosome	-0.556443	-2.44236	0	0	0	112/117	0.4196	RPS25;RPL24;RPS27A;RPL13A;RPS18;RPL14;RPSA;MRPL2;RPS14;UBA52;RPS6;RPL36;RPL27;RPS7;MRPL16;RPL5;RPL10;RPL13;RPS20;RPS4X;RPL21;RPS23;RPS3A;MRPL12;RPL29;RPL8;RPL31;RPL26;RPL23;MRPS6;RPS17;RPL30;RPS29;RPS21;MRPS12;RPL37A;RPL17;MRPS9;RPL3;RPL28;RPL34;RPLP0;MRPS10;RPL10A;RPL35;RPL11;RPS15;RPS10;MRPL28;MRPL17;RPS12;RPLP2;MRPL20;MRPL4;RPS5;RPS16;RPL41;RPS3;MRPL27;RPS28;MRPS16;MRPL1;RPL7;MRPL33;RPL19;MRPL…
prerank	CellMarker_2024__Sinusoidal Endothelial Cell Liver Human	0.628804	2.4415	0	0	0	2024-10-10	0.3717	STAB2;CLEC4M;GPR182;CLEC4G;FCN3;FCGR2B;MRC1;DNASE1L3;LYVE1;F8
prerank	GO_Molecular_Function_2023__Ligand-Gated Monoatomic Anion Channel Activity (GO:0099095)	0.732168	2.44044	0	0	0	2024-09-09	0.2683	GABRG3;GABRA6;GLRA2;GABRA3;GABRA1;GABRB2;GABRG1;SLC1A7;GLRB
prerank	GO_Biological_Process_2023__RNA Splicing, Via Transesterification Reactions With Bulged Adenosine As Nucleophile (GO:0000377)	-0.551914	-2.43949	0	0	0	119/157	0.268	HNRNPA2B1;SRRM2;HNRNPK;PNN;SNRNP70;HNRNPA1;RBM5;SRSF2;SRSF1;SF3A2;SRSF6;IK;HNRNPM;HNRNPC;HNRNPH1;SF3A1;SF3B2;PRPF19;HNRNPU;RALY;SF3B3;HNRNPA3;SNW1;TRA2B;HNRNPF;EIF4A3;DDX23;SRSF3;SNRPD2;DDX46;PRPF31;U2AF1L4;SRSF8;GPKOW;RBM42;CWC22;RBMX;DHX16;RBM22;RBM8A;SNRPB;NCBP2;SF3A3;ISY1;DDX5;SART3;SYF2;SNRPA;WBP4;RBM10;SNRPG;EFTUD2;LSM2;SRSF10;CACTIN;HTATSF1;NCBP1;SNRNP40;PRPF4;SNRNP35;RBM14;DHX38;ZCCHC8;SR…
prerank	GO_Biological_Process_2023__Cytoplasmic Translational Initiation (GO:0002183)	-0.677663	-2.43754	0	0	0	22/27	0.1622	EIF4A2;EIF3B;EIF3I;DHX29;EIF3J;NCBP2;EIF3H;NCBP1;EIF4G1;EIF3G;EIF2S2;EIF3E;EIF3K;EIF2S3;EIF3D;RBM4;EIF3F;EIF5;EIF6;MIF4GD;EIF2B3;EIF3M
prerank	CellMarker_2024__Nephron Epithelial Cell Kidney Human	0.501319	2.43608	0	0	0	19/19	0.4994	SLC34A1;SLC22A8;CLDN16;SLC12A1;ATP6V0D2;KCNJ1;SLC4A1;SLC22A7;SLC26A4;CLCNKB;WT1;CLDN8;PTPRO;KRT23;SLC13A3;SLC8A1;SLC16A9;VCAM1;PODXL
prerank	GO_Cellular_Component_2023__U2-type Prespliceosome (GO:0071004)	-0.721094	-2.42922	0	0	0	2024-11-14	0.0976	SNRNP70;SF3A2;SF3A1;LUC7L3;LUC7L;PRPF39;SNRPB;LUC7L2;SNRPG;U2AF2;SF3B1
prerank	GO_Cellular_Component_2023__Prespliceosome (GO:0071010)	-0.721094	-2.42922	0	0	0	2024-11-14	0.0976	SNRNP70;SF3A2;SF3A1;LUC7L3;LUC7L;PRPF39;SNRPB;LUC7L2;SNRPG;U2AF2;SF3B1
prerank	GO_Biological_Process_2023__Mitochondrial ATP Synthesis Coupled Electron Transport (GO:0042775)	-0.610585	-2.42549	0	0	0	51/59	0.2728	UQCRB;COX5B;CYC1;COX7C;NDUFAF1;SDHB;SDHAF2;NDUFB6;UQCRC1;NDUFS5;NDUFB10;COX6C;NDUFA8;NDUFS6;COX5A;NDUFS4;NDUFV1;NDUFA2;COX8A;COX6B1;NDUFA5;NDUFA3;UQCRH;NDUFB5;UQCRQ;UQCRFS1;COX4I1;NDUFA7;NDUFA12;NDUFB3;COX6A1;NDUFV3;NDUFB8;CYCS;NDUFS2;NDUFA9;NDUFS3;NDUFAB1;NDUFB4;COA6;NDUFC2;NDUFA4;SDHA;NDUFB7;SDHD;NDUFB2;UQCC3;UQCRC2;NDUFV2;NDUFA1;NDUFC1
prerank	GO_Cellular_Component_2023__Cytosolic Small Ribosomal Subunit (GO:0022627)	-0.623945	-2.41919	0	0	0	25/33	0.1672	RPS25;RPS27A;RPS18;RPSA;RPS14;UBA52;RPS6;RPS7;RPS20;RPS4X;RPS23;RPS3A;RPS17;RPS29;RPS21;MRPS12;RPS15;EIF2S1;RPS10;RACK1;RPS5;RPS16;RPS3;RPS28;RPS15A
prerank	CellMarker_2024__M1 Macrophage Lung Human	0.374962	2.4191	0	0	0	18/18	0.6255	IL12B;CD80;CXCL11;IL12A;TNF;NOS2;IL23A;CCR7;CXCL8;CD86;IL6;IRF5;TLR4;CXCL12;IRF1;STAT1;CD68;HLA-DRA
prerank	GO_Molecular_Function_2023__Arachidonic Acid Monooxygenase Activity (GO:0008391)	0.679247	2.41839	0	0	0	2024-11-11	0.3213	CYP2A13;CYP2A7;CYP2B6;CYP2A6;CYP2C19;CYP2C9;CYP4F2;CYP2C8;CYP2S1;CYP4F12;CYP2E1
prerank	HDSigDB_Human_2021__Liver RNA M17 Module (Grey60) PMID26900923	-0.565466	-2.41617	0	0	0	79/97	0.2786	RPS25;NPM1;SNRPC;RPL13A;RPS18;RPL14;RPSA;ISCU;UQCRB;RPS14;SNRPD2;RPS7;ANP32B;EEF1A1;TOMM22;BTF3;ELOB;RPL13;NDUFB11;RPS4X;RPL21;CHCHD2;SNRPG;RPL8;HMGN1;EEF1B2;NDUFS5;RPL23;RPS17;RPL30;PSMB3;RPL37A;PFDN5;RPL3;NME2;RPL34;RPLP0;FCF1;POLR2C;RPL11;PSMA5;RPS15;HADHB;RACK1;DENR;RPLP2;EEF1G;EIF3F;RPS5;RPL41;RPS3;SUCLG2;RPL7;RPL19;IGBP1;EIF3M;RPS15A;GNG5;NDUFS3;NDUFB4;PDCD10;RPL32;ATP6V1G1;RPL18;AIMP1;TRAP…
prerank	GO_Biological_Process_2023__mRNA Processing (GO:0006397)	-0.542589	-2.41192	0	0	0	137/183	0.268	HNRNPA2B1;SRRM2;HNRNPK;PNN;SNRNP70;ALKBH5;HNRNPA1;RBM5;SRSF2;SRSF1;SF3A2;SRSF6;SFPQ;IK;ALYREF;HNRNPM;HNRNPC;HNRNPH1;SF3A1;SF3B2;PRPF19;HNRNPU;RALY;SF3B3;HNRNPA3;SNW1;TRA2B;HNRNPF;EIF4A3;DDX23;SRSF3;SNRPD2;CPSF7;HEXIM1;DDX46;PRPF31;U2AF1L4;SRSF8;GPKOW;CPSF6;RBM42;CWC22;RBMX;DHX16;RBM22;RBM8A;SNRPB;CELF1;NCBP2;SF3A3;ISY1;DDX5;SART3;SYF2;SNRPA;WBP4;RBM10;SNRPG;PAPOLA;EFTUD2;LSM2;SRSF10;CACTIN;HTATSF…
prerank	GO_Cellular_Component_2023__Dense Core Granule (GO:0031045)	0.57639	2.39951	0	0	0	2024-12-12	0.4241	SLC6A2;PDYN;SYT2;SYT5;SYT4;CRHBP;SYT8;NPY;SYT1;CHGA;BAIAP3;SLC6A9
prerank	CellMarker_2024__Neuron Hypothalamic Brain Slice Mouse	0.681883	2.39345	0	0	0	2024-11-11	0.3187	OTX1;PARPBP;CHODL;ELAVL2;ZIC1;NPTX1;NTM;IGF1;SNAP25;TUBB3;SYP
prerank	CellMarker_2024__Naive IL7R+ T Cell Bile Duct Human	0.735633	2.38697	0	0	0	2024-09-09	0.2649	IL9R;IFNG;CD40LG;GZMH;CD8B;GZMK;GZMA;CD8A;CD69
prerank	GO_Biological_Process_2023__Epoxygenase P450 Pathway (GO:0019373)	0.584193	2.3836	0	0	0	13/13	0.4164	CYP2A13;CYP2A7;CYP1A2;CYP2B6;CYP2A6;CYP2C19;CYP2C9;CYP4F2;CYP2C8;CYP2S1;CYP4F12;CYP2E1;CYP1B1
prerank	GO_Cellular_Component_2023__Polysomal Ribosome (GO:0042788)	-0.639694	-2.38241	0	0	0	23/24	0.3278	RPL24;DHX9;RPL36;RPS23;EIF3H;RPL8;RPL31;RPL30;RPS29;RPS21;RPL10A;RPL11;RPL41;RPS28;RPL19;LARP4B;RPL32;LARP1;RPL18;RPL38;RPS26;RPL18A;RPL6
prerank	GO_Biological_Process_2023__Aerobic Electron Transport Chain (GO:0019646)	-0.606322	-2.38097	0	0	0	49/57	0.2728	UQCRB;COX5B;CYC1;COX7C;NDUFAF1;SDHB;SDHAF2;NDUFB6;UQCRC1;NDUFS5;NDUFB10;COX6C;NDUFA8;NDUFS6;COX5A;NDUFS4;NDUFV1;NDUFA2;COX8A;COX6B1;NDUFA5;NDUFA3;UQCRH;NDUFB5;UQCRQ;UQCRFS1;COX4I1;NDUFA7;NDUFB3;COX6A1;NDUFV3;NDUFB8;CYCS;NDUFS2;NDUFA9;NDUFS3;NDUFAB1;NDUFB4;NDUFC2;NDUFA4;SDHA;NDUFB7;SDHD;NDUFB2;UQCC3;UQCRC2;NDUFV2;NDUFA1;NDUFC1
prerank	GO_Cellular_Component_2023__GABA-ergic Synapse (GO:0098982)	0.576726	2.3772	0	0	0	14/15	0.27	SLITRK1;LRFN5;PTPRO;NLGN4Y;ATP2B3;LRRTM1;NLGN1;BSN;SLITRK3;PCLO;ATP2B2;NLGN4X;MDGA1;NLGN3
prerank	GO_Molecular_Function_2023__Glutamate Receptor Activity (GO:0008066)	0.766473	2.374	0	0	0	2024-07-07	0.2339	GRM6;GRID2;GRM4;GRM1;GRIN2D;GRM2;GRIA2
prerank	HDSigDB_Human_2021__Markers Of Emboliform Nucleus In Cerebellar Nucleus PMID22996553	0.686474	2.37252	0	0	0	2024-08-08	0.3139	NRK;CHP2;EHF;CTSV;TMEM139;IGSF11;PDGFD;TSPAN8
prerank	CellMarker_2024__CD4+ T Cell Nerve Mouse	0.735467	2.37158	0	0	0	2024-06-06	0.2649	IFNG;TNF;TBX21;IL2RA;IL2RB;CD69
prerank	GO_Cellular_Component_2023__Large Ribosomal Subunit (GO:0015934)	-0.616754	-2.36983	0	0	0	35/41	0.2786	RPL24;RPL13A;RPL14;UBA52;RPL36;RPL27;RPL5;RPL13;RPL21;RPL29;RPL8;RPL31;RPL26;RPL30;RPL37A;RPL17;RPL3;RPL28;RPL34;RPLP0;RPL10A;RPL35;RPL11;RPLP2;RPL41;RPL7;RPL19;RPL9;RPL27A;RPL32;RPL18;RPL26L1;RPL12;RPL38;RPL4
prerank	GO_Cellular_Component_2023__Cytosolic Large Ribosomal Subunit (GO:0022625)	-0.616754	-2.36983	0	0	0	35/41	0.2786	RPL24;RPL13A;RPL14;UBA52;RPL36;RPL27;RPL5;RPL13;RPL21;RPL29;RPL8;RPL31;RPL26;RPL30;RPL37A;RPL17;RPL3;RPL28;RPL34;RPLP0;RPL10A;RPL35;RPL11;RPLP2;RPL41;RPL7;RPL19;RPL9;RPL27A;RPL32;RPL18;RPL26L1;RPL12;RPL38;RPL4
prerank	CellMarker_2024__Natural Killer Cell Spleen Human	0.598899	2.36358	0	0	0	20/20	0.402	CXCR3;CXCR5;GZMB;GZMK;CD247;CX3CR1;CCR7;CD7;PRF1;GNLY;SELL;KLRK1;CCL4;CD69;CCL5;CST7;PTPRC;FCGR3A;NCAM1;ITGA5
prerank	GO_Biological_Process_2023__Positive Regulation Of Voltage-Gated Potassium Channel Activity (GO:1903818)	0.680473	2.36087	0	0	0	2024-07-07	0.3199	LRRC38;LRRC26;LRRC55;NOS1AP;ALG10B;NPPA;TREM2
prerank	GO_Cellular_Component_2023__Ciliary Membrane (GO:0060170)	0.294215	2.35995	0	0	0	27/27	0.7064	RHO;DRD5;SSTR3;DRD2;SHANK2;SCNN1A;EFCAB7;TMEM231;TMEM17;BBS7;GPR161;EVC2;TCTN2;BBIP1;BBS2;EVC;BBS1;SHANK3;ARL13B;BBS5;TCTN3;SMO;CASK;PKD1;BBS9;PTCH1;BBS4
prerank	CellMarker_2024__Cone Cell Retina Human	0.781627	2.35949	0	0	0	2024-06-06	0.2187	PDE6H;GUCA1C;GNGT2;GUCA1A;OPN1SW;GUCA1B
prerank	GO_Cellular_Component_2023__U2-type Spliceosomal Complex (GO:0005684)	-0.571366	-2.35828	0	0.000383219	0.01	62/77	0.268	SRRM2;SNRNP70;SF3A2;IK;SF3A1;SF3B2;LUC7L3;PRPF19;SF3B3;SNW1;LUC7L;EIF4A3;SNRPD2;PRPF31;CWC22;DHX16;PRPF39;RBM22;RBM8A;SNRPB;SF3A3;ISY1;CCDC12;SYF2;WBP4;LUC7L2;SNRPG;EFTUD2;LSM2;HTATSF1;SNRNP40;PRPF4;PHF5A;U2AF2;RNF113A;SNRPA1;PLRG1;CWC25;PRPF6;CDC5L;LSM4;SNRPD3;PRPF18;SF3B1;SF3B5;BUD13;MFAP1;ZMAT2;CWC15;DHX8;SNRPB2;SNRNP200;PRPF40A;LSM6;CWC27;RBMX2;PRPF8;CASC3;SF3B6;PPIE;LSM7;BUD31
prerank	CellMarker_2024__CD8+ T Cell Stomach Human	0.697725	2.35814	0	0	0	2024-10-10	0.3028	IFNG;TNFSF11;GZMB;CD8B;GZMK;PRF1;GZMA;CD8A;CD3E;PTPRC
prerank	CellMarker_2024__Sensory Neuron Pluripotent Stem Cell Human	0.699684	2.35632	0	0	0	2024-10-10	0.3008	POU4F1;PHOX2B;ISL1;GAL;PRPH;PIEZO2;SCN9A;TAC1;SSTR2;NTRK2
prerank	GO_Molecular_Function_2023__Serotonin Receptor Activity (GO:0099589)	0.507952	2.35233	0	0	0	16/17	0.2579	HTR3E;HTR4;HTR6;HTR3A;HTR1A;HTR7;HTR3B;HTR1B;HTR5A;HTR2A;CHRM4;HTR2B;HTR1E;CHRM3;CHRM2;HRH2
prerank	GO_Molecular_Function_2023__Peptidoglycan Binding (GO:0042834)	0.725068	2.34873	0	0	0	2024-10-10	0.2755	PGLYRP2;RNASE7;REG3G;PGLYRP1;REG3A;NOD2;REG1B;NLRP3;REG1A;JCHAIN
prerank	CellMarker_2024__B Cell Lymph Node Human	0.66275	2.34261	0	0	0	2024-11-11	0.3378	SLC22A2;CR2;CD80;PAX5;FCER2;MS4A1;CD79A;CD27;CD22;CD79B;FCGR2A
prerank	CellMarker_2024__Tubular Epithelial cell(TEC) Glomerulus Mouse	0.866652	2.33854	0	0	0	2024-05-05	0.1337	UMOD;SLC12A3;SLC12A1;AQP2;FXYD2
prerank	GO_Biological_Process_2023__mRNA Splicing, Via Spliceosome (GO:0000398)	-0.523131	-2.33762	0	0.0003658	0.01	135/186	0.268	HNRNPA2B1;SRRM2;HNRNPK;PNN;SNRNP70;HNRNPA1;RBM5;SRSF2;SRSF1;SF3A2;SRSF6;SFPQ;IK;HNRNPM;HNRNPC;HNRNPH1;SF3A1;SF3B2;PRPF19;HNRNPU;RALY;SF3B3;HNRNPA3;SNW1;TRA2B;HNRNPF;EIF4A3;DHX9;DDX23;SRSF3;PQBP1;SNRPD2;DDX46;PRPF31;U2AF1L4;SRSF8;GPKOW;RBM42;CWC22;RBMX;DHX16;RBM22;RBM8A;SNRPB;NCBP2;SF3A3;DDX1;ISY1;DDX5;SART3;SYF2;SNRPA;WBP4;RBM10;SNRPG;EFTUD2;LSM2;SRSF10;DCPS;RBM17;CACTIN;HTATSF1;NCBP1;SNRNP40;PRP…
prerank	GO_Biological_Process_2023__Mitochondrial Translation (GO:0032543)	-0.556235	-2.33688	0	0.000349896	0.01	87/90	0.4196	MRPL2;MRPL16;MRPL52;MTIF3;TUFM;MRPL12;MRPS22;MRPS6;MRPS12;MRPS18B;MRPS9;MRPL45;MRPL55;MRPS30;MRPL46;MRPS34;GFM2;MRPS10;MRPS31;MRPL28;MRPL17;MRPL20;MRPS28;MRPL4;NDUFA7;MRPL47;CHCHD1;QRSL1;MRPL41;MRPS25;MRPL27;MRPS26;MRPS16;MRPL1;MRPL33;MRPL38;MRPL23;MRPL10;RARS2;MRPL40;MRPL49;MRPL54;MRPL14;MRPL50;MRPL18;GFM1;MRPL44;MRPL19;MRPL13;MRPS23;MTG1;IARS2;GATB;GADD45GIP1;MRPL58;MRPL9;MRPL42;MRPS7;MRPL24;MR…
prerank	GO_Molecular_Function_2023__poly(G) Binding (GO:0034046)	-0.876271	-2.32989	0	0.000670634	0.02	2024-07-07	0.1243	HNRNPU;MCRS1;HNRNPDL;DAZAP1;FMR1;PATL1;PNPT1
prerank	KEGG_2021_Human__Caffeine metabolism	0.846988	2.32826	0	0.000456968	0.01	2024-06-06	0.1534	CYP2A7;CYP1A2;CYP2A6;XDH;NAT2;NAT1
prerank	CellMarker_2024__Natural Killer Cell Bone Marrow Human	0.474879	2.32239	0	0.000451715	0.01	22/23	0.4176	XCL1;TBX21;TP53TG5;GZMB;IL18RAP;PTGDR;IL2RB;CX3CR1;CD7;NMUR1;PRF1;GZMA;CD38;MME;KLRB1;GNLY;KLRK1;CLIC3;FCGR3A;NCAM1;SPON2;CD34
prerank	GO_Biological_Process_2023__Proton Motive Force-Driven Mitochondrial ATP Synthesis (GO:0042776)	-0.621622	-2.32191	0	0.000643808	0.02	34/37	0.3093	SDHB;NDUFB11;NDUFB6;NDUFS5;NDUFB10;NDUFA13;NDUFA8;NDUFS6;NDUFS4;NDUFV1;NDUFA2;NDUFA5;NDUFA3;NDUFB5;NDUFA7;NDUFA12;NDUFB3;NDUFV3;NDUFB8;NDUFS2;NDUFA9;NDUFS3;NDUFAB1;NDUFB4;NDUFC2;SDHA;NDUFB7;SDHD;NDUFB2;NDUFV2;NDUFA1;NDUFC1;NDUFB1;NDUFA10
prerank	CellMarker_2024__T Cell Spleen Mouse	0.493707	2.32061	0	0.000446582	0.01	17/17	0.5069	IFNG;FOXP3;CXCR3;TBX21;CXCR5;IL2RA;NELL1;PDCD1;GZMB;LAG3;SELL;CD3E;FCGR2B;FCGR3A;CD4;THY1;CD44
prerank	GO_Biological_Process_2023__U2-type Prespliceosome Assembly (GO:1903241)	-0.648347	-2.31649	0	0.000619046	0.02	18/21	0.2345	SF3A2;SF3A1;SF3B2;SF3B3;SNRPD2;DDX46;SNRPB;SF3A3;SNRPG;HTATSF1;PHF5A;SNRPA1;SNRPD3;SF3B1;SF3B5;SNRPB2;RBMX2;SF3B6
prerank	GO_Cellular_Component_2023__Mitochondrial Respiratory Chain Complex I (GO:0005747)	-0.619705	-2.31545	0	0.000574829	0.02	33/36	0.3093	NDUFAF1;NDUFB11;NDUFB6;NDUFS5;NDUFB10;NDUFA13;NDUFA8;NDUFS6;NDUFS4;NDUFV1;NDUFA2;NDUFA5;NDUFA3;NDUFB5;NDUFA7;NDUFA12;NDUFB3;NDUFV3;NDUFB8;NDUFS2;NDUFA9;NDUFS3;NDUFAB1;NDUFB4;NDUFC2;NDUFA4;NDUFB7;NDUFB2;NDUFV2;NDUFA1;NDUFC1;NDUFB1;NDUFA10
prerank	GO_Cellular_Component_2023__Respiratory Chain Complex I (GO:0045271)	-0.619705	-2.31545	0	0.000574829	0.02	33/36	0.3093	NDUFAF1;NDUFB11;NDUFB6;NDUFS5;NDUFB10;NDUFA13;NDUFA8;NDUFS6;NDUFS4;NDUFV1;NDUFA2;NDUFA5;NDUFA3;NDUFB5;NDUFA7;NDUFA12;NDUFB3;NDUFV3;NDUFB8;NDUFS2;NDUFA9;NDUFS3;NDUFAB1;NDUFB4;NDUFC2;NDUFA4;NDUFB7;NDUFB2;NDUFV2;NDUFA1;NDUFC1;NDUFB1;NDUFA10
prerank	CellMarker_2024__Enteroendocrine Cell Ileum Human	0.753012	2.3136	0	0.000441564	0.01	2024-06-06	0.2473	GHRL;NEUROD1;NTS;TPH1;SST;CHGB
prerank	HDSigDB_Human_2021__Genes Up-Regulated In CAG Length-Dependent Genes In 2 Mon Mouse Cortex PMID26900923	0.707517	2.31253	0	0.000436658	0.01	2024-10-10	0.293	CYP1A2;GC;SULT2A1;APOB;FGG;CYP1A1;ALB;CES3;GRK4;SERPINA1
prerank	HDSigDB_Human_2021__Markers Of Cortico-Medial Group In Amygdala PMID22996553	0.692302	2.30933	0	0.00043186	0.01	2024-10-10	0.3082	OTP;FEZF1;CFAP58;TTR;NGB;CITED1;CARTPT;FOXP2;CD69;PODNL1
prerank	CellMarker_2024__Cytotoxic T Cell Colorectum Human	0.719503	2.30864	0	0.000427165	0.01	2024-06-06	0.2808	IFNG;GZMB;PRF1;GZMA;CCL4;CST7
prerank	HDSigDB_Human_2021__PRC2 Deficiency Up-Regulated Genes With Potential Auto-Regulatory Functions PMID27526204	0.637857	2.3078	0	0.000422572	0.01	15/15	0.3629	POU4F1;ONECUT1;DMRT3;EOMES;WT1;FOXA1;GATA4;NKX3-1;GATA3;PITX1;GFI1;TAL1;GRHL1;HOXA9;GATA2
prerank	CellMarker_2024__Natural Killer Cell Blood Human	0.393133	2.30706	0	0.000418077	0.01	37/41	0.3952	XCL1;XCL2;CD40LG;IL10;TNF;IL2RA;CD96;TMIGD2;PDCD1;GZMB;CD19;GZMK;CD247;IL2RB;MKI67;CD3D;ZNF683;CD7;CD27;CD2;LAG3;GZMA;KLRB1;GNLY;SELL;CD8A;CD3E;KLRK1;CD69;CD79B;PTPRC;ITGAM;FCGR3A;NCAM1;KIT;CD4;SPON2
prerank	GO_Biological_Process_2023__Peptide Biosynthetic Process (GO:0043043)	-0.517983	-2.30476	0	0.000832511	0.03	103/130	0.3318	RPS25;RPL24;RPS27A;RPL13A;RPS18;RPL14;RPSA;COPS5;RPS14;RPS6;RPL36;RPL27;RPS7;EEF1A1;RPL5;RPL10;EIF4EBP2;MRPL52;RPL13;RPS20;RPS4X;RPL21;RPS23;RPS3A;RRBP1;MRPL12;RPL29;RPL8;RPL31;RPL26;EIF4G1;MRPS6;RPS17;RPL30;RPS29;RPS21;MRPS12;RPL37A;GSPT1;MRPS18B;RPL17;HARS2;MRPL55;RPL3;RPL28;RPL34;RPLP0;RPL10A;RPL35;RPL11;RPS15;RPS10;MRPL28;RPLP2;RPS5;RPS16;RPL41;MRPL41;RPS3;MRPL27;RPS28;HBS1L;MRPS16;RPL7;RPL19…
prerank	GO_Molecular_Function_2023__G Protein-Coupled Chemoattractant Receptor Activity (GO:0001637)	0.64191	2.30381	0	0.000413676	0.01	2024-10-10	0.3586	CCR8;CCR3;CCR4;CXCR3;CCR6;CXCR1;CCR2;CX3CR1;CMKLR1;GPR17
prerank	HDSigDB_Human_2021__Genes Enriched In Cortical Astrocytes PMID17989291	0.417945	2.3023	0	0.000409367	0.01	17/18	0.4902	CBS;SLC6A11;HES5;SLC1A2;AQP4;MLC1;TAGLN3;TLR3;SLC14A1;SLC4A4;PLCD4;FGFR3;EDNRB;S100B;PPP1R3C;SOX9;EGFR
prerank	GO_Biological_Process_2023__Formation Of Cytoplasmic Translation Initiation Complex (GO:0001732)	-0.718747	-2.29698	0	0.00080476	0.03	2024-12-14	0.1622	EIF3B;EIF3I;EIF3J;EIF3H;EIF3G;EIF3E;EIF3K;EIF3D;EIF3F;EIF5;EIF6;EIF3M
prerank	GO_Biological_Process_2023__Spliceosomal Complex Assembly (GO:0000245)	-0.57086	-2.29577	0	0.0007788	0.03	39/53	0.2345	RBM5;SRSF1;SF3A2;SRSF6;SF3A1;SF3B2;LUC7L3;PRPF19;SF3B3;LUC7L;DDX23;SNRPD2;DDX46;SNRPB;CELF1;SF3A3;DDX1;LUC7L2;SNRPG;SRSF10;HTATSF1;NCBP1;PHF5A;YTHDC1;SNRPA1;PRPF6;SNRPD3;SF3B1;SF3B5;USP39;SRPK1;DDX39B;SNRPB2;SNRNP200;SRSF9;RBMX2;PUF60;SRSF5;SF3B6
prerank	CellMarker_2024__Meiotic Cell Ovary Mouse	0.824411	2.29258	0	0.000405147	0.01	2024-05-05	0.1759	FIGLA;SYCP1;SYCP3;ZP2;ZP3
prerank	GO_Cellular_Component_2023__Late Endosome Lumen (GO:0031906)	0.833333	2.28763	0	0.000401012	0.01	2024-08-08	0.1672	PGA4;PGA3;PGA5;IL12B;IL12A;SFTPB;SFTPC;NAPSA
prerank	HDSigDB_Human_2021__Mitochondrion-specific Gene Module M4 From Human Brain PMID20616000	-0.573883	-2.28757	0	0.000754463	0.03	50/59	0.295	PSMC3;COX5B;PQBP1;SNRPD2;LAMTOR2;COX7C;ERP29;ELOB;PSMB7;POR;COA3;TIMM10;NDUFA13;NDUFA8;NDUFS6;MRPS12;NDUFA2;COX8A;COX6B1;RABAC1;MRPS34;SF3B5;BCAP31;UQCRQ;NDUFA7;NDUFB3;COX6A1;COPS6;PPP1R7;DRAP1;LCMT1;PSMB4;NDUFB7;BAG1;TFPT;GADD45GIP1;HAGH;TRPC4AP;NDUFB2;PSMD4;VPS28;LSM7;SLIRP;NDUFA1;NDUFC1;COX17;MAD1L1;MRPS11;EMC9;NDUFB1
prerank	CellMarker_2024__KLRF+ Natural Killer Cell Bile Duct Human	0.735578	2.28476	0	0.000793924	0.02	2024-08-08	0.2649	IFNG;GZMB;GZMH;CD8B;GZMK;GZMA;CD8A;CD69
prerank	GO_Cellular_Component_2023__U2-type Catalytic Step 2 Spliceosome (GO:0071007)	-0.684687	-2.28454	0	0.0007316	0.03	23/23	0.3166	SRRM2;PRPF19;SNW1;SNRPD2;CWC22;RBM22;SNRPB;SYF2;SNRPG;EFTUD2;SNRNP40;SNRPA1;PLRG1;CDC5L;SNRPD3;CWC15;DHX8;SNRPB2;PRPF8;PPIE;BUD31;SNRPD1;BCAS2
prerank	GO_Biological_Process_2023__Regulation Of Acrosome Reaction (GO:0060046)	0.752108	2.28415	0	0.000785984	0.02	2024-06-06	0.2482	ZP4;PRSS37;SPINK13;ZP2;ZP3;PLCB1
prerank	GO_Molecular_Function_2023__Ubiquitin Ligase Inhibitor Activity (GO:1990948)	-0.890889	-2.28414	0	0.000710083	0.03	2024-06-06	0.1096	RPS7;RPL5;RPS20;RPL17;RPL11;RPS15
prerank	CellMarker_2024__Neuron Retina Mouse	0.498858	2.28373	0	0.000778202	0.02	16/17	0.3724	LHX1;SLC17A6;PROK2;SLC32A1;GAD2;CALB1;CCK;VGF;RORB;PENK;GAD1;SST;VIPR2;VIP;CALB2;RGS16
prerank	GO_Cellular_Component_2023__Spliceosomal snRNP Complex (GO:0097525)	-0.556671	-2.28178	0	0.000919726	0.04	36/52	0.1782	SNRNP70;SF3A2;HNRNPC;SF3A1;SF3B2;LUC7L3;SF3B3;LUC7L;DDX23;SNRPD2;DDX46;PRPF31;PRPF39;SNRPB;SF3A3;SNRPA;LUC7L2;SNRPG;LSM2;HTATSF1;SNRNP40;PRPF4;PHF5A;SNRPA1;PRPF6;LSM4;SNRPD3;PRPF18;SF3B1;SF3B5;BUD13;DDX39B;SNRPB2;SNRNP200;PRPF40A;LSM6
prerank	GO_Biological_Process_2023__mRNA Cis Splicing, Via Spliceosome (GO:0045292)	-0.710216	-2.27422	0	0.000894178	0.04	14/17	0.1716	SRSF1;HNRNPC;DDX23;SFSWAP;PRPF39;RBM22;PSIP1;NCBP2;WBP4;DCPS;CACTIN;SDE2;CWC15;SNRNP200
prerank	GO_Biological_Process_2023__Cellular Respiration (GO:0045333)	-0.558768	-2.27393	0	0.000870011	0.04	58/73	0.2764	UQCRB;COX5B;CYC1;COX7C;SIRT3;SDHB;MDH2;NDUFB11;NDUFB6;UQCRC1;NDUFS5;NDUFB10;NDUFA13;COX6C;NDUFA8;NDUFS6;COX5A;NDUFS4;NDUFV1;NDUFA2;COX8A;COX6B1;NDUFA5;NDUFA3;LYRM7;UQCRH;NDUFB5;UQCRQ;UQCRFS1;COX4I1;SDHAF4;NDUFA7;NDUFA12;NDUFB3;MTFR1L;COX6A1;NDUFV3;NDUFB8;ETFB;CYCS;NDUFS2;NDUFA9;NDUFS3;NDUFAB1;BLOC1S1;NDUFB4;NDUFC2;NDUFA4;SDHA;ETFA;NDUFB7;SURF1;NDUFB2;UQCRC2;NDUFV2;NDUFA1;NDUFC1;OXA1L
prerank	GO_Biological_Process_2023__Regulation Of Coagulation (GO:0050818)	0.621149	2.27362	0	0.000770573	0.02	2024-09-09	0.3793	F2;PROC;GP1BA;FOXA2;NRG1;F2RL1;EPHB2;F2R;PROCR
prerank	HDSigDB_Human_2021__Genes Up-Regulated In Microglial Cells Of zQ175DN Vs WT PMID32681824	0.425741	2.27287	0	0.000763092	0.02	30/32	0.4198	MDGA2;DCC;GRID2;CDH8;CDH18;NRG1;LRP1B;LRFN5;FAM155A;NLGN1;KCND2;CNTNAP2;GRIA1;RBFOX1;LRRC4C;CTNNA2;ROBO2;MAGI2;CADM2;NRXN3;CTNND2;PHACTR1;SYT1;DLG2;NTM;PTPRD;NEGR1;ANK3;ANK2;TMCC3
prerank	GO_Biological_Process_2023__Oxidative Phosphorylation (GO:0006119)	-0.596079	-2.27262	0	0.0010589	0.05	38/43	0.3093	UQCRB;SDHB;NDUFB11;NDUFB6;UQCRC1;NDUFS5;NDUFB10;NDUFA13;NDUFA8;NDUFS6;NDUFS4;NDUFV1;NDUFA2;NDUFA5;NDUFA3;UQCRH;NDUFB5;NDUFA7;NDUFA12;NDUFB3;NDUFV3;NDUFB8;NDUFS2;NDUFA9;NDUFS3;NDUFAB1;NDUFB4;NDUFC2;SDHA;NDUFB7;SDHD;NDUFB2;UQCRC2;NDUFV2;NDUFA1;NDUFC1;NDUFB1;NDUFA10
prerank	GO_Biological_Process_2023__Negative Regulation Of mRNA Processing (GO:0050686)	-0.699337	-2.27155	0	0.00103174	0.05	2024-11-14	0.1913	SRSF6;SFSWAP;RBMX;SRSF10;U2AF2;C1QBP;PTBP1;SRSF4;SAP18;SRSF7;SRSF9
prerank	GO_Molecular_Function_2023__Hexose Transmembrane Transporter Activity (GO:0015149)	0.504445	2.26852	0	0.000755754	0.02	14/14	0.4961	SLC2A2;PPBP;SLC2A14;SLC2A9;SLC5A1;MFSD4B;SLC2A5;SLC2A12;SLC2A4;SLC2A6;SLC2A8;SLC2A1;SLC2A3;SLC2A11
prerank	GO_Biological_Process_2023__Proton Motive Force-Driven ATP Synthesis (GO:0015986)	-0.600812	-2.2664	0	0.00100595	0.05	34/38	0.3093	SDHB;NDUFB11;NDUFB6;NDUFS5;NDUFB10;NDUFA13;NDUFA8;NDUFS6;NDUFS4;NDUFV1;NDUFA2;NDUFA5;NDUFA3;NDUFB5;NDUFA7;NDUFA12;NDUFB3;NDUFV3;NDUFB8;NDUFS2;NDUFA9;NDUFS3;NDUFAB1;NDUFB4;NDUFC2;SDHA;NDUFB7;SDHD;NDUFB2;NDUFV2;NDUFA1;NDUFC1;NDUFB1;NDUFA10
prerank	GO_Biological_Process_2023__Macromolecule Biosynthetic Process (GO:0009059)	-0.506088	-2.26588	0	0.000981415	0.05	117/152	0.3318	EEF2;RPS25;RPL24;RPS27A;RPL13A;RPS18;RPL14;RPSA;COPS5;RPS14;RPS6;RPL36;RPL27;RPS7;EEF1A1;RPL5;RPL10;EIF4EBP2;MRPL52;RPL13;RPS20;RPS4X;RPL21;RPS23;RPS3A;TUFM;RRBP1;EIF4G2;MRPL12;RPL29;RPL8;RPL31;RPL26;EEF1B2;EIF4G1;MRPS6;RPS17;ALAS1;RPL30;RPS29;RPS21;GTPBP1;MRPS12;RPL37A;GSPT1;MRPS18B;RPL17;HARS2;MRPL55;RPL3;RPL28;RPL34;RPLP0;RPL10A;RPL35;RPL11;RPS15;RPS10;MRPL28;RPLP2;EEF1G;RPS5;RPS16;RPL41;MRPL4…
prerank	CellMarker_2024__CD8+ T Cell Undefined Human	0.576034	2.26515	0	0.000748557	0.02	14/15	0.2671	CD28;IL2RA;CD8B;CD5;CD3D;CD7;CD27;CD2;GZMA;KLRB1;SELL;CD8A;CD3E;ITGB3
prerank	HDSigDB_Human_2021__Differentially Expressed Proteins In iPSCs From HD Patient And Controls PMID30713489	-0.548523	-2.26116	0	0.00114966	0.06	54/65	0.3373	HNRNPL;XRCC6;RPS27A;RPS18;LUC7L3;UBC;UBB;UBA52;YWHAE;SNRPB;CANX;GAPDH;HSP90B1;RBBP4;PHB2;RPS4X;RPS3A;ACTN1;PRDX6;SERBP1;SSB;RPL29;PKM;PCBP2;EEF1B2;RPL23;GSPT1;RPL17;C1QBP;RPL34;RPL10A;RACK1;ACTN4;PPIB;GANAB;TPI1;TCP1;PTGES3;PHGDH;LPCAT1;PFN1;VDAC1;EIF5A;GDI2;KPNB1;CLIC1;RPL38;HSD17B4;TXNDC5;ACTG1;RPS13;RPS11;RPL6;SSRP1
prerank	HDSigDB_Human_2021__Striatum RNA M22 Module (Darkgreen) PMID26900923	-0.480183	-2.26065	0	0.00112292	0.06	408/495	0.3986	RPS25;SRSF2;RPL13A;PSMC3;CIAO1;ILF2;RPS18;RPL14;RPSA;UQCRB;MRPL2;COPS5;UBC;RPS14;TMEM230;RBBP7;TAF10;PSMC5;EIF4A3;TSR3;UBB;EIF3I;SRA1;SNRPD2;PAIP2;LAMTOR2;PPP2CB;MRPL16;AVPI1;TOMM22;TM2D2;SWI5;OCIAD1;TMEM9B;COX7C;ERP29;SET;RPA2;STX8;SDHB;OAZ1;MDH2;PSMB7;ZNF511;NCBP2;MRPL52;PHB;RBBP4;RPL13;PHB2;RPS20;SDHAF2;IFT20;NDUFB11;RPS4X;RPL21;CNIH1;ANAPC16;CHCHD2;CHCHD3;TSG101;LAMTOR1;MRPL12;EIF3H;NDUFB6;RP…
prerank	GO_Biological_Process_2023__mRNA Splice Site Recognition (GO:0006376)	-0.60277	-2.2579	0	0.0012803	0.07	15/27	0.0624	SRSF1;SF3A2;SRSF6;HNRNPC;SF3A1;LUC7L3;LUC7L;SFSWAP;PRPF39;PSIP1;SF3A3;ISY1;LUC7L2;SRSF10;YTHDC1
prerank	HDSigDB_Human_2021__Markers Of Central Gray Substance Of Midbrain In Mesencephalon PMID22996553	0.582184	2.25232	0	0.00148299	0.04	17/17	0.4186	OTP;CDH9;NEUROD1;NTS;TFAP2B;SLC30A3;DLEC1;TAC3;NGB;ADCYAP1;MYH7;NPY;PENK;TAC1;RBP4;DIRAS3;BAIAP3
prerank	GO_Molecular_Function_2023__Prostaglandin Transmembrane Transporter Activity (GO:0015132)	0.551036	2.24718	0	0.00146913	0.04	2024-11-11	0.4494	SLC22A8;SLCO1B1;SLC22A2;SLC22A11;SLC22A7;SLC22A6;SLC22A1;SLCO2A1;SLCO3A1;SLCO4A1;SLCO2B1
prerank	HDSigDB_Human_2021__HTT-ATXN2 Shared Co-Expressed Genes In HD-associated Brain Region PMID29249939	-0.54142	-2.24319	0	0.00125185	0.07	56/67	0.3444	PLEKHM2;POLR2E;FAM50A;SMARCA4;CCDC124;IQSEC1;EFTUD2;PKM;TUBG2;EIF4G1;PSMD3;PITRM1;ARHGEF11;HMG20A;SLC25A11;DALRD3;LSM4;PPP1R12C;SGSM3;UBA1;RUSC2;SPTAN1;AHSA1;FBXW5;DVL1;DMAP1;PREP;HMGA1;CLPTM1;PCGF3;MPRIP;SGTA;VPS53;CDK16;VPS11;SH3BP5L;RAB35;PRRC2A;ENTPD4;KIAA0100;STUB1;UBR4;PSMG3;GOT1;CUL1;PIN1;B3GAT3;CMTR1;BAP1;CHST10;HTRA2;BCAS3;GAK;PLEKHJ1;ABCA3;FAM32A
prerank	CellMarker_2024__GZMK+ T Cell Bile Duct Human	0.735578	2.23678	0	0.00145553	0.04	2024-08-08	0.2649	IFNG;GZMH;CD8B;GZMK;LAG3;GZMA;CD8A;CD69
prerank	GO_Molecular_Function_2023__Arachidonic Acid Epoxygenase Activity (GO:0008392)	0.679196	2.23285	0	0.00144217	0.04	2024-10-10	0.3213	CYP2A7;CYP2B6;CYP2A6;CYP2C19;CYP2C9;CYP4F2;CYP2C8;CYP2S1;CYP4F12;CYP2E1
prerank	CellMarker_2024__Effector Regulatory T(eTreg) Cell Small Intestine Mouse	0.78863	2.2325	0	0.00142906	0.04	2024-06-06	0.2117	ICOS;IL10;CD3G;PDCD1;TNFRSF18;LAG3
prerank	GO_Cellular_Component_2023__U2 snRNP (GO:0005686)	-0.619529	-2.23172	0	0.00139958	0.08	15/22	0.1036	SF3A2;SF3A1;SF3B2;SF3B3;SNRPD2;DDX46;SNRPB;SF3A3;SNRPG;HTATSF1;PHF5A;SNRPA1;SNRPD3;SF3B1;SF3B5
prerank	CellMarker_2024__Cytotoxic Double-Positive T Cell Liver Human	0.773059	2.23056	0	0.00141619	0.04	2024-05-05	0.2272	TNF;KLRG1;GZMB;GZMH;GNLY
prerank	HDSigDB_Human_2021__Genes Down-Regulated By 0.32 Mg/Kg PDE10A Inhibitor In Striatum Of HdhQ175 Mice GSE89505	0.398931	2.22806	0	0.00140354	0.04	33/36	0.2835	SLC22A2;HSD3B1;TMCO5A;SLC10A1;SLC30A8;TSHB;TRPM1;ACSBG2;PDILT;HOXC13;HTR4;ICOS;HSD3B2;CLRN3;XKR9;HMMR;HNF1A;HAND1;NTS;DSG1;MAT1A;SAMD13;BCL2L15;CD300LF;ACTRT3;RNF17;FRK;TMEM184A;RASEF;KLRB1;TMEM139;CYP2D6;MAP3K7CL
prerank	GO_Biological_Process_2023__Sulfation (GO:0051923)	0.519135	2.22794	0	0.00139112	0.04	2024-12-12	0.4813	SULT1A4;SULT1A3;SULT2A1;SULT1C2;CHST5;SULT1B1;SULT1E1;SULT2B1;SULT1A2;SULT4A1;UST;SULT1A1
prerank	HDSigDB_Human_2021__Cortex RNA M22 Module (Darkgreen) PMID26900923	-0.469705	-2.22575	0	0.00154103	0.09	356/437	0.4043	RPS25;SRSF2;ERH;YWHAZ;TUBA1B;PSMC3;RPS18;TUBA1A;ISCU;UQCRB;PTMA;PRPF19;UBC;FAM50A;HDGF;COX5B;LAPTM4B;LAMP1;UBB;PQBP1;CHTOP;EIF3I;SRA1;PRELID3B;SNRPD2;TBCA;GTF3C6;EEF1A1;ZCCHC17;FNTA;TOMM22;SWI5;FUS;STX8;BTF3;OAZ1;RPL13;RPS4X;RPL21;DYNC1I2;CHCHD2;RPA3;CHCHD3;MAPK3;EIF3H;NDUFB6;COA3;RBM17;SUMO3;PSMA7;HMGN1;POMP;SNRNP40;EEF1B2;TAF13;HSPE1;PSMB1;STOML2;TIMM10;RPL23;DNAJC8;COX6C;SNRPA1;NDUFA8;AKTIP;CO…
prerank	HDSigDB_Human_2021__Genes Up-Regulated In Astrocytes Of zQ175DN Vs WT PMID32681824	0.346157	2.22397	0	0.00137892	0.04	32/35	0.4524	MGAT4C;DCC;KCTD16;LINGO2;CDH18;NRG1;KCNQ5;LRP1B;ERC2;LRFN5;FAM155A;NLGN1;KCND2;CNTNAP2;GRIA1;RBFOX1;LRRC4C;CTNNA2;ROBO2;KIRREL3;NRXN3;MACROD2;PHACTR1;SYT1;DLG2;AKAP6;PTPRD;RTN1;NEGR1;ANK3;PDE4B;CELF2
prerank	CellMarker_2024__T Follicular helper(Tfh) Cell Lymphoid Tissue Human	0.879	2.22385	0	0.00136693	0.04	2024-05-05	0.1213	ICOS;CXCR3;CCR6;CXCR5;CXCL13
prerank	GO_Biological_Process_2023__Aerobic Respiration (GO:0009060)	-0.573319	-2.22351	0	0.00150893	0.09	42/50	0.3093	UQCRB;SIRT3;SDHB;MDH2;NDUFB11;NDUFB6;UQCRC1;NDUFS5;NDUFB10;NDUFA13;NDUFA8;NDUFS6;NDUFS4;NDUFV1;NDUFA2;NDUFA5;NDUFA3;UQCRH;NDUFB5;NDUFA7;NDUFA12;NDUFB3;MTFR1L;NDUFV3;NDUFB8;NDUFS2;NDUFA9;NDUFS3;NDUFAB1;BLOC1S1;NDUFB4;NDUFC2;NDUFB7;SURF1;NDUFB2;UQCRC2;NDUFV2;NDUFA1;NDUFC1;OXA1L;NDUFB1;NDUFA10
prerank	CellMarker_2024__T Cell Pancreatic Islet Mouse	0.609822	2.22211	0	0.00135515	0.04	2024-10-10	0.3906	FOXP3;PDCD1;CCR7;GZMA;CD8A;CD3E;LEF1;CCL5;IKZF2;CD4
prerank	GO_Molecular_Function_2023__Transmitter-Gated Monoatomic Ion Channel Activity (GO:0022824)	0.552288	2.22119	0	0.00134356	0.04	20/21	0.2874	HTR3E;GABRG3;GABRA6;HTR3A;GRID2;GRIN2B;GLRA2;HTR3B;GABRA3;GRIN2D;GRIN2A;GABRA1;GABRB2;GABRG1;GRIK4;GRIA1;GRIA3;GRIA2;GRIK1;GRIK2
prerank	CellMarker_2024__Memory CD8+ T Cell Blood Human	0.735522	2.21941	0	0.00133218	0.04	2024-07-07	0.2649	KLRG1;GZMH;GZMK;CD38;GNLY;CD8A;CD69
prerank	GO_Molecular_Function_2023__RNA Polymerase Binding (GO:0070063)	-0.659006	-2.21788	0	0.00164237	0.09	2024-12-15	0.2113	PABPN1;TAF10;DHX9;SCAF8;CCNT2;STOM;BIN1;PPIB;TCERG1;ZFP36;PKN2;CCNT1
prerank	GO_Molecular_Function_2023__Complement Receptor Activity (GO:0004875)	0.659839	2.21464	0	0.00132098	0.04	2024-07-07	0.3405	CR2;FPR2;CR1;C5AR2;FPR1;CMKLR1;C5AR1
prerank	GO_Biological_Process_2023__Mitochondrial Electron Transport, NADH To Ubiquinone (GO:0006120)	-0.610115	-2.21267	0	0.00160952	0.09	29/32	0.3093	NDUFAF1;NDUFB6;NDUFS5;NDUFB10;NDUFA8;NDUFS6;NDUFS4;NDUFV1;NDUFA2;NDUFA5;NDUFA3;NDUFB5;NDUFA7;NDUFB3;NDUFV3;NDUFB8;NDUFS2;NDUFA9;NDUFS3;NDUFAB1;NDUFB4;NDUFC2;NDUFA4;NDUFB7;NDUFB2;NDUFV2;NDUFC1;NDUFB1;NDUFA10
prerank	GO_Cellular_Component_2023__GABA-A Receptor Complex (GO:1902711)	0.765268	2.20817	0	0.00129915	0.04	2024-07-07	0.2351	GABRG3;GABRA6;GABRA3;GABRB2;GABRG1;GABRD;GABRP
prerank	GO_Molecular_Function_2023__GABA-A Receptor Activity (GO:0004890)	0.765268	2.20817	0	0.00129915	0.04	2024-07-07	0.2351	GABRG3;GABRA6;GABRA3;GABRB2;GABRG1;GABRD;GABRP
prerank	GO_Biological_Process_2023__Regulation Of RNA Splicing (GO:0043484)	-0.516964	-2.20685	0	0.00173576	0.1	58/88	0.2408	HNRNPL;HNRNPK;SNRNP70;HNRNPA1;SRSF1;HNRNPH1;SF3B3;FAM50A;TRA2B;HNRNPF;TAF10;SRSF3;PQBP1;RBM39;CWC22;FUS;RBM22;CELF1;HNRNPH2;PRDX6;SRSF10;RBM38;AHNAK;ZNF638;TADA2B;USP22;SRRM1;PIK3R1;U2AF2;YTHDC1;SON;HNRNPLL;ZPR1;PTBP1;SUPT20H;TADA3;SF3B5;ATXN7L3;MBNL1;GRSF1;CCNL2;HSPA1A;AKAP17A;SRPK1;SLC38A2;ENY2;RRP1B;CLK3;SUPT7L;FASTK;TAF12;DYRK1A;CLK2;JMJD6;TMBIM6;KAT2B;RBM12;LARP7
prerank	GO_Biological_Process_2023__Induction Of Bacterial Agglutination (GO:0043152)	0.789323	2.20577	0	0.0012885	0.04	2024-05-05	0.211	RNASE3;FGB;FGA;RNASE2;SFTPD
prerank	HDSigDB_Human_2021__Ligands Encoding Genes Enriched In OPCs PMID25186741	0.453167	2.20157	0	0.00127802	0.04	14/15	0.4326	DSCAM;GPC5;BRINP3;TNR;IL1RAP;CHGA;SMOC1;QPCT;SCRG1;NPTX2;VCAN;EMID1;SPON1;OLFM2
prerank	HDSigDB_Human_2021__Liver RNA M22 Module (Darkgreen) PMID26900923	-0.468241	-2.20044	0	0.00170238	0.1	370/450	0.4229	ERH;CIAO1;GNPTG;MRPL2;COPS5;PRPF19;HNRNPA3;THYN1;COX5B;TSR3;PQBP1;EIF3I;SRA1;RPS6;TBCA;LAMTOR2;APMAP;CYC1;RBM39;AVPI1;TM2D2;SWI5;RAB2A;LAPTM4A;STX8;SDHB;MDH2;NMT1;PPIL2;PSMB7;HSD17B10;CCDC124;ISY1;PHB;PDAP1;AAMP;RPS23;CNIH1;MTIF3;DYNC1I2;LAGE3;CHCHD3;MRPL12;NDUFB6;RPL29;COA3;ZNHIT1;ARFRP1;PSMA7;UXT;POMP;DAD1;USE1;PSMB1;UQCRC1;OLA1;STOML2;PRKCSH;NDUFB10;TXN2;FKBP8;U2AF2;NDUFA13;PRDX2;COX6C;TMEM205…
prerank	GO_Molecular_Function_2023__Nuclear Vitamin D Receptor Binding (GO:0042809)	-0.838166	-2.19945	0	0.00167026	0.1	2024-07-07	0.1624	RXRA;THRAP3;SNW1;MED12;TAF7;MED4;MED16
prerank	CellMarker_2024__Inhibitory Neuron Superior Frontal Gyrus Human	0.595886	2.19679	0	0.00125758	0.04	15/15	0.4048	TH;PNOC;PDYN;TAC3;NOS1;CCK;CRHBP;NPY;GAD1;SST;TAC1;MB;VIP;CALB2;TNFAIP8L3
prerank	CellMarker_2024__Inhibitory Neuron Entorhinal Cortex Human	0.595886	2.19679	0	0.00125758	0.04	15/15	0.4048	TH;PNOC;PDYN;TAC3;NOS1;CCK;CRHBP;NPY;GAD1;SST;TAC1;MB;VIP;CALB2;TNFAIP8L3
prerank	HDSigDB_Human_2021__Nucleus Protein Composition PMID16615899	-0.491173	-2.19494	0	0.00193739	0.12	120/165	0.3325	HNRNPA2B1;HNRNPK;PNN;NPM1;SNRNP70;HNRNPAB;EWSR1;HNRNPA1;FUBP1;SRSF1;TARDBP;SRSF6;SFPQ;MTA2;ALYREF;HNRNPM;NUMA1;HNRNPC;PABPN1;SF3A1;PRPF19;HNRNPU;RALY;NONO;SF3B3;HNRNPA3;TRIM28;SMARCC2;LMNA;RBBP7;EIF4A3;DHX9;CCAR1;CHTOP;KHDRBS1;RBMX;RAB7A;FUS;ERP29;CELF1;SRRT;CANX;SF3A3;DDX5;SMARCE1;SNRPA;RRBP1;EFTUD2;HDAC2;AHNAK;RBM14;DKC1;NOP58;SRRM1;U2AF2;TOP1;RBMXL1;VAPA;SMARCA5;GNL3;CHD4;PTBP1;SARNP;ACIN1;SF3…
prerank	GO_Molecular_Function_2023__NADH Dehydrogenase (Ubiquinone) Activity (GO:0008137)	-0.607203	-2.19377	0	0.00204848	0.13	28/31	0.3093	NDUFB6;NDUFS5;NDUFB10;NDUFA8;NDUFS6;NDUFS4;NDUFV1;NDUFA2;NDUFA5;NDUFA3;NDUFB5;NDUFA7;NDUFA12;NDUFB3;NDUFV3;NDUFB8;NDUFS2;NDUFA9;NDUFS3;NDUFB4;NDUFC2;NDUFA4;NDUFB7;NDUFB2;NDUFV2;NDUFC1;NDUFB1;NDUFA10
prerank	CellMarker_2024__Epithelial Cell Prostate Human	0.618194	2.19201	0	0.00124759	0.04	2024-07-07	0.3821	ESRP1;KRT5;CDH1;EPCAM;ESRP2;FRMD6;KRT8
prerank	HDSigDB_Human_2021__Down-regulated Genes In Striatum Of 2 Mon HD Q175 Mice Vs Q20 PMID26900923	0.34251	2.18854	0	0.00123777	0.04	33/34	0.5997	ODF4;MAS1;KRT9;FGF3;CGA;UPB1;SBSN;ST8SIA3;PRL;PLK5;ARPP21;MYO7B;PPP4R4;PENK;RASL10A;GIPC2;TRAIP;NETO2;SLC4A11;POMC;KCNAB1;ENPP5;ATP6V1C2;RBP4;CNR1;ADORA2A;GPR153;GPD1;ANKRD35;SCN4B;PWWP2B;RGS14;IFI27
prerank	KEGG_2021_Human__Proteasome	-0.556417	-2.18828	0	0.0020119	0.13	38/44	0.3626	PSMC3;PSMC5;PSMD6;PSMC6;ADRM1;PSME3;PSMA1;PSMB7;PSMD1;PSMC2;PSMA7;POMP;PSMD2;PSMB1;PSMD3;PSMB3;PSMB6;PSMD9;PSMA6;PSMC4;PSMA5;PSMB2;PSMD7;PSME4;PSMB8;PSMD13;PSME1;PSMB4;PSMD8;PSMD12;PSMD4;PSMB10;PSMF1;PSMA4;PSMD14;PSMA3;PSMC1;PSMA2
prerank	KEGG_2021_Human__Oxidative phosphorylation	-0.525557	-2.18573	0	0.00211779	0.14	61/87	0.2791	UQCRB;ATP6AP1;COX5B;CYC1;COX7C;SDHB;ATP6V1A;NDUFB11;NDUFB6;UQCRC1;NDUFS5;NDUFB10;NDUFA13;COX6C;NDUFA8;NDUFS6;COX5A;ATP6V1H;NDUFS4;NDUFV1;NDUFA2;COX8A;PPA1;COX10;COX6B1;NDUFA5;NDUFA3;UQCRH;PPA2;NDUFB5;UQCRQ;UQCRFS1;COX4I1;NDUFA7;NDUFA12;NDUFB3;COX6A1;NDUFV3;NDUFB8;NDUFS2;COX11;NDUFA9;NDUFS3;NDUFAB1;NDUFB4;ATP6V1G1;NDUFC2;NDUFA4;SDHA;NDUFB7;TCIRG1;ATP6V1B2;ATP6V1E1;ATP6V1F;SDHD;NDUFB2;UQCRC2;NDUFV2…
prerank	CellMarker_2024__B Cell Colorectum Human	0.64651	2.18261	0	0.0012281	0.04	2024-07-07	0.3538	VPREB3;MS4A1;CD79A;MZB1;JCHAIN;DERL3;CD37
prerank	GO_Biological_Process_2023__Mitochondrial Gene Expression (GO:0140053)	-0.512967	-2.18007	0	0.00235878	0.15	88/96	0.4232	MRPL2;MRPL16;MRPL52;POLRMT;MRPL12;MRPS22;MRPS6;MRPS12;MRPS18B;MRPS9;MRPL45;MRPL55;MRPS30;FASTKD1;MRPL46;MRPS34;GFM2;MRPS10;MRPS31;MRPL28;MRPL17;MRPL20;MRPS28;MRPL4;NDUFA7;MRPL47;CHCHD1;QRSL1;MRPL41;MRPS25;MRPL27;MRPS26;MRPS16;MRPL1;MRPL33;MRPL38;MRPL23;MRPL10;RARS2;FOXO3;MRPL40;MRPL49;MRPL54;MRPL14;MRPL50;FASTK;MRPL18;MRPL44;MRPL19;MRPL13;MRPS23;MTG1;IARS2;GATB;GADD45GIP1;MRPL58;MRPL9;MRPL42;MRPS…
prerank	GO_Molecular_Function_2023__Translation Initiation Factor Activity (GO:0003743)	-0.55215	-2.17991	0	0.0023188	0.15	26/37	0.2066	EIF4A2;EIF3B;COPS5;EIF3I;EIF3J;MTIF3;EIF4G2;EIF3H;EIF4G1;EIF1AX;EIF5B;EIF2B2;EIF3G;EIF2S2;EIF3E;EIF3K;EIF2S3;EIF3D;EIF2S1;EIF3F;EIF5;EIF6;EIF2B3;EIF3M;EIF2B4;EIF2B5
prerank	HDSigDB_Human_2021__Striatum RNA M23 Module (Darkturquoise) PMID26900923	-0.483975	-2.16841	0	0.00254841	0.16	117/142	0.3924	HNRNPA2B1;M6PR;HNRNPK;HNRNPAB;MICU1;PQBP1;PPP1R8;KHDRBS1;PSMD6;DNAJA3;SF3A3;C1GALT1C1;PAK1IP1;PSMC2;TANK;SSB;PCBP2;HSPE1;DCUN1D5;EIF5B;PLRG1;SPCS2;UBL7;ATP6V1H;CAPZB;VPS29;SUB1;MRPS30;TIMMDC1;RAB14;SMIM7;ACTR2;MRPS31;INTS12;ZNF830;SUMO1;EIF2S1;ENSA;ARF1;UTP3;PPP2CA;MRPL47;REXO2;ARL6IP5;TMEM70;DNAJA2;RAB10;FAM98B;YIPF5;UBE2F;TMEM126A;ARPC3;PDCL3;TIMM17A;UCHL3;MED6;MRPL50;RPE;ARMC1;SUPT7L;MTPAP;VPS…
prerank	CellMarker_2024__B Cell Brain Human	0.504143	2.16629	0	0.0033511	0.1	2024-12-12	0.4963	FCRLA;FCER2;IKZF3;CD19;MS4A1;CD79A;MZB1;JCHAIN;CD79B;PTPRC;HLA-DQA1;HLA-DPA1
prerank	CellMarker_2024__Plasma Cell Bone Marrow Human	0.606191	2.16549	0	0.00332532	0.1	2024-08-08	0.3942	LY9;CD28;SLAMF7;MZB1;CD38;SDC1;KIT;ICAM1
prerank	GO_Biological_Process_2023__Regulation Of mRNA Processing (GO:0050684)	-0.598918	-2.16544	0	0.00277049	0.18	24/31	0.2408	SAFB;HNRNPK;CDK9;DHX9;SRSF3;RBM39;CWC22;SLTM;RBM8A;CDK11B;SAFB2;PAPOLA;SRSF10;NCBP1;SUPT6H;SRRM1;YTHDC1;SON;MAGOH;SRPK1;JMJD6;IWS1;CDK11A;LARP7
prerank	GO_Cellular_Component_2023__U2-type Precatalytic Spliceosome (GO:0071005)	-0.551788	-2.16477	0	0.0028556	0.19	32/45	0.2016	SRRM2;SF3A2;IK;SF3A1;SF3B2;SF3B3;SNRPD2;PRPF31;CWC22;DHX16;SNRPB;SF3A3;WBP4;SNRPG;EFTUD2;LSM2;PRPF4;PHF5A;RNF113A;SNRPA1;PRPF6;LSM4;SNRPD3;SF3B1;SF3B5;MFAP1;ZMAT2;SNRPB2;SNRNP200;LSM6;CWC27;RBMX2
prerank	GO_Molecular_Function_2023__Nuclear Thyroid Hormone Receptor Binding (GO:0046966)	-0.610578	-2.16462	0	0.00281027	0.19	21/22	0.3802	THRAP3;TRIP6;MED12;GTF2H1;NSD1;TACC1;TAF7;MED4;GTF2B;MED16;NCOA6;BRD8;NCOA3;GAS2L1;JMJD1C;HMGN3;ZNHIT3;NCOR1;PRMT2;MED1;TRIP12
prerank	GO_Biological_Process_2023__Intermediate Filament Bundle Assembly (GO:0045110)	0.715641	2.16441	0	0.00329993	0.1	2024-07-07	0.2847	EPPK1;PKP1;NEFL;NEFH;KRT14;NEFM;PKP2
prerank	GO_Biological_Process_2023__Negative Regulation Of mRNA Splicing, Via Spliceosome (GO:0048025)	-0.689665	-2.16339	0	0.00276636	0.19	2024-10-13	0.1913	SRSF6;SFSWAP;RBMX;SRSF10;U2AF2;PTBP1;SRSF4;SAP18;SRSF7;SRSF9
prerank	HDSigDB_Human_2021__CAG Length-Dependent Genes In 2 Mon Mouse Cortex PMID26900923	0.647431	2.163	0	0.00327494	0.1	2024-12-12	0.3532	CYP1A2;GC;SULT2A1;APOB;FGG;CYP1A1;ALB;CES3;GRK4;POMC;SERPINA1;GPR153
prerank	HDSigDB_Human_2021__Up-regulated Genes Overlapping Between PRC2 KO At 3 Mon And HD Mouse Models PMID27526204	0.621856	2.16252	0	0.00325031	0.1	2024-08-08	0.3785	POU4F1;ONECUT2;WT1;CDKN2A;TAL1;TMEM30B;DSP;SFMBT2
prerank	HDSigDB_Human_2021__Nucleotide Excision Repair Step 1A: Global Genome NER Recognition CHDI110	-0.607786	-2.16118	0	0.0027238	0.19	20/25	0.2309	COPS5;COPS3;SMARCA4;COPS7B;RAD23B;RAD23A;CREBBP;PARP1;CHD1L;COPS2;COPS4;DDB1;COPS7A;NEDD8;SUMO1;RNF111;COPS6;EP300;XPC;CETN2
prerank	CellMarker_2024__Non PT Tubular Cell Kidney Human	0.749925	2.16107	0	0.00322606	0.1	2024-06-06	0.2504	UMOD;SLC12A1;SLC4A1;UPK3A;SLC24A1;KRT17
prerank	GO_Cellular_Component_2023__Multivesicular Body Lumen (GO:0097486)	0.833208	2.15892	0	0.00378437	0.12	2024-06-06	0.1672	PGA4;PGA3;PGA5;SFTPB;SFTPC;NAPSA
prerank	CellMarker_2024__Myeloid Cell Nasal Polyp Human	0.649345	2.15843	0	0.00375654	0.12	2024-08-08	0.351	CD300LF;NLRP12;CNR2;CD209;MARCO;MRC1;CD163;F13A1
prerank	GO_Molecular_Function_2023__Poly-Pyrimidine Tract Binding (GO:0008187)	-0.642712	-2.15757	0.0103093	0.0029264	0.19	13/20	0.1366	HNRNPC;HNRNPH1;HNRNPU;KHDRBS1;MCRS1;SSB;U2AF2;DAZAP1;PTBP1;FMR1;PATL1;PNPT1;RBMS2
prerank	GO_Biological_Process_2023__mRNA 5'-Splice Site Recognition (GO:0000395)	-0.918656	-2.15321	0	0.00312295	0.19	2024-04-05	0.0241	SRSF1;SFSWAP;PRPF39;PSIP1
prerank	GO_Biological_Process_2023__Regulation Of Monoatomic Ion Transport (GO:0043269)	0.37793	2.15281	0	0.00372912	0.12	19/20	0.4934	CALHM1;KCNJ1;HTR1A;PDZK1;CHRM1;KCNJ12;KCNJ9;KCNJ3;KCNJ5;KCNJ10;KCNJ16;CLDN10;KCNJ15;KCNJ11;STC1;KCNJ2;NEDD4;NEDD4L;KCNJ8
prerank	GO_Biological_Process_2023__Positive Regulation Of Telomere Maintenance Via Telomere Lengthening (GO:1904358)	-0.572964	-2.15084	0	0.00307702	0.19	24/28	0.3636	HNRNPA2B1;HNRNPA1;XRCC5;CCT7;PARN;MAPK3;CCT3;MAPK1;PNKP;CCT6A;DHX36;ATM;CTNNB1;TCP1;MAP3K4;CCT8;NEK7;TNKS;CCT4;CCT2;TNIP1;CCT5;MAP2K7;MAPKAPK5
prerank	CellMarker_2024__Regulatory T(Treg) Cell Arm Mouse	0.690037	2.15006	0	0.00398688	0.12	2024-07-07	0.3103	FOXP3;IL10;IL2RA;KLRG1;PDCD1;PENK;IKZF2
prerank	GO_Biological_Process_2023__Regulation Of Transmembrane Transport (GO:0034762)	0.343773	2.14787	0	0.00395819	0.12	20/23	0.4154	INS;CALHM1;KCNJ1;KCNJ12;KCNJ9;KCNJ3;OCLN;KCNJ5;KCNJ10;KCNJ16;KCNJ15;KCNJ11;PRKCB;KCNJ2;SNCA;TRIB3;NEDD4;NEDD4L;BCL2;PIM1
prerank	CellMarker_2024__B Cell Esophagus Human	0.724959	2.14664	0	0.00392992	0.12	2024-08-08	0.2755	TCL1A;FCER2;MS4A1;CD79A;TNFRSF13B;MZB1;CD27;JCHAIN
prerank	HDSigDB_Human_2021__Up-regulated Genes In Striatum From The 75 Wk MJD84.2 Mice GSE107958	0.48809	2.14533	0	0.00390205	0.12	22/23	0.4043	TMC3;MATN1;DCT;ESM1;MCEMP1;TNFRSF13C;HTR2A;ENPP6;FAM83B;ACY3;EYA4;PROB1;STRIP2;LAD1;FGFR4;SLC45A3;PRX;CHDH;BMP4;SLC22A18;IRAK3;PPL
prerank	GO_Molecular_Function_2023__Oxidoreduction-Driven Active Transmembrane Transporter Activity (GO:0015453)	-0.565961	-2.14379	0	0.00349896	0.23	40/47	0.3093	UQCRB;COX5B;COX7C;NDUFB6;UQCRC1;NDUFS5;NDUFB10;NDUFA8;NDUFS6;COX5A;NDUFS4;NDUFV1;NDUFA2;COX8A;COX6B1;NDUFA5;NDUFA3;UQCRH;NDUFB5;COX4I1;NDUFA7;NDUFA12;NDUFB3;NDUFV3;NDUFB8;CYB561D2;NDUFS2;NDUFA9;NDUFS3;NDUFB4;CYBRD1;NDUFC2;NDUFA4;NDUFB7;NDUFB2;NDUFV2;NDUFA1;NDUFC1;NDUFB1;NDUFA10
prerank	GO_Biological_Process_2023__Regulation Of T-helper 2 Cell Cytokine Production (GO:2000551)	0.669956	2.14323	0	0.00387457	0.12	2024-09-09	0.3305	IFNB1;IL4;XCL1;TBX21;NLRP3;IL6;RSAD2;DENND1B;PRKCZ
prerank	HDSigDB_Human_2021__Liver RNA M15 Module (Midnightblue) PMID26900923	-0.478119	-2.14067	0	0.0036789	0.23	147/186	0.3958	HNRNPA2B1;HNRNPAB;SRSF2;YWHAZ;SRSF6;ARGLU1;ARPC2;UBC;TAF10;UBB;PCNP;CHTOP;PAIP2;GTF3C6;PSMD6;YWHAB;YWHAE;GFER;SET;NAP1L1;DPM1;FGFR1OP2;TDRD3;C1GALT1C1;ANAPC16;PAK1IP1;TSG101;THOC7;SRSF10;HDAC2;PA2G4;MRPS22;UBE2W;TAF13;DCUN1D5;THOC2;SNRPA1;EIF5B;VAPA;UNC50;EIF2S2;RSL1D1;SNRPD3;UBE2K;ZRANB2;CMPK1;SARNP;TIMMDC1;EAPP;ORC4;RANBP9;NPRL2;ACTR2;CRELD1;ELAVL1;GON7;ZC3H15;CCDC115;TIPRL;CCNL2;TTC1;MRPL20;ST…
prerank	CellMarker_2024__T Cell Pancreas Human	0.60996	2.14036	0	0.00384748	0.12	13/13	0.3906	HHLA2;CD40LG;CD3G;PDCD1;CD8B;CD6;CD247;CD3D;CD8A;CD3E;CD69;PTPRC;CD4
prerank	CellMarker_2024__O Cell Brain Mouse	0.678389	2.14006	0	0.00382076	0.12	2024-06-06	0.3219	KCNA1;MOG;MOBP;MAG;GAL3ST1;CLDN11
prerank	GO_Cellular_Component_2023__U1 snRNP (GO:0005685)	-0.659162	-2.14001	0	0.00362709	0.23	2024-12-15	0.1724	SNRNP70;LUC7L3;LUC7L;SNRPD2;PRPF39;SNRPB;SNRPA;LUC7L2;SNRPG;SNRPD3;SNRPB2;PRPF40A
prerank	GO_Biological_Process_2023__TORC1 Signaling (GO:0038202)	-0.690946	-2.13657	0	0.00413557	0.28	2024-10-10	0.3096	LAMTOR5;LAMTOR2;LAMTOR1;MLST8;RPTOR;LAMTOR4;LARP1;NPRL3;LAMTOR3;MTOR
prerank	GO_Biological_Process_2023__RNA Processing (GO:0006396)	-0.487156	-2.1361	0	0.00407892	0.28	101/152	0.258	HNRNPA2B1;HNRNPL;HNRNPK;ALKBH5;RBM5;SRSF2;SRSF1;SF3A2;TARDBP;HNRNPUL1;SFPQ;KHSRP;HNRNPC;HNRNPH1;PABPN1;SF3A1;SF3B2;LUC7L3;HNRNPU;SF3B3;HNRNPF;DDX23;XRN2;SNRPD2;CPSF6;RBM39;DHX16;FUS;RBM8A;SNRPB;CELF1;PPIG;NCBP2;SF3A3;ZMAT5;WBP4;SNRPG;NCBP1;SNRNP40;PRPF4;RRAGC;SNRNP35;DKC1;ZCCHC8;SRRM1;U2AF2;SNRPA1;SON;PRPF6;HNRNPR;LSM4;SNRPD3;AKAP8L;PRPF18;FASTKD1;PPP1R9B;SF3B1;CDK12;RBM6;MAGOH;EXOSC2;SNRNP25;ZNF…
prerank	CellMarker_2024__Cancer Stem Cell Liver Human	0.493782	2.1337	0	0.00379441	0.12	19/19	0.5069	NANOG;AFP;BIRC5;PROM1;POU5F1;SOX2;EPCAM;PTPRC;PLK1;ANPEP;NCAM1;KIT;KRT19;ICAM1;BEX1;THY1;SOX9;CD24;CD44
prerank	HDSigDB_Human_2021__Markers Of Dentate Nucleus In Cerebellar Nucleus PMID22996553	0.482777	2.13343	0	0.00376842	0.12	19/19	0.5179	MLN;TDRD1;ONECUT2;EIF4E1B;CDH8;RPH3A;ARPP21;SEZ6;AMDHD1;BDKRB2;CARMIL2;CRYM;MTUS2;AGAP2;GULP1;KITLG;CRLF1;RAB6B;TPD52L1
prerank	GO_Molecular_Function_2023__snRNA Binding (GO:0017069)	-0.564942	-2.13261	0	0.00413255	0.29	29/39	0.2643	SNRNP70;HNRNPC;HNRNPU;SF3B3;CDK9;HEXIM1;PRPF31;RBM22;NCBP2;SART3;MEPCE;SNRPA;EFTUD2;LSM2;PRPF4;SNRNP35;SNRPA1;CCNT2;LSM4;SNRPD3;TOE1;DDX39B;SNRPB2;CCNT1;GEMIN5;PRPF8;LARP7;LSM7;EIF5A
prerank	KEGG_2021_Human__Circadian rhythm	-0.610434	-2.12756	0	0.00429205	0.31	20/23	0.3107	CRY2;CSNK1D;CRY1;PER3;PRKAG2;ARNTL;CSNK1E;SKP1;PRKAB1;PRKAB2;CREB1;NR1D1;RORA;FBXW11;PER2;NPAS2;CLOCK;BTRC;CUL1;BHLHE40
prerank	GO_Molecular_Function_2023__Cyclic Nucleotide Binding (GO:0030551)	0.53477	2.12672	0	0.00401012	0.13	13/13	0.4658	CNGB3;CNGA3;KCNH1;HCN1;CNBD2;PDE10A;PDE11A;POPDC2;PDE4B;PDE2A;RAPGEF4;PDE5A;PDE4D
prerank	GO_Biological_Process_2023__Alternative mRNA Splicing, Via Spliceosome (GO:0000380)	-0.664207	-2.12608	0	0.00423558	0.31	13/16	0.2101	SRSF1;SRSF6;SFPQ;HNRNPM;DHX9;PQBP1;NCBP2;DDX5;RBM17;NCBP1;SLU7;DDX17;PUF60
prerank	HDSigDB_Human_2021__NP2 Neural Progenitor Cell Markers PMID30078729	0.453004	2.12468	0	0.00398303	0.13	19/19	0.5476	POU4F1;TLX3;SLC17A6;NEUROD6;CLVS1;CNTNAP2;GPRIN1;NEFL;LAMP5;NYAP1;CRABP1;CNR1;SERPINI1;HOXA4;NCS1;TES;SOCS2;FGD5;PBX3
prerank	GO_Biological_Process_2023__G Protein-Coupled Serotonin Receptor Signaling Pathway (GO:0098664)	0.823268	2.12448	0	0.0039563	0.13	2024-06-06	0.1771	HTR1A;HTR1B;HTR5A;HTR2A;HTR2B;HTR1E
prerank	GO_Molecular_Function_2023__NADH Dehydrogenase (Quinone) Activity (GO:0050136)	-0.583351	-2.11977	0	0.00459863	0.34	28/32	0.3093	NDUFB6;NDUFS5;NDUFB10;NDUFA8;NDUFS6;NDUFS4;NDUFV1;NDUFA2;NDUFA5;NDUFA3;NDUFB5;NDUFA7;NDUFA12;NDUFB3;NDUFV3;NDUFB8;NDUFS2;NDUFA9;NDUFS3;NDUFB4;NDUFC2;NDUFA4;NDUFB7;NDUFB2;NDUFV2;NDUFC1;NDUFB1;NDUFA10
prerank	GO_Molecular_Function_2023__G Protein-Coupled Serotonin Receptor Activity (GO:0004993)	0.490926	2.11944	0	0.00392992	0.13	13/14	0.2579	HTR4;HTR6;HTR1A;HTR7;HTR1B;HTR5A;HTR2A;CHRM4;HTR2B;HTR1E;CHRM3;CHRM2;HRH2
prerank	GO_Biological_Process_2023__Positive Regulation Of Telomere Maintenance Via Telomerase (GO:0032212)	-0.56681	-2.11935	0	0.00453967	0.34	22/26	0.3636	HNRNPA1;XRCC5;CCT7;PARN;MAPK3;CCT3;MAPK1;PNKP;CCT6A;ATM;CTNNB1;TCP1;MAP3K4;CCT8;NEK7;TNKS;CCT4;CCT2;TNIP1;CCT5;MAP2K7;MAPKAPK5
prerank	GO_Biological_Process_2023__RNA Splicing (GO:0008380)	-0.514431	-2.11798	0	0.00448221	0.34	53/85	0.1782	SRSF2;TARDBP;SFPQ;KHSRP;HNRNPC;SF3B2;LUC7L3;SF3B3;TRA2B;DDX23;SNRPD2;DHX16;FUS;RBM8A;SNRPB;PPIG;NCBP2;SF3A3;ZMAT5;WBP4;SNRPG;SRSF10;NCBP1;SNRNP40;PRPF4;RRAGC;SNRNP35;SRRM1;RNF113A;SNRPA1;PRPF6;LSM4;SNRPD3;PRPF18;PPP1R9B;SF3B1;CDK12;MAGOH;SNRNP25;MBNL1;PPP2CA;CCAR2;USP39;SLU7;SRPK1;DDX39B;SRSF4;SNRNP48;DHX8;SYNCRIP;TCERG1;SRSF7;LSM6
prerank	GO_Biological_Process_2023__Catecholamine Biosynthetic Process (GO:0042423)	0.636617	2.11648	0	0.00416416	0.13	2024-08-08	0.3638	DBH;TH;PAH;GATA3;MOXD1;PNMT;SNCA;GCH1
prerank	GO_Cellular_Component_2023__Postsynaptic Specialization Membrane (GO:0099634)	0.404759	2.11626	0	0.00413676	0.13	20/22	0.3789	GRID2;GRIN2B;GRM1;GRIN2D;CACNG3;GRIN2A;CACNG8;GRIK4;LRRTM1;NLGN1;GRIA1;SLITRK3;CACNG4;GRIA3;GRIA2;GRIK1;DLG2;GRIK2;DAGLA;DLG3
prerank	HDSigDB_Human_2021__Markers Of Oculomotor Nuclear Complex In Mesencephalon PMID22996553	0.401268	2.11541	0	0.00410972	0.13	38/38	0.5999	MLN;PHOX2B;ZNF541;ONECUT2;HTR3A;CYP24A1;CALCA;PMFBP1;P2RY10;LRRC38;SYT2;TTK;GAL;SLC7A14;FAT2;ECEL1;SEMA5B;CARTPT;PRPH;P2RX6;LAG3;AMDHD1;PALM3;CDHR1;BDKRB1;BDKRB2;VAT1L;STAC;TTC22;PDGFD;SLIT3;SUSD2;TMOD1;NCOA7;RHOBTB2;ACLY;MCAM;SIAH1
prerank	GO_Biological_Process_2023__Ethanol Catabolic Process (GO:0006068)	0.825164	2.11527	0	0.00408304	0.13	2024-05-05	0.1751	SULT1A3;SULT2A1;SULT1B1;SULT1E1;SULT1A2
prerank	CellMarker_2024__CD8+ T Cell Nasal Polyp Human	0.779384	2.11478	0	0.00403069	0.13	2024-05-05	0.2209	CD96;GZMB;GZMH;ZNF683;GZMA
prerank	CellMarker_2024__Natural Killer Cell Nasal Polyp Human	0.779384	2.11478	0	0.00403069	0.13	2024-05-05	0.2209	CD96;GZMB;GZMH;ZNF683;GZMA
prerank	CellMarker_2024__Regulatory T(Treg) Cell Intestine Human	0.609776	2.11033	0	0.00425533	0.14	2024-09-09	0.3906	IL17A;ICOS;FOXP3;IL2RA;CD27;TNFRSF4;SELL;HAVCR2;CD4
prerank	GO_Biological_Process_2023__Killing By Host Of Symbiont Cells (GO:0051873)	-0.693368	-2.11031	0	0.00523094	0.41	2024-02-12	0.0312	ROMO1;GAPDH
prerank	GO_Biological_Process_2023__mRNA Metabolic Process (GO:0016071)	-0.504623	-2.10859	0	0.00516636	0.41	49/71	0.2589	HNRNPA2B1;HNRNPAB;ALKBH5;SRSF2;SRSF1;SF3A2;SFPQ;SF3A1;SF3B2;CPSF6;CELF1;NCBP2;SF3A3;DDX5;LSM2;SSB;NCBP1;PCBP2;U2AF2;SON;HSF1;HNRNPR;AKAP8L;PRPF18;YTHDF2;HSPA1A;CSTF3;PNPT1;DCP2;USP39;PRKACA;NUDT16L1;SRSF4;TCERG1;ATXN2L;SRSF7;ZFP36;LSM6;NUDT12;SRSF9;SND1;CPSF3;ZFP36L2;PRPF8;SRSF5;NUDT21;HIPK3;HNRNPA0;CNOT10
prerank	CellMarker_2024__Prospermatogonia Testis Human	0.688206	2.10585	0	0.0042284	0.14	2024-08-08	0.3122	MAGEB2;NANOS2;PAGE2B;MAGEC2;MORC1;TEX15;RHOXF1;PIWIL4
prerank	CellMarker_2024__T Cell Soft Tissue Human	0.786338	2.10496	0	0.0042018	0.14	2024-08-08	0.2141	ICOS;THEMIS;CD3G;TRAT1;CD5;CD6;CD3D;PBX4
prerank	GO_Cellular_Component_2023__Cytoplasmic Stress Granule (GO:0010494)	-0.517204	-2.10226	0	0.00588849	0.46	45/65	0.3121	HNRNPK;EIF3B;VCP;ZFAND1;CAPRIN1;CELF1;DDX3X;DDX1;FXR2;SSB;STAU1;FXR1;EIF4G1;HIPK2;DHX36;LSM14A;ELAVL1;FMR1;MBNL1;EIF2S1;YTHDF2;RBM4;DDX19B;DDX6;PUM2;RPTOR;YBX1;MCRIP1;LARP4B;G3BP1;ATXN2L;ZFP36;PUM1;RC3H1;LARP1;LARP4;G3BP2;ZNFX1;TRIM25;PABPC1;ROCK1;KPNB1;PABPC4;OGFOD1;GIGYF2
prerank	CellMarker_2024__CD40LG+ T Helper Cell Bile Duct Human	0.735467	2.10184	0	0.0043937	0.15	2024-06-06	0.2649	IFNG;CD40LG;GZMH;GZMK;GZMA;CD69
prerank	CellMarker_2024__IL7R T Helper Cell Bile Duct Human	0.735467	2.10184	0	0.0043937	0.15	2024-06-06	0.2649	IFNG;CD40LG;GZMH;GZMK;GZMA;CD69
prerank	GO_Biological_Process_2023__Positive Regulation Of Peptide Secretion (GO:0002793)	0.683109	2.10017	0	0.00436658	0.15	2024-07-07	0.3173	INS;FGB;FGG;ILDR1;TFR2;RASL10B;HFE
prerank	KEGG_2021_Human__Protein processing in endoplasmic reticulum	-0.470695	-2.09946	0	0.00601146	0.47	134/153	0.4595	NFE2L2;UBQLN1;SEC31A;UBE2G1;VCP;OS9;DNAJB2;ERP29;AMFR;CANX;HSP90B1;RAD23B;RAD23A;UBXN4;RRBP1;CAPN1;PREB;HSP90AB1;DAD1;PRKCSH;DNAJA1;SAR1A;HERPUD1;ATF6B;RPN1;DNAJB11;HSPA5;DNAJC1;BAX;SKP1;UBQLN4;SVIP;HSPBP1;BCAP31;PDIA4;EIF2S1;UBQLN2;PDIA3;UBXN1;HSPA1A;DNAJC3;NSFL1C;SEC62;SYVN1;NPLOC4;CKAP4;PDIA6;DNAJA2;DERL1;HSPH1;STT3B;GANAB;ERLEC1;MOGS;P4HB;SEC24B;SIL1;DNAJB1;SSR3;NGLY1;DNAJB12;RPN2;DDOST;LMAN1…
prerank	GO_Molecular_Function_2023__GABA-gated Chloride Ion Channel Activity (GO:0022851)	0.8345	2.09943	0	0.00433979	0.15	2024-05-05	0.1658	GABRG3;GABRA6;GABRA3;GABRB2;GABRG1
prerank	GO_Biological_Process_2023__G Protein-Coupled Receptor Signaling Pathway, Coupled To Cyclic Nucleotide Second Messenger (GO:0007187)	0.36297	2.09662	0	0.00455296	0.16	29/31	0.4555	MC3R;OPRM1;MC5R;MC2R;MTNR1B;TSHR;HTR4;HTR6;OPRD1;HTR1A;HTR7;HTR1B;HTR5A;HTR2A;CHRM4;CNR2;CHRM1;HTR2B;HTR1E;CHRM3;NPY;CHRM2;HRH2;CNR1;CCL2;CALCRL;AGT;PTH1R;VIPR1
prerank	HDSigDB_Human_2021__Cingulate (Layer 5 And 6), Somatosensory (Layer 5), Hippocampal, And Basolateral Amygdala Pyramidal Neuron Gene Module PMID19638972	-0.457252	-2.09449	0	0.00641892	0.48	209/287	0.3449	EIF4A2;NPM1;HNRNPAB;SRSF2;ERH;YWHAZ;NCL;GLYR1;HNRNPH1;TRA2B;HNRNPF;MORC3;WASHC4;SRSF3;CHTOP;XRN2;PPP2CB;RPS7;CCT7;RAB2A;CHMP3;RPL5;PSIP1;EID1;CALM2;SET;ASNSD1;PSMA1;NAP1L1;DPM1;ABCE1;NCBP2;CORO1C;PHB2;SMARCE1;SERBP1;EIF4G2;HDAC2;UBE3A;HNRNPDL;UBE2W;PTPRA;DPP8;OLA1;APTX;PSMB3;EIF5B;RPAP3;RHOT1;AKTIP;RMDN3;MFSD14A;EDF1;SON;SMARCA5;UFM1;RANBP2;UBAP2L;HNRNPLL;UBR3;TBL1XR1;EIF3E;YPEL5;DHX36;COPS2;HSPA…
prerank	GO_Cellular_Component_2023__Mitochondrial Inner Membrane (GO:0005743)	-0.455391	-2.09433	0	0.0063434	0.48	205/288	0.3322	UQCRB;MICU1;MRPL2;COX5B;MRPL16;CYC1;COX7C;NDUFAF1;SDHB;MRPL52;PHB2;NDUFB11;CHCHD3;MRPL12;NDUFB6;COA3;TIMM23;MRPS22;UQCRC1;STOML2;TIMM10;NDUFS5;MRPS6;NDUFB10;MRPS36;NDUFA13;COX6C;AURKAIP1;NDUFA8;COQ4;NDUFS6;ATAD3A;MRPS12;COX5A;NDUFAF4;MRPS18B;NDUFAF3;MRPS9;NDUFS4;MRPL45;SLC25A38;MRPL55;SLC25A11;NDUFV1;NDUFA2;COX8A;COX10;MRPS30;ACAD9;COX6B1;TIMMDC1;NDUFA5;NDUFA3;TIMM9;PMPCA;MRPL46;MRPS34;MRPS10;UQC…
prerank	GO_Biological_Process_2023__Gene Expression (GO:0010467)	-0.456249	-2.09401	0	0.00626964	0.48	178/245	0.3498	RPS25;RPL24;HNRNPA2B1;HNRNPL;HNRNPK;ALKBH5;RBM5;RPS27A;RPL13A;HNRNPUL1;ALYREF;RPS18;RPL14;RPSA;HNRNPH1;PABPN1;NXF1;COPS5;HNRNPU;RPS14;HNRNPF;EIF4A3;SRSF3;CHTOP;XRN2;RPS6;RPL36;RPL27;RPS7;RBM39;EEF1A1;RPL5;RBM8A;GLE1;RPL10;EIF4EBP2;NCBP2;MRPL52;RPL13;RPS20;RPS4X;RPL21;RPS23;RPS3A;RRBP1;MRPL12;THOC7;RPL29;RPL8;RPL31;RPL26;NCBP1;SNRNP40;PRPF4;EIF4G1;THOC6;THOC2;DKC1;MRPS6;RPS17;RPL30;YTHDC1;RPS29;RP…
prerank	CellMarker_2024__Natural Killer Cell Testis Human	0.743053	2.09346	0.0714286	0.00500172	0.18	2024-07-07	0.2573	KLRG1;GZMB;GZMH;GZMK;GZMM;KLRB1;KLRK1
prerank	HDSigDB_Human_2021__Genes Up-Regulated In Striatal Cholinergic Interneurons Of HdhQ111 Vs HdhQ20 PMID32681824	-0.442216	-2.09283	0	0.00647508	0.48	304/387	0.4055	HNRNPAB;ROMO1;ISCU;ARL6IP4;YWHAG;BLOC1S6;LAMTOR5;FLYWCH1;NAPA;EIF3I;SRA1;PAIP2;RAB12;RAB5B;PPP2CB;GTF3C6;EIF4H;CYC1;AVPI1;MTCH1;RAB2A;YWHAB;YWHAE;CCNDBP1;ARHGDIA;RAB7A;MLF2;EID1;CALM2;SIRT3;MED25;OAZ1;ELOB;DNAJA3;DCAF8;HSD17B10;GAPDH;MRPL52;PHB;DSTN;LBH;AAMP;AIP;DCTN2;DNPEP;BCL2L2;MAPK3;EIF4G2;LAMTOR1;GSK3A;ANAPC5;PKM;ZNHIT1;CLTB;MDM2;CXXC1;POMP;SNRNP40;PCBP2;TCF25;DUS3L;RWDD1;YPEL3;PSMD2;BEX3;EC…
prerank	GO_Cellular_Component_2023__Precatalytic Spliceosome (GO:0071011)	-0.530313	-2.09253	0	0.0064015	0.48	34/47	0.2345	SRRM2;SF3A2;IK;SF3A1;SF3B2;SF3B3;SNRPD2;PRPF31;CWC22;DHX16;SNRPB;SF3A3;WBP4;SNRPG;EFTUD2;LSM2;PRPF4;PHF5A;RNF113A;SNRPA1;PRPF6;LSM4;SNRPD3;SF3B1;SF3B5;MFAP1;ZMAT2;SNRPB2;SNRNP200;LSM6;CWC27;RBMX2;PRPF8;SF3B6
prerank	CellMarker_2024__Chief Cell Stomach Human	0.798886	2.09208	0	0.00497159	0.18	2024-05-05	0.2014	PGA4;PGA3;PGA5;LIPF;PGC
prerank	GO_Biological_Process_2023__Cell Surface Pattern Recognition Receptor Signaling Pathway (GO:0002752)	0.742018	2.08905	0	0.00541247	0.2	2024-06-06	0.2583	MBL2;FFAR2;FCN1;COLEC11;FCN3;EHHADH
prerank	HDSigDB_Human_2021__ATN1-ATXN2 Shared Co-Expressed Genes In HD-associated Brain Region PMID29249939	-0.442727	-2.08876	0	0.00660084	0.49	302/379	0.4065	EEF2;PCBP1;RBM5;CALCOCO1;ZFP91;RXRB;PLEKHM2;SF3A1;NXF1;GTF3C5;ATP6AP1;NAE1;SF3B3;BRD9;TRA2B;FLYWCH1;DDX23;MLLT6;TMUB2;PQBP1;CCAR1;PAIP2;SMARCA4;DDX46;CCT7;EIF4H;CYC1;GPKOW;ZFAND2B;ILF3;LRPPRC;DHX16;COPS7B;SLTM;DNAJB2;FUS;SNRPB;QRICH1;GPATCH8;MCRS1;DNAJA3;TOP2B;ERCC3;MED12;CKAP5;ZNF384;ANKRD10;CCDC12;TRMT2A;PDAP1;COG4;PHB2;AAMP;LUC7L2;E4F1;TGOLN2;CAPN1;LSM2;PEX5;ARFRP1;CCT3;TUBG2;FOXK1;MLST8;TBC1D…
prerank	GO_Biological_Process_2023__protein-RNA Complex Assembly (GO:0022618)	-0.466454	-2.08773	0	0.0065275	0.49	80/123	0.2455	RBM5;SRSF1;SF3A2;SRSF6;EIF3B;RPSA;HNRNPC;LUC7L3;PRPF19;RPS14;XRCC5;LUC7L;DHX9;DDX23;EIF3I;SNRPD2;CPSF7;HEXIM1;DHX29;CPSF6;RPL5;SNRPB;CELF1;RPL10;EIF3J;PRKDC;DDX1;ISY1;SART3;LUC7L2;SNRPG;EIF3H;SRSF10;HSP90AB1;NCBP1;TGS1;STRAP;ERAL1;YTHDC1;EIF3G;PRPF6;EIF2S2;EIF3E;EIF3K;LSM4;SNRPD3;PRPF18;EIF2S3;EIF3D;SF3B1;RPLP0;RPL11;RPS15;DENR;MRPL20;EIF3F;RPS5;EIF5;EIF6;USP39;SRPK1;DDX39B;RPS28;EIF3M;TARBP2;ADA…
prerank	GO_Molecular_Function_2023__Histone Reader Activity (GO:0140566)	-0.883619	-2.08669	0	0.0065442	0.49	2024-04-05	0.1054	PHF14;BRD4;CHD1L;PIH1D1
prerank	GO_Molecular_Function_2023__mRNA Binding (GO:0003729)	-0.462351	-2.08653	0	0.00647307	0.49	141/240	0.2571	RPL24;HNRNPA2B1;SRRM2;HNRNPL;HNRNPK;SNRNP70;HNRNPAB;PCBP1;FUBP1;RBM5;SRSF1;TARDBP;RPL13A;ALYREF;KHSRP;HNRNPM;NCL;HNRNPC;LUC7L3;SECISBP2L;HNRNPU;RPS14;TRA2B;LUC7L;EIF4A3;DHX9;SPEN;CHTOP;CPSF7;SCAF8;RPS7;PPP1R8;KHDRBS1;CPSF6;RBM42;RBMX;LRPPRC;RPL5;PARN;N4BP1;RNF20;CAPRIN1;RBM8A;CELF1;DDX3X;NCBP2;DDX5;FXR2;RPS3A;CSTF2T;SERBP1;LUC7L2;EIF4G2;MRPL12;SSB;PKM;RPL26;RBM25;NCBP1;PCBP2;FXR1;SNRNP35;ZNF638;E…
prerank	GO_Molecular_Function_2023__Chemokine Receptor Activity (GO:0004950)	0.539968	2.0865	0	0.00631595	0.21	13/13	0.4606	CCR8;CCR3;CCR4;CXCR3;CCR6;CXCR1;CCR2;CXCR2;CX3CR1;CCR7;CMKLR1;GPR17;ACKR3
prerank	GO_Cellular_Component_2023__U12-type Spliceosomal Complex (GO:0005689)	-0.591048	-2.08638	0	0.00640347	0.49	17/22	0.2915	SF3B2;SF3B3;SNRPD2;SNRPB;ZMAT5;SNRPG;SNRNP35;PHF5A;SNRPD3;SF3B1;SF3B5;SNRNP25;SNRNP48;YBX1;SF3B6;LSM7;SNRPD1
prerank	HDSigDB_Human_2021__Ribosome Gene Module From Mouse Brain PMID20616000	-0.487281	-2.08614	0	0.00633535	0.49	81/97	0.3796	RPL24;RPL13A;DHX9;SRA1;TBCA;CCT7;PSMD6;RBM8A;DPM1;BTF3;PAK1IP1;PSMC2;EBNA1BP2;RPL8;HSPE1;NDUFS5;COX6C;MRPS12;SERPINB6;NDUFS4;NDUFA2;PSMA6;PDCD2;MRPL46;MAGOH;MRPL17;MRPL20;REXO2;NDUFB3;RPS5;CFDP1;CNPY2;MRPS25;MRPL27;RPL7;CWC15;TMEM126A;GGCT;RPS15A;TM2D3;VTI1B;CHMP2A;COA6;SSU72;MRPL44;COPRS;MRPL13;PSMB4;HINT1;SSBP1;BAG1;CETN2;SF3B6;MRPL24;CCT4;MRPL21;SLIRP;NDUFV2;ESD;MPC2;COX17;PDCD5;SNRPD1;TXNDC17…
prerank	CellMarker_2024__Astrocyte Cortex Mouse	0.584783	2.0818	0	0.00674365	0.22	2024-11-11	0.4157	HES5;AQP4;GFAP;C4B;ANLN;RUNX1;FLNC;ALDH1L1;MPEG1;PLIN4;CASP1
prerank	CellMarker_2024__Neuron Cortex Human	0.644401	2.08098	0	0.00693516	0.22	2024-07-07	0.3559	LINGO2;GAD1;SST;SYT1;SYN1;SLC17A7;MAP2
prerank	ChEA_2022__GABP 17652178 ChIP-ChIP JURKAT Human	-0.438708	-2.08076	0	0.00669222	0.52	455/522	0.4869	RPS25;M6PR;SNRPC;PCBP1;MORF4L2;IK;RPS18;GTF3C5;SF3B2;COPS5;UBC;RPS14;BRD9;UBA2;SNW1;PSMC5;COX5B;USF1;RPS6;RPL27;RPS7;DDX46;CCT7;PRPF31;FNTA;PSMD6;PHF23;OCIAD1;RNF20;COX7C;SNRPB;SURF6;RPA2;MCRS1;DPM1;PSMB7;NCBP2;SF3A3;DDX1;TTC4;GOLGB1;SYF2;PDAP1;RPS20;TOPBP1;PAK1IP1;RPS3A;STAMBP;CSTF2T;CHCHD2;PSMC2;SLC39A9;SERBP1;CHCHD3;TSG101;EBNA1BP2;TANK;UBE3B;RPL29;IRF2BP1;GSK3A;MAP3K11;RPL31;RPL26;MRPS22;SHC1…
prerank	GO_Biological_Process_2023__Endoplasmic Reticulum To Golgi Vesicle-Mediated Transport (GO:0006888)	-0.480211	-2.07877	0	0.00679016	0.54	78/90	0.4222	TRAPPC12;SEC31A;RAB2A;COPG1;PREB;VAMP7;USE1;CUL3;SAR1A;VAPA;NRBP1;ERGIC1;ARCN1;VAPB;TMED9;COPB1;COG3;SPAST;BCAP31;YIPF4;LMAN2L;COPA;TRIP11;TMED2;KDELR1;COPB2;TMED4;TRAPPC8;YIPF5;RAB1A;TBC1D20;YKT6;SEC24B;GOSR1;ERGIC3;RAB1B;KDELR2;LMAN1;TRAPPC2L;YIF1A;USO1;SAR1B;TRAPPC6B;TMED10;TRAPPC3;SEC24C;CNIH4;ZW10;GOSR2;GOLGA2;TRAPPC1;SCFD1;COPG2;COPE;SEC16A;TRAPPC4;TFG;TMED1;GBF1;SEC24D;STX5;TMED7;STX17;BCA…
prerank	GO_Molecular_Function_2023__Ubiquitin-Protein Transferase Inhibitor Activity (GO:0055105)	-0.77257	-2.07786	0	0.00672016	0.54	2024-06-07	0.1096	RPS7;RPL5;RPS20;RPL17;RPL11;RPS15
prerank	GO_Biological_Process_2023__Complement Activation, Lectin Pathway (GO:0001867)	0.722344	2.07691	0	0.0068946	0.22	2024-07-07	0.278	MBL2;FCN1;COLEC11;MASP1;KRT1;FCN3;MASP2
prerank	GO_Biological_Process_2023__Protein Exit From Endoplasmic Reticulum (GO:0032527)	-0.606408	-2.07508	0	0.00689795	0.57	21/21	0.3946	VCP;OS9;HSP90B1;PREB;HERPUD1;TMED9;SYVN1;NPLOC4;DERL1;ERLEC1;LMAN1;TECPR2;SURF4;SEC61B;SELENOS;SEC16A;FAF2;SEL1L;RANGRF;SEC13;DERL2
prerank	GO_Biological_Process_2023__Axonemal Central Apparatus Assembly (GO:1904158)	0.822303	2.07504	0	0.00776845	0.26	2024-05-05	0.178	HYDIN;DNAJB13;SPAG17;RSPH9;SPEF1
prerank	GO_Molecular_Function_2023__Transmitter-Gated Monoatomic Ion Channel Activity Involved In Regulation Of Postsynaptic Membrane Potential (GO:1904315)	0.516836	2.07445	0	0.00795071	0.27	15/16	0.2874	CHRNB3;CHRNA5;CHRNA1;GRID2;GRIN2B;CHRNA3;GRIN2D;CHRNA7;GRIN2A;GRIK4;GRIA1;GRIA3;GRIA2;GRIK1;GRIK2
prerank	CellMarker_2024__Neutrophil Brain Human	0.693652	2.07445	0	0.00790502	0.27	2024-07-07	0.3067	CEACAM8;MPO;FPR2;CXCR2;ELANE;IL1R2;ITGAM
prerank	CellMarker_2024__B Cell Skin Human	0.5544	2.07315	0	0.00785984	0.27	14/14	0.4462	IGLL1;CR2;TBX21;FCER2;MS4A1;CD79A;MZB1;CD27;LAG3;CD38;JCHAIN;ITGAX;VCAM1;IL4R
prerank	GO_Cellular_Component_2023__TIM23 Mitochondrial Import Inner Membrane Translocase Complex (GO:0005744)	-0.671923	-2.07119	0	0.00707214	0.59	2024-12-13	0.2622	ROMO1;HSPA9;TIMM23;TIMM10;TIMM21;GRPEL1;TIMM17A;TIMM50;SLC25A6;TIMM44;TIMM17B;GRPEL2
prerank	HDSigDB_Human_2021__Down-regulated Genes In Cortex Of 2 Mon HD Q175 Mice Vs Q20 PMID26900923	0.548317	2.07111	0	0.00803848	0.28	2024-09-09	0.4521	CGA;DLX1;GAD1;IL20RA;POMC;CALB2;GPR153;RERG;REC8
prerank	GO_Molecular_Function_2023__Chemokine Activity (GO:0008009)	0.367688	2.0705	0	0.00799306	0.28	21/22	0.5177	PF4V1;CCL25;XCL1;CXCL11;XCL2;PF4;PPBP;CXCL5;CXCL13;CCL17;CCL27;CXCL8;CCL4;CCL5;CCL19;CCL14;CCL21;CCL2;CXCL16;CXCL12;KLF5
prerank	HDSigDB_Human_2021__Cortex RNA M17 Module (Grey60) PMID26900923	-0.463843	-2.07048	0	0.00700141	0.59	185/204	0.4842	EWSR1;PCBP1;RPL13A;RPL14;RPSA;GNPTG;RPS14;TRIM28;TSR3;USF1;CYC1;COX7C;ERP29;SIRT3;SDHB;MDH2;PMVK;CCDC12;TRMT2A;SYF2;PHB2;AAMP;SPR;RPS20;AIP;DCTN2;GPANK1;LAMTOR1;RPL29;ZNHIT1;RPL8;RABGGTA;ECH1;USE1;GPI;RPS17;U2AF2;GNAI2;GTF2F1;RPS21;NDUFS6;ELP5;FIS1;EIF3G;SELENOH;NUDT9;GLRX5;UBE2M;POLR3H;SLC25A38;MRPL55;TMED9;NDUFV1;PTPA;ANAPC7;NME2;THAP11;SMARCB1;GUK1;FLOT2;BAX;MRPS34;PIH1D1;PYM1;SNRNP25;RPS15;RA…
prerank	CellMarker_2024__Cytotoxic CD8+ T Cell Blood Human	0.773059	2.06865	0	0.00794816	0.28	2024-05-05	0.2272	KLRG1;GZMB;GZMH;GZMA;GNLY
prerank	GO_Biological_Process_2023__Skeletal Muscle Contraction (GO:0003009)	0.66845	2.06822	0	0.00790375	0.28	15/15	0.3323	MYH8;CHRNA1;TNNI1;JSRP1;TNNI3;MYH7;TNNI2;TNNT1;TNNT3;MYH3;TNNC1;STAC;RCSD1;TNNC2;TCAP
prerank	HDSigDB_Human_2021__Mitochondrion-specific Gene Module M5 From Mouse Brain PMID20616000	-0.483543	-2.06741	0	0.00717113	0.62	83/96	0.4196	PSMC3;EIF4A3;DDAH2;ECHS1;CCNDBP1;RPA2;PHB;AAMP;MRPL12;DOHH;PSMD2;ECH1;UQCRC1;APBB1;EIF3G;UBE2M;SLC25A11;ZRANB2;ARL2;SAMM50;EIF3D;TCEA2;RABAC1;BAX;MRPS34;PSMB2;ZC3H15;EIF6;PSMD7;COPS6;CUTA;PPP1R14B;PRDX5;AP2A2;CKS1B;PSMD13;CTSA;NDUFA9;PRCC;ERGIC3;PDE6D;PSME1;SUPT5H;GIPC1;CDC37;TST;NDUFA4;EIF2B5;NAXE;PFN1;PARL;PGD;PSMD4;COPE;BSG;STUB1;CTSF;CDK5;SRI;NANS;MVD;ANAPC2;PIN1;B3GAT3;MPDZ;CENPB;BABAM1;RPL6…
prerank	GO_Molecular_Function_2023__Nucleosomal DNA Binding (GO:0031492)	-0.648654	-2.06605	0	0.00725862	0.62	15/17	0.2919	MTA2;HNRNPC;SMARCC2;SMARCA4;RBBP4;SMARCE1;HDAC2;CHD4;GATAD2B;SMARCB1;ACTL6A;HDAC1;SMARCC1;MBD2;RCC1
prerank	HDSigDB_Human_2021__Liver RNA M23 Module (Darkturquoise) PMID26900923	-0.436353	-2.06506	0	0.00718815	0.62	310/419	0.3815	PNN;PCBP1;MORF4L2;SRSF1;SRP72;TUBA4A;PSMC3;EIF3B;TRABD;HNRNPC;ZFR;UBQLN1;PSMC5;EIF4A3;COPS3;PPP1R8;VCP;CCT7;EIF4H;DHX29;PSMC6;DNAJB2;RBM8A;ERP29;PSME3;PSMA1;ZFAND2A;ABCE1;NCOA5;DNAJA3;CANX;ERCC3;NCBP2;HSP90B1;USP48;PSMD1;DDX1;RAD23B;SLC39A7;HNRNPH2;SDHAF2;IFT20;AIP;UBXN4;DNPEP;PSMC2;SLC39A9;RRBP1;MAPK1IP1L;TANK;SSB;PREB;HSP90AB1;CCT3;PSMD2;HSPE1;YIPF2;CCDC91;MRPS6;EIF1AX;OSBP;UFSP2;SPCS2;LAS1L;DN…
prerank	CellMarker_2024__Photoreceptor Cell Retina Mouse	0.616932	2.06428	0	0.00785984	0.28	2024-09-09	0.3835	CRX;GNAT1;PDC;ONECUT1;NRL;OTX2;GNB3;PRDM1;ROM1
prerank	CellMarker_2024__M2 Macrophage Peripheral Blood Human	0.655923	2.06396	0	0.00781642	0.28	2024-07-07	0.3444	RETNLB;FCER2;CD209;CLEC4A;MRC1;CD36;CD163
prerank	CellMarker_2024__Basal Cell Skin Human	0.721988	2.06184	0	0.0079894	0.28	2024-06-06	0.2783	DSC1;IVL;TGM3;KRT2;KRT14;KRT5
prerank	GO_Biological_Process_2023__Regulation Of mRNA Splicing, Via Spliceosome (GO:0048024)	-0.489115	-2.0604	0	0.00750594	0.63	52/85	0.2549	HNRNPL;HNRNPK;HNRNPA1;RBM5;SRSF6;NCL;THRAP3;HNRNPU;SNW1;TRA2B;SRSF3;SFSWAP;KHDRBS1;RBM39;CWC22;RBMX;RBM8A;CELF1;DDX5;FXR2;PRDX6;SRSF10;RBM25;NCBP1;RBM38;FXR1;NSRP1;SRRM1;U2AF2;YTHDC1;DAZAP1;RBMXL1;SON;PTBP1;WTAP;MAGOH;FMR1;RBM4;SRPK1;SRSF4;SAP18;DDX17;SRSF7;SRSF9;ZBTB7A;FAM172A;JMJD6;PUF60;PRMT5;LARP7;RBFOX2;HNRNPA0
prerank	GO_Molecular_Function_2023__mRNA 3'-UTR Binding (GO:0003730)	-0.508722	-2.05983	0	0.00743445	0.63	48/75	0.3014	HNRNPA2B1;TARDBP;KHSRP;HNRNPC;SECISBP2L;HNRNPU;RPS7;ILF3;LRPPRC;RPL5;PARN;RNF20;CELF1;DDX5;FXR2;SERBP1;FXR1;DAZAP1;RSL1D1;DHX36;SECISBP2;ELAVL1;FMR1;EXOSC8;RBM4;RPL41;EXOSC9;RBMS2;PUM2;DDX17;LARP4B;ZFP36;CSDC2;PUM1;RC3H1;LARP1;LARP4;EXOSC4;GEMIN5;ZFP36L2;RNF40;NUDT21;AUH;HNRNPA0;PABPC1;CARHSP1;PABPC4;CCT5
prerank	CellMarker_2024__Natural Killer Cell Undefined Mouse	0.482255	2.05945	0	0.00816049	0.29	15/15	0.5183	IL2RA;EOMES;IL2RB;MME;SELL;RUNX1;PTPRC;FCGR3A;NCAM1;KIT;ZBTB16;THY1;ITGAE;NFIL3;IFNGR1
prerank	CellMarker_2024__Germ Cell Embryo Human	0.641464	2.05677	0	0.00832973	0.29	2024-07-07	0.3589	NANOG;DAZL;DDX4;GDF9;TFAP2C;POU5F1;PRDM1
prerank	GO_Biological_Process_2023__NADH Dehydrogenase Complex Assembly (GO:0010257)	-0.524068	-2.05599	0	0.00759634	0.64	36/45	0.3093	NDUFAF1;NDUFB11;NDUFB6;NDUFS5;NDUFB10;NDUFA13;NDUFA8;NDUFAF4;NDUFAF3;NDUFS4;NDUFA2;NDUFA5;NDUFA3;NDUFB5;TIMM21;NDUFB3;TMEM126B;BCS1L;NDUFB8;ECSIT;NDUFS2;TMEM126A;NDUFA9;NDUFS3;NDUFAB1;NDUFB4;NDUFAF7;NDUFC2;NDUFB7;NDUFAF2;NDUFB2;NDUFA1;NDUFC1;OXA1L;NDUFB1;NDUFA10
prerank	GO_Biological_Process_2023__Mitochondrial Respiratory Chain Complex I Assembly (GO:0032981)	-0.524068	-2.05599	0	0.00759634	0.64	36/45	0.3093	NDUFAF1;NDUFB11;NDUFB6;NDUFS5;NDUFB10;NDUFA13;NDUFA8;NDUFAF4;NDUFAF3;NDUFS4;NDUFA2;NDUFA5;NDUFA3;NDUFB5;TIMM21;NDUFB3;TMEM126B;BCS1L;NDUFB8;ECSIT;NDUFS2;TMEM126A;NDUFA9;NDUFS3;NDUFAB1;NDUFB4;NDUFAF7;NDUFC2;NDUFB7;NDUFAF2;NDUFB2;NDUFA1;NDUFC1;OXA1L;NDUFB1;NDUFA10
prerank	KEGG_2021_Human__Parkinson disease	-0.457908	-2.05555	0	0.007526	0.64	147/193	0.4008	RPS27A;TUBA1B;TUBA4A;PSMC3;TUBA1A;UQCRB;NFE2L2;UBC;PSMC5;COX5B;UBB;UBA52;UBE2G1;CYC1;PSMD6;PSMC6;ADRM1;COX7C;CALM2;SDHB;PSMA1;PSMB7;PSMD1;NDUFB11;TRAP1;PSMC2;NDUFB6;PSMA7;PSMD2;PSMB1;UQCRC1;NDUFS5;PLCG1;PSMD3;NDUFB10;TXN2;KLC2;NDUFA13;COX6C;GNAI2;PSMB3;NDUFA8;NDUFS6;COX5A;NDUFS4;PSMB6;PSMD9;NDUFV1;NDUFA2;COX8A;COX6B1;PSMA6;NDUFA5;HSPA5;NDUFA3;PSMC4;BAX;UBA1;UQCRH;PSMA5;NDUFB5;EIF2S1;UQCRQ;PSMB2;U…
prerank	CellMarker_2024__Transit Amplifying (TA) Cell Intestinal Crypt Mouse	-0.463632	-2.05519	0	0.00760462	0.66	73/115	0.3363	RPS25;NPM1;RPS27A;TUBA1B;RPL13A;KHSRP;RPS18;RPL14;RPSA;PTMA;RPS6;RPL36;RPL27;RPS7;EEF1A1;RPL5;RPL10;MDH2;GAPDH;RPL13;RPS20;RPS4X;RPS23;SNRPG;RPL29;PKM;RPL8;RPL31;EEF1B2;RPS17;SELENOP;RPS21;MRPS12;RPL17;RPL3;TSPO;PPIA;NDRG1;LDHA;RPLP0;RPL10A;RPL35;RPL11;RPS10;RACK1;RPS5;RPS16;RPL41;CBR1;RPL7;RPL19;UCP2;P4HB;RPL27A;CYB5R3;RPL32;RPL18;FTH1;PIGQ;RPS9;RPL12;RPL4;ATP1A1;ACTG1;RPS26;PDGFB;RPL18A;RPS13;R…
prerank	GO_Molecular_Function_2023__Telomerase RNA Binding (GO:0070034)	-0.608622	-2.05421	0	0.00790128	0.67	16/19	0.2952	HNRNPC;HNRNPU;PARN;SNRPB;DKC1;SNRPD3;DHX36;DCP2;NOP10;EXOSC10;XRN1;SMG6;SMG7;TNIP1;PTEN;PINX1
prerank	CellMarker_2024__Outer Layer Cell Skin Mouse	0.800994	2.05388	0	0.00870956	0.31	2024-05-05	0.1993	KRT79;CST6;BARX2;PTHLH;KRT6A
prerank	HDSigDB_Human_2021__Markers Of Lateral Medullary Reticular Group In Myelencephalon PMID22996553	0.612789	2.05215	0	0.00887402	0.32	2024-09-09	0.3876	NXPH2;OPRK1;BARHL1;ESRRG;GAL;CDHR1;SLA;DENND2D;MPP3
prerank	GO_Molecular_Function_2023__Carbonate Dehydratase Activity (GO:0004089)	0.593884	2.05108	0	0.00882656	0.32	2024-09-09	0.4065	CA6;CA9;CA14;CA3;CA13;CA12;CA4;CA5B;CA2
prerank	CellMarker_2024__Naive CD8+ T Cell Bile Duct Human	0.735522	2.05063	0	0.00877961	0.32	2024-07-07	0.2649	IFNG;GZMH;CD8B;GZMK;GZMA;CD8A;CD69
prerank	GO_Cellular_Component_2023__Organelle Inner Membrane (GO:0019866)	-0.442756	-2.05045	0	0.00848261	0.68	215/310	0.3322	UQCRB;MICU1;MRPL2;COX5B;MRPL16;CYC1;COX7C;NDUFAF1;SDHB;LEMD2;MRPL52;PHB2;NDUFB11;CHCHD3;MRPL12;NDUFB6;COA3;TIMM23;MRPS22;UQCRC1;STOML2;TIMM10;NDUFS5;MRPS6;NDUFB10;MRPS36;NDUFA13;COX6C;AURKAIP1;NDUFA8;COQ4;NDUFS6;ATAD3A;MRPS12;COX5A;NDUFAF4;MRPS18B;NDUFAF3;UNC50;MRPS9;NDUFS4;MRPL45;SLC25A38;MRPL55;SLC25A11;NDUFV1;NDUFA2;COX8A;COX10;MRPS30;ACAD9;COX6B1;TIMMDC1;NDUFA5;NDUFA3;TIMM9;PMPCA;MRPL46;MRPS3…
prerank	GO_Molecular_Function_2023__Sodium-Independent Organic Anion Transmembrane Transporter Activity (GO:0015347)	0.550953	2.04911	0	0.00873316	0.32	2024-09-09	0.4494	SLCO1B1;SLCO6A1;SLCO1B3;SLC22A7;SLC22A6;SLCO2A1;SLCO3A1;SLCO4A1;SLCO2B1
prerank	CellMarker_2024__B Cell Intestine Human	0.697515	2.04784	0	0.00889403	0.33	2024-06-06	0.3028	CD19;MS4A1;CD79A;CD27;CD22;PTPRC
prerank	CellMarker_2024__Sympathoadrenal Cell Adrenal Gland Human	0.785107	2.04612	0	0.00925898	0.34	2024-05-05	0.2152	PHOX2B;PHOX2A;HAND1;ISL1;GATA3
prerank	CellMarker_2024__Macrophage Skin Human	0.427732	2.04378	0	0.00941544	0.34	16/16	0.5728	CD1A;CD274;FUT4;SIGLEC1;MS4A4A;FCGR3A;CCL2;C5AR1;CD163;LYZ;F13A1;VCAN;CD68;CD14;ATP1B1;FCER1G
prerank	CellMarker_2024__Eosinophil Bone Mouse	0.752202	2.04223	0	0.00936665	0.34	2024-05-05	0.2481	IL4;PRG3;MPO;PRG2;IL15
prerank	GO_Biological_Process_2023__Antifungal Innate Immune Response (GO:0061760)	0.70229	2.04195	0	0.00952095	0.35	2024-08-08	0.2981	DEFB106A;DEFB119;CLEC4D;CLEC4C;CX3CR1;CARD9;CLEC4A;PLCG2
prerank	GO_Biological_Process_2023__Positive Regulation Of Cytosolic Calcium Ion Concentration Involved In Phospholipase C-activating G Protein-Coupled Signaling Pathway (GO:0051482)	0.500414	2.04175	0	0.00947212	0.35	15/15	0.5002	CALCA;GPR18;GPR174;P2RY10;GRM1;GPR65;DRD2;P2RY8;F2RL1;C3AR1;GNA15;F2R;GPR17;GPR4;LPAR6
prerank	GO_Biological_Process_2023__Ammonium Homeostasis (GO:0097272)	0.814547	2.04171	0	0.00942379	0.35	2024-05-05	0.1858	RHD;RHAG;RHCE;RHBG;RHCG
prerank	GO_Biological_Process_2023__Regulation Of Translational Initiation (GO:0006446)	-0.506974	-2.04135	0	0.00962838	0.72	41/58	0.3178	EIF4A2;NPM1;EIF3B;PAIP2;EIF4H;KHDRBS1;DDX3X;EIF4EBP2;NCBP2;DDX1;EIF4G2;EIF3H;NCBP1;EIF4G1;EIF5B;EIF2B2;EIF3E;ALKBH1;FMR1;YTHDF2;RPS6KB1;RBM4;EIF5;MIF4GD;DNAJC3;RPS6KB2;TPR;CDC123;POLR2G;CSDE1;LARP1;EIF2B5;NCK1;EIF4EBP3;EIF4B;HSPB1;PAIP1;EIF2AK3;IMPACT;MTOR;EIF2AK4
prerank	GO_Biological_Process_2023__Regulation Of Activation Of Janus Kinase Activity (GO:0010533)	0.664383	2.0404	0	0.00957544	0.36	2024-06-06	0.3359	IL23R;IL12B;IL23A;GH1;CCL5;CD300A
prerank	CellMarker_2024__Memory Stem Cell(Tscm) Undefined Human	0.764759	2.03891	0	0.00952708	0.36	2024-06-06	0.2356	CXCR3;CD28;IL2RB;CD27;ITGAL;SELL
prerank	CellMarker_2024__Myocyte Aorta Mouse	0.674247	2.03881	0	0.00947921	0.36	2024-06-06	0.3261	MYL4;MYL7;TNNI3;TNNT2;TNNT3;TNNC2
prerank	GO_Biological_Process_2023__Membrane Fission (GO:0090148)	-0.533696	-2.03835	0	0.00961439	0.72	34/35	0.4506	CHMP3;CORO1C;TSG101;CHMP4A;UBAP1;EXOC7;DNM1L;STAM2;SPAST;VPS37C;VPS4A;SH3GLB1;CHMP7;VPS36;CHMP2A;VPS37B;SNF8;STAM;CHMP1B;CHMP6;EXOC5;VPS28;VPS25;EXOC4;HGS;MVB12A;EXOC6;VPS4B;TMCC1;VPS37A;EXOC8;EXOC6B;CHMP2B;CHMP5
prerank	CellMarker_2024__M1 Macrophage Peripheral Blood Human	0.645531	2.0374	0	0.00943181	0.36	2024-07-07	0.3548	CD80;CCR7;CD86;SELP;FCGR3A;FCGR2A;TLR4
prerank	GO_Molecular_Function_2023__Symporter Activity (GO:0015293)	0.646762	2.03736	0	0.00938489	0.36	2024-06-06	0.3535	SLC5A12;SLC46A2;SLC4A4;SLC2A12;SLC46A1;SLC2A10
prerank	GO_Biological_Process_2023__Regulation Of mRNA Catabolic Process (GO:0061013)	-0.542362	-2.03694	0	0.00967124	0.72	31/40	0.2977	KHSRP;EIF4A3;CAPRIN1;RBM8A;CNOT1;FXR2;SERBP1;APEX1;FXR1;GTPBP1;CNOT8;DHX36;MAGOH;FMR1;YTHDF2;PNPT1;DCP2;UPF1;PUM2;ZFP36;CSDC2;MAPKAPK2;PUM1;RC3H1;ZFP36L2;CASC3;PCID2;VIM;PRKCD;CARHSP1;ZC3HAV1
prerank	HDSigDB_Human_2021__Up-regulated Genes In HdhQ111 Vs WT Mice GSE97101	0.622043	2.03598	0	0.00953298	0.36	2024-12-12	0.3785	DSG1;WT1;LRRC55;PCSK1;TNNT2;PCDHGA2;KLHL14;SLITRK6;KCNG1;LRRN3;DSP;SFMBT2
prerank	HDSigDB_Human_2021__Cortex RNA M1 Module (Turquoise) PMID26900923	-0.422189	-2.03437	0	0.00979708	0.72	603/816	0.4038	M6PR;EIF4A2;HNRNPK;NPM1;HNRNPAB;MORF4L2;RSRC2;SRSF1;SRP72;IK;ZFP91;NCL;CIAO1;ILF2;HSPA9;HNRNPC;COPS5;NAE1;HNRNPU;NONO;UBQLN1;HNRNPA3;TMEM230;UBA2;RBBP7;SNW1;CGGBP1;RAD21;PCNP;COPS3;PAIP2;RAB12;RAB5B;PPP2CB;UBE2G1;VCP;KHDRBS1;GPKOW;ANP32B;RBM39;RAB2A;CHMP3;YWHAB;YWHAE;PSMC6;U2SURP;OCIAD1;SDC2;CAPRIN1;TMEM9B;RBM8A;PSIP1;QRICH1;EID1;NDUFAF1;CALM2;SET;ASNSD1;PRDX3;PSMA1;NAP1L1;DPM1;ABCE1;DNAJA3;TOP2B…
prerank	GO_Biological_Process_2023__Positive Regulation Of Cytoplasmic Translation (GO:2000767)	-0.643609	-2.03387	0	0.009782	0.72	2024-11-14	0.3438	HNRNPU;DHX9;PKM;DHX36;HNRNPD;YBX1;SYNCRIP;CSDE1;PABPC1;PAIP1;YBX3
prerank	GO_Biological_Process_2023__Negative Regulation Of Ubiquitin-Dependent Protein Catabolic Process (GO:2000059)	-0.524521	-2.03332	0	0.00969839	0.72	25/35	0.2686	RPS7;RPL5;N4BP1;EIF3H;HSP90AB1;RPL17;HIPK2;CSNK2A1;CAMLG;RPL11;UBXN1;TAF1;UCHL5;CCAR2;PARK7;BAG6;PDCL3;SGTA;OGT;GIPC1;USP9X;DDRGK1;PML;USP7;WAC
prerank	CellMarker_2024__B Cell Lung Mouse	0.697463	2.03319	0	0.0106476	0.39	2024-05-05	0.3028	PAX5;CD79A;CD22;CD79B;PTPRC
prerank	GO_Biological_Process_2023__Regulation Of Protein Localization To Cajal Body (GO:1904869)	-0.699156	-2.0331	0	0.00953539	0.72	2024-10-10	0.3014	CCT7;MEPCE;CCT3;DKC1;CCT6A;TCP1;CCT8;LARP7;CCT4;CCT5
prerank	GO_Biological_Process_2023__Positive Regulation Of Protein Localization To Cajal Body (GO:1904871)	-0.699156	-2.0331	0	0.00953539	0.72	2024-10-10	0.3014	CCT7;MEPCE;CCT3;DKC1;CCT6A;TCP1;CCT8;LARP7;CCT4;CCT5
prerank	CellMarker_2024__Plasma Cell Blood Human	0.706808	2.03306	0	0.0105954	0.39	2024-08-08	0.2936	DPEP1;CD79A;MZB1;CD27;CD38;JCHAIN;CD79B;SDC1
prerank	CellMarker_2024__M2 Macrophage Heart Mouse	0.655972	2.02737	0	0.0111188	0.4	2024-08-08	0.3444	IL10;CCR2;ARG1;CX3CR1;IL1RN;CLEC10A;MRC1;CD163
prerank	CellMarker_2024__T helper(Th) Cell Skin Human	0.60973	2.02595	0	0.0112556	0.4	2024-08-08	0.3906	CCR4;CXCR3;CCR6;PDCD1;CXCL13;MME;ITGAX;CD4
prerank	GO_Biological_Process_2023__Neurotransmitter Biosynthetic Process (GO:0042136)	0.685495	2.02533	0	0.0112012	0.4	2024-08-08	0.3149	CHAT;DBH;PAH;NOS1;GAD1;SLC44A4;MOXD1;DAGLA
prerank	GO_Biological_Process_2023__mRNA Export From Nucleus (GO:0006406)	-0.509717	-2.02489	0	0.0109984	0.76	36/50	0.2871	HNRNPA2B1;ALKBH5;ALYREF;PABPN1;NXF1;EIF4A3;SRSF3;CHTOP;RBM8A;GLE1;NCBP2;THOC7;NCBP1;THOC6;THOC2;YTHDC1;XPO1;MCM3AP;SARNP;MAGOH;FMR1;DDX39B;UPF1;DDX19B;NCBP3;ENY2;TPR;NUP88;FYTTD1;IWS1;POLDIP3;CASC3;PCID2;SMG6;SMG7;NUP85
prerank	GO_Biological_Process_2023__RNA Polyadenylation (GO:0043631)	-0.568182	-2.02322	0	0.010974	0.76	16/19	0.2997	SCAF8;HEXIM1;PAPOLA;SYMPK;LEO1;GRSF1;CPSF2;CSTF3;PNPT1;MTPAP;SSU72;CPSF3;PABPC1;ZCCHC7;WDR33;CDC73
prerank	HDSigDB_Human_2021__Expression In Caudate Nucleus Of 18 Mon HdhQ150 HD Mice GSE32417	0.559991	2.02229	0	0.0113363	0.4	2024-09-09	0.4404	TMC3;ENPP6;PDE10A;RYR1;PENK;SLC4A11;CA12;ADORA2A;SCN4B
prerank	GO_Biological_Process_2023__Protein Neddylation (GO:0045116)	-0.581121	-2.01994	0	0.0114118	0.77	14/19	0.1943	COPS5;NAE1;COPS3;COPS7B;DCUN1D5;UBE2M;COPS2;COPS4;COPS7A;NEDD8;COPS6;UBA3;UBE2F;DCUN1D4
prerank	CellMarker_2024__Plasma Cell Skin Human	0.641464	2.01577	0	0.0120342	0.42	2024-07-07	0.3589	MS4A1;CD79A;MZB1;CD27;CD38;JCHAIN;PRDM1
prerank	CellMarker_2024__Regulatory T(Treg) Cell Skin Human	0.609776	2.01522	0	0.0119769	0.42	2024-09-09	0.3906	ICOS;FOXP3;IL2RA;PDCD1;CD8B;TNFRSF18;TNFRSF4;CD8A;CD4
prerank	GO_Molecular_Function_2023__G Protein-Coupled Photoreceptor Activity (GO:0008020)	0.759431	2.01454	0	0.0119201	0.42	2024-05-05	0.2409	RHO;OPN5;OPN4;OPN1SW;OPN3
prerank	CellMarker_2024__Mast Cell Nasal Polyp Human	0.712672	2.01319	0	0.0122347	0.44	2024-05-05	0.2876	MS4A2;HPGDS;TPSD1;HDC;TPSAB1
prerank	HDSigDB_Human_2021__ABeta-induced Microglial Genes PMID14612454	-0.427116	-2.01152	0	0.0128238	0.8	351/429	0.4645	RPL24;HNRNPL;NPM1;RPS27A;RPL13A;SRSF6;IK;PSMC3;EIF3B;RPS18;RPL14;APH1A;GNPTG;LUC7L3;THRAP3;TBC1D13;NFX1;UBC;HNRNPA3;TRIM28;UBA2;LUC7L;PSMC5;LAMP1;UBB;UBA52;TRAPPC12;RPS6;RPL36;RPS7;SMARCD1;OS9;PRPF31;GPKOW;MTCH1;ZCCHC17;TOMM22;SWI5;LAPTM4A;YWHAE;RAB7A;CALM2;DDX3X;RPL10;MCRS1;CNOT1;CANX;PSMB7;DDX5;SYF2;RPL13;RPS20;RPS4X;RPL21;RPS23;SNRPA;RNF14;POR;PKM;RPL8;RPL31;PSMA7;CTNNA1;HSP90AB1;RPL26;RBM25;R…
prerank	CellMarker_2024__Epithelial Cell Kidney Human	0.424233	2.0114	0	0.0121772	0.44	15/15	0.5762	PAX2;OCLN;MME;CDH1;EPCAM;SDC1;L1CAM;KRT8;KRT19;TEK;CD34;KRT18;ZEB1;TJP1;SNAI1
prerank	CellMarker_2024__Goblet Cell Colon Human	0.717675	2.00994	0	0.0121203	0.44	2024-07-07	0.2827	CLCA1;ZG16;SPINK4;MUC2;MUC4;TFF1;TFF3
prerank	CellMarker_2024__Lymphocyte Lung Human	0.5912	2.00988	0	0.0120639	0.44	13/13	0.4094	FOXP3;GPR182;MS4A1;CD38;CD8A;LYVE1;PDPN;TEK;KDR;CD4;ZBTB16;HOPX;FLT4
prerank	GO_Biological_Process_2023__Negative Regulation Of Nuclear-Transcribed mRNA Catabolic Process, Deadenylation-Dependent Decay (GO:1900152)	-0.726993	-2.00987	0	0.0128502	0.8	2024-08-09	0.2668	HNRNPU;DHX9;HNRNPD;YBX1;SYNCRIP;TOB1;PABPC1;PAIP1
prerank	GO_Cellular_Component_2023__Keratin Filament (GO:0045095)	0.386688	2.00884	0	0.0120081	0.44	35/35	0.6143	KRT84;KRT82;KRT74;KRT76;KRT71;KRT25;KRT83;KRT85;KRT9;KRT81;KRT77;KRT73;KRT75;KRT79;KRT72;KRT86;KRT78;EPPK1;KRT2;KRT6B;KRT16;KRT6A;KRT4;KRT17;KRT14;KRT1;KRT7;KRT5;KRT13;FAM83H;KRT8;KRT18;KRT10;TCHP;GPER1
prerank	GO_Biological_Process_2023__Regulation Of Telomere Maintenance Via Telomerase (GO:0032210)	-0.510869	-2.00862	0	0.0130049	0.8	31/39	0.3636	HNRNPA1;HNRNPC;HNRNPU;XRCC5;CCT7;PARN;MAPK3;CCT3;MAPK1;PNKP;CCT6A;DCP2;TERF2;ATM;CTNNB1;TCP1;MAP3K4;CCT8;NEK7;EXOSC10;XRN1;TNKS;CCT4;SMG6;CCT2;TNIP1;PINX1;CCT5;NAT10;MAP2K7;MAPKAPK5
prerank	CellMarker_2024__Foxp3+ Regulatory T Cell Bile Duct Human	0.609822	2.00754	0	0.0119528	0.44	2024-10-10	0.3906	IFNG;FOXP3;CD40LG;IL2RA;GZMH;GZMK;TNFRSF18;GZMA;CD69;CD4
prerank	HDSigDB_Human_2021__Genes Up-Regulated In Striatal Cholinergic Interneurons Of HdhQ170 Vs HdhQ20 PMID32681824	-0.435513	-2.00721	0	0.0129017	0.8	194/240	0.4428	EEF2;EIF4A2;NPM1;HNRNPAB;YWHAG;LAMTOR5;RBBP7;NAPA;SRA1;PAIP2;RAB12;RAB5B;PPP2CB;EIF4H;CYC1;RAB2A;ARHGDIA;MLF2;PNRC2;EID1;CALM2;SIRT3;OAZ1;GAPDH;DSTN;AAMP;DNPEP;MAPK3;GSK3A;MALSU1;PKM;SNRNP40;TCF25;DUS3L;DAD1;UQCRC1;OLA1;GPI;PAICS;NDUFB10;KLC2;FKBP8;PRDX2;AURKAIP1;EDF1;FLAD1;UBL7;COX5A;EIF3G;CAPNS1;NDUFS4;CAPZB;C1QBP;WDR83OS;PSMB6;PTOV1;COX8A;PPIA;GDI1;IDH3B;LDHA;COPS7A;UBA1;RAB5C;MAGOH;SNAPC2;PSM…
prerank	CellMarker_2024__Mesothelial Cell Epithelium Human	0.503541	2.00534	0	0.0127408	0.47	2024-12-12	0.4969	CENPF;MKI67;SOX6;ADAM28;TOP2A;GREM2;HPGD;TYMS;GATA6;IL18;MFAP4;MYH11
prerank	CellMarker_2024__Myofibroblast Epithelium Human	0.503541	2.00534	0	0.0127408	0.47	2024-12-12	0.4969	CENPF;MKI67;SOX6;ADAM28;TOP2A;GREM2;HPGD;TYMS;GATA6;IL18;MFAP4;MYH11
prerank	CellMarker_2024__Cancer Cell Skin Mouse	0.659236	2.00507	0	0.0126829	0.47	2024-07-07	0.3411	MLANA;TYRP1;PMEL;GPR143;LEF1;S100A1;HOXB7
prerank	GO_Biological_Process_2023__Ribosomal Small Subunit Assembly (GO:0000028)	-0.6462	-2.00185	0	0.0136239	0.83	2024-10-11	0.2813	RPSA;RPS14;XRCC5;PRKDC;ERAL1;RPS15;RPS5;RPS28;MRPS7;MRPS11
prerank	GO_Biological_Process_2023__Negative Regulation Of DNA-templated Transcription, Elongation (GO:0032785)	-0.637456	-2.00014	0	0.0138318	0.83	2024-12-14	0.2408	HNRNPU;HEXIM1;SIRT6;NELFB;PARP1;NELFA;TCERG1;NELFE;SUPT5H;ZC3H4;VHL;LARP7
prerank	GO_Biological_Process_2023__Positive Regulation Of Stem Cell Population Maintenance (GO:1902459)	-0.533894	-1.99876	0	0.0140989	0.84	23/33	0.2053	SF3B3;BRD9;RBBP7;SMARCA4;SMARCD1;SIRT6;RBBP4;SMARCE1;HDAC2;SMARCA2;SAP30L;SMARCB1;ARID1A;SUDS3;ACTL6A;HDAC1;PHF10;BRMS1;ING2;SMARCC1;OGT;DPF2;NCOA3
prerank	CellMarker_2024__Inner Cell Mass Embryo Mouse	0.678163	1.99841	0	0.0129812	0.48	2024-06-06	0.3221	NANOG;FOXA2;GATA4;SOX2;GATA6;SOX17
prerank	GO_Biological_Process_2023__Golgi Vesicle Transport (GO:0048193)	-0.438263	-1.99823	0	0.0139904	0.84	126/154	0.4222	SGSM2;NAPA;TRAPPC12;SEC31A;RAB12;RAB2A;VPS51;COG4;COPG1;PREB;VAMP7;USE1;CUL3;SAR1A;VAPA;GOLGA4;NRBP1;ERGIC1;ARCN1;VAPB;HTT;TMED9;TAPBP;COPB1;STX10;STX18;COG3;COG5;SPAST;BCAP31;GOLGA5;YIPF4;COG1;LMAN2L;COPA;SCAMP2;TRIP11;TMED2;KDELR1;RER1;COPB2;TMED4;TRAPPC8;YIPF5;RAB1A;TBC1D20;YKT6;PLPP3;SEC24B;VTI1B;GOSR1;NBAS;ERGIC3;RAB1B;KDELR2;LMAN1;TRAPPC2L;YIF1A;USO1;SAR1B;TRAPPC6B;TMED10;TMEM115;TRAPPC3;SE…
prerank	CellMarker_2024__Cardiomyocyte Embryo Human	0.736917	1.99542	0	0.0132768	0.49	2024-05-05	0.2634	MYL7;TNNI3;MYH7;TNNT2;MYL2
prerank	CellMarker_2024__Sertoli Cell Testis Human	0.513218	1.99522	0	0.0132172	0.49	2024-09-09	0.4871	FATE1;PRND;WT1;CITED1;CLDN11;WFDC2;BEX5;BEX1;SOX9
prerank	GO_Biological_Process_2023__Mitochondrial Electron Transport, Cytochrome C To Oxygen (GO:0006123)	-0.653196	-1.99508	0	0.0140065	0.84	2024-10-12	0.2047	COX5B;COX7C;COX6C;COX5A;COX8A;COX6B1;COX4I1;COX6A1;CYCS;NDUFA4
prerank	HDSigDB_Human_2021__Top Endothelial Cell-Expressed Genes In Humans And Mice PMID29892006	-0.414714	-1.99349	0	0.0140223	0.84	689/844	0.4688	EEF2;RPS25;HNRNPA2B1;M6PR;EIF4A2;HNRNPK;NPM1;APLP2;EWSR1;HNRNPA1;MORF4L2;RBM5;RSRC2;SRSF2;RPS27A;YWHAZ;TUBA1B;SRSF11;RPL13A;SRSF6;SFPQ;ARGLU1;PSMC3;NCL;RPS18;RPL14;HSPA9;RPSA;TUBA1A;HNRNPC;HNRNPH1;NXF1;NFE2L2;ARPC2;LUC7L3;PTMA;HNRNPU;YWHAG;NONO;UBC;HNRNPA3;RPS14;UBA2;PSAP;RAD21;EIF4A3;DHX9;LAMP1;NUCKS1;SRSF3;CCAR1;SEC31A;EIF3I;XRN2;KTN1;PAIP2;RPS6;PPP2CB;RPL27;RPS7;CCT7;RBM39;CFLAR;EEF1A1;NFE2L1;…
prerank	HDSigDB_Human_2021__Nucleotide Excision Repair Step 1B: Transcription Coupled NER Recognition CHDI110	-0.560319	-1.99253	0	0.0140379	0.85	17/25	0.1804	COPS5;POLR2E;COPS3;COPS7B;HMGN1;MDM2;CREBBP;POLR2H;COPS2;COPS4;DDB1;COPS7A;POLR2C;COPS6;EP300;POLR2B;POLR2G
prerank	GO_Biological_Process_2023__Methylguanosine-Cap Decapping (GO:0110156)	-0.726904	-1.99111	0.0117647	0.0141133	0.86	2024-08-09	0.1815	PNRC2;DCPS;EDC3;PATL1;DCP2;EDC4;NUDT12;DCP1B
prerank	GO_Molecular_Function_2023__Retinal Binding (GO:0016918)	0.692545	1.98849	0	0.0145618	0.53	2024-06-06	0.3078	RHO;OPN5;OPN4;ADH4;OPN3;ALDH1A2
prerank	CellMarker_2024__Neutrophil Peripheral Blood Human	0.380938	1.98814	0	0.0146717	0.53	24/25	0.5343	CEACAM8;CD80;PRTN3;MPO;CXCR1;CAMP;CXCR2;ELANE;CD33;MME;CTSG;ITGAL;SELL;CD86;FUT4;FPR1;PTPRC;ITGAM;CSF3R;FCGR3A;LYZ;CD55;CD68;CD14
prerank	CellMarker_2024__Club Cell (Clara Cell) Airway Epithelium Human	0.617488	1.98764	0	0.0147807	0.53	2024-08-08	0.3829	SCGB1A1;MUC5B;MSMB;KRT15;TFF3;WFDC2;SLPI;KRT19
prerank	GO_Biological_Process_2023__Translational Elongation (GO:0006414)	-0.528548	-1.98532	0	0.0153203	0.87	24/32	0.2643	EEF2;EEF1A1;TUFM;RNF14;TCF25;EEF1B2;GTPBP1;ASCC2;NEMF;USP10;GCN1;GFM2;RACK1;EEF1G;EEF1D;HBS1L;ZNF598;ANKZF1;TRIP4;GFM1;MRPL44;PELO;GTPBP2;EIF5A
prerank	GO_Biological_Process_2023__Regulation Of ER-associated Ubiquitin-Dependent Protein Catabolic Process (GO:1903069)	-0.725993	-1.98521	0	0.0152076	0.87	2024-07-08	0.1712	NFE2L2;UBQLN1;HERPUD1;SVIP;UBQLN2;USP14;SGTA
prerank	GO_Molecular_Function_2023__mRNA 5'-UTR Binding (GO:0048027)	-0.554415	-1.9828	0	0.015449	0.87	18/23	0.3263	NCL;RPS14;RPS7;RPL5;DDX3X;RPS3A;RPL26;GNL3;RSL1D1;DHX36;FMR1;RPL41;SYNCRIP;LARP1;LARP6;MRPS11;SHMT2;RPS13
prerank	GO_Cellular_Component_2023__mRNA Cleavage And Polyadenylation Specificity Factor Complex (GO:0005847)	-0.647241	-1.98018	0	0.0158619	0.87	2024-11-12	0.2813	CPSF7;CPSF6;CSTF2T;SYMPK;CPSF2;CSTF2;FIP1L1;SSU72;CPSF3;NUDT21;WDR33
prerank	GO_Biological_Process_2023__Maintenance Of Protein Localization In Endoplasmic Reticulum (GO:0035437)	-0.684358	-1.97916	0	0.0158636	0.87	2024-07-09	0.1861	OS9;INSIG2;HSPA5;KDELR1;RER1;GPAA1;KDELR2
prerank	CellMarker_2024__Epithelial Cell Ovary Human	0.537928	1.97898	0	0.0161006	0.56	2024-11-11	0.4625	PDCD1;OCLN;CLDN4;CDH1;EPCAM;DSP;SOX17;WFDC2;KRT8;KRT19;KRT18
prerank	GO_Biological_Process_2023__Positive Regulation Of T-helper 1 Type Immune Response (GO:0002827)	0.601537	1.97782	0	0.0160299	0.56	2024-10-10	0.3989	IL23R;XCL1;IL12B;TBX21;IL23A;NLRP10;SLC11A1;IL18R1;IL1R1;IL18
prerank	GO_Cellular_Component_2023__Respiratory Chain Complex IV (GO:0045277)	-0.609631	-1.97781	0	0.0160377	0.88	2024-11-14	0.2523	COX5B;COX7C;COX6C;COX5A;COX8A;COX6B1;UQCRFS1;COX4I1;COX6A1;NDUFA4;UQCRC2
prerank	GO_Biological_Process_2023__Regulation Of Granulocyte Macrophage Colony-Stimulating Factor Production (GO:0032645)	0.601446	1.97637	0	0.0161316	0.56	2024-08-08	0.3989	IL23R;PAEP;IL12B;CD80;IL23A;ISL1;CD84;IL18
prerank	GO_Biological_Process_2023__Regulation Of Nuclear-Transcribed mRNA Catabolic Process, Deadenylation-Dependent Decay (GO:1900151)	-0.586129	-1.97621	0	0.0160952	0.88	15/21	0.2668	HNRNPU;DHX9;CNOT1;DHX36;HNRNPD;YBX1;SYNCRIP;ZFP36;CSDE1;RC3H1;ZFP36L2;TNRC6B;TOB1;PABPC1;PAIP1
prerank	GO_Biological_Process_2023__Positive Regulation Of Telomere Maintenance (GO:0032206)	-0.498902	-1.97611	0	0.0159819	0.88	33/42	0.3636	HNRNPA2B1;INO80E;MCRS1;SIRT6;MAPK3;MAPK1;PNKP;GNL3;DHX36;ATRX;ACTL6A;MRE11;UCHL5;TERF2;HNRNPD;ERCC1;RAD50;YY1;ATM;TERF2IP;MAP3K4;TFPT;PPP1R10;NBN;NEK7;PML;TNKS;INO80D;TNIP1;ACTR5;NABP2;MAP2K7;MAPKAPK5
prerank	GO_Molecular_Function_2023__RNA Polymerase II C-terminal Domain Binding (GO:0099122)	-0.897673	-1.97607	0	0.0158701	0.88	2024-05-05	0.1027	HNRNPU;SCAF8;SCAF4;LEO1;PCIF1
prerank	GO_Biological_Process_2023__Protein Insertion Into Mitochondrial Inner Membrane (GO:0045039)	-0.686038	-1.97591	0	0.0158158	0.88	2024-08-10	0.1575	ROMO1;TIMM10;NDUFA13;TIMM9;TIMM8B;TIMM29;TIMM13;TIMM10B
prerank	KEGG_2021_Human__Base excision repair	-0.535282	-1.97441	0	0.0160397	0.88	23/26	0.3894	NTHL1;APEX1;HMGB1;XRCC1;PARP1;UNG;TDG;MPG;PARP3;LIG1;NEIL1;POLD1;LIG3;PARP4;POLD2;POLE3;PCNA;MBD4;POLB;POLE4;FEN1;OGG1;MUTYH
prerank	GO_Biological_Process_2023__Stress Granule Assembly (GO:0034063)	-0.571223	-1.97343	0	0.0162606	0.9	13/18	0.2129	DDX3X;RPS23;UBAP2L;LSM14A;FMR1;EIF2S1;YTHDF2;DDX6;PRRC2C;G3BP1;ATXN2L;CSDE1;G3BP2
prerank	GO_Biological_Process_2023__Regulation Of mRNA Metabolic Process (GO:1903311)	-0.645091	-1.97293	0	0.0163142	0.9	2024-10-14	0.1383	SAFB;DHX9;SLTM;RBM8A;CDK11B;SAFB2;NCBP1;SUPT6H;MAGOH;SRPK1
prerank	KEGG_2021_Human__mRNA surveillance pathway	-0.46955	-1.97187	0	0.0163671	0.9	56/81	0.3068	PNN;TARDBP;ALYREF;PABPN1;NXF1;EIF4A3;CPSF7;PPP2CB;CPSF6;FUS;RBM8A;GLE1;NCBP2;CSTF2T;PAPOLA;NCBP1;SYMPK;SRRM1;DAZAP1;PPP2R3C;MSI2;GSPT1;ACIN1;MAGOH;PYM1;ETF1;CPSF2;PPP2CA;RNMT;CSTF3;DDX39B;UPF1;CSTF2;DDX19B;PPP1CB;HBS1L;SAP18;FIP1L1;CSTF1;SSU72;CPSF3;CLP1;PPP2R5A;CASC3;NUDT21;PPP1CC;PPP1CA;PELO;PABPC1;PPP2R2A;SMG6;SMG7;WDR33;PPP2R5E;PABPC4;UPF3A
prerank	GO_Biological_Process_2023__mRNA Polyadenylation (GO:0006378)	-0.561338	-1.97005	0	0.0164733	0.9	16/18	0.3502	SCAF8;HEXIM1;PAPOLA;SYMPK;LEO1;GRSF1;CPSF2;CSTF3;PNPT1;MTPAP;SSU72;CPSF3;PABPC1;WDR33;CDC73;PEX2
prerank	GO_Biological_Process_2023__Regulation Of Phosphatase Activity (GO:0010921)	-0.633393	-1.96925	0	0.0164708	0.91	2024-09-14	0.1136	HSP90B1;TSC1;PPP6R2;HTT;PTPA;URI1;PPP6R3;CDK5RAP3;TIPRL
prerank	CellMarker_2024__Myeloid Dendritic Cell Skin Human	0.569072	1.96909	0	0.0172781	0.59	2024-10-10	0.4314	CD80;CD207;NELL1;CD209;LY75;CD86;PDCD1LG2;CD83;CD4;CD40
prerank	CellMarker_2024__Myeloid Dendritic Cell Intestine Human	0.569072	1.96909	0	0.0172781	0.59	2024-10-10	0.4314	CD80;CD207;NELL1;CD209;LY75;CD86;PDCD1LG2;CD83;CD4;CD40
prerank	CellMarker_2024__Myeloid Dendritic Cell Stomach Human	0.569072	1.96909	0	0.0172781	0.59	2024-10-10	0.4314	CD80;CD207;NELL1;CD209;LY75;CD86;PDCD1LG2;CD83;CD4;CD40
prerank	GO_Molecular_Function_2023__Transmembrane-Ephrin Receptor Activity (GO:0005005)	0.633474	1.9687	0	0.017204	0.59	2024-10-10	0.367	EPHA10;EPHB1;EPHA3;EFNB3;EPHB2;EPHA7;EFNA4;EPHA4;EPHB3;EPHA1
prerank	GO_Molecular_Function_2023__Complement Component C3b Binding (GO:0001851)	0.599142	1.9684	0	0.0171304	0.59	2024-07-07	0.4012	CFHR2;CFHR5;CFHR1;CR1;ITGAM;VSIG4;ITGB2
prerank	GO_Biological_Process_2023__Ubiquitin-Dependent ERAD Pathway (GO:0030433)	-0.475321	-1.96814	0	0.0166815	0.91	54/63	0.4429	UBQLN1;TMUB2;VCP;OS9;PSMC6;DNAJB2;CANX;HSP90B1;UBXN4;AUP1;HERPUD1;FBXO44;HSPA5;UBQLN2;SYVN1;NPLOC4;BAG6;DERL1;ANKZF1;STT3B;ERLEC1;DNAJB9;SGTA;RNF121;ERLIN2;JKAMP;TMUB1;YOD1;EDEM2;TRIM25;UBXN8;UBE2G2;FBXO6;SEC61B;SELENOS;MAN1B1;STUB1;FAF2;FAF1;ERLIN1;UBE4A;RNF5;SEL1L;WFS1;DNAJC10;MAN1A1;UBE4B;CALR;DERL2;RNF103;RHBDD2;UBE2J1;FAM8A1;EDEM1
prerank	GO_Biological_Process_2023__Low-Density Lipoprotein Particle Remodeling (GO:0034374)	0.584877	1.96802	0	0.0170575	0.59	2024-08-08	0.4155	APOA2;MPO;APOB;PLA2G3;AGTR1;PLA2G2A;PLA2G5;AGT
prerank	ChEA_2022__EKLF 21900194 ChIP-Seq ERYTHROCYTE Mouse	-0.409143	-1.96762	0	0.0166247	0.91	779/938	0.5048	EEF2;RPS25;RPL24;SNRPC;MORF4L2;ERH;RPS27A;SRP72;RPL13A;KHSRP;NCL;ILF2;RPS18;HSPA9;TUBA1A;UQCRB;PABPN1;SF3A1;SF3B2;POLR2E;PTMA;YWHAG;SF3B3;CDK9;RPS14;TRIM28;PSAP;SNW1;TAF10;PSMC5;HIRA;AKT1;DDX23;ILKAP;SRA1;SNRPD2;TBCA;SMARCA4;RPL27;DDX46;PTPN11;EIF4H;CYC1;KHDRBS1;EEF1A1;ILF3;FNTA;LRPPRC;PELP1;PARN;CCNDBP1;CS;SNRPB;HADH;SET;ASNSD1;SURF6;TBL1X;SDHB;SF1;PSMA1;NAP1L1;MKNK2;MDH2;NMT1;ABCE1;NCOA5;TOP2B;…
prerank	GO_Cellular_Component_2023__Mitochondrial Respiratory Chain Complex IV (GO:0005751)	-0.617256	-1.96577	0	0.0169894	0.93	2024-11-13	0.2523	COX5B;COX7C;COX6C;COX5A;COX8A;COX6B1;UQCRFS1;COX4I1;COX6A1;NDUFA4;UQCRC2
prerank	CellMarker_2024__Finally Highly Effector (TEMRA) Memory T Cell Blood Human	0.719449	1.96563	0	0.0171518	0.59	2024-05-05	0.2808	GZMH;GZMA;GNLY;CCL5;CST7
prerank	CellMarker_2024__CD8 T Cell Lung Human	0.757699	1.96419	0	0.0173379	0.61	2024-05-05	0.2426	CD40LG;CD3G;CD8B;CD8A;CD3E
prerank	CellMarker_2024__CD4 T Cell Lung Human	0.757699	1.96419	0	0.0173379	0.61	2024-05-05	0.2426	CD40LG;CD3G;CD8B;CD8A;CD3E
prerank	GO_Biological_Process_2023__RNA 3'-End Processing (GO:0031123)	-0.539429	-1.96056	0	0.018081	0.94	19/29	0.2427	CPSF7;HEXIM1;CPSF6;NCBP2;PAPOLA;SSB;NCBP1;INTS8;RPRD1A;INTS12;CSTF3;RPRD1B;PNPT1;TOE1;SUPV3L1;TRNT1;ELAC2;NUDT21;INTS14
prerank	GO_Biological_Process_2023__Establishment Of Protein Localization To Mitochondrion (GO:0072655)	-0.515326	-1.96029	0	0.0179643	0.94	28/39	0.2707	ROMO1;AKT1;TOMM22;AIP;FBXO7;TIMM23;TOMM20;TIMM10;PITRM1;FIS1;TSPO;TIMM9;BCAP31;TIMM8B;TIMM21;HK1;TIMM13;TOMM40;GRPEL1;TIMM17A;HSPD1;TIMM50;MFN2;TIMM44;TIMM17B;GRPEL2;TOMM70;PINK1
prerank	CellMarker_2024__Suprabasal Outer Layer Cell Skin Mouse	0.721988	1.96009	0	0.0179231	0.62	2024-06-06	0.2783	KRT79;CST6;BARX2;KRT6A;KRT14;KRT5
prerank	ChEA_2022__KDM6A 18722178 ChIP-ChIP U937 AND SAOS2 Human	-0.420491	-1.95901	0	0.0180555	0.95	219/325	0.3389	RPS27A;TARDBP;ILF2;RPS18;RXRB;SF3B3;UBQLN1;DDX23;PCNP;PQBP1;SAP30BP;SRA1;SNRPD2;DDX46;MRPL16;OS9;PRPF31;TOMM22;COPS7B;PSME3;DPM1;DNAJA3;PSMB7;NCBP2;SF3A3;SART3;SLC39A7;SYF2;AAMP;PAK1IP1;CSTF2T;WBP4;DNPEP;SLC39A9;TIMM23;ARFRP1;NCBP1;ZNF84;CHMP4A;PRPF4;APTX;DHX38;RPAP1;PHF5A;U2AF2;RNF113A;RPS21;ACO2;SLC30A9;GOLGA4;MLH1;ATP6V1H;STAM2;TM9SF4;TCF12;YIPF3;SLC25A11;DDX41;SNRPD3;ZRANB2;MRPS30;EIF2S3;CAPZ…
prerank	HDSigDB_Human_2021__Genes Changed In Selisistat Treated STHdhQ111 Vs Control GSE129143	-0.565832	-1.95895	0	0.0179405	0.95	19/23	0.3068	SNRNP70;XRN2;CAPRIN1;TBL1X;RING1;PAF1;BAX;CRBN;TMEM259;CAP1;CCDC9;ZFYVE27;VPS35;NAA35;NDUFB7;DDRGK1;LARS2;NHLRC2;UPF3A
prerank	HDSigDB_Human_2021__Up-regulated Genes In CD40L Activated Microglia PMID16182406	-0.408001	-1.95613	0	0.0184891	0.95	509/584	0.5242	SAFB;M6PR;HNRNPK;XRCC6;SNRPC;APLP2;EWSR1;HNRNPA1;PCBP1;SRSF1;PSMC3;ILF2;EIF3B;NUMA1;RXRB;SF3A1;NXF1;RPS6KA4;CDK9;TRIM28;LMNA;XRCC5;RAD21;DHX9;LAMP1;SRSF3;NAPA;EIF3I;RAB5B;SMARCA4;RFXANK;SMARCD1;PTPN11;VCP;CCT7;ILF3;NFE2L1;CITED2;YWHAE;N4BP1;FUS;AMFR;PSME3;CELF1;RING1;RPL10;HMG20B;MCRS1;PRKAR2A;DNAJA3;CANX;ERCC3;HSD17B10;PRKDC;HSP90B1;PSMD1;TNPO1;PHB;PHC2;RBBP4;RFX5;FXR2;AIP;MCL1;DCTN2;RAB5A;SRSF1…
prerank	HDSigDB_Human_2021__Human Blood Methylation Profiling In Fragile X Syndrome GSE41273	-0.74895	-1.95594	0	0.0184741	0.95	2024-06-07	0.1266	SMARCA4;MAPK1;MRPS36;CCDC85B;FMR1;RCCD1
prerank	GO_Biological_Process_2023__Regulation Of Circadian Sleep/Wake Cycle (GO:0042749)	-0.80574	-1.95347	0	0.0191131	0.96	2024-04-05	0.1866	PER3;FXR1;PTGDS;NR1D1
prerank	GO_Cellular_Component_2023__U2-type Catalytic Step 1 Spliceosome (GO:0071006)	-0.6937	-1.95332	0	0.0190943	0.96	2024-09-10	0.2259	PRPF19;EIF4A3;CWC22;RBM22;RBM8A;ISY1;CWC25;SNRNP200;PRPF8
prerank	HDSigDB_Human_2021__Genes Up-Regulated Upon Heat Shock In Quadriceps Of Hsf1 KO Mice GSE95602	0.435348	1.9522	0	0.0189946	0.65	25/26	0.4658	FGF21;ADAM2;RTL1;APOA4;CLDN2;ABCC2;OVOL1;SLC10A6;TMEM252;SLITRK4;PLA2G3;CYP11A1;KLRB1;CD1D;GFI1;KCNG1;ADAMTS15;FOSL1;CCL5;POMC;TMEM59L;IL1R1;NUDT18;SLC7A8;PDE4D
prerank	CellMarker_2024__Natural Killer Cell Decidua Human	0.531109	1.95212	0	0.0189158	0.65	2024-10-10	0.4693	XCL1;XCL2;TMIGD2;GZMB;IL2RB;TNFRSF18;CTSW;GNLY;CHST12;TESC
prerank	GO_Biological_Process_2023__Negative Regulation Of ERAD Pathway (GO:1904293)	-0.829154	-1.95149	0	0.0192745	0.96	2024-05-05	0.1712	USP25;SVIP;UBXN1;USP14;SGTA
prerank	CellMarker_2024__B Cell Meninge Mouse	0.714458	1.95144	0.0555556	0.0188376	0.65	2024-06-06	0.2859	VPREB3;MS4A1;CD79A;LY6D;MZB1;CD79B
prerank	HDSigDB_Human_2021__Mitochondrion Protein Composition PMID16615899	-0.431485	-1.95142	0	0.0192056	0.96	193/263	0.3973	HSPA9;UQCRB;PSAP;COX5B;BCKDHA;CYC1;ECHS1;LRPPRC;TOMM22;RPL5;CS;HADH;PRDX3;SDHB;MDH2;HSD17B10;DDX1;PHB;PHB2;RPS3A;TUFM;TRAP1;MRPL12;OGDH;RPL8;RPL31;ECH1;HSPE1;UQCRC1;NDUFS5;NDUFB10;DLST;NDUFA13;COX6C;GLUD1;RMDN3;ACO2;EIF3A;ISOC2;RPL37A;IVD;COX5A;ACADS;FIS1;ACAT1;VAPB;RPN1;GLRX5;NDUFV1;NDUFA2;LONP1;COX6B1;EIF2S3;IDH3B;CAPZA1;DLD;NDUFA5;MCCC1;PMPCA;SUCLG1;RPL11;PPA2;NDUFB5;UQCRQ;HADHB;UQCRFS1;MRPL28…
prerank	CellMarker_2024__T Follicular helper(Tfh) Cell Blood Human	0.60973	1.95104	0	0.0187601	0.65	2024-08-08	0.3906	ICOS;CXCR3;CCR6;CXCR5;PDCD1;CXCL13;MME;CD4
prerank	ChEA_2022__STAT3 29892750 ChIP-Seq EML Mouse BoneMarrow	-0.425368	-1.95099	0	0.0190885	0.96	242/303	0.4572	NPM1;SNRPC;PCBP1;SRSF1;HNRNPH1;ARPC2;PRPF19;YWHAG;RPS14;COX5B;DVL2;NAPA;ZC3H18;PPP1R8;PTPN11;PRPF31;RPL5;U2SURP;PHF23;ERP29;GLE1;EID1;SURF6;ABCE1;MRPL52;CCDC124;RAD23B;TRMT2A;TCTA;COPG1;IFT20;SNRPA;CSTF2T;LAMTOR1;NUP153;PREB;NUP50;PTPN23;TOMM20;HSPE1;TATDN2;AP5Z1;DNAJC8;DNAJA1;TXN2;SRRM1;PDS5B;CCNT2;DAZAP1;POLR2H;RMDN3;CNOT8;SEPHS1;ELP5;PHF12;MRPS18B;PRPF6;URM1;VAPB;NUDT9;MRPL45;SLC25A38;EIF3K;CD…
prerank	HDSigDB_Human_2021__Markers Of Lateral Hypothalamic Area In Hypothalamus PMID22996553	0.673194	1.95064	0	0.0186832	0.65	2024-09-09	0.3273	BARHL1;TNNI3;OPALIN;CHP2;CLCA4;MYOT;CMTM5;CARNS1;AZGP1
prerank	CellMarker_2024__Epithelial Cell Epidermis Human	0.617441	1.94979	0	0.0187674	0.65	2024-07-07	0.3829	MUCL1;DCD;SCGB2A2;PIP;NKX3-1;TMPRSS2;KRT19
prerank	CellMarker_2024__T Cell Kidney Human	0.485644	1.94835	0	0.0190106	0.65	15/16	0.3028	CCR8;ICOS;FOXP3;CD28;IL2RA;CD5;CD177;CD3D;TNFRSF18;CD2;TNFRSF4;CD8A;CD3E;CD69;PTPRC
prerank	GO_Biological_Process_2023__Positive Regulation Of Calcium Ion-Dependent Exocytosis (GO:0045956)	0.634159	1.94811	0	0.0189336	0.65	2024-07-07	0.3662	SPAM1;ZP3;SYT4;SYT1;KCNB1;STX1A;SCAMP5
prerank	HDSigDB_Human_2021__Mitochondrion-specific Gene Module M4 From Mouse Brain PMID20616000	-0.439404	-1.94742	0	0.0196557	0.98	139/167	0.4388	ROMO1;TAF10;PQBP1;CHTOP;SNRPD2;LAMTOR2;AVPI1;SDHB;ELOB;MRPL52;CCDC12;NDUFB11;SNRPG;NDUFB6;COA3;ZNHIT1;PSMA7;USE1;STOML2;TIMM10;NDUFB10;NDUFA13;PRDX2;PSMB3;AURKAIP1;NDUFA8;EDF1;RPL37A;C1QBP;EIF3K;ISCA2;LSM4;PPA1;GUK1;NDUFA5;RPL28;NDUFA3;NEDD8;RPL34;S100A6;RPLP0;ID3;UQCRH;SF3B5;NME3;SNRNP25;TIMM8B;UQCRQ;MRPL28;MRPS28;MRPL4;NDUFA7;RPL41;PRDX1;PHPT1;MRPL41;RPS3;TIMM13;NDUFV3;PARK7;NDUFB8;NUDT16L1;BAN…
prerank	GO_Biological_Process_2023__ATP Synthesis Coupled Electron Transport (GO:0042773)	-0.847451	-1.94634	0	0.0197312	0.99	2024-05-05	0.1529	NDUFB6;NDUFV1;NDUFA12;NDUFV3;NDUFS2
prerank	GO_Molecular_Function_2023__pre-mRNA Binding (GO:0036002)	-0.545521	-1.94619	0	0.019613	0.99	17/27	0.2327	HNRNPL;HNRNPA1;SRSF6;HNRNPC;HNRNPU;TRA2B;U2AF1L4;PRPF39;RBM22;DDX5;U2AF2;PTBP1;RBM4;SLU7;TARBP2;PRPF8;SLBP
prerank	GO_Biological_Process_2023__Positive Regulation Of Protein Localization To Nucleus (GO:1900182)	-0.474131	-1.94597	0	0.0195442	0.99	44/64	0.3422	LAMTOR5;TRIM28;CCT7;RBM22;MCRS1;MEPCE;WWTR1;CCT3;DKC1;PIK3R1;CREBBP;FERMT2;TCF7L2;MAVS;CCT6A;ZPR1;PIK3R2;CDK5RAP3;TYK2;PARK7;PSEN1;DMAP1;JAK1;EP300;HDAC3;TPR;BAG3;PPP3CB;TCP1;KAT7;SMAD3;LIMK2;CCT8;LARP7;CCT4;CCT2;PRKCD;EIF2AK3;PINX1;JUP;CCT5;YAP1;FLNA;IPO5
prerank	GO_Molecular_Function_2023__rRNA Binding (GO:0019843)	-0.490232	-1.94547	0	0.0195238	1	37/39	0.4726	NPM1;RPS14;MRPL16;RPL5;MDM2;MRPS6;ERAL1;RPL17;RPLP0;RPL11;RPS5;RPS3;SBDS;PPAN;MRPL18;TST;GTF3A;RPS9;MRPS7;PTCD3;RPL12;MRPS11;RRS1;RPS13;RCC1L;MRPL11;MRPS18A;DDX21;FASTKD5;MRPS18C;NGRN;DDX28;MRPS27;RPF2;EMG1;ERI1;MTERF4
prerank	GO_Molecular_Function_2023__Nucleosome Binding (GO:0031491)	-0.534643	-1.9441	0	0.0195509	1	24/39	0.1373	MTA2;GLYR1;HNRNPC;SMARCC2;HIRA;MLLT6;SMARCA4;SIRT6;RBBP4;SMARCE1;HDAC2;ZNHIT1;SUPT6H;CHD4;PARP1;SAP30L;CHD1L;CABIN1;GATAD2B;SMARCB1;NAP1L4;ARID1A;ACTL6A;HDAC1
prerank	GO_Molecular_Function_2023__Chemokine Receptor Binding (GO:0042379)	0.306185	1.94313	0	0.0194911	0.65	23/26	0.4268	PF4V1;CCL25;XCL1;CXCL11;XCL2;PF4;PPBP;CXCL5;CXCL13;CCL17;CCL27;CX3CR1;CCRL2;CXCL8;CCL4;S100A14;CCL5;CCL19;CCL14;CCL21;CCL2;CXCL16;CXCL12
prerank	GO_Cellular_Component_2023__npBAF Complex (GO:0071564)	-0.668943	-1.94164	0	0.0198131	1	2024-10-12	0.1899	SMARCC2;SMARCA4;SMARCD1;SMARCE1;SMARCA2;SMARCB1;ARID1A;ACTL6A;PHF10;SMARCC1
prerank	GO_Molecular_Function_2023__Poly-Purine Tract Binding (GO:0070717)	-0.538336	-1.94153	0	0.0197447	1	17/26	0.2947	PABPN1;HNRNPU;EIF4A3;KHDRBS1;DDX3X;MCRS1;DDX1;HNRNPDL;DAZAP1;FMR1;PATL1;PNPT1;RBMS2;LARP4;PPIE;PABPC1;PABPC4
prerank	GO_Molecular_Function_2023__Chromatin DNA Binding (GO:0031490)	-0.485744	-1.94014	0	0.0201423	1	36/56	0.2919	MTA2;HNRNPC;HNRNPU;SMARCC2;DHX9;SMARCA4;SIRT6;RBBP4;SMARCE1;APEX1;HDAC2;SBNO1;WBP2;REPIN1;CREBBP;CHD4;HSF1;GATAD2B;SMARCB1;KDM3B;ATRX;CTCF;ACTL6A;ACTN4;HDAC1;STAT3;EP300;RELA;FOXO3;SMARCC1;JMJD1C;MBD2;KDM6B;POLE3;CLOCK;RCC1
prerank	GO_Molecular_Function_2023__Signal Sequence Binding (GO:0005048)	-0.527709	-1.93973	0	0.020119	1	23/28	0.4053	TNPO1;NUP153;PEX5;TOMM20;KPNA6;SRP54;KDELR1;KPNA3;BRAP;KDELR2;POM121C;NFKBIA;KPNA4;TOMM70;KPNB1;AP2M1;IPO5;KPNA2;KPNA1;POM121;RANBP6;TNPO2;NUP58
prerank	GO_Biological_Process_2023__Negative Regulation Of mRNA Catabolic Process (GO:1902373)	-0.527403	-1.93893	0	0.0203259	1	19/30	0.2668	HNRNPAB;THRAP3;HNRNPU;DHX9;FUS;RBM38;EIF4ENIF1;TAF15;ELAVL1;FMR1;HNRNPD;YBX1;SYNCRIP;NBAS;CSDE1;AXIN2;LARP1;PABPC1;PAIP1
prerank	GO_Molecular_Function_2023__Phosphoserine Residue Binding (GO:0050815)	-0.707716	-1.93794	0	0.0203476	1	2024-06-08	0.1027	YWHAZ;SCAF8;YWHAB;YWHAE;SCAF4;PCIF1
prerank	GO_Biological_Process_2023__Base-Excision Repair (GO:0006284)	-0.513937	-1.93764	0	0.0202781	1	18/28	0.2112	RPA2;RPA3;NTHL1;APEX1;RPA1;PNKP;XRCC1;UNG;POLG;TDG;XPA;USP47;MPG;LIG1;NEIL1;HUWE1;POLD1;LIG3
prerank	HDSigDB_Human_2021__Cortex RNA M40 Module (Mediumpurple3) PMID26900923	-0.444663	-1.93738	0	0.0202546	1	100/124	0.4152	UBAC1;ARPC2;TRA2B;PSMC5;SRSF3;PPP1R8;CCT7;RBMX;PNRC2;PSME3;GTF2H1;NCBP2;SF3A3;SDHAF2;SMARCE1;PAK1IP1;RNF19B;MRPS22;PCBP2;CCT3;PSMD2;MAX;EIF5B;RBMXL1;UBE2H;TPD52L2;NDUFAF4;ERGIC1;RPN1;S100A10;LDHA;NAP1L4;INTS12;ENSA;TTC1;PARP6;YTHDF2;REXO2;CFDP1;PSMD7;MRPS25;USP39;ASAH1;LTV1;PJA1;ERP44;CDV3;UBE2F;PHAX;UBE2Z;MKKS;MLX;MED6;ING2;TPM3;MRPL18;NSUN2;PSMD5;NAA35;ATG12;IFRD1;CNIH4;CETN2;RAB35;ZDHHC3;KIAA1…
prerank	GO_Molecular_Function_2023__G Protein-Coupled Amine Receptor Activity (GO:0008227)	0.502764	1.93693	0	0.0205177	0.66	14/15	0.2579	HTR4;HTR6;HTR1A;HTR7;HTR1B;TAAR1;HTR5A;HTR2A;CHRM4;HTR2B;HTR1E;CHRM3;CHRM2;HRH2
prerank	GO_Biological_Process_2023__Protein Import Into Mitochondrial Matrix (GO:0030150)	-0.608849	-1.93633	0	0.0203663	1	2024-12-15	0.2664	ROMO1;TIMM23;TOMM20;TIMM21;TOMM40;GRPEL1;TIMM17A;TIMM50;TIMM44;TIMM17B;GRPEL2;TOMM70
prerank	GO_Biological_Process_2023__Regulation Of Intracellular Steroid Hormone Receptor Signaling Pathway (GO:0033143)	-0.58399	-1.9346	0	0.0206555	1	16/18	0.3216	DDX5;SAFB2;RNF14;UFSP2;UFM1;TRIM68;CARM1;PARK7;EP300;KDM1A;PKN1;HDAC6;LATS1;DDRGK1;UBA5;PRMT2
prerank	HDSigDB_Human_2021__Striatum RNA M45 Module (Darkorange2) PMID26900923	-0.431062	-1.93378	0	0.0208526	1	129/155	0.4554	NPM1;IK;NAE1;THYN1;TBCA;GTF3C6;ANP32B;RAB2A;BORCS7;YWHAB;YWHAE;CCNDBP1;PNRC2;AMFR;NDUFAF1;ASNSD1;PRDX3;PSMA1;BTF3;THAP12;RAD23B;RAB5A;RRAGC;SAR1A;VAPA;UFSP2;SERPINB6;ACAT1;HMGB1;EIF2S2;EIF3E;C1QBP;CMPK1;ANP32A;COPS4;SKP1;CRBN;ANKRD49;ZFAND6;YIPF4;TIPRL;STARD7;VPS26A;EXOSC9;CFDP1;ZFAND5;TPGS2;SAP18;RFK;EIF3M;DNAJB9;EXTL2;KDM1A;LSM6;NGLY1;MED19;PDCD10;ARL14EP;SYAP1;HNMT;CISD2;DRG1;JKAMP;FAM172A;TME…
prerank	GO_Biological_Process_2023__Regulation Of Telomere Capping (GO:1904353)	-0.576184	-1.93282	0	0.0209591	1	15/18	0.3636	MAPK3;MAPK1;PNKP;TERF2;HNRNPD;RAD50;MAP3K4;NBN;NEK7;TNKS;USP7;SMG6;NABP2;MAP2K7;MAPKAPK5
prerank	GO_Biological_Process_2023__Positive Regulation Of Metaphase/Anaphase Transition Of Cell Cycle (GO:1902101)	-0.6262	-1.93149	0	0.0209937	1	2024-07-11	0.233	ANAPC5;CUL3;CDC16;ANAPC7;NSMCE2;RB1;CDC23
prerank	GO_Biological_Process_2023__Positive Regulation Of Mitotic Metaphase/Anaphase Transition (GO:0045842)	-0.6262	-1.93149	0	0.0209937	1	2024-07-11	0.233	ANAPC5;CUL3;CDC16;ANAPC7;NSMCE2;RB1;CDC23
prerank	GO_Biological_Process_2023__Positive Regulation Of mRNA Processing (GO:0050685)	-0.551794	-1.9313	0	0.0208803	1	2024-12-25	0.1012	NCL;THRAP3;SNW1;TRA2B;RBMX;NCBP2;PRDX6;NCBP1;DAZAP1;RBMXL1;DHX36;LEO1
prerank	GO_Biological_Process_2023__Endoplasmic Reticulum To Cytosol Transport (GO:1903513)	-0.61752	-1.93076	0	0.0208545	1	2024-12-13	0.3157	VCP;OS9;HSP90B1;HERPUD1;SYVN1;NPLOC4;DERL1;ERLEC1;SEC61B;SELENOS;FAF2;SEL1L
prerank	GO_Biological_Process_2023__Proteasome-Mediated Ubiquitin-Dependent Protein Catabolic Process (GO:0043161)	-0.416824	-1.93043	0	0.0207861	1	204/258	0.4429	PSMC3;NFE2L2;UBQLN1;PSMC5;TMUB2;PCNP;UBE2G1;VCP;OS9;ZFAND2B;PSMD6;PSMC6;DNAJB2;AMFR;TBL1X;PSMA1;ZFAND2A;CANX;PSMB7;HSP90B1;PSMD1;RAD23B;RAD23A;ANAPC16;UBXN4;PSMC2;FBXO7;GSK3A;ANAPC5;AXIN1;PSMA7;MDM2;PCBP2;UBE2W;PSMD2;PSMB1;AUP1;PSMD3;CUL3;TOPORS;PSMB3;ASCC2;HERPUD1;RFFL;NEMF;CDC16;UBR3;TBL1XR1;PSMB6;KAT5;UBE2K;ANAPC7;FBXW7;PSMA6;FBXO44;HSPA5;DDB1;PSMC4;GID8;UBR2;ZSWIM8;SKP1;HECTD3;RMND5B;CRBN;DCA…
prerank	CellMarker_2024__Lake Et al.Science.In5 Brain Human	0.694601	1.92919	0	0.0205928	0.66	2024-05-05	0.3057	HCRTR2;MYB;TMEM255A;TOX;PDGFD
prerank	GO_Biological_Process_2023__Mitochondrial Outer Membrane Permeabilization (GO:0097345)	-0.796611	-1.92869	0	0.0209751	1	2024-06-06	0.2038	MOAP1;RHOT1;BNIP3L;RHOT2;BNIP3;VDAC2
prerank	CellMarker_2024__Epithelial Cell Thymus Human	0.545119	1.92813	0	0.0208239	0.66	2024-10-10	0.4553	PSMB11;CHRNA1;FOXI1;NEUROD1;KRT14;CHGA;KRT1;EPCAM;PDPN;ITGB4
prerank	ChEA_2022__CHD1 19587682 ChIP-ChIP MESCs Mouse	-0.402083	-1.92803	0	0.0210345	1	417/540	0.4611	RSRC2;RPS27A;ZFP91;APH1A;ISCU;YWHAG;RALY;TRIM28;XRCC5;PSMC5;RAD21;SNRPD2;HEXIM1;RPS7;GTF3C6;PRPF31;ZFAND2B;RBMX;PARN;RAP2A;RPA2;PSMA1;RPL10;PSMB7;ERCC3;PSPC1;DIDO1;EIF3J;ATP6V1A;MRPL52;SART3;TDRD3;RPL21;SNRPA;SERBP1;EIF4G2;IRF2BP1;TIMM23;ANAPC5;RPL31;AXIN1;ZC3H13;AGPAT1;GLG1;TAF13;EIF4ENIF1;RPL23;RPS17;RPAP1;ZDHHC5;AP1G1;AKAP1;NIF3L1;NF2;GTF2F1;CBLL1;PSMB3;EIF5B;MGRN1;AKTIP;NDUFS6;LAS1L;SEPHS1;FL…
prerank	GO_Molecular_Function_2023__Histone Acetyltransferase Activity (GO:0004402)	-0.551003	-1.92753	0	0.0211355	1	21/22	0.4182	TAF10;USP22;CREBBP;MCM3AP;KAT5;TAF1;EP300;NAA50;ATF2;KAT6B;NCOA3;KAT7;KAT2B;NAA60;KAT6A;CLOCK;HAT1;BAZ1A;TAF9;KAT14;SRCAP
prerank	GO_Biological_Process_2023__Positive Regulation Of mRNA Splicing, Via Spliceosome (GO:0048026)	-0.568875	-1.92503	0	0.021994	1	2024-09-20	0.0665	NCL;THRAP3;SNW1;TRA2B;RBMX;PRDX6;NCBP1;DAZAP1;RBMXL1
prerank	GO_Molecular_Function_2023__Telethonin Binding (GO:0031433)	0.771553	1.92502	0	0.021521	0.69	2024-05-05	0.2287	TTN;CSRP3;MYOZ3;MYOZ2;MYOZ1
prerank	HDSigDB_Human_2021__Nucleus Gene Module From Human Brain PMID20616000	-0.405274	-1.92491	0	0.0220052	1	506/605	0.494	HNRNPA2B1;SRRM2;HNRNPK;PNN;SNRNP70;PCBP1;FUBP1;DUS1L;SRSF2;SRSF1;SRSF11;SGSM2;ARGLU1;HNRNPC;HNRNPH1;PABPN1;LUC7L3;HNRNPU;SMARCC2;TMEM230;UBA2;MORC3;RAD21;PCNP;KTN1;PRELID3B;SCAF8;PPP2CB;PPP1R8;PTPN11;DHX29;RBM39;RBL2;U2SURP;PRPF39;EGLN1;PSIP1;SRRT;RING1;DPM1;ABCE1;SUN1;TOP2B;CANX;EPS15;EIF3J;ANKRD10;CRYZL1;DDX5;PDS5A;CNIH1;SMARCE1;UBXN4;CSTF2T;SERBP1;EIF4G2;NUP153;PTPN12;CRY1;HDAC2;PAXBP1;HTATSF1…
prerank	GO_Biological_Process_2023__COPII-coated Vesicle Budding (GO:0090114)	-0.530878	-1.92462	0	0.0219328	1	28/31	0.4064	TRAPPC12;SEC31A;CSNK1D;PREB;CUL3;SAR1A;VAPA;VAPB;TMED2;TRAPPC8;RAB1A;TBC1D20;SEC24B;TRAPPC2L;TMED10;TRAPPC3;SEC24C;TRAPPC1;PPP6C;SEC23B;TRAPPC4;SEC23A;SEC24D;TRAPPC6A;TRAPPC2;SEC31B;SEC13;TRAPPC5
prerank	GO_Biological_Process_2023__Dehydroascorbic Acid Transport (GO:0070837)	0.52056	1.92386	0	0.0219019	0.69	2024-08-08	0.4798	SLC2A2;SLC2A14;SLC2A4;SLC2A6;SLC2A10;SLC2A8;SLC2A1;SLC2A3
prerank	GO_Molecular_Function_2023__3',5'-Cyclic-Nucleotide Phosphodiesterase Activity (GO:0004114)	0.414651	1.92227	0	0.0221252	0.69	2024-12-13	0.4801	PDE11A;PDE4C;PDE7B;PDE3A;PDE8B;PDE4B;PDE1B;PDE9A;PDE2A;PDE5A;PDE4D;PDE7A
prerank	GO_Molecular_Function_2023__Damaged DNA Binding (GO:0003684)	-0.494685	-1.9192	0	0.0232302	1	33/40	0.3823	CRY2;RPA2;SIRT6;ERCC3;RPA3;NTHL1;RPA1;APTX;PNKP;CREBBP;HMGB1;XRCC1;PARP1;DDB1;UNG;TDG;XPA;RPS3;SDE2;EP300;MPG;ERCC1;XPC;POLD1;NBN;HMGB2;PCNA;ERCC2;FANCG;CUL4B;FEN1;OGG1;DDB2
prerank	GO_Cellular_Component_2023__SAGA Complex (GO:0000124)	-0.550474	-1.91891	0	0.0231936	1	13/17	0.2542	SF3B3;TAF10;TADA2B;USP22;SUPT20H;TADA3;SF3B5;ATXN7L3;ENY2;SUPT7L;TAF12;KAT2B;TMEM98
prerank	GO_Biological_Process_2023__Positive Regulation Of ERAD Pathway (GO:1904294)	-0.668546	-1.91763	0.0111111	0.0234859	1	2024-08-10	0.1712	NFE2L2;UBQLN1;HERPUD1;TMEM259;BCAP31;UBQLN2;BAG6;SGTA
prerank	GO_Molecular_Function_2023__RNA Polymerase I Transcription Regulatory Region Sequence-Specific DNA Binding (GO:0001163)	-0.821474	-1.91625	0	0.0238977	1	2024-05-05	0.1789	SMARCA4;UBTF;SMARCB1;PIH1D1;RRN3
prerank	CellMarker_2024__B Cell Colon Human	0.764701	1.9151	0	0.0232713	0.71	2024-05-05	0.2356	CD19;MS4A1;MZB1;HLA-DOB;SELL
prerank	GO_Molecular_Function_2023__Inhibitory Extracellular Ligand-Gated Monoatomic Ion Channel Activity (GO:0005237)	0.732003	1.91506	0	0.0231804	0.71	2024-06-06	0.2683	GABRG3;GABRA6;GLRA2;GABRA3;GABRG1;GLRB
prerank	GO_Molecular_Function_2023__Phosphatase Activator Activity (GO:0019211)	-0.592676	-1.91379	0	0.0245086	1	14/14	0.408	PPP4R3A;CALM2;GTF2F1;KAT5;CALM3;PPP4R3B;PPP2R5A;CALM1;PPP1R15A;PPP2R5E;PHACTR4;PPP2R5D;PPP2R5B;PPP2R5C
prerank	HDSigDB_Human_2021__Down-regulated Genes In iPSCs From HD Patients Vs Control PMID30713489	0.32131	1.91374	0	0.0235489	0.73	17/19	0.519	OTOF;PPP1R17;KLK5;U2AF1;SAMD15;DPYSL4;KCNMA1;ACTA1;TGFBI;GSTM5;MATN2;THNSL2;ACKR3;SLC24A3;CTPS1;SLC5A6;BID
prerank	GO_Biological_Process_2023__Regulation Of Cellular Response To Heat (GO:1900034)	-0.579806	-1.91337	0	0.0246685	1	2024-12-14	0.3096	CREBBP;HSF1;DNAJC2;EP300;DNAJB1;MAPKAPK2;DNAJC7;CHORDC1;IER5;GSK3B;DNAJB6;MTOR
prerank	GO_Biological_Process_2023__Positive Regulation Of TOR Signaling (GO:0032008)	-0.477454	-1.91197	0	0.0248269	1	29/38	0.3927	LAMTOR5;LAMTOR2;SIK3;LAMTOR1;MLST8;TELO2;FLCN;PIH1D1;SMCR8;RPTOR;LAMTOR4;HDAC3;GPR137B;USP9X;RICTOR;WDR24;RRAGA;LAMTOR3;RRAGD;WAC;WDR59;RNF167;OTUD5;MIOS;PIK3CA;GOLPH3;RRAGB;SEC13;CLEC16A
prerank	GO_Biological_Process_2023__Positive Regulation Of TORC1 Signaling (GO:1904263)	-0.545765	-1.91141	0	0.0248235	1	17/19	0.3927	LAMTOR5;SIK3;TELO2;FLCN;PIH1D1;GPR137B;WDR24;RRAGA;RRAGD;WAC;WDR59;RNF167;OTUD5;MIOS;RRAGB;SEC13;CLEC16A
prerank	GO_Biological_Process_2023__Branched-Chain Amino Acid Catabolic Process (GO:0009083)	-0.600018	-1.90825	0	0.0257364	1	14/15	0.3474	BCKDHA;ECHS1;HSD17B10;IVD;ACAT1;DLD;MCCC1;HIBADH;HIBCH;HMGCL;MCCC2;BCKDHB;BCKDK;ALDH6A1
prerank	GO_Biological_Process_2023__Sodium-Dependent Phosphate Transport (GO:0044341)	0.734714	1.90762	0	0.0243716	0.74	2024-06-06	0.2656	SLC34A1;SLC34A3;SLC17A4;SLC17A6;SLC34A2;SLC17A7
prerank	CellMarker_2024__Melanocyte Skin Mouse	0.593011	1.90666	0	0.024581	0.74	2024-08-08	0.4073	MLANA;TYRP1;PMEL;MCOLN3;MITF;KIT;PLP1;EDNRB
prerank	HDSigDB_Human_2021__Mutant And Wild Type Cytoplasmic HTT Interacting Proteins PMID22556411	-0.411961	-1.90549	0	0.0264818	1	205/318	0.3296	RPS25;HNRNPA2B1;EIF4A2;HNRNPK;EWSR1;FUBP1;SRSF1;HNRNPUL1;SFPQ;ILF2;RPS18;RPL14;HSPA9;HNRNPH1;ARPC2;NONO;HNRNPA3;RPS14;DHX9;SRSF3;UBA52;EIF3I;SNRPD2;RPS6;RPL27;RPS7;DHX29;ECHS1;ILF3;FNTA;RBMX;RPL5;FUS;CAPRIN1;CALM2;SRRT;DNAJA3;PSPC1;HSD17B10;EPS15;GAPDH;AKAP8;SF3A3;DDX1;DDX5;CORO1C;HNRNPH2;FXR2;RPL13;RPS20;RPS23;DYNC1I2;TUFM;ACTN1;PRDX6;SERBP1;SSB;CLTB;STRAP;RPL23;DNAJA1;RPL30;PRDX2;RPS21;RBMXL1;M…
prerank	GO_Molecular_Function_2023__poly(U) RNA Binding (GO:0008266)	-0.593608	-1.90525	0.0206186	0.0263914	1	2024-10-17	0.1366	HNRNPC;HNRNPH1;KHDRBS1;MCRS1;SSB;DAZAP1;FMR1;PATL1;PNPT1;RBMS2
prerank	GO_Biological_Process_2023__pre-mRNA Cleavage Required For Polyadenylation (GO:0098789)	-0.670469	-1.90509	0	0.0263804	1	2024-08-09	0.2366	CPSF7;CPSF6;NCBP2;CSTF2T;NCBP1;CPSF2;CSTF2;NUDT21
prerank	GO_Biological_Process_2023__Positive Regulation Of Translational Initiation (GO:0045948)	-0.572947	-1.90492	0	0.0263305	1	2024-10-18	0.2345	KHDRBS1;DDX3X;YTHDF2;RPS6KB1;RPS6KB2;CDC123;POLR2G;LARP1;EIF2B5;SH3BGRL
prerank	ChEA_2022__YY1 23942234 ChIP-Seq MYOBLASTS AND MYOTUBES Mouse	-0.395219	-1.90391	0	0.0264754	1	782/997	0.4927	EEF2;HNRNPA2B1;SRRM2;SAFB;HNRNPK;EWSR1;FUBP1;MORF4L2;RSRC2;SRSF2;SRSF1;ERH;TUBA1B;TARDBP;RPL13A;HNRNPUL1;SFPQ;FAM193B;PSMC3;HNRNPM;EIF3B;HSPA9;TUBA1A;GLYR1;HNRNPC;UQCRB;SF3A1;SF3B2;MRPL2;COPS5;LUC7L3;PTMA;SF3B3;KDM2A;SNW1;TRA2B;PEX19;PSMC5;RAD21;WIZ;UBB;DDX23;PCNP;SRSF3;SAP30BP;UBA52;CCAR1;COPS3;USF1;SFSWAP;RPL36;SMARCA4;GTF3C6;PPP1R8;SMARCD1;UBE2G1;EIF4H;OS9;CPSF6;ANP32B;RBM39;EEF1A1;CWC22;TOMM2…
prerank	HDSigDB_Human_2021__Genes Down-Regulated In Neuro2a Htt25Q-ni Vs Htt72Q-ni Vs Htt72Q-i: Transcriptional Signature 4 PMID28743452	-0.399465	-1.90386	0	0.0263869	1	292/389	0.4318	HNRNPA2B1;SRRM2;HNRNPK;NPM1;EWSR1;DUS1L;SRSF1;ERH;YWHAZ;SFPQ;ALYREF;HSPA9;RPSA;PABPN1;ARPC2;COPS5;UBC;UBQLN1;HDGF;AKT1;UBB;SMARCA4;PPP2CB;VCP;EEF1A1;ILF3;PSMD6;SWI5;PELP1;RPL5;YWHAB;YWHAE;ARHGDIA;FUS;CALM2;SIRT3;NAP1L1;NMT1;ABCE1;CANX;PSMB7;GAPDH;PRKDC;PSMD1;DDX1;RAD23A;SDHAF2;RPS3A;HDAC5;RPL29;PKM;UBE3A;HSP90AB1;GIGYF1;MDM2;RBM25;NCBP1;PSMD2;TOMM20;PSMB1;THOC6;DCUN1D5;THOC2;RPL23;AP5Z1;CUL3;SRRM…
prerank	GO_Biological_Process_2023__Protein Localization To Chromosome, Telomeric Region (GO:0070198)	-0.647494	-1.9038	0	0.0262606	1	2024-09-10	0.3495	XRCC5;ATRX;TERF2;TERF2IP;TNKS;TPP1;PINX1;ZNF827;NABP2
prerank	CellMarker_2024__B Cell Soft Tissue Human	0.737575	1.90349	0	0.025091	0.75	2024-06-06	0.2628	CR2;PAX5;CD19;MS4A1;CD79A;CD22
prerank	ChEA_2022__EZH2 22144423 ChIP-Seq EOC Human	0.42453	1.9027	0	0.0251455	0.75	18/20	0.4016	PAX5;GRIK4;GABBR2;CHST8;KIF26B;PHF21B;CACNA1B;PLXNA4;KCNIP1;PEBP4;MYOM2;ITGA8;PRKCB;KCNQ1;KALRN;GPM6B;SLIT3;ZBTB16
prerank	ChEA_2022__CREB1 15753290 ChIP-ChIP HEK293T Human	-0.406742	-1.90226	0	0.0265571	1	282/373	0.4257	PSMC3;CIAO1;RPS18;UQCRB;SF3B2;MRPL2;UBQLN1;RPS14;LUC7L;PCNP;NAPA;PQBP1;COPS3;USF1;XRN2;SNRPD2;RAB5B;PRPF31;ZNF146;AATF;NFE2L1;RPL5;COPS7B;PSME3;CALM2;RPA2;RPL10;DPM1;PMVK;GTF2H1;NCBP2;AKAP8;SART3;RBBP4;AAMP;RPS20;AIP;TOPBP1;SNRPA;CSTF2T;WBP4;DNPEP;BCL2L2;TSG101;TGOLN2;RAB5A;NDUFB6;OGDH;RPL31;UXT;NCBP1;PSMB1;RANGAP1;APTX;AUP1;RASSF1;ELP2;PNKP;RPS29;GTF2F1;RPS21;OSBP;GTPBP1;TOP1;UBE2H;ACO2;SLC30A9;…
prerank	GO_Biological_Process_2023__Cellular Response To Amino Acid Starvation (GO:0034198)	-0.514061	-1.90194	0	0.0264312	1	29/33	0.4032	MAPK3;MAPK1;RRAGC;FLCN;ITFG2;GCN1;NPRL2;EIF2S1;SH3GLB1;KPTN;WDR24;RRAGA;NPRL3;ATF4;RRAGD;EIF2AK3;EIF2AK2;WDR59;MAPK8;IMPACT;DAP;RNF167;MTOR;EIF2AK4;SZT2;MIOS;MAP3K5;RRAGB;CDKN1A
prerank	GO_Cellular_Component_2023__RSC-type Complex (GO:0016586)	-0.660379	-1.90164	0	0.0263066	1	2024-09-11	0.1899	SMARCC2;SMARCA4;SMARCD1;SMARCE1;BRD7;SMARCB1;ACTL6A;PHF10;SMARCC1
prerank	HDSigDB_Human_2021__Markers Of Lateral Nucleus In Amygdala PMID22996553	0.532349	1.89858	0	0.0260995	0.75	2024-09-09	0.468	CENPF;HTR2A;SLC30A3;TRIM54;PTGER3;SPATA18;TSHZ2;SLC39A10;SATB1
prerank	HDSigDB_Human_2021__Markers Of Parahippocampal Gyrus, Lateral Bank Of Gyrus In Parahippocampal Gyrus PMID22996553	0.563131	1.89827	0	0.0260002	0.75	2024-12-12	0.4374	CHRNB3;GUCA1C;CLC;ESM1;ADGRG2;SKAP1;CTSV;ITGA2;ALDH1A2;SULF1;ABCA8;RGS1
prerank	GO_Molecular_Function_2023__Water Transmembrane Transporter Activity (GO:0005372)	0.391818	1.89817	0	0.0259018	0.75	2024-11-12	0.3675	AQP10;AQP2;AQP6;AQP8;SLC5A1;AQP9;AQP4;AQP5;SLC4A11;AQP3;PDPN
prerank	GO_Biological_Process_2023__Positive Regulation Of Granulocyte Macrophage Colony-Stimulating Factor Production (GO:0032725)	0.601401	1.8967	0	0.0262489	0.76	2024-07-07	0.3989	IL23R;PAEP;IL12B;CD80;IL23A;ISL1;IL18
prerank	GO_Molecular_Function_2023__Neuropeptide Binding (GO:0042923)	0.518201	1.8963	0	0.0261502	0.76	16/17	0.2592	MC3R;OPRM1;MRGPRX2;NMUR2;NPY4R;OPRK1;OPRD1;PRLHR;GPR171;MC4R;SSTR3;PTGDR2;NMUR1;SSTR1;GPR37;SSTR2
prerank	ChEA_2022__PPARG 23326641 ChIP-Seq C3H10T1-2 Mouse	-0.40475	-1.89625	0	0.0276188	1	342/464	0.4032	EIF4A2;HNRNPL;ALKBH5;HNRNPA1;PCBP1;TUBA1B;ILF2;RPL14;RXRB;DDIT4;ARPC2;POLR2E;PTMA;HNRNPU;UBC;MORC3;RAD21;UBB;PAIP2;RAB12;SMARCA4;RFXANK;RPL27;UBE2G1;CITED2;COPS7B;ARHGDIA;PRPF39;EID1;RAP2A;SF1;MCRS1;ABCE1;DNAJA3;TOP2B;PRKDC;FGFR1OP2;POLRMT;SLC39A7;RAD23A;MKNK1;WBP4;TRAP1;LSM2;PREB;HDAC2;RBM17;NUP50;HMGN1;P4HA1;RWDD1;ZNF638;TOMM20;UQCRC1;YIPF2;CCDC91;WBP2;NDUFB10;ALAS1;SRRM1;AP1G1;AKAP1;PDS5B;GLUD…
prerank	CellMarker_2024__Effector T(Teff) Cell Blood Human	0.641464	1.89534	0	0.0260523	0.76	2024-07-07	0.3589	IL23R;CXCR3;TBX21;GZMK;RUNX3;STAT4;PRDM1
prerank	KEGG_2021_Human__Prion disease	-0.412407	-1.89466	0	0.0277153	1	125/214	0.295	TUBA1B;TUBA4A;PSMC3;TUBA1A;UQCRB;PSMC5;COX5B;CYC1;PSMD6;PSMC6;ADRM1;COX7C;SDHB;PSMA1;PSMB7;PSMD1;NDUFB11;PSMC2;MAPK3;NDUFB6;PSMA7;MAPK1;PSMD2;PSMB1;UQCRC1;NDUFS5;PSMD3;NDUFB10;KLC2;PIK3R1;NDUFA13;COX6C;PSMB3;NDUFA8;NDUFS6;ATF6B;COX5A;MAPK11;NDUFS4;PSMB6;PSMD9;NDUFV1;NDUFA2;COX8A;COX6B1;PSMA6;PIK3R2;NDUFA5;HSPA5;NDUFA3;PSMC4;CSNK2A1;BAX;UQCRH;PSMA5;NDUFB5;EIF2S1;UQCRQ;PSMB2;UQCRFS1;COX4I1;BAD;NDUF…
prerank	GO_Biological_Process_2023__Negative Regulation Of Protein Localization To Nucleus (GO:1900181)	-0.547365	-1.89465	0	0.0276239	1	17/20	0.393	YWHAZ;SIRT6;CTNNA1;UFM1;FLCN;SUMO1;CHP1;LATS1;MDFIC;SUFU;OTUD7B;POLR1A;GSK3B;RAB23;MTOR;MFHAS1;SIN3A
prerank	GO_Biological_Process_2023__mRNA Transport (GO:0051028)	-0.483471	-1.89423	0	0.0275705	1	35/48	0.3237	HNRNPA2B1;ALKBH5;ALYREF;NXF1;EIF4A3;SRSF3;CHTOP;RBM8A;GLE1;NCBP2;THOC7;NCBP1;THOC6;THOC2;YTHDC1;XPO1;MCM3AP;SARNP;MAGOH;FMR1;DDX39B;UPF1;DDX19B;NCBP3;ZFP36;TPR;NUP88;FYTTD1;CASC3;SLBP;SMG6;SMG7;NUP85;NOL3;SMG1
prerank	GO_Biological_Process_2023__succinyl-CoA Metabolic Process (GO:0006104)	-0.734735	-1.89417	0	0.0274805	1	2024-06-07	0.1748	OGDH;DLST;NUDT8;SUCLG1;SUCLG2;SUCLA2
prerank	KEGG_2021_Human__Non-alcoholic fatty liver disease	-0.435563	-1.89413	0	0.0273914	1	82/127	0.2954	RXRA;UQCRB;COX5B;AKT1;CYC1;COX7C;SDHB;NDUFB11;NDUFB6;GSK3A;MAP3K11;PRKAG2;UQCRC1;NDUFS5;NDUFB10;PIK3R1;NDUFA13;COX6C;NDUFA8;NDUFS6;MLXIP;COX5A;MAPK11;NDUFS4;NDUFV1;NDUFA2;COX8A;COX6B1;PIK3R2;NDUFA5;NDUFA3;BAX;UQCRH;PRKAB1;NDUFB5;EIF2S1;UQCRQ;UQCRFS1;PRKAB2;COX4I1;NDUFA7;NDUFA12;NDUFB3;COX6A1;PIK3CB;PPARA;NDUFV3;NDUFB8;CYCS;NDUFS2;RELA;ITCH;NDUFA9;MLX;NDUFS3;NDUFAB1;AKT2;NDUFB4;FOS;NDUFC2;NDUFA4;S…
prerank	CellMarker_2024__Natural Killer Cell Ovary Human	0.64631	1.89385	0.0666667	0.0261017	0.77	2024-06-06	0.354	CR2;CCR4;XCL2;CXCR1;KLRC3;NCAM1
prerank	HDSigDB_Human_2021__Markers Of Pontine Reticular Formation In Pontine Tegmentum PMID22996553	0.628531	1.8936	0	0.0260047	0.77	2024-09-09	0.3719	TPH2;OTP;SLC6A4;HTR1A;XDH;RGS8;MME;F13A1;FHL2
prerank	CellMarker_2024__Lymphocyte Bile Duct Human	0.64631	1.89336	0	0.0259084	0.77	2024-06-06	0.354	FOXP3;MS4A1;GATA3;CD8A;PTPRC;NCAM1
prerank	CellMarker_2024__Excitatory Neuron Brain Mouse	0.734659	1.893	0	0.0259578	0.77	2024-05-05	0.2656	SLC17A6;NEUROD6;SV2C;SATB2;SLC17A7
prerank	GO_Biological_Process_2023__Regulation Of Transposition (GO:0010528)	0.525721	1.8929	0	0.0258624	0.77	2024-09-09	0.4746	TEX19;PIWIL1;APOBEC3H;MYBL1;APOBEC3A;PIWIL4;APOBEC3G;APOBEC3D;APOBEC3C
prerank	HDSigDB_Human_2021__Markers Of Posterior Group Of Nuclei In Dorthal Thalamus PMID22996553	0.649322	1.89285	0	0.0257676	0.77	2024-06-06	0.351	PTH2R;PNOC;CARTPT;SSTR1;FAP;MCUB
prerank	HDSigDB_Human_2021__Mitochondrial Function Gene Module From Cerebral Cortex PMID18849986	-0.482187	-1.89279	0	0.0280747	1	41/49	0.4005	COX5B;SNRPD2;ELOB;UXT;STOML2;PRDX2;PSMB3;NDUFA8;NDUFS6;EDF1;EIF3K;NDUFA2;COX6B1;PDCD2;MRPL28;BAD;NDUFA7;COPS6;PPP1R7;PSMD13;CALHM2;PTRH2;CHMP2A;COMMD9;LCMT1;EXOSC4;LRPAP1;BAG1;ENDOG;GADD45GIP1;PPP1CA;LSM7;MRPS11;CAMK1;PELI1;BABAM1;UBXN6;PES1;LGALS1;NHP2;DGAT1
prerank	GO_Biological_Process_2023__mRNA 3'-End Processing (GO:0031124)	-0.515511	-1.8924	0	0.0280934	1	24/31	0.2997	CPSF7;SCAF8;HEXIM1;CPSF6;NCBP2;CSTF2T;PAPOLA;NCBP1;SYMPK;RPRD1A;LEO1;GRSF1;CPSF2;CSTF3;RPRD1B;CSTF2;MTPAP;SSU72;CPSF3;SLBP;NUDT21;PABPC1;WDR33;CDC73
prerank	GO_Biological_Process_2023__Proteasomal Protein Catabolic Process (GO:0010498)	-0.424581	-1.89011	0	0.028549	1	145/178	0.4559	PSMC3;NFE2L2;PRPF19;PSMC5;PCNP;UBE2G1;VCP;ZFAND2B;PSMD6;PSMC6;TBL1X;PSMA1;ZFAND2A;PSMB7;PSMD1;RAD23B;RAD23A;PSMC2;FBXO7;GSK3A;AXIN1;PSMA7;MDM2;PCBP2;UBE2W;PSMD2;PSMB1;PSMD3;CUL3;TOPORS;PSMB3;RFFL;TBL1XR1;PSMB6;KAT5;UBE2K;FBXW7;PSMA6;FBXO44;DDB1;PSMC4;GID8;ZSWIM8;SKP1;HECTD3;RMND5B;CRBN;DCAF11;PSMA5;PSMB2;RMND5A;MAEA;UBXN1;RNF187;RNF122;FBXW5;PSMD7;PSME4;NSFL1C;SYVN1;WWP1;CCDC47;BAG6;DERL1;KLHL20;…
prerank	HDSigDB_Human_2021__Golgi Network Protein Composition PMID16615899	-0.473095	-1.88878	0	0.0290729	1	37/54	0.33	RPS25;HNRNPC;HNRNPH1;NONO;HNRNPF;EIF4A3;AMFR;GOLGB1;FXR1;GLG1;EIF4G1;TMEM205;PSMD9;WASHC2A;ARFGAP2;COPB1;ACBD3;WASHC2C;GOLGA5;COPA;ARL1;RPL19;PTGES2;PHYH;GOLIM4;RAB18;RPL18;TM9SF2;DRG1;USO1;SCFD1;NCSTN;FAM3C;CCDC93;TMEM30A;RHOA;TOR1A
prerank	GO_Biological_Process_2023__Regulation Of RNA Export From Nucleus (GO:0046831)	-0.64384	-1.88867	0	0.0290508	1	2024-09-11	0.2123	DHX9;KHDRBS1;CPSF6;NCBP2;NUP153;SUPT6H;TPR;NSUN2;IWS1
prerank	GO_Molecular_Function_2023__D-glucose Transmembrane Transporter Activity (GO:0055056)	0.520639	1.88658	0	0.0269644	0.78	2024-10-10	0.4798	SLC5A2;SLC2A2;SLC2A14;SLC5A1;SLC2A12;SLC2A4;SLC2A6;SLC2A10;SLC2A8;SLC2A3
prerank	GO_Biological_Process_2023__Negative Regulation Of Production Of Molecular Mediator Of Immune Response (GO:0002701)	0.737631	1.88639	0	0.0268664	0.78	2024-07-07	0.2628	APOA2;FCRL3;IL10;TNF;CR1;FCGR2B;CD22
prerank	CellMarker_2024__Central Memory T Cell Undefined Human	0.764701	1.88606	0	0.0269114	0.78	2024-05-05	0.2356	CD28;TBX21;EOMES;CD27;SELL
prerank	GO_Biological_Process_2023__Mitochondrial Membrane Organization (GO:0007006)	-0.512893	-1.88546	0	0.0300707	1	21/24	0.4314	HSPA9;CHCHD3;SAMM50;LETM1;BAD;BNIP3;MTX1;TIMM50;MFN2;SLC25A5;OPA1;SLC25A4;MTX2;GHITM;IMMT;MTX3;BAK1;CHCHD6;BCL2L1;APOOL;MAIP1
prerank	CellMarker_2024__Neuron Kidney Human	0.646262	1.8852	0	0.027098	0.79	2024-05-05	0.354	NEUROD1;ELAVL4;ELAVL3;MSX1;NCAM1
prerank	ChEA_2022__MYC 18555785 ChIP-Seq MESCs Mouse	-0.391681	-1.8852	0	0.0301875	1	608/735	0.5099	EEF2;RPS25;SRRM2;NPM1;EWSR1;FUBP1;RSRC2;RPS27A;YWHAZ;TARDBP;SFPQ;KHSRP;RPS18;RPSA;SF3A1;SF3B2;POLR2E;PRPF19;SF3B3;RPS14;XRCC5;LUC7L;EIF4A3;LAMP1;HIRA;NUCKS1;ILKAP;COPS3;RPS6;RPL36;SMARCA4;RPL27;RPS7;PPP1R8;DDX46;CCT7;MRPL16;PRPF31;RBM39;EEF1A1;ILF3;AATF;LAPTM4A;RPL5;PARN;YWHAE;GFER;FUS;COX7C;SET;RPA2;PRDX3;SF1;BCLAF1;RPL10;BTF3;ABCE1;NCOA5;DNAJA3;ERCC3;EIF4EBP2;PRKDC;ISY1;DDX5;SLC39A7;PDAP1;RAD23…
prerank	CellMarker_2024__Stromal Cell Undefined Human	0.387546	1.88421	0	0.0272833	0.79	17/18	0.5286	ICAM3;MADCAM1;MMP9;PROM1;MME;TLR3;ITGB3;VCAM1;TLR4;KIT;MMP2;ICAM1;THY1;PECAM1;TIMP1;TIMP2;ITGB1
prerank	KEGG_2021_Human__Nucleotide excision repair	-0.4824	-1.88421	0	0.0304456	1	25/35	0.3165	RPA2;ERCC3;GTF2H1;RAD23B;RAD23A;RPA3;RPA1;DDB1;XPA;RFC2;ERCC1;RFC1;LIG1;XPC;POLD1;CETN2;RFC4;POLD2;GTF2H3;POLE3;CDK7;PCNA;ERCC2;POLE4;CUL4B
prerank	GO_Biological_Process_2023__Regulation Of Microtubule Nucleation (GO:0010968)	-0.645101	-1.88407	0	0.0304533	1	2024-09-09	0.3554	CKAP5;GIT1;HSPA1A;DCTN1;EML2;MECP2;HSPA1B;PAK1;RANGRF
prerank	KEGG_2021_Human__Autophagy	-0.430315	-1.8837	0	0.0303903	1	95/123	0.4008	DDIT4;LAMP1;AKT1;PPP2CB;CFLAR;RRAS;RAB7A;ATG14;MAPK3;TANK;TSC1;MAPK1;RRAGC;MLST8;PIK3R1;HMGB1;MRAS;MAP2K2;SUPT20H;IGF1R;PIK3R2;VMP1;LAMP2;EIF2S1;BAD;RPS6KB1;PPP2CA;PIK3R4;WDR41;PIK3CB;SMCR8;PRKACA;STK11;DAPK3;IGBP1;RPTOR;RAB1A;CAMKK2;VAMP8;SH3GLB1;BNIP3;SQSTM1;RRAS2;RPS6KB2;ATG4A;CTSD;CTSB;PRKACB;AKT2;TBK1;MAPK9;AKT3;ATG12;ATG3;RRAGA;ZFYVE1;RRAGD;PRKCD;EIF2AK3;RB1CC1;PTEN;MAPK8;RHEB;ATG101;PIK3R3…
prerank	GO_Biological_Process_2023__Positive Regulation Of DNA-templated Transcription, Elongation (GO:0032786)	-0.471475	-1.88357	0	0.030363	1	26/40	0.2293	MED15;CDK9;SCAF8;NCBP2;HMGN1;NCBP1;SUPT6H;MED8;CCNT2;BRD4;MED4;PARP1;EAPP;LEO1;CDK12;DDX39B;MED21;MED16;TCERG1;MED6;MED19;SUPT5H;SUPT16H;KAT7;CCNT1;MED31
prerank	CellMarker_2024__T helper(Th) Cell Colon Mouse	0.530431	1.88335	0	0.0271855	0.79	2024-10-10	0.47	ICOS;CXCR3;TBX21;CXCR5;PDCD1;GATA3;FOSL1;CD4;MT1A;SLFN5
prerank	ChEA_2022__HCFC1 20581084 ChIP-Seq MESCs Mouse	-0.418329	-1.88259	0	0.0306159	1	133/179	0.3955	ERH;RPS27A;ZFP91;ILF2;RPS18;PRPF19;YWHAG;SMARCC2;PSMC5;DDX23;RPL27;RPS7;PRPF31;RBM39;QRICH1;MDH2;NMT1;ZMAT5;POLRMT;CBX1;IFT20;RPS23;CSTF2T;DYNC1I2;CHCHD3;LUC7L2;GSK3A;RPL26;YIPF2;RANGAP1;DHX38;NUDCD3;ZCCHC8;PHF12;HMG20A;POLR3E;ABI1;SLC25A11;ARHGAP1;THAP11;TIMM9;UBR2;IRF3;RPL10A;SUCLG1;UQCRH;POLG;BUB3;NDUFB5;ANKRD49;DENR;CIC;RPS6KB1;NDUFA7;MRPL47;LSG1;TRIM23;MRPS25;GTF2I;RPS28;SHARPIN;CCDC57;COX11…
prerank	CellMarker_2024__Dendritic Cell 2A Undefined Human	0.729463	1.88239	0	0.0272287	0.79	2024-05-05	0.2708	LTB;FCER1A;CD3E;CLEC10A;CLEC4A
prerank	GO_Biological_Process_2023__Regulation Of Amide Metabolic Process (GO:0034248)	-0.49431	-1.88096	0	0.0311801	1	29/36	0.4031	RPL10;TSC1;DUS3L;PICALM;ELP2;MSI2;ELP5;GCN1;PCIF1;EIF2S1;RBM4B;FOXO3;EIF2B4;TMED10;GEMIN5;ROCK1;PRKCD;METAP1;PUM3;TCOF1;ELP3;RBM3;PGAM1;MTPN;MAPKAPK5;NOLC1;CYFIP1;ATXN2;EIF4E
prerank	HDSigDB_Human_2021__Markers Of Globus Pallidus, External Segment In Globus Pallidus PMID22996553	0.600603	1.8802	0	0.0275514	0.79	2024-11-11	0.3999	FAM81B;SLC13A4;MYO15A;PDYN;NDST3;TTR;CALB1;PENK;MME;CRLF1;SLIT3
prerank	CellMarker_2024__Goblet Cell Airway Epithelium Human	0.619851	1.87996	0	0.0274537	0.79	2024-07-07	0.3805	MUC5AC;MUC5B;MSMB;GP2;TFF3;WFDC2;SLPI
prerank	CellMarker_2024__Cytotoxic T Cell Undefined Human	0.582812	1.87927	0	0.0274956	0.79	2024-09-09	0.4176	TNF;CD5;CD7;PRF1;CD38;MME;CD8A;SELP;CD34
prerank	GO_Biological_Process_2023__Response To Amino Acid Starvation (GO:1990928)	-0.511367	-1.87833	0	0.0317395	1	28/32	0.4032	MAPK3;MAPK1;RRAGC;FLCN;ITFG2;GCN1;NPRL2;EIF2S1;SH3GLB1;KPTN;LARP1;WDR24;RRAGA;NPRL3;EIF2AK3;EIF2AK2;WDR59;MAPK8;IMPACT;DAP;MTOR;EIF2AK4;SZT2;PEX2;MIOS;MAP3K5;RRAGB;CDKN1A
prerank	HDSigDB_Human_2021__Striatum RNA M9 Module (Magenta) PMID26900923	-0.409219	-1.87786	0	0.0318105	1	247/319	0.4321	TUBA1B;TUBA1A;ISCU;ARL6IP4;ATP6AP1;PEX19;PCNP;USF1;PRELID3B;VCP;PRPF31;APMAP;CYC1;EEF1A1;ZCCHC17;CITED2;LAPTM4A;PHF1;GLE1;SNRPB;EID1;SIRT3;ZMAT5;MYD88;AAMP;SPR;AIP;DCTN2;THOC7;APEX1;PKM;MRPS22;TUBG2;BEX3;ECH1;PRDX2;ZNF580;EIF2B2;COQ4;ZNF513;CAPNS1;HARS2;PSMD9;KAT5;RPL3;TADA3;PTPA;GDI1;NME2;GLOD4;HLA-B;PTDSS2;FBXO44;HGSNAT;STX18;BAX;MRPS34;NUDT8;SURF2;SPRYD3;PIH1D1;SNRNP25;BUB3;BCAP31;MVK;BAD;DHRS…
prerank	CellMarker_2024__Effector CD4+ T Cell Blood Human	0.773888	1.8778	0	0.0276755	0.79	2024-05-05	0.2264	IFNG;GZMK;PRF1;GZMA;KLRB1
prerank	HDSigDB_Human_2021__Genes Up-Regulated In Selisistat Treated STHdhQ111 Vs Control GSE129143	-0.593778	-1.87722	0	0.0319497	1	2024-11-13	0.3068	SNRNP70;RING1;PAF1;BAX;TMEM259;CCDC9;ZFYVE27;NDUFB7;DDRGK1;LARS2;UPF3A
prerank	CellMarker_2024__Engrafted Macrophage Brain Mouse	0.690234	1.87688	0	0.02813	0.8	2024-05-05	0.31	CCR2;CLEC12A;ITGAL;MRC1;MS4A4A
prerank	GO_Biological_Process_2023__Negative Regulation Of Transcription Elongation By RNA Polymerase II (GO:0034244)	-0.617622	-1.87679	0	0.0320192	1	2024-10-12	0.2408	HNRNPU;HEXIM1;SIRT6;NELFB;PARP1;NELFA;TCERG1;NELFE;VHL;LARP7
prerank	GO_Biological_Process_2023__Protein Targeting To Mitochondrion (GO:0006626)	-0.474244	-1.87657	0	0.0319517	1	46/52	0.4646	ROMO1;MTCH1;TOMM22;AIP;FBXO7;TIMM23;TOMM20;TIMM10;NDUFA13;PITRM1;FIS1;TSPO;SAMM50;TIMM9;PMPCA;BCAP31;TIMM8B;TIMM29;TIMM21;TIMM13;TOMM40;GRPEL1;TIMM10B;TIMM17A;HSPD1;MTX1;TIMM50;MFN2;TIMM44;TIMM17B;PMPCB;GRPEL2;TOMM70;MTX2;HSPA4;AIFM1;MTCH2;TOMM5;TOMM34;CHCHD4;DNAJC19;MIPEP;HSP90AA1;MFF;IMMP1L;IMMP2L
prerank	CellMarker_2024__Megakaryocyte-erythroid Progenitor Bone Marrow Mouse	0.665211	1.87598	0	0.0280316	0.8	2024-06-06	0.3351	PKLR;ADD2;SPTB;SMIM1;SNCA;COL5A1
prerank	GO_Cellular_Component_2023__Postsynaptic Density Membrane (GO:0098839)	0.383601	1.87554	0	0.0279339	0.8	18/19	0.4846	GRID2;GRIN2B;GRM1;GRIN2D;CACNG3;GRIN2A;CACNG8;GRIK4;GRIA1;CACNG4;GRIA3;GRIA2;GRIK1;DLG2;GRIK2;DAGLA;DLG3;DLG4
prerank	HDSigDB_Human_2021__ATN1-HTT Shared Co-Expressed Genes In HD-associated Brain Region PMID29249939	-0.476818	-1.87403	0	0.0325979	1	41/53	0.3421	PLEKHM2;SMARCA4;YWHAE;ANKRD11;NELFB;TUBG2;NUDCD3;PSMD3;ATAD3A;ARHGEF11;PPP1R12C;SGSM3;UBA1;CRELD1;PARP6;RUSC2;SPTAN1;PPP1R37;SCAP;TRMT1;DVL1;DMAP1;HMGA1;CLPTM1;PUS1;MPRIP;SREBF2;VPS53;SUPT5H;CDK16;VPS11;SH3BP5L;RAB35;PRRC2A;STUB1;MARK2;UBR4;PIP5K1C;CMTR1;GAK;ABCA3
prerank	HDSigDB_Human_2021__Insoluble Proteins Enriched In Hippocampus Of 8 Wk R6/2 Mice Vs WT PMID29166617	-0.587163	-1.87355	0	0.0325624	1	2024-09-14	0.1228	RPS27A;UBC;SMARCC2;UBB;UBA52;PSIP1;THOC2;KIF5B;CSTF3
prerank	ChEA_2022__ELF1 17652178 ChIP-ChIP JURKAT Human	-0.431024	-1.87224	0	0.0329312	1	68/88	0.3987	ERH;YWHAZ;GTF3C5;RALY;RBL2;RBM8A;SF1;DNAJA3;ELF2;SNRPA;GSK3A;MAP3K11;APTX;TOPORS;SF3B5;CD164;TTF1;ZMAT2;SUDS3;ACTR3;NFIA;CEP57;IGBP1;SNRPB2;BRMS1;RNF121;TNPO3;RPL32;MRPL18;TAOK3;NBR1;SEC24C;SLBP;NCLN;PARP4;BNIP2;PLA2G6;COPE;UQCRC2;DDX49;IRAK4;ACOX1;DPAGT1;MON1B;WDR46;GTF2E1;ZDHHC6;TTC9C;UBE4A;RNF167;RECQL;CD2BP2;PPCS;UFC1;RABL3;TRAPPC6A;GOLT1B;FAM32A;ELP3;RBM3;TTC14;BLOC1S3;RNF7;C1D;ING4;PES1;RAP…
prerank	GO_Biological_Process_2023__Negative Regulation Of Nucleocytoplasmic Transport (GO:0046823)	-0.583679	-1.87166	0	0.0329281	1	2024-11-14	0.304	SIRT6;NUP153;RANGAP1;UFM1;SUMO1;PARK7;TPR;CHP1;MDFIC;SUFU;RAB23
prerank	GO_Cellular_Component_2023__bBAF Complex (GO:0140092)	-0.763994	-1.87096	0	0.0329584	1	2024-06-07	0.1149	SMARCC2;SMARCA4;SMARCE1;SMARCA2;SMARCB1;ARID1A
prerank	GO_Biological_Process_2023__Regulation Of Stem Cell Population Maintenance (GO:2000036)	-0.470824	-1.87048	0	0.0328888	1	27/45	0.2053	SF3B3;BRD9;RBBP7;SMARCA4;SMARCD1;SIRT6;CNOT1;RBBP4;SMARCE1;HDAC2;ZC3H13;SMARCA2;CNOT3;SAP30L;SMARCB1;ELAVL1;ARID1A;SUDS3;ACTL6A;HDAC1;PHF10;BRMS1;ING2;SMARCC1;OGT;DPF2;NCOA3
prerank	HDSigDB_Human_2021__Markers Of Gracile Nucleus In Myelencephalon PMID22996553	0.615819	1.87024	0	0.0289286	0.83	2024-11-11	0.3847	GRK1;TNN;SLC13A4;ALX1;TTR;KCNJ16;TFCP2L1;CDKN2B;AJUBA;FAT4;MPZL2
prerank	GO_Biological_Process_2023__Positive Regulation Of Microtubule Nucleation (GO:0090063)	-0.705723	-1.86963	0	0.032919	1	2024-06-06	0.2947	GIT1;HSPA1A;DCTN1;MECP2;HSPA1B;PAK1
prerank	HDSigDB_Human_2021__Markers Present In Sst Chodl GABAergic Neurons PMID26727548	0.384417	1.86739	0	0.0296444	0.85	13/14	0.4695	INSL6;HCRTR1;HTR7;SIT1;NOS1;GABRG1;TACR1;ADGRG6;DNASE1L3;BACE2;MCUB;KRT18;GSTM1
prerank	CellMarker_2024__T Follicular helper(Tfh) Cell Peripheral Blood Human	0.609684	1.86699	0	0.0299487	0.86	2024-07-07	0.3906	ICOS;CXCR3;CCR6;CXCR5;PDCD1;CXCL13;CD4
prerank	GO_Biological_Process_2023__Protein Localization To Chromosome (GO:0034502)	-0.491765	-1.86572	0	0.0340374	1	23/32	0.3364	XRCC5;RAD21;RPA2;SIRT6;LEMD2;RPA1;SLF2;WAPL;PARP1;ATRX;CTCF;TERF2;CHMP7;RB1;PARP3;TERF2IP;MSH2;MRNIP;TNKS;TPP1;PINX1;ZMYND8;BOD1
prerank	GO_Molecular_Function_2023__Telomeric DNA Binding (GO:0042162)	-0.532021	-1.86565	0	0.0339313	1	18/24	0.3237	HNRNPA2B1;XRCC6;NCL;XRCC5;APEX1;RPA1;TELO2;TERF2;HNRNPD;UPF1;KDM1A;RAD50;TERF2IP;ZBTB10;SMG6;SMG7;UPF3A;SMG1
prerank	GO_Molecular_Function_2023__U1 snRNA Binding (GO:0030619)	-0.774548	-1.86478	0	0.0339897	1	2024-06-06	0.2259	SNRNP70;HNRNPC;SNRPA;SNRPB2;GEMIN5;PRPF8
prerank	GO_Biological_Process_2023__Regulation Of Alternative mRNA Splicing, Via Spliceosome (GO:0000381)	-0.467143	-1.86461	0	0.0338846	1	27/50	0.2101	HNRNPL;HNRNPA1;RBM5;SRSF6;THRAP3;HNRNPU;TRA2B;KHDRBS1;RBMX;RBM8A;DDX5;FXR2;RBM25;RBM38;FXR1;NSRP1;YTHDC1;PTBP1;WTAP;MAGOH;FMR1;RBM4;SAP18;DDX17;ZBTB7A;FAM172A;PUF60
prerank	CellMarker_2024__Epicardial Cell Heart Muscle Mouse	0.617441	1.86438	0	0.0306561	0.87	2024-07-07	0.3829	UPK1B;MSLN;ASIC2;GPM6A;TCF21;KRT8;KRT19
prerank	CellMarker_2024__Immune Cell Fetal Kidney Human	0.66875	1.86422	0	0.0305511	0.87	2024-06-06	0.3316	MS4A1;CD3D;CPA3;TPSAB1;PTPRC;FCGR3A
prerank	GO_Biological_Process_2023__piRNA Processing (GO:0034587)	0.447483	1.8639	0	0.0304468	0.87	14/14	0.553	ASZ1;FKBP6;PIWIL1;TDRD1;DDX4;TEX15;MAEL;MOV10L1;PNLDC1;GPAT2;PIWIL4;TDRKH;HENMT1;PLD6
prerank	GO_Biological_Process_2023__Regulation Of Translation (GO:0006417)	-0.419213	-1.86385	0	0.0340725	1	127/172	0.4128	EEF2;EIF4A2;NPM1;RPL13A;NCL;EIF3B;EIF4A3;DHX9;PAIP2;EIF4H;ILF3;LRPPRC;RPL5;RPS6KA3;CAPRIN1;DDX3X;RPL10;CNOT1;NCBP2;GAPDH;PRKDC;DDX1;FXR2;RPS4X;SERBP1;EIF4G2;EIF3H;SSB;MALSU1;RPL26;NCBP1;TSC1;PLXNB2;FXR1;DUS3L;EIF4G1;EIF4ENIF1;ELP2;EIF5B;EIF2B2;MSI2;ELP5;GSPT1;EIF3E;DHX36;EIF3D;GCN1;CSNK2A1;LSM14A;PCIF1;PYM1;ELAVL1;ALKBH1;FMR1;EIF2S1;ETF1;RACK1;RPS6KB1;RBM4;EIF5;EIF6;MIF4GD;RPS3;HNRNPD;UPF1;DDX6;D…
prerank	KEGG_2021_Human__Amyotrophic lateral sclerosis	-0.406846	-1.8637	0	0.033968	1	194/284	0.4053	HNRNPA2B1;HNRNPA1;OPTN;TUBA1B;TARDBP;TUBA4A;ALYREF;PSMC3;TUBA1A;UQCRB;NXF1;UBQLN1;HNRNPA3;PSMC5;COX5B;SRSF3;VCP;CYC1;PSMD6;PSMC6;ADRM1;FUS;COX7C;GLE1;FIG4;SDHB;PSMA1;PSMB7;PSMD1;ATG14;NDUFB11;DCTN2;PSMC2;RAB5A;NDUFB6;TANK;NUP153;NUP50;PSMA7;NCBP1;PSMD2;PSMB1;UQCRC1;NDUFS5;PSMD3;NDUFB10;KLC2;NDUFA13;COX6C;PSMB3;NDUFA8;NDUFS6;COX5A;RANBP2;MAPK11;VAPB;NDUFS4;PSMB6;PSMD9;DCTN3;NDUFV1;NDUFA2;COX8A;COX…
prerank	GO_Biological_Process_2023__ERAD Pathway (GO:0036503)	-0.444373	-1.86282	0	0.0342506	1	61/75	0.4429	UBQLN1;TMUB2;VCP;OS9;PSMC6;DNAJB2;CANX;HSP90B1;UBXN4;AUP1;HERPUD1;FBXO44;HSPA5;UBQLN2;SYVN1;NPLOC4;CCDC47;BAG6;DERL1;ANKZF1;STT3B;ERLEC1;DNAJB9;SGTA;RNF121;ERLIN2;DNAJB12;JKAMP;TMUB1;YOD1;TRIM25;UBXN8;UBE2G2;FBXO6;SEC61B;SELENOS;MAN1B1;STUB1;FAF2;FAF1;UGGT1;ERLIN1;UBE4A;RNF5;SEL1L;WFS1;TOR1A;DNAJC10;MAN1A1;UBE4B;UBXN6;RNF139;CALR;ATF6;DERL2;RNF103;RHBDD2;UBE2J1;FAM8A1;RHBDD1;EDEM1
prerank	HDSigDB_Human_2021__Markers Of CA4 Field In Hippocampal Formation PMID22996553	0.383235	1.86186	0	0.031279	0.89	20/20	0.6173	DMRT3;CDH15;BHMT;TG;ADCYAP1;CARTPT;PRPH;GFAP;KRT14;C4B;ANGPT1;IGF1;PODNL1;TNC;TRPS1;NPNT;FBLN5;CPNE2;VAV2;AQP1
prerank	GO_Biological_Process_2023__Neuron Cell-Cell Adhesion (GO:0007158)	0.525757	1.86157	0	0.0311729	0.89	2024-08-08	0.4746	PHOX2A;NLGN4Y;NLGN1;RET;NRXN3;NLGN4X;NLGN3;NLGN2
prerank	HDSigDB_Human_2021__Markers Present In Sst Tacstd2 GABAergic Neurons PMID26727548	0.620227	1.86102	0	0.0315987	0.9	2024-07-07	0.3801	CHRNB3;ANO3;HTR2A;BRINP3;TRPV6;KLHL14;PLA2G4A
prerank	GO_Biological_Process_2023__DNA-templated Transcription (GO:0006351)	-0.415089	-1.86054	0	0.0349157	1	86/142	0.3049	GTF3C5;POLR2E;PTMA;NFX1;CDK9;TAF10;GTF3C6;RBMX;ERCC3;DIDO1;GTF2H1;CCDC124;DDX5;POLRMT;MRPL12;GTF2E2;CREBL2;TAF13;RRAGC;TAF7;TOPORS;GTF2F1;CCNT2;POLR2H;UBTF;SMARCA5;MED4;MEF2A;HSF1;POLR3H;PARP1;COPS2;TCEA2;GTF2A1;MMS19;THRA;CDK12;POLR2C;SNAPC2;NFYA;DEAF1;TAF1;POLR3K;TRIP11;FUBP3;GTF2B;MAF;SPTY2D1;GTF3C1;POLR2B;MED16;FOXO3;NCOA6;TAF4;NR4A2;GTF2F2;POLR3GL;DRAP1;TCEA1;TCEA3;POLR2G;PPP5C;MKRN2;TAF12;N…
prerank	GO_Biological_Process_2023__Positive Regulation Of Activation Of Janus Kinase Activity (GO:0010536)	0.722762	1.86045	0	0.0314923	0.9	2024-05-05	0.2775	IL23R;IL12B;IL23A;GH1;CCL5
prerank	HDSigDB_Human_2021__Myotonic Dystrophy 1 Markes In Human Frontal Lobe GSE68890	0.393623	1.85996	0	0.0313866	0.9	14/15	0.3506	RHO;MATN1;RBPJL;DEFA4;TKTL1;CREB3L3;GDPGP1;SLC46A2;CD163L1;VNN1;ERP27;NIPAL4;HLA-G;TMEM255B
prerank	HDSigDB_Human_2021__Neuron Gene Module M11 From Human Brain PMID20616000	-0.406134	-1.85983	0	0.0349687	1	160/229	0.3596	ISCU;COPS5;XRCC5;PSMC5;UBB;COPS3;ZFAND1;LRPPRC;PSMD6;YWHAB;PSMC6;CAPRIN1;EID1;PSME3;CALM2;PRDX3;DDX3X;PSMA1;MDH2;ATP6V1A;PSMD1;DDX1;DSTN;CCSER2;CHCHD2;RNF14;SUMO3;MAML1;TOMM20;BEX3;STRAP;OLA1;NDUFS5;CCDC91;ALAS1;COX6C;MOAP1;RPAP3;SLC30A9;DNM1L;COX5A;NDUFAF4;NDUFS4;CLTC;C1QBP;PAFAH1B1;RPRD1A;PFKM;YPEL5;UBE2K;PPIA;CMPK1;GLOD4;LDHA;DLD;NDUFA5;COPS4;SKP1;GPRASP1;ACTR2;ATP6AP2;NDUFB5;UQCRFS1;COX4I1;PP…
prerank	CellMarker_2024__Hepatocyte Liver Human	0.378044	1.85946	0	0.0312817	0.9	23/23	0.6226	AFP;HAVCR1;APOA2;FGB;CYP2C9;CYP3A4;ABCC2;HNF4A;ARG1;FOXA1;GATA4;TTR;ASGR1;MME;SERPINA1;GATA6;CEBPA;KRT8;ICAM1;KRT18;TGM2;TJP1;APOE
prerank	GO_Biological_Process_2023__Positive Regulation Of Translation (GO:0045727)	-0.434281	-1.85873	0	0.0350532	1	61/93	0.3438	EEF2;NPM1;HNRNPU;EIF4A3;DHX9;KHDRBS1;RPL5;DDX3X;PRKDC;FXR2;RPS4X;SSB;COA3;PKM;RPL26;PLXNB2;FXR1;EIF3E;C1QBP;DHX36;EIF3D;PCIF1;RPUSD4;PYM1;ELAVL1;FMR1;YTHDF2;RPS6KB1;EIF6;HNRNPD;GUF1;YBX1;LARP4B;SYNCRIP;RPS6KB2;CDC123;POLR2G;CSDE1;LARP1;OGT;EIF2B5;LARP4;POLDIP3;TRMT10C;LARP6;PABPC1;PRMT1;VIM;EIF5A;PAIP1;RMND1;METTL14;UPF3A;MTOR;TRUB2;UQCC2;NSUN5;RCC1L;METTL5;NAT10;YBX3
prerank	GO_Molecular_Function_2023__Ribosome Binding (GO:0043022)	-0.443588	-1.85858	0	0.0349786	1	52/66	0.395	EEF2;NPM1;SRP72;RPSA;DHX9;DHX29;CPSF6;DDX3X;MTIF3;SERBP1;MALSU1;ERAL1;NEMF;C1QBP;GCN1;NOMO1;UNG;PYM1;FMR1;EIF2S1;ETF1;RACK1;NME1;DNAJC2;EIF6;CCDC47;GUF1;ZNF598;BAG6;SBDS;G3BP1;LARP1;GEMIN5;IFRD2;NCLN;PTCD3;SEC61B;MRRF;PELO;OXA1L;SRP19;NAA10;SRP68;SEC61G;TMEM223;NAA16;RBM3;USP16;GTPBP6;TMCO1;DHX33;MTIF2
prerank	CellMarker_2024__Cytotoxic Cell Pancreas Human	0.742941	1.85843	0.047619	0.0311774	0.9	2024-05-05	0.2573	GZMB;GZMH;PRF1;KLRB1;KLRK1
prerank	CellMarker_2024__Goblet Cell Colon Mouse	0.717566	1.8569	0	0.0318572	0.9	2024-05-05	0.2827	CLCA1;ZG16;MUC2;FCGBP;TFF3
prerank	HDSigDB_Human_2021__Top OPC-expressed Genes In Humans And Mice PMID29892006	-0.384496	-1.8568	0	0.035441	1	606/848	0.427	EEF2;HNRNPA2B1;SRRM2;M6PR;EIF4A2;HNRNPL;HNRNPK;PNN;NPM1;APLP2;EWSR1;HNRNPA1;FUBP1;MORF4L2;RBM5;RSRC2;SRSF2;RPS27A;YWHAZ;SRSF11;SRSF6;SFPQ;ARGLU1;PSMC3;NCL;ILF2;RPL14;HSPA9;TUBA1A;GLYR1;HNRNPC;HNRNPH1;SF3B2;ARPC2;ATP6AP1;LUC7L3;THRAP3;PTMA;ZFR;HNRNPU;YWHAG;NONO;UBC;HNRNPA3;RPS14;TRA2B;LUC7L;RAD21;LAMP1;SRSF3;FAM120A;RPS6;CCT7;OS9;CPSF6;RBM39;EEF1A1;ILF3;ZCCHC24;RAB2A;LAPTM4A;RPL5;YWHAB;YWHAE;ARHGD…
prerank	GO_Biological_Process_2023__RNA Export From Nucleus (GO:0006405)	-0.465807	-1.85646	0	0.0353654	1	34/50	0.2871	HNRNPA2B1;ALKBH5;HNRNPA1;ALYREF;NXF1;EIF4A3;SRSF3;CHTOP;RBM8A;GLE1;NCBP2;THOC7;NUP153;NCBP1;THOC6;THOC2;YTHDC1;XPO1;MCM3AP;SARNP;MAGOH;FMR1;DDX39B;UPF1;DDX19B;NCBP3;TPR;NUP88;FYTTD1;POM121C;CASC3;SMG6;SMG7;NUP85
prerank	CellMarker_2024__Neural Stem Cell Brain Mouse	0.458449	1.85539	0	0.0325325	0.91	13/13	0.542	THRSP;ASCL1;PROM1;FABP7;GFAP;SNAP25;SOX2;EZH2;SLC1A3;NDRG4;HOPX;SOX9;JAM3
prerank	GO_Cellular_Component_2023__Sarcoplasmic Reticulum Membrane (GO:0033017)	0.359375	1.8544	0	0.0329439	0.91	18/19	0.5555	ATP2A1;TRDN;NOS1AP;RYR1;KLHL41;JPH1;CASQ1;RYR2;JPH2;CASQ2;PLN;TMEM38A;SLC30A7;ITPR2;DMPK;FKBP1B;ATP2A2;TMEM38B
prerank	GO_Molecular_Function_2023__Sodium:Chloride Symporter Activity (GO:0015378)	0.410577	1.85322	0	0.0329648	0.91	2024-12-12	0.5898	SLC6A18;SLC12A3;SLC18A1;SLC6A3;SLC6A2;SLC6A4;SLC18A2;SLC6A11;SLC6A12;SLC6A1;SLC6A6;SLC12A2
prerank	GO_Biological_Process_2023__Nucleosome Organization (GO:0034728)	-0.489225	-1.85292	0	0.0363238	1	35/48	0.3392	NPM1;SMARCC2;HIRA;SMARCA4;SMARCD1;SET;NAP1L1;SART3;RBBP4;SMARCE1;SUPT6H;SMARCA5;MCM3AP;CABIN1;SMARCB1;NAP1L4;ATRX;ARID1A;HMGA1;SPTY2D1;KAT6B;SMARCC1;DAXX;SUPT16H;NAA60;UBN1;DNAJC9;HMGB2;CHD2;POLE3;NASP;RSF1;SETD2;SSRP1;HAT1
prerank	ChEA_2022__EST1 17652178 ChIP-ChIP JURKAT Human	-0.391508	-1.85277	0	0.036183	1	352/499	0.3881	RPS25;M6PR;SNRPC;RPS27A;CALCOCO1;IK;PSMC3;RPS18;PABPN1;COPS5;THRAP3;SF3B3;RPS14;SNW1;PSMC5;DDX23;PCNP;SAP30BP;USF1;ZNF207;RAB5B;HEXIM1;RPL27;RPS7;PRPF31;ILF3;RBL2;PHF23;OCIAD1;RBM8A;COX7C;SNRPB;SF1;BCLAF1;MCRS1;NMT1;PPIL2;DNAJA3;CNOT1;SF3A3;MRPL52;ZNF384;USP48;SART3;IFT20;ELF2;SNRPA;STAMBP;CSTF2T;DYNC1I2;SLC39A9;SERBP1;TSG101;SNRPG;TANK;NUP153;UBE3B;IRF2BP1;APEX1;GSK3A;MAP3K11;ANAPC5;HBP1;PA2G4;R…
prerank	CellMarker_2024__Memory B Cell Peripheral Blood Human	0.724849	1.85276	0.0526316	0.0329856	0.91	2024-06-06	0.2755	CR2;CD19;MS4A1;CD79A;CD27;JCHAIN
prerank	HDSigDB_Human_2021__Genes Up-Regulated In Neuro2a Htt25Q-ni Vs Htt72Q-ni Vs Htt72Q-i: Transcriptional Signature 2 PMID28743452	-0.389951	-1.85185	0	0.0364783	1	285/351	0.4968	RPL24;HNRNPA2B1;SRRM2;EIF4A2;XRCC6;EWSR1;ERH;SF3A2;YWHAZ;RPSA;SF3A1;COPS5;SF3B3;UBC;CDK9;THYN1;XRCC5;RBBP7;PSAP;SNW1;HNRNPF;PSMC5;UBB;RPS7;VCP;CCT7;EEF1A1;ILF3;CITED2;YWHAB;YWHAE;CALM2;SIRT3;RPL10;CANX;PRKDC;PSMD1;PHB;PHC2;RAD23A;COPG1;RPS23;DCTN2;DYNC1I2;SERBP1;TSG101;PAPOLA;RAB5A;HDAC5;TNFRSF10B;HDAC2;PSMA7;HSP90AB1;RPA1;TCF25;MAPK1;PSMD2;RABGGTA;USE1;OLA1;ZNF330;CUL3;TXN2;SRRM1;PNPLA8;RPS29;GT…
prerank	GO_Molecular_Function_2023__Protein Phosphatase Activator Activity (GO:0072542)	-0.592632	-1.851	0	0.0365547	1	13/13	0.408	PPP4R3A;CALM2;PTPA;CALM3;PPP4R3B;PPP2R5A;CALM1;PPP1R15A;PPP2R5E;PHACTR4;PPP2R5D;PPP2R5B;PPP2R5C
prerank	KEGG_2021_Human__RNA degradation	-0.452098	-1.84935	0	0.0371238	1	48/68	0.3414	HSPA9;XRN2;PARN;CNOT1;LSM2;DCPS;PFKP;ENO1;CNOT8;CNOT3;PFKM;EDC3;LSM4;DHX36;CNOT4;EXOSC2;PATL1;EXOSC8;PNPT1;EXOSC9;DCP2;DDX6;EXOSC3;EDC4;DIS3;LSM6;HSPD1;DCP1B;WDR61;PAN3;EXOSC4;EXOSC1;SKIV2L;TOB1;PABPC1;EXOSC10;XRN1;CNOT10;LSM7;ZCCHC7;TTC37;CNOT2;TOB2;PABPC4;CNOT9;NUDT16;MPHOSPH6;EXOSC7
prerank	GO_Biological_Process_2023__Positive Regulation Of Epithelial Cell Differentiation Involved In Kidney Development (GO:2000698)	0.699194	1.84907	0	0.0335199	0.92	2024-05-05	0.3011	PAX2;LHX1;PAX8;PROM1;LIF
prerank	GO_Cellular_Component_2023__U4/U6 X U5 tri-snRNP Complex (GO:0046540)	-0.510702	-1.84876	0	0.0369333	1	20/31	0.1782	DDX23;SNRPD2;PRPF31;RBM42;SNRPB;SNRPA;SNRPG;EFTUD2;LSM2;SNRNP40;PRPF4;PRPF6;LSM4;SNRPD3;PRPF18;ZMAT2;USP39;SNRNP27;SNRNP200;LSM6
prerank	GO_Cellular_Component_2023__Spliceosomal tri-snRNP Complex (GO:0097526)	-0.510702	-1.84876	0	0.0369333	1	20/31	0.1782	DDX23;SNRPD2;PRPF31;RBM42;SNRPB;SNRPA;SNRPG;EFTUD2;LSM2;SNRNP40;PRPF4;PRPF6;LSM4;SNRPD3;PRPF18;ZMAT2;USP39;SNRNP27;SNRNP200;LSM6
prerank	GO_Biological_Process_2023__Regulation Of RNA Metabolic Process (GO:0051252)	-0.436338	-1.84688	0	0.037586	1	42/81	0.2004	HNRNPL;SNRNP70;HNRNPA1;SRSF1;HNRNPH1;SF3B3;FAM50A;TRA2B;HNRNPF;TAF10;PQBP1;FUS;CELF1;HNRNPH2;PRDX6;PCBP2;RBM38;AHNAK;ZNF638;TADA2B;USP22;SON;HNRNPLL;PTBP1;SUPT20H;TADA3;SF3B5;ATXN7L3;MBNL1;GRSF1;CCNL2;YTHDF2;AKAP17A;TARBP2;ENY2;RRP1B;CLK3;SUPT7L;FASTK;RC3H1;TAF12;CLK2
prerank	GO_Biological_Process_2023__Neuron Fate Commitment (GO:0048663)	0.52651	1.84613	0	0.0348189	0.92	2024-08-08	0.4738	POU4F1;PAX6;BHLHA15;ISL1;BHLHE22;EPOP;DLL4;TGFBR1
prerank	GO_Biological_Process_2023__Positive Regulation Of Sodium Ion Transport (GO:0010765)	0.559907	1.84568	0	0.0348334	0.92	2024-07-07	0.4404	WNK3;NOS1;PRSS8;PKP2;CNKSR3;ANK3;SCN4B
prerank	HDSigDB_Human_2021__Down-regulated Genes In HdhQ111 C57BL/6J Mice (Late Age Window) GSE88920	0.349641	1.84566	0	0.0347207	0.92	21/23	0.4621	CYP2A13;KRT9;CYP2A7;CYP2A6;UPB1;GRM4;IDO1;IL2RB;PLK5;PDE10A;PTPN7;RYR1;TNNT1;ARHGEF39;SLC4A11;ATP6V1C2;CNR1;DMKN;ADORA2A;SCN4B;SERPINB1
prerank	GO_Biological_Process_2023__Spliceosomal snRNP Assembly (GO:0000387)	-0.494933	-1.84527	0	0.0384159	1	29/34	0.404	HNRNPC;PRPF19;SNRPD2;PRPF31;SNRPB;SART3;SNRPG;LSM2;SRSF10;TGS1;STRAP;PRPF6;LSM4;SNRPD3;PRMT7;GEMIN5;PRPF8;GEMIN8;PRMT5;GEMIN4;SNRPD1;CD2BP2;SART1;WDR77;TSSC4;COIL;CLNS1A;PRPF3;USP4
prerank	GO_Biological_Process_2023__RNA Splicing, Via Transesterification Reactions (GO:0000375)	-0.527711	-1.84465	0	0.0385135	1	16/21	0.2722	KHSRP;SF3B3;TRA2B;DDX23;SF3A3;SRSF10;SNRNP40;PRPF4;SRRM1;PRPF6;SF3B1;SLU7;SRSF4;PRPF8;DBR1;MPHOSPH10
prerank	HDSigDB_Human_2021__Base Excision Repair Step1: DNA Base Repair Initiation And Excision CHDI110	-0.67696	-1.84413	0	0.0384597	1	2024-06-07	0.1977	NTHL1;CREBBP;UNG;TDG;EP300;NEIL1
prerank	GO_Biological_Process_2023__Positive Regulation Of Reactive Oxygen Species Biosynthetic Process (GO:1903428)	0.503578	1.84365	0	0.0352425	0.93	2024-09-09	0.4968	MMP8;DUOXA2;DUOXA1;GRIN1;PLCG2;CD36;TLR4;RAB27A;CYBA
prerank	GO_Cellular_Component_2023__Mitochondrial Membrane (GO:0031966)	-0.39193	-1.84305	0	0.0388567	1	296/429	0.386	RPS27A;UQCRB;MICU1;MRPL2;COX5B;UBB;UBA52;MRPL16;CYC1;TOMM22;COX7C;NDUFAF1;SDHB;MRPL52;PHB2;NDUFB11;MCL1;TUFM;SLC39A9;CHCHD3;BCL2L2;MRPL12;NDUFB6;COA3;TIMM23;OGDH;MRPS22;TOMM20;UQCRC1;STOML2;TIMM10;NDUFS5;MRPS6;NDUFB10;MRPS36;USP30;NDUFA13;COX6C;MOAP1;AURKAIP1;NDUFA8;RHOT1;COQ4;NDUFS6;ATAD3A;RMDN3;SLC30A9;MRPS12;DNM1L;COX5A;NDUFAF4;FIS1;MRPS18B;MAVS;NDUFAF3;MRPS9;NDUFS4;MRPL45;SLC25A38;MRPL55;SLC2…
prerank	CellMarker_2024__Luminal Progenitor Cell Breast Human	0.493484	1.84086	0	0.035761	0.94	2024-11-11	0.5069	TNFRSF11A;PROM1;GABRP;KRT5;EZH2;KIT;SLPI;KRT19;CD24;ITGA6;CD44
prerank	GO_Cellular_Component_2023__Junctional Sarcoplasmic Reticulum Membrane (GO:0014701)	0.71122	1.84054	0	0.0356464	0.94	2024-06-06	0.2891	TRDN;RYR1;JPH1;RYR2;JPH2;CASQ2
prerank	HDSigDB_Human_2021__Transcription Factors Encoding Genes Enriched In Microglia Cells PMID25186741	0.607049	1.84049	0	0.0355325	0.94	2024-07-07	0.3933	IRF4;IKZF1;IRF8;RUNX1;IRF5;CEBPA;SPI1
prerank	GO_Biological_Process_2023__Transcription Initiation At RNA Polymerase II Promoter (GO:0006367)	-0.459968	-1.84001	0	0.039879	1	41/46	0.4986	MED15;CDK9;TAF10;ELOB;ERCC3;GTF2E2;TAF13;MED8;TAF7;GTF2F1;MED4;GTF2A1;TAF1;GTF2B;MED21;MED16;TAF4;GTF2F2;MED6;POLR2G;MED19;MAZ;TAF12;DR1;ELOA;MED31;CDK7;POLR2I;MED27;GTF2E1;MED1;PAAF1;TAF6L;TAF9;TAF5;POLR2D;TBP;MED11;MED18;TAF8;MED28
prerank	CellMarker_2024__CD8+ T Cell Blood Human	0.414184	1.83866	0	0.0360451	0.94	23/24	0.4897	ICOS;THEMIS;CD28;IKZF3;TNFRSF8;CD8B;CD3D;CCR7;CD27;PRF1;GZMA;CD38;SELL;CD8A;CD3E;CST7;PTPRC;NCAM1;PRDM1;AQP3;ANK3;GPR183;ERBB2
prerank	HDSigDB_Human_2021__Drp1 Binding Mitochondrial Proteins In Neurons Derived From HD patient-iPS Cells PMID30914652	-0.499053	-1.83856	0	0.0403274	1	19/24	0.3678	HSPA9;POLR2E;PRDX3;DNAJA3;PKM;MAPK1;DLST;C1QBP;HADHB;PPP2CA;HSPA1A;VDAC2;SLC25A5;PTCD3;UQCRC2;HSPA1B;TFAM;BCKDK;BCL7C
prerank	GO_Molecular_Function_2023__NF-kappaB Binding (GO:0051059)	-0.535077	-1.83848	0	0.0402083	1	17/23	0.2951	NPM1;HDAC2;TP53BP2;PSMA6;MTDH;CDK5RAP3;HDAC1;EP300;RELA;HDAC3;BRMS1;NFKBIA;SETD6;HIF1AN;FAF1;GSK3B;CPNE1
prerank	GO_Biological_Process_2023__Positive Regulation Of Type 2 Immune Response (GO:0002830)	0.431029	1.83828	0	0.0359307	0.94	2024-11-12	0.3989	IL4;XCL1;NOD2;NLRP3;TNFSF4;CD86;IL6;RSAD2;DENND1B;PRKCZ;IL18
prerank	GO_Biological_Process_2023__Positive Regulation Of RNA Splicing (GO:0033120)	-0.488802	-1.83827	0	0.0401197	1	14/32	0.0822	NCL;THRAP3;SNW1;TRA2B;RBMX;RBM22;PRDX6;NCBP1;PIK3R1;U2AF2;DAZAP1;RBMXL1;HNRNPLL;ZPR1
prerank	CellMarker_2024__Club Cell (Clara Cell) Lung Human	0.717566	1.83814	0	0.035817	0.94	2024-05-05	0.2827	SCGB1A1;MUC5B;MUC4;HP;TFF3
prerank	GO_Biological_Process_2023__Regulation Of DNA Repair (GO:0006282)	-0.418388	-1.83767	0	0.0402675	1	80/99	0.4499	MORF4L2;SF3B3;CDK9;TRIM28;SMARCC2;TAF10;DHX9;INO80E;SMARCA4;SMARCD1;MCRS1;PPP4R2;SMARCE1;TADA2B;USP22;TAF7;EPC2;BRD7;SMARCA2;PARP1;KAT5;SUPT20H;TADA3;SMARCB1;SF3B5;ATXN7L3;ARID1A;ACTL6A;UCHL5;RPS3;PPP4C;PHF10;DMAP1;EP400;ENY2;TAF4;BRD8;SUPT7L;SIRT7;SMARCC1;AXIN2;YY1;TAF12;DPF2;KAT7;PPP4R3B;DEK;KAT2B;TFPT;MORF4L1;PML;TMEM98;ACTB;UBE2N;INO80D;PCNA;CCDC117;NPAS2;BCL7B;SMCHD1;TMEM161A;BABAM1;ACTR5;AT…
prerank	GO_Biological_Process_2023__Retrograde Protein Transport, ER To Cytosol (GO:0030970)	-0.56258	-1.83736	0	0.0401499	1	15/15	0.4381	VCP;OS9;HSP90B1;HERPUD1;SYVN1;NPLOC4;DERL1;ERLEC1;SEC61B;SELENOS;FAF2;SEL1L;DERL2;HM13;RHBDD1
prerank	CellMarker_2024__Adipocyte Adipose Tissue Mouse	0.427235	1.83728	0	0.035952	0.94	2024-12-13	0.4268	KNG1;ESM1;LEP;IL1RN;CIDEC;PLIN1;LEPR;FABP4;PPARG;LCP1;AGT;CXCL12
prerank	HDSigDB_Human_2021__Liver RNA M5 Module (Green) PMID26900923	-0.411484	-1.83701	0	0.040238	1	138/162	0.4961	ROMO1;PGLS;NAPA;BCKDHA;RPL36;SF1;MED25;ZNF428;EIF3J;MRPL52;SAFB2;KEAP1;PHB2;SPR;DCTN2;LSM2;IRF2BP1;TIMM23;IRF2BPL;AUP1;WBP2;ZNF580;DAZAP1;SELENOH;JUND;YIPF3;LSM4;COX8A;TSPO;CCDC85B;PIK3R2;SF3B5;AHDC1;ZFYVE19;PIH1D1;NME3;UQCRQ;RPS10;OSTF1;RPS16;COX6A1;MBD6;PPP1R37;TRMT1;FAAH;MRPS26;PPP4C;PEX14;RBFA;COQ8B;FTL;CLPTM1;BOLA1;ABHD14B;BLVRB;DPM3;PTMS;METRN;SGTA;ZNF622;DRAP1;PUSL1;FDX2;TRIM41;SLC7A6OS;SR…
prerank	GO_Biological_Process_2023__Peptidyl-Lysine Acetylation (GO:0018394)	-0.667068	-1.83686	0	0.040238	1	2024-07-08	0.2291	CREBBP;KAT5;EP300;BLOC1S1;ESCO1;KAT7;KAT2B
prerank	GO_Biological_Process_2023__Regulation Of Systemic Arterial Blood Pressure By Renin-Angiotensin (GO:0003081)	0.584745	1.83552	0	0.0365804	0.94	2024-05-05	0.4155	ACE2;ENPEP;AGTR1;SERPINF2;AGT
prerank	CellMarker_2024__Memory CD4+ T Cell Peripheral Blood Human	0.50339	1.83544	0	0.0364657	0.94	2024-12-12	0.4971	CCR6;GZMK;CD3D;CCR7;CD27;KLRB1;CD3E;DPP4;CD69;CD4;GPR183;S100A4
prerank	CellMarker_2024__Red Blood Cell (Erythrocyte) Bone Marrow Human	0.374887	1.83441	0	0.0364746	0.94	18/18	0.6256	GYPA;HBG1;SLC4A1;HBG2;RHCE;CA1;HBQ1;TFR2;HBD;HBA1;CD36;KIT;GYPC;CD34;HBA2;ENG;HBB;TFRC
prerank	KEGG_2021_Human__Mismatch repair	-0.520245	-1.83319	0	0.0417778	1	14/19	0.274	RPA2;RPA3;RPA1;MLH1;RFC2;MSH6;RFC1;LIG1;POLD1;MSH2;SSBP1;RFC4;POLD2;PCNA
prerank	ChEA_2022__DCP1A 22483619 ChIP-Seq HELA Human	-0.383977	-1.83311	0	0.0416854	1	434/525	0.5093	SRRM2;HNRNPL;PCBP1;RPL13A;SFPQ;HSPA9;TRABD;UQCRB;POLR2E;THRAP3;UBQLN1;TRIM28;THYN1;SUN2;RPS6;EIF4H;RBM39;ILF3;TOMM22;CITED2;RAB7A;FUS;ERP29;CALM2;ANKRD40;SRRT;OAZ1;DNAJA3;DCAF8;DIDO1;EIF3J;HSP90B1;SF3A3;PSMD1;MT1E;TRMT2A;AAMP;RPS20;RPL21;SMARCE1;ACTN1;STK17A;EIF4G2;MRPL12;RAB5A;EFTUD2;HDAC2;ARFRP1;RPL8;CXXC1;PCBP2;RWDD1;PTPN23;EIF4ENIF1;USE1;MRPS6;DNAJA1;MAFG;SAR1A;PICALM;PRDX2;COQ4;ENO1;CNOT8;TP…
prerank	HDSigDB_Human_2021__Interstrand Crosslinking Step 3: Interstrand Crosslink Unhooking CHDI110	-0.51113	-1.83219	0	0.0418245	1	17/25	0.2767	RPA2;ERCC3;GTF2H1;RPA3;RPA1;CREBBP;HMGB1;TCEA2;XPA;EP300;TCEA1;ERCC1;XPC;GTF2H3;CDK7;PCNA;ERCC2
prerank	GO_Molecular_Function_2023__5'-3' RNA Polymerase Activity (GO:0034062)	-0.60421	-1.83177	0.0107527	0.0418763	1	2024-09-12	0.2826	POLR2E;POLRMT;POLR3H;POLR3K;MED21;TRNT1;POLR3F;POLR1A;POLR2I
prerank	GO_Biological_Process_2023__Cell-Cell Adhesion Mediated By Cadherin (GO:0044331)	0.301872	1.83167	0	0.0373404	0.94	21/22	0.6008	CDH7;CDH17;CDH9;CDH15;CDH8;CDH18;CDHR2;CDH26;CDH10;CDHR3;CDH6;CDH3;MMP24;CDH13;CDH1;CDH2;CDH11;FER;PLEKHA7;CDH5;DCHS1
prerank	GO_Biological_Process_2023__Inner Mitochondrial Membrane Organization (GO:0007007)	-0.512139	-1.83127	0	0.0418132	1	24/26	0.4314	ROMO1;HSPA9;CHCHD3;TIMM10;NDUFA13;SAMM50;TIMM9;TIMM8B;LETM1;TIMM29;TIMM13;TIMM10B;MTX1;UQCC3;APOO;TOMM70;OPA1;MTX2;GHITM;IMMT;MTX3;CHCHD6;APOOL;MAIP1
prerank	GO_Molecular_Function_2023__Nuclear Localization Sequence Binding (GO:0008139)	-0.552657	-1.83113	0	0.041779	1	15/17	0.4053	TNPO1;NUP153;KPNA6;KPNA3;POM121C;NFKBIA;KPNA4;KPNB1;IPO5;KPNA2;KPNA1;POM121;RANBP6;TNPO2;NUP58
prerank	GO_Biological_Process_2023__DNA-templated Transcription Elongation (GO:0006354)	-0.507043	-1.82993	0	0.0420011	1	19/24	0.3621	CDK9;ERCC3;RTF1;SUPT6H;ELP2;GTF2F1;CTR9;TCEA2;LEO1;POLR1E;GTF2F2;SUPT5H;ELOF1;SUPT16H;PCID2;CDC73;SETD2;PEX2;PBRM1
prerank	GO_Biological_Process_2023__Regulation Of Cell Fate Commitment (GO:0010453)	-0.614696	-1.82968	0	0.0419099	1	2024-09-12	0.1728	MTA2;RBBP7;RBBP4;HDAC2;CHD4;GATAD2B;GATAD2A;HDAC1;MTA3
prerank	GO_Molecular_Function_2023__N-acetyltransferase Activity (GO:0008080)	-0.565126	-1.82907	0	0.042017	1	2024-12-16	0.3379	SMARCE1;CREBBP;HGSNAT;EP300;NAA50;SLC38A2;ESCO1;KAT2B;SAT1;ATAT1;NAA10;NAT10
prerank	HDSigDB_Human_2021__Genes Up-Regulated In Striatal Cholinergic Interneurons Of zQ175DN Vs HdhQ20 PMID32681824	-0.400472	-1.82906	0	0.04187	1	147/191	0.4551	HNRNPA2B1;HNRNPK;YWHAZ;HNRNPH1;HNRNPU;RAB12;PPP2CB;EIF4H;YWHAE;CS;CAPRIN1;EID1;TBL1X;CNOT1;GAPDH;ATP6V1A;HNRNPH2;IFT20;DYNC1I2;RNF14;EIF4G2;SSB;PKM;UBE3A;HSP90AB1;TSPYL1;RBM25;OLA1;PAICS;WBP2;CUL3;DNAJA1;TOP1;EDF1;DNM1L;PSENEN;UBL7;MEF2A;ACAT1;CAB39;CAPNS1;CLTC;RLIM;PAFAH1B1;UBE2K;GDI1;LDHA;DLD;UBA1;CDS2;ACTR2;ATRX;MRPS31;ARF1;VPS26A;TAF1;CMAS;COPA;SLC25A12;PDHA1;LMO4;CUTA;PRKACA;AGTPBP1;DDX39B;C…
prerank	GO_Biological_Process_2023__Regulation Of mRNA Stability (GO:0043488)	-0.457347	-1.82877	0	0.0418644	1	41/59	0.3211	NPM1;KHSRP;THRAP3;HNRNPU;FUS;CELF1;FXR2;SERBP1;APEX1;RBM38;FXR1;EIF4ENIF1;DHX36;FASTKD1;TAF15;ELAVL1;FMR1;YTHDF2;DCP2;PUM2;YBX1;ZFP36;CSDC2;MAPKAPK2;PUM1;FASTK;RC3H1;AXIN2;LARP1;ZFP36L2;PDE12;PCID2;PABPC1;VIM;PAIP1;ROCK1;PRKCD;CARHSP1;METTL14;GIGYF2;ROCK2
prerank	CellMarker_2024__T Cell Thymus Human	0.595451	1.82847	0	0.0375906	0.94	2024-07-07	0.4049	CD5;CD7;KLRB1;CD8A;DPP4;CD4;THY1
prerank	CellMarker_2024__Lymphocyte Brain Human	0.697568	1.82765	0	0.0380825	0.95	2024-07-07	0.3028	CD96;MS4A1;LCK;CD7;GZMA;IL2RG;PTPRC
prerank	ChEA_2022__CIITA 25753668 ChIP-Seq RAJI Human	-0.395524	-1.8271	0	0.0425014	1	259/325	0.4772	HNRNPA2B1;SRRM2;HNRNPK;RSRC2;RPL13A;HNRNPUL1;SFPQ;FAM193B;RXRB;ISCU;PTMA;TRA2B;PEX19;PSMC5;SPEN;SRSF3;UBA52;USF1;BCKDHA;SFSWAP;GTF3C6;UBE2G1;RBM39;EEF1A1;YWHAE;SZRD1;RAB7A;PNRC2;QRICH1;RPA2;MKNK2;MED25;ZC3HC1;CNOT1;LEMD2;GTF2H1;MRPL52;CCDC124;DDX5;RFX5;ATG14;CSTF2T;SLC39A9;EIF4G2;UBE3B;CCDC174;RBM25;CXXC1;ECH1;USE1;NDUFS5;PRKCSH;NUDCD3;PSMD3;PICALM;CDK5RAP2;GTPBP1;SREK1;COQ4;NDUFS6;NR3C1;INTS10;R…
prerank	HDSigDB_Human_2021__Genes Up-Regulated In Genes Changed In Vehicle Treated Vs Untreated Friedreich Ataxia Patient Blood Cells GSE30933	-0.426594	-1.82633	0	0.042772	1	67/82	0.4427	FAM193B;FIG4;MED25;COG4;RRBP1;TUBG2;ANKHD1;FLAD1;DDX41;TRIM26;TCEA2;HECTD3;SNAPC2;SCAMP2;MBD6;EIF6;UPF1;IDH3G;BAG6;IMPDH1;TMEM175;DPP7;RPS19BP1;APBA3;DNAJB12;DPM2;SPINT2;GBA2;RNF123;LTBP4;GRIPAP1;BCAT2;SHKBP1;TFPT;VPS52;SSH3;LRSAM1;GTPBP2;RRNAD1;GALT;ERCC2;HGH1;TAB1;FAM89B;ASPSCR1;RCN3;UBA7;COX15;B4GALT7;NUDT16;ANO10;CES4A;PTCD1;AP5S1;TRIOBP;P3H1;TAGLN;LRRC28;ZNF213;ZNF446;ATP13A1;TBC1D2B;SLC26A6…
prerank	HDSigDB_Human_2021__Liver RNA M14 Module (Cyan) PMID26900923	-0.378967	-1.826	0	0.0427633	1	615/786	0.4828	SAFB;ALKBH5;DVL3;SFPQ;IK;UBAC1;HNRNPH1;SF3A1;ATP6AP1;SECISBP2L;YWHAG;CGGBP1;LUC7L;DHX9;HIRA;AKT1;CCAR1;INO80E;SEC31A;PRELID3B;SCAF8;DDX46;PTPN11;GPKOW;CPSF6;CFLAR;LRPPRC;N4BP1;SLTM;RNF20;RAP2A;CDK11B;CELF1;SURF6;PRKAR2A;CDC42EP4;DPH2;GALNT1;ESF1;THAP12;TM9SF3;SF3A3;RTF1;PPP4R2;TRMT2A;TOPBP1;MPHOSPH8;RBM10;NSD1;EIF4G2;PAPOLA;RBM26;GTF2E2;CSNK1D;CRY1;UBE3A;OGDH;CXXC1;NCBP1;P4HA1;ZC3H13;INTS8;AGPAT1…
prerank	GO_Biological_Process_2023__Negative Regulation Of Protein Import Into Nucleus (GO:0042308)	-0.691415	-1.82588	0	0.0426163	1	2024-07-08	0.304	SIRT6;UFM1;SUMO1;CHP1;MDFIC;SUFU;RAB23
prerank	HDSigDB_Human_2021__Coexpressed Gene Module M18A From Cerebral Cortex PMID18849986	-0.380984	-1.8255	0	0.0426082	1	518/646	0.4927	SAFB;HNRNPK;FUBP1;YWHAZ;SRP72;SGSM2;FAM193B;UQCRB;PLEKHM2;HNRNPH1;PABPN1;COPS5;LUC7L3;HNRNPA3;SMARCC2;BRD9;UBA2;RAD21;HIRA;AKT1;PCNP;SRSF3;SEC31A;CPSF7;OS9;CPSF6;ILF3;NFE2L1;YWHAB;PSMC6;TLK1;ADRM1;SLTM;EID1;CALM2;SET;NAP1L1;DPM1;ABCE1;SUN1;CNOT1;TOP2B;GALNT1;MED12;GTF2H1;EIF3J;NCBP2;HSP90B1;ATP6V1A;PHC2;PDS5A;HNRNPH2;FXR2;TOPBP1;CNIH1;PAK1IP1;WBP4;CCSER2;ZMYM3;PSMC2;BCL2L2;RNF14;EIF4G2;TGOLN2;PAP…
prerank	KEGG_2021_Human__RNA transport	-0.414674	-1.82472	0	0.0427649	1	109/136	0.464	EIF4A2;PNN;TARDBP;ALYREF;EIF3B;NXF1;EIF4A3;EIF3I;EEF1A1;FUS;RBM8A;GLE1;EIF4EBP2;EIF3J;NCBP2;FXR2;EIF4G2;EIF3H;THOC7;NUP153;SUMO3;NUP50;NCBP1;FXR1;EIF4G1;THOC6;TGS1;STRAP;RANGAP1;THOC2;SRRM1;EIF1AX;EIF5B;EIF2B2;XPO1;EIF3A;EIF3G;RANBP2;EIF2S2;EIF3E;EIF2S3;EIF3D;ACIN1;MAGOH;PYM1;FMR1;SUMO1;EIF2S1;NUP43;EIF3F;EIF5;DDX39B;UPF1;DDX19B;SUMO2;EIF2B3;SAP18;PHAX;TRNT1;TPR;NUP88;ELAC2;EIF2B4;SENP2;EIF2B5;GE…
prerank	GO_Molecular_Function_2023__Voltage-Gated Potassium Channel Activity Involved In Cardiac Muscle Cell Action Potential Repolarization (GO:0086008)	0.506967	1.82455	0	0.0391779	0.95	2024-09-09	0.4934	KCNE2;KCNJ3;KCNJ5;KCNJ2;KCNQ1;KCNE3;KCNE4;KCND3;KCNJ8
prerank	HDSigDB_Human_2021__Top Microglia-Expressed Genes In Humans And Mice PMID29892006	-0.378427	-1.82436	0	0.0426742	1	642/848	0.4627	EEF2;RPS25;HNRNPA2B1;SRRM2;M6PR;EIF4A2;HNRNPK;NPM1;APLP2;EWSR1;HNRNPA1;RBM5;SRSF2;RPS27A;YWHAZ;SRP72;TUBA1B;SRSF11;RPL13A;SRSF6;SFPQ;ARGLU1;NCL;RPS18;RPL14;NUMA1;HSPA9;RPSA;TUBA1A;HNRNPC;HNRNPH1;NXF1;NFE2L2;SF3B2;ARPC2;ATP6AP1;LUC7L3;PTMA;ZFR;HNRNPU;YWHAG;NONO;UBC;RPS14;PSAP;TRA2B;MORC3;LAMP1;WASHC4;SRSF3;NAPA;SEC31A;XRN2;KTN1;FAM120A;RPS6;RPL27;RPS7;VCP;CPSF6;RBM39;CFLAR;EEF1A1;LAPTM4A;RPL5;YWHA…
prerank	GO_Cellular_Component_2023__Small-Subunit Processome (GO:0032040)	-0.439352	-1.82396	0	0.0428296	1	51/57	0.488	RPS27A;RPS14;XRCC5;RPS6;RPS7;PRKDC;RPS4X;RPS23;RPS3A;NOP58;RPS17;MRPS12;FCF1;UTP3;RPS5;RPS16;UTP11;RPS28;DIMT1;DCAF13;RPS15A;RPS19BP1;UTP6;RPS9;EXOSC10;NOP56;FBL;MPHOSPH10;UTP18;WDR46;SPPL2B;NOL6;RPS13;RPS11;SNU13;NAT10;NOL7;BMS1;NOL10;RPS24;WDR36;RRP9;WDR43;DHX37;DNTTIP2;TBL3;PDCD11;EMG1;UTP14C;NGDN;RRP7A
prerank	CellMarker_2024__Natural Killer Cell Breast Human	0.646359	1.82379	0	0.0392992	0.95	2024-07-07	0.354	XCL1;CD3G;CD3D;KLRB1;GNLY;CD8A;NCAM1
prerank	GO_Biological_Process_2023__Ribosome Biogenesis (GO:0042254)	-0.412362	-1.82273	0	0.0432015	1	124/129	0.5788	RPS25;NPM1;RPL14;RPS14;XRN2;RPS6;RPL27;RPS7;DHX29;PELP1;RPL5;SURF6;ESF1;RPS4X;RPS23;PAK1IP1;RPS3A;EBNA1BP2;MALSU1;RPL26;TSC1;DKC1;NOP58;RPS17;MRPS12;XPO1;DDX27;PIH1D1;FCF1;EXOSC2;RPL11;RPS15;EIF2S1;RRP36;UTP3;RPS5;RPS16;EXOSC9;UTP11;LTV1;RPS28;RPL7;DIMT1;EXOSC3;SBDS;DCAF13;RPS15A;WDR55;DIS3;ZNF622;RPS19BP1;WDR18;PIN4;NOB1;EXOSC4;GTPBP4;GTF3A;UTP6;RPS9;RPL26L1;NIP7;EXOSC10;DDX49;NOP56;FBL;MPHOSPH1…
prerank	GO_Biological_Process_2023__Cell Differentiation In Spinal Cord (GO:0021515)	0.615813	1.82263	0	0.0400225	0.95	2024-06-06	0.3845	MDGA2;LHX1;ISL1;SOX6;MDGA1;ZC4H2
prerank	CellMarker_2024__Stem-like CD8+ T Cell Spleen Mouse	0.723891	1.82261	0	0.0399001	0.95	2024-05-05	0.2764	XCL1;PDCD1;SLAMF6;TCF7;TOX
prerank	HDSigDB_Human_2021__Cingulate (Layer 5 And 6), Somatosensory (Layer 5), And Basolateral Amygdala Pyramidal Neuron Gene Module 2 PMID19638972	-0.416312	-1.8222	0	0.0432728	1	93/119	0.4138	POLR2E;TSR3;CHTOP;RPL5;MLF2;OAZ1;MPHOSPH8;CSNK1D;COA3;SUMO3;ZNHIT1;POMP;PRKAG2;RABGGTA;MED8;NDUFS5;RANGAP1;TXN2;GOLGA4;HERPUD1;MEF2A;ERGIC1;DCTN3;ARPC1A;CSNK1E;COPS4;COPS7A;SMIM7;SF3B5;BUB3;SGK1;THTPA;LDB1;HK1;CNPY3;TP53BP1;SUMO2;PDIA6;DAPK3;NOL11;PSMD13;NFU1;COASY;SMAP1;CSNK2B;MED19;PPP5C;SSU72;RAB18;GIPC1;PPP3CB;PUF60;FYTTD1;IARS2;TOLLIP;NAXE;SURF4;DHRS7B;NUBP2;CFAP20;CBR4;SELENOS;MRPL37;UBE2N;…
prerank	GO_Biological_Process_2023__Regulation Of Ubiquitin-Dependent Protein Catabolic Process (GO:2000058)	-0.455406	-1.82172	0	0.0432626	1	32/40	0.424	RPS7;RPL5;RAD23B;RAD23A;UBE3A;AXIN1;XPO1;RPL17;HIPK2;FBXW7;CSNK2A1;UBQLN4;RPL11;CDK5RAP3;COMMD1;TAF1;PDCL3;SGTA;LATS1;PML;SMURF1;DESI1;PTK2;PTEN;GNA12;NUB1;PTK2B;CLU;RNF139;LAPTM5;UFL1;GLMN
prerank	HDSigDB_Human_2021__Early Endosome Protein Composition PMID16615899	-0.438835	-1.8217	0	0.0431179	1	44/69	0.3888	RPL13A;HNRNPC;HNRNPH1;ARPC2;LAMP1;RAB2A;RPL5;RAB7A;COPG1;DCTN2;CTNNA1;TM9SF4;RPL3;HLA-B;RPL35;RPS5;COPA;RPS28;RAB10;B2M;PGRMC1;STX12;COMMD9;LMAN1;G3BP2;RAB6A;EIF4B;HAGH;SCFD1;COPE;PRRC1;HLA-E;CCDC93;HACD3;EIF2A;SEC24D;RHOA;RPS13;HDLBP;ATP6V0A1;TFRC;WASHC1;EEA1;SEPHS2
prerank	CellMarker_2024__M2 Macrophage Bone Marrow Human	0.655824	1.8206	0	0.040737	0.95	2024-05-05	0.3444	RETNLB;IL10;MRC1;CCL2;CD163
prerank	GO_Biological_Process_2023__ncRNA Export From Nucleus (GO:0097064)	-0.706696	-1.8204	0	0.0434839	1	2024-06-07	0.1685	NPM1;NCBP2;SSB;TSC1;NCBP3;PHAX
prerank	GO_Biological_Process_2023__Positive Regulation Of RNA Binding (GO:1905216)	-0.761163	-1.81928	0.025	0.0437405	1	2024-05-05	0.2392	NCBP1;EIF3E;EIF3D;FMR1;LARP6
prerank	GO_Cellular_Component_2023__Respiratory Chain Complex III (GO:0045275)	-0.665546	-1.81689	0	0.0445938	1	2024-06-08	0.114	UQCRB;CYC1;UQCRC1;UQCRH;UQCRQ;UQCRFS1
prerank	GO_Cellular_Component_2023__Mitochondrial Respiratory Chain Complex III (GO:0005750)	-0.665546	-1.81689	0	0.0445938	1	2024-06-08	0.114	UQCRB;CYC1;UQCRC1;UQCRH;UQCRQ;UQCRFS1
prerank	GO_Biological_Process_2023__Regulation Of Cell Fate Specification (GO:0042659)	-0.602303	-1.81615	0	0.0446589	1	2024-09-13	0.1728	MTA2;RBBP7;RBBP4;HDAC2;CHD4;GATAD2B;GATAD2A;HDAC1;MTA3
prerank	CellMarker_2024__CD8+ T Cell Peripheral Blood Human	0.477909	1.81538	0	0.0415688	0.95	15/16	0.3906	CD3G;PDCD1;CD8B;GZMK;CD3D;CCR7;LAG3;SELL;CD8A;CD3E;TCF7;HAVCR2;PTPRC;FCGR3A;CD4
prerank	GO_Biological_Process_2023__Establishment Of Protein Localization To Endoplasmic Reticulum (GO:0072599)	-0.590374	-1.81526	0	0.0449083	1	2024-12-13	0.3723	ZFAND2B;ZFAND2A;SPCS2;RAB3GAP1;RAB3GAP2;SRP54;RAB10;SEC61G;SRPRB;MAN1A1;SPCS3;SPCS1
prerank	CellMarker_2024__Eosinophil Stomach Human	0.384383	1.81466	0	0.0418001	0.95	18/18	0.6161	CCR3;CLC;TKTL1;ADGRE1;CD101;PTGDR2;CYSLTR2;RNASE2;THBS4;SMPD3;TRMO;ACACB;SYNJ1;THBS1;CAT;SIAH1;RCOR3;GALC
prerank	GO_Biological_Process_2023__Energy Derivation By Oxidation Of Organic Compounds (GO:0015980)	-0.492369	-1.8137	0	0.0455505	1	17/32	0.1459	UQCRB;COX5B;CYC1;COX7C;UQCRC1;COX6C;COX5A;NDUFS4;COX8A;COX6B1;LYRM7;UQCRH;UQCRQ;COX4I1;SDHAF4;COX6A1;CYCS
prerank	GO_Biological_Process_2023__Mitotic Spindle Midzone Assembly (GO:0051256)	0.607622	1.81353	0	0.041785	0.95	2024-08-08	0.3927	BIRC5;MAP10;CDCA8;KIF4A;KIF23;PRC1;RACGAP1;INCENP
prerank	GO_Biological_Process_2023__Mitotic Spindle Elongation (GO:0000022)	0.607622	1.81353	0	0.041785	0.95	2024-08-08	0.3927	BIRC5;MAP10;CDCA8;KIF4A;KIF23;PRC1;RACGAP1;INCENP
prerank	CellMarker_2024__Memory CD8+ T Cell Peripheral Blood Human	0.735411	1.81292	0	0.0418956	0.95	2024-05-05	0.2649	GZMK;CD3D;CD8A;CD3E;CD69
prerank	HDSigDB_Human_2021__Top Oligodendrocyte-Expressed Genes In Humans And Mice PMID29892006	-0.37859	-1.81282	0	0.045874	1	656/846	0.482	EEF2;HNRNPA2B1;SRRM2;M6PR;EIF4A2;HNRNPK;NPM1;APLP2;FUBP1;MORF4L2;RBM5;RSRC2;SRSF2;RPS27A;YWHAZ;SRSF11;RPL13A;SFPQ;IK;PSMC3;NCL;ILF2;RPS18;RPL14;HSPA9;RPSA;TUBA1A;HNRNPC;HNRNPH1;SF3B2;ATP6AP1;LUC7L3;SECISBP2L;THRAP3;PTMA;ZFR;HNRNPU;YWHAG;UBC;UBQLN1;RPS14;IST1;PSAP;TRA2B;RAD21;LAPTM4B;LAMP1;NUCKS1;SRSF3;NAPA;EIF3I;KTN1;PAIP2;RPS6;RPS7;SIK3;CCT7;RBM39;EEF1A1;ZCCHC17;FNTA;RAB2A;RPL5;YWHAB;YWHAE;PSMC6…
prerank	GO_Molecular_Function_2023__Ubiquitin Binding (GO:0043130)	-0.45351	-1.81237	0	0.0460124	1	53/65	0.4181	DHX16;N4BP1;DNAJB2;RAD23B;RAD23A;TSG101;FBXO7;RNF19B;MDM2;UBAP1;TOM1;CKS2;FBXW7;USP25;RNF31;WDR48;BUB3;UBXN1;NSFL1C;NPLOC4;CKS1B;SHARPIN;OTUB1;SQSTM1;UCHL3;VPS36;USP33;TRIM32;SMAD3;MARK4;TOLLIP;NBR1;UBXN8;HSPB1;VPS28;UBE2N;FAF2;FAF1;USP5;GGA3;UBE2L6;UBXN7;UEVLD;HGS;MVB12A;PLAA;NUP62;BIRC2;USP16;USPL1;UBXN11;DDI2;UBXN2A
prerank	GO_Biological_Process_2023__Mitochondrial Electron Transport, Ubiquinol To Cytochrome C (GO:0006122)	-0.651636	-1.81228	0	0.0458896	1	2024-08-09	0.2523	UQCRB;UQCRC1;UQCRH;UQCRQ;UQCRFS1;CYCS;UQCC3;UQCRC2
prerank	GO_Biological_Process_2023__Positive Regulation Of Protein Export From Nucleus (GO:0046827)	-0.627561	-1.81121	0	0.0463386	1	2024-09-10	0.2892	YWHAE;RBM22;SIRT6;EMD;TPR;BAG3;RAPGEF3;CAMK1;GSK3B
prerank	GO_Biological_Process_2023__Post-Transcriptional Regulation Of Gene Expression (GO:0010608)	-0.458709	-1.81108	0	0.0462414	1	37/47	0.421	CELF1;RPL10;ATG14;TSC1;DUS3L;ELP2;YTHDC1;MSI2;ELP5;GCN1;PCIF1;MATR3;EIF2S1;PUM2;RBM4B;FOXO3;PUM1;RC3H1;LARP1;EIF2B4;LARP4;GEMIN5;NUDT21;METAP1;PUM3;GIGYF2;TCOF1;SPOUT1;ELP3;RBM3;MTPN;MAPKAPK5;NOLC1;CYFIP1;ATXN2;EIF4E;TDRD7
prerank	GO_Biological_Process_2023__Phasic Smooth Muscle Contraction (GO:0014821)	0.592922	1.81067	0	0.0421231	0.95	2024-06-06	0.4073	GDNF;DRD2;HTR2B;PTGER3;EDN1;EDNRB
prerank	ChEA_2022__ZBTB16 27035670 ChIP-Seq hESC Human Endometrial	-0.383349	-1.81007	0	0.0465832	1	363/450	0.5002	RPL24;HNRNPL;HNRNPK;PNN;NPM1;SNRPC;ERH;TARDBP;HNRNPUL1;KHSRP;NCL;RXRB;HNRNPC;PABPN1;POLR2E;EIF4A3;LAMP1;WASHC4;RPS6;RAB5B;RPS7;RBM39;ECHS1;TLK1;QRICH1;SF1;MDH2;DNAJA3;CNOT1;DIDO1;FGFR1OP2;PDS5A;MCL1;DCTN2;RPS3A;FKBP15;ZMYM3;RRBP1;LUC7L2;SNRPG;TGOLN2;SRSF10;SBNO1;ANAPC5;HBP1;PA2G4;RPL26;PSMD2;TAB2;NSRP1;CUL3;ZDHHC5;AKAP1;NIF3L1;AURKAIP1;OSBP;SREK1;ATAD3A;ACO2;EVI5L;SMARCA5;PHF12;ABI1;PGP;UBR3;CNOT…
prerank	GO_Biological_Process_2023__Regulation Of Protein Import Into Nucleus (GO:0042306)	-0.470095	-1.80954	0	0.0466144	1	24/35	0.3422	TRIM28;RBM22;SIRT6;PIK3R1;UFM1;MAVS;ZPR1;PIK3R2;SUMO1;PSEN1;DMAP1;EP300;HDAC3;TPR;BAG3;SMAD3;CHP1;MDFIC;SUFU;PRKCD;JUP;RAB23;FLNA;IPO5
prerank	HDSigDB_Human_2021__Genes Up-Regulated In 4-Deoxypyridoxine Treated STHdhQ111 Vs Control GSE129143	-0.386887	-1.80932	0	0.0465172	1	220/328	0.3753	RPS25;RPL24;XRCC6;HNRNPA1;TAP1;RPS18;RPL14;RPSA;LUC7L3;HNRNPA3;RPS14;PGLS;TMEM230;TMEM35B;UBA52;RPS6;RPL36;TOMM22;PRDX3;RING1;BTF3;PPIG;HSD17B10;EIF3J;CRYZL1;LYPLAL1;RPS20;RPS4X;RPL21;RPS23;MPHOSPH8;PRDX6;FBXO7;EIF3H;THOC7;NTHL1;RPL29;COA3;DCPS;MALSU1;EEF1B2;TOMM20;ECH1;HSPE1;NSRP1;OLA1;RNF130;RPL23;ZNF330;AHCY;RPS17;AURKAIP1;UFSP2;SERPINB6;CDC16;RPL17;NUDT9;EIF3E;NME2;ARL2;ANP32A;CSNK1E;RPL28;RP…
prerank	GO_Biological_Process_2023__Protein Insertion Into Mitochondrial Outer Membrane (GO:0045040)	-0.605548	-1.80851	0.0103093	0.0466557	1	2024-11-12	0.3528	MTCH1;TOMM22;TOMM20;SAMM50;TOMM40;MTX1;TOMM70;MTX2;HSPA4;MTCH2;TOMM5
prerank	GO_Biological_Process_2023__Outer Mitochondrial Membrane Organization (GO:0007008)	-0.605548	-1.80851	0.0103093	0.0466557	1	2024-11-12	0.3528	MTCH1;TOMM22;TOMM20;SAMM50;TOMM40;MTX1;TOMM70;MTX2;HSPA4;MTCH2;TOMM5
prerank	GO_Biological_Process_2023__mRNA Stabilization (GO:0048255)	-0.471653	-1.80803	0	0.0465847	1	22/43	0.2668	TARDBP;HNRNPC;THRAP3;HNRNPU;DHX9;FUS;MYD88;RBM38;EIF4ENIF1;TAF15;ELAVL1;HNRNPD;YBX1;SYNCRIP;ZFP36;MAPKAPK2;CSDE1;AXIN2;LARP1;HNRNPA0;PABPC1;PAIP1
prerank	GO_Biological_Process_2023__Histone mRNA Metabolic Process (GO:0008334)	-0.582185	-1.80784	0	0.0465394	1	2024-12-15	0.2582	NCBP2;SSB;NCBP1;CPSF2;DCP2;UPF1;MTPAP;EXOSC4;CPSF3;SLBP;EXOSC10;XRN1
prerank	GO_Biological_Process_2023__Negative Regulation Of RNA Splicing (GO:0033119)	-0.537595	-1.80707	0	0.0467467	1	13/17	0.3263	SRSF6;SFSWAP;RBMX;SRSF10;U2AF2;PTBP1;SRSF4;SAP18;SRSF7;SRSF9;TMBIM6;RPS26;RPS13
prerank	GO_Biological_Process_2023__Positive Regulation Of mRNA Binding (GO:1902416)	-0.761163	-1.80698	0.0125	0.0467012	1	2024-05-05	0.2392	EIF4G1;EIF3E;EIF3D;FMR1;LARP6
prerank	CellMarker_2024__Plasma Cell Nasopharynx Human	-0.437452	-1.80667	0	0.046656	1	49/63	0.4192	PSAP;HSP90B1;RRBP1;SPCS2;HERPUD1;TMED9;SUB1;HSPA5;RABAC1;PDIA4;TMEM258;SELENOM;TMED2;KDELR1;PDIA6;MANF;PPIB;SDF2L1;ERLEC1;DNAJB9;P4HB;SSR3;KDELR2;RPN2;LMAN1;TMED10;TMBIM6;PRDX4;TMEM59;SEC61B;SELENOS;MYDGF;IFI6;CD59;SSR4;GSTP1;SEC61G;TRAM1;NUCB2;SPCS3;SPCS1;CRELD2;TXNDC15;LGALS1;IFI27;CD63;FKBP2;JUN;HM13
prerank	CellMarker_2024__Stem Cell Brain Human	0.273864	1.80667	0	0.0432878	0.96	20/21	0.6361	NANOG;SOX11;DCX;PAX6;OLIG2;LGR5;PROM1;FABP7;GFAP;POU5F1;MSI1;SOX2;CCND2;NES;ATP1A2;ALDOC;MYC;ALDH1A1;KLF4;CLU
prerank	GO_Biological_Process_2023__Ribosome Assembly (GO:0042255)	-0.470569	-1.80613	0	0.0467611	1	36/38	0.5075	NPM1;RPSA;RPS14;DHX29;RPL5;DDX3X;RPL10;ERAL1;C1QBP;RPLP0;RPL11;RPS15;EIF2S1;MRPL20;RPS5;EIF6;RPS28;SBDS;PPAN;NOA1;MRPS7;MRPS11;RRS1;RPL6;MRPS2;MRPL22;RPL23A;NGRN;MDN1;DHX37;TRAF7;RPF2;NOP2;MTERF4;RRP7A;NLE1
prerank	GO_Biological_Process_2023__Modulation Of Excitatory Postsynaptic Potential (GO:0098815)	0.287492	1.80564	0	0.0438607	0.96	22/24	0.5575	GRIN2B;WNT7A;GRIN2D;CHRNA7;GRIN2A;NLGN1;RIMS1;GRIN1;RIMS2;TMEM108;SHANK1;NLGN4X;SLC8A2;NLGN3;STX1B;PRKCZ;LRRK2;MTMR2;NLGN2;DLG4;SHANK3;TMEM25
prerank	CellMarker_2024__Upper Layer 2 Cell Primary Visual Cortex Mouse	0.732756	1.80559	0	0.0436012	0.96	2024-06-06	0.2676	GRM1;CNTN5;TRPC6;CHRM2;MDGA1;CDH13
prerank	CellMarker_2024__Upper Layer 3 Cell Primary Visual Cortex Mouse	0.732756	1.80559	0	0.0436012	0.96	2024-06-06	0.2676	GRM1;CNTN5;TRPC6;CHRM2;MDGA1;CDH13
prerank	ChEA_2022__THAP11 20581084 ChIP-Seq MESCs Mouse	-0.381927	-1.80546	0	0.0469402	1	373/473	0.4787	M6PR;EWSR1;RPS27A;CALCOCO1;ZFP91;RPS18;SF3A1;THRAP3;PRPF19;ZFR;YWHAG;THYN1;DDX23;PCNP;RPL36;HEXIM1;DDX46;SMARCD1;CCT7;U2AF1L4;RBL2;YWHAE;PHF23;COX7C;NMT1;ABCE1;USP48;ZMAT5;CRYZL1;CBX1;AAMP;RPS20;IFT20;RPS23;SNRPA;DYNC1I2;TUFM;TRAP1;SERBP1;CHCHD3;PAPOLA;NUP153;IRF2BP1;GSK3A;PA2G4;RPL26;MRPS22;PCBP2;RBM38;STAU1;CREBL2;GLG1;PTPN23;PRPF4;TOMM20;DAD1;PSMB1;THOC6;STOML2;TIMM10;RANGAP1;AUP1;WBP2;AHCY;NU…
prerank	GO_Biological_Process_2023__Regulation Of T Cell Cytokine Production (GO:0002724)	0.260518	1.80526	0	0.0435885	0.96	15/16	0.6305	XCL1;CLC;FOXP3;CCR2;LILRB4;TNFSF4;FZD5;HFE;MALT1;TNFRSF1B;TRPM4;CD55;MAP3K7;TRAF2;TRAF6
prerank	GO_Molecular_Function_2023__Nuclear Receptor Binding (GO:0016922)	-0.430089	-1.80523	0	0.0468947	1	66/92	0.3891	RXRA;THRAP3;SNW1;TAF10;SMARCA4;TRIP6;CNOT1;MED12;GTF2H1;DDX5;PHB2;SMARCE1;NSD1;RNF14;CRY1;TACC1;TAF7;WBP2;TCF7L2;MED4;ARID5A;TRIM68;TADA3;MMS19;ARID1A;TAF1;PARK7;GTF2B;STRN;HMGA1;PAGR1;EP300;MED16;YWHAH;TRIP4;DCAF13;NCOA6;NR4A2;BRD8;KDM1A;DCAF1;ZBTB7A;CTNNB1;DAXX;PKN1;NCOA3;GAS2L1;JMJD1C;SMAD3;LATS1;HMGN3;TMF1;NCOA1;BUD31;ZNHIT3;NCOR1;NR4A1;PRMT2;BCAS3;MED1;FOXP1;HIF1A;PPID;CALR;TRIP12;WIPI1
prerank	GO_Biological_Process_2023__Multivesicular Body Assembly (GO:0036258)	-0.498153	-1.80475	0	0.046899	1	26/28	0.4506	IST1;CHMP3;TSG101;CHMP4A;UBAP1;STAM2;PDCD6IP;VPS37C;VPS4A;CHMP7;VPS36;CHMP2A;VPS37B;SNF8;STAM;CHMP1B;CHMP6;VPS28;VPS25;RAB11A;HGS;MVB12A;VPS4B;VPS37A;CHMP2B;CHMP5
prerank	HDSigDB_Human_2021__Ribosomal Subunit Gene Module From Cerebral Cortex PMID18849986	-0.52792	-1.80388	0	0.0472982	1	18/19	0.4539	RPS20;RPS17;RPS29;RPS21;RPL28;RPL34;RPL35;RPLP2;RPS5;RPS16;RPS28;RPL27A;FAU;RPL18A;RPS11;RPS24;SNRK;RPL36A
prerank	GO_Biological_Process_2023__CRD-mediated mRNA Stabilization (GO:0070934)	-0.626723	-1.80338	0.0107527	0.0473996	1	2024-07-10	0.2668	HNRNPU;DHX9;HNRNPD;YBX1;SYNCRIP;PABPC1;PAIP1
prerank	GO_Biological_Process_2023__Vesicle Targeting, Rough ER To cis-Golgi (GO:0048207)	-0.594334	-1.80309	0	0.0472827	1	14/14	0.4064	TRAPPC12;PREB;CUL3;TMED2;TRAPPC8;TRAPPC2L;TMED10;TRAPPC3;TRAPPC1;PPP6C;TRAPPC4;TRAPPC6A;TRAPPC2;TRAPPC5
prerank	GO_Biological_Process_2023__COPII Vesicle Coating (GO:0048208)	-0.594334	-1.80309	0	0.0472827	1	14/14	0.4064	TRAPPC12;PREB;CUL3;TMED2;TRAPPC8;TRAPPC2L;TMED10;TRAPPC3;TRAPPC1;PPP6C;TRAPPC4;TRAPPC6A;TRAPPC2;TRAPPC5
prerank	HDSigDB_Human_2021__Genes Up-Regulated In Nicotinamide Treated STHdhQ111 Vs Control GSE129143	-0.406746	-1.80278	0	0.0473589	1	99/138	0.3815	HNRNPA1;TAP1;LUC7L3;HNRNPA3;UBA52;SRA1;RPL36;DPM1;ELOB;HSD17B10;EIF3J;GAR1;MPHOSPH8;PAK1IP1;NTHL1;DCPS;NSRP1;MRPS6;EIF3G;NUDT9;CSNK1E;TIMMDC1;DRG2;NUDT8;RPL10A;ZFYVE19;REXO2;LDHB;IFT22;PHPT1;LMO4;CBR1;MRPL27;SELENOM;DYNLRB1;RPS28;ZFPL1;BANF1;PLSCR3;SRSF4;ITM2B;MRPL38;HMGA1;FXYD5;B2M;SDF2L1;NFU1;SBDS;PFDN2;MRPL54;RPS19BP1;CTDNEP1;ERGIC3;GPX1;SLC50A1;CNPY4;ECI1;CUTC;DPM2;SPINT2;CST3;GTF3A;SNX15;HIG…
prerank	GO_Molecular_Function_2023__Cytidine Deaminase Activity (GO:0004126)	0.525682	1.80278	0	0.0446162	0.96	2024-08-08	0.4746	APOBEC3H;APOBEC2;APOBEC3A;APOBEC3G;APOBEC3D;CDA;CDADC1;APOBEC3C
prerank	GO_Biological_Process_2023__Negative Regulation Of Endoplasmic Reticulum Unfolded Protein Response (GO:1900102)	-0.583804	-1.8027	0.0212766	0.0472645	1	2024-11-11	0.4168	ATF6B;HSPA5;RACK1;DNAJB9;NCK1;DDRGK1;PPP1R15A;PTPN1;WFS1;NCK2;UFL1
prerank	GO_Biological_Process_2023__Cotranslational Protein Targeting To Membrane (GO:0006613)	-0.669529	-1.80226	0.0120482	0.0473403	1	2024-08-08	0.3309	SRP72;SRP54;SEC62;SIL1;SSR1;SEC63;SRP19;TRAM1
prerank	HDSigDB_Human_2021__Markers Of Caudal Group Of Intralaminar Nuclei In Dorsal Thalamus PMID22996553	0.356853	1.80169	0	0.0448311	0.96	24/26	0.4854	GPR26;QRFPR;MYH2;CYP24A1;DCC;CDH9;PDCD1;DKK2;HCN1;ASIC2;CYP2S1;CPLX2;RSPO1;ZAP70;CDH13;FZD5;ITGA8;GRB14;SERPINI1;DIRAS3;DCBLD1;OLFM2;TPBG;CCDC88C
prerank	GO_Molecular_Function_2023__Postsynaptic Neurotransmitter Receptor Activity (GO:0098960)	0.474243	1.80155	0	0.0448149	0.96	2024-08-08	0.526	CHRNA5;CHRNA1;DRD5;CHRNA3;GRM1;CHRNA7;GRIA1;CHRNB1
prerank	HDSigDB_Human_2021__Striatum RNA M1 Module (Turquoise) PMID26900923	-0.399455	-1.80096	0	0.0477781	1	149/179	0.5003	HSPA9;HNRNPA3;COPS3;LRPPRC;PSMC6;CS;ESF1;TM9SF3;PSMD1;DDX1;DSTN;TRAP1;RNF14;EIF4G2;PSMD2;STRAP;OLA1;PNPLA8;RHOT1;PPP2R3C;SLC30A9;DNM1L;UFM1;NEMF;REEP5;CAB39;ARCN1;INSIG2;COPS2;DLD;UQCC1;TPP2;MAEA;RNMT;DYNC1LI1;PDCL;SLC25A12;PDHA1;TMEM126B;SEC62;GTF2B;PGAM5;LTV1;HBS1L;PDZD8;COPB2;CALU;UBA3;TMX3;CCDC25;NOL11;MOB4;RNF11;USP14;ACBD5;PDHX;ASB8;SUCLA2;TNFRSF21;IDH3A;CSDE1;SMAP1;RAB18;EIF2AK1;CTNNB1;GFM…
prerank	HDSigDB_Human_2021__Genes Down-Regulated In Influence Of Spt4 Deletion On Expression In Yeasts (Biological Repeat 1) GSE33497	-0.392583	-1.80085	0	0.0477314	1	121/190	0.3337	RPS27A;SRP72;NXF1;RPS14;XRN2;RPL27;PRPF31;PSMD6;DHX16;YWHAE;NMT1;GAPDH;TNPO1;CORO1C;TUFM;POR;RPL29;HTATSF1;NCBP1;AGPAT1;ABCF3;AP1G1;GNAI2;RPS29;RPS21;TOP1;VAPA;SMARCA5;RPL37A;ATP6V1H;ARCN1;VAPB;ARFGEF2;MRPS9;ZPR1;TMED9;RPL3;STX4;RABAC1;GCN1;RPL34;ALG8;RPL35;EIF2S1;RPS10;RACK1;MRPL17;LETM1;RPLP2;AGPAT2;CSTF3;HK1;TPT1;SPTLC1;KDELR1;HDAC1;TOMM40;CCDC47;CLPX;COPB2;TMED4;AP2A2;RPL9;METAP2;NMT2;SIL1;DI…
prerank	KEGG_2021_Human__Huntington disease	-0.39527	-1.80081	0	0.047589	1	158/235	0.4034	TUBA1B;TUBA4A;PSMC3;TUBA1A;UQCRB;POLR2E;PSMC5;COX5B;CYC1;PSMD6;PSMC6;ADRM1;COX7C;SDHB;PSMA1;PSMB7;PSMD1;ATG14;NDUFB11;DCTN2;PSMC2;NDUFB6;HDAC2;PSMA7;CLTB;PSMD2;PSMB1;UQCRC1;NDUFS5;PSMD3;NDUFB10;KLC2;NDUFA13;COX6C;PSMB3;CREBBP;NDUFA8;NDUFS6;POLR2H;COX5A;HTT;NDUFS4;CLTC;PSMB6;PSMD9;DCTN3;NDUFV1;NDUFA2;COX8A;COX6B1;PSMA6;NDUFA5;NDUFA3;PSMC4;BAX;DCTN4;HIP1;UQCRH;POLR2C;PSMA5;NDUFB5;UQCRQ;PSMB2;UQCRFS…
prerank	GO_Biological_Process_2023__Vitamin Transport (GO:0051180)	0.346551	1.79951	0	0.0453717	0.96	27/28	0.5924	AFM;SLC2A2;SLC2A14;LRP2;NPC1L1;SLC22A1;CUBN;APOA1;SLC19A3;SLC52A3;SLC2A4;ABCG2;SLC46A1;SLC2A6;SLC19A1;SLC2A10;PDPN;ABCD1;SLC2A8;CD320;SLC2A1;SLC2A3;ABCD4;SLC5A6;SLC52A2;SLC23A2;SLC19A2
prerank	GO_Biological_Process_2023__Synaptic Transmission, Dopaminergic (GO:0001963)	0.670934	1.79942	0	0.0452398	0.96	2024-06-06	0.3294	SLC6A3;DRD5;SLC6A2;TH;CRHBP;SNCA
prerank	GO_Biological_Process_2023__Chaperone Cofactor-Dependent Protein Refolding (GO:0051085)	-0.488186	-1.79931	0	0.0481898	1	18/24	0.3462	HSPA9;HSPE1;ST13;DNAJB14;HSPA5;HSPA1A;SDF2L1;DNAJB1;HSPA13;DNAJB12;DNAJB5;PTGES3;DNAJC7;DNAJB4;HSPA1B;HSPA14;GAK;HSPA8
prerank	CellMarker_2024__Neural Progenitor Cell Brain Human	0.484282	1.79911	0	0.0452226	0.96	15/16	0.3818	SOX11;DCX;PAX6;CENPF;MKI67;OLIG2;HES5;TOP2A;GFAP;SLITRK6;UBE2C;MSI1;SOX2;MAP2;NGFR
prerank	GO_Cellular_Component_2023__Mitochondrial Intermembrane Space (GO:0005758)	-0.44073	-1.7984	0	0.0487155	1	46/55	0.4715	MICU1;PRELID3B;CHCHD2;TIMM23;STOML2;TIMM10;NDUFA8;ARL2;TIMM9;TIMM8B;TIMM29;REXO2;PNPT1;TIMM13;CYCS;TIMM10B;NME4;BLOC1S1;COA4;COA6;THOP1;AK2;NDUFB7;MICU2;DIABLO;PINK1;OPA1;TRIAP1;COX17;COA7;SOD1;UQCC2;AIFM1;HTRA2;SDHAF3;ARL2BP;SIRT5;HAX1;PRELID1;CHCHD5;CHCHD4;CHCHD10;PANK2;FBXL4;COX19;NDUFS1
prerank	HDSigDB_Human_2021__Striatum RNA M42 Module (Lightcyan1) PMID26900923	-0.390378	-1.79772	0	0.048857	1	159/194	0.4961	SAFB;DUS1L;FAM193B;HNRNPM;MED15;ZC3H18;INO80E;SFSWAP;DHX16;SF1;PPIL2;AKAP8;ZNF384;MEF2D;SAFB2;SART3;POLRMT;TRMT2A;FXR2;CNTROB;STARD3;RBM10;E4F1;HDAC5;PREB;CCDC159;PTPN23;SYMPK;ZMIZ2;ATF6B;TNRC18;TXLNA;HSF1;CNOT3;DDX41;DALRD3;LONP1;SECISBP2;DDX27;ZSWIM8;THRA;AHDC1;CRELD1;POLG;SLC39A3;CIC;REXO1;CRTC2;COG1;MYO9B;IL11RA;SCAP;TRMT1;STAB1;DVL1;ZFPL1;TXNDC11;HDHD5;DAPK3;SRSF4;OBSL1;ANKRD54;PLEC;SLC38A10…
prerank	GO_Molecular_Function_2023__High Voltage-Gated Calcium Channel Activity (GO:0008331)	0.497476	1.79753	0	0.045319	0.96	13/13	0.503	CACNA1F;CACNA1S;SCN2A;SCN3A;CACNB4;CACNA1D;CACNA1B;SCN9A;SCN7A;CACNA1C;CACNB2;CACNA1H;CACNB1
prerank	HDSigDB_Human_2021__Neuron Gene Module From Cerebral Cortex PMID18849986	-0.375257	-1.79716	0	0.0490453	1	588/774	0.4685	M6PR;APLP2;EWSR1;FUBP1;RSRC2;SRSF2;SRSF1;SF3A2;YWHAZ;SRP72;SFPQ;KHSRP;EIF3B;HSPA9;GLYR1;PABPN1;ARPC2;ZFR;TMEM230;XRCC5;PSAP;TRA2B;PEX19;RAD21;LAPTM4B;DHX9;SPEN;DVL2;SRSF3;UBA52;ZNF207;RPS7;PTPN11;SRSF8;CPSF6;ILF3;LRPPRC;PPP4R3A;TOMM22;CITED2;RAB2A;PARN;RAB7A;RPS6KA3;FUS;CAPRIN1;PSIP1;EID1;PSME3;CALM2;SET;SRRT;PRDX3;BCLAF1;DDX3X;NAP1L1;OAZ1;CANX;HSD17B10;GTF2H1;PRKDC;HSP90B1;ATP6V1A;RTF1;DDX1;CRYZ…
prerank	GO_Molecular_Function_2023__Core Promoter Sequence-Specific DNA Binding (GO:0001046)	-0.509129	-1.79691	0	0.0490194	1	17/25	0.2162	NPM1;SMARCA4;NR3C1;UBTF;SMARCB1;GTF2A1;TAF1;PARK7;GTF2B;HDAC1;RELA;ZBTB17;TAF4;DRAP1;RRN3;FOS;AGO2
prerank	GO_Biological_Process_2023__Chromatin Remodeling (GO:0006338)	-0.396054	-1.79675	0	0.0489228	1	152/176	0.5497	NPM1;SFPQ;MTA2;HNRNPC;CDK9;SMARCC2;HDGF;BRD9;RBBP7;CGGBP1;HIRA;DDX23;INO80E;CHTOP;SMARCA4;SMARCD1;PHF1;PSIP1;RING1;MCRS1;SART3;RBBP4;SMARCE1;HDAC5;HDAC2;ZNHIT1;SUPT6H;TADA2B;TOP1;BRD7;SMARCA2;SMARCA5;CHD4;MCM3AP;KAT5;CHD1L;GATAD2B;SMARCB1;SF3B1;SKP1;SMARCAD1;ATRX;PIH1D1;CTCF;NPM3;ARID1A;JARID2;SUDS3;ACTL6A;TDG;UCHL5;CFDP1;GATAD2A;HDAC1;PHF10;CBX3;SETDB2;MTA3;KDM1A;MYBBP1A;GPX1;BMI1;SIRT7;RB1;MYSM…
prerank	KEGG_2021_Human__Glycosphingolipid biosynthesis	0.275395	1.79616	0	0.0457547	0.96	31/32	0.68	B3GNT4;B3GALT5;ST8SIA5;FUT6;B3GNT3;FUT3;FUT4;FUT2;ST8SIA1;B3GNT5;B4GALNT1;GCNT2;ST3GAL6;ST3GAL5;B3GALT4;B4GALT4;SLC33A1;GBGT1;GLA;ST3GAL2;ST3GAL4;B3GNT2;HEXB;HEXA;B4GALT1;B4GALT2;B4GALT3;NAGA;ST6GALNAC6;ST3GAL1;GLB1
prerank	CellMarker_2024__Myeloid Dendritic Cell Lung Human	0.569115	1.79597	0	0.0457362	0.96	2024-11-11	0.4314	CD80;CD207;NELL1;FCER1A;CD209;LY75;CD86;PDCD1LG2;CD83;CD4;CD40
prerank	CellMarker_2024__Epithelial Cell Nasal Epithelium Human	0.721988	1.79509	0	0.0457177	0.96	2024-06-06	0.2783	MUC5AC;SCGB1A1;SERPINB4;KRT15;KRT7;KRT5
prerank	GO_Biological_Process_2023__Protein Deneddylation (GO:0000338)	-0.627662	-1.79495	0.0217391	0.0495563	1	2024-06-09	0.1326	COPS5;COPS3;COPS7B;COPS4;COPS7A;COPS6
prerank	GO_Biological_Process_2023__Regulation Of Catabolic Process (GO:0009894)	-0.514191	-1.79487	0	0.0494587	1	14/17	0.3443	SIRT6;UBE3A;MDM2;SCARB2;SNF8;LATS1;CHMP6;FAF1;ZDHHC7;NUB1;FURIN;HGS;ODC1;PTK2B
prerank	GO_Biological_Process_2023__mRNA Catabolic Process (GO:0006402)	-0.47188	-1.79436	0	0.0494787	1	25/36	0.2819	THRAP3;XRN2;DDX5;LSM2;YTHDF2;HSPA1A;PNPT1;EXOSC9;DCP2;SUPV3L1;UPF1;NUDT16L1;ZFP36;LSM6;NUDT12;NBAS;RC3H1;SND1;EXOSC4;ZFP36L2;PDE12;EXOSC10;XRN1;CNOT10;HSPA1B
prerank	GO_Molecular_Function_2023__Metal-Dependent Deubiquitinase Activity (GO:0140492)	-0.64595	-1.79414	0.021978	0.0495452	1	2024-07-08	0.3349	EIF3H;EIF3F;PSMD7;COPS6;MYSM1;PRPF8;PSMD14
prerank	GO_Biological_Process_2023__B Cell Receptor Signaling Pathway (GO:0050853)	0.334123	1.79402	0	0.0458117	0.96	26/30	0.4421	BLK;CD19;MS4A1;CD79A;LCK;BMX;CD38;BTK;TEC;NFAM1;BLNK;MNDA;LAT2;CD79B;VAV3;NFATC2;PRKCB;PLCG2;PTPRC;NCKAP1L;SYK;PIK3CD;BCL2;MEF2C;SH2B2;RFTN1
prerank	CellMarker_2024__Myocyte Undefined Human	0.726054	1.79401	0	0.0456811	0.96	2024-06-06	0.2743	MYH2;MYH1;MYH6;MYO18B;MYH7;MYH3
prerank	HDSigDB_Human_2021__Genes Up-Regulated In Neuro2a Htt25Q-ni Vs Htt72Q-ni Vs Htt72Q-i: Transcriptional Signature 1 PMID28743452	-0.405515	-1.7937	0	0.0498207	1	113/129	0.5171	EEF2;RPL13A;CALCOCO1;RPS18;RPSA;NFE2L2;MED15;RPS14;FAM50A;PSAP;UBA52;DDAH2;RPL36;NFE2L1;RAB7A;EGLN1;HDAC5;PKM;RASSF1;PFKP;BRD4;ENO1;INSIG2;RPL3;NDRG1;LDHA;RPL28;RPLP0;RPL10A;FLOT1;RPS15;RACK1;RPS12;STOM;NEU1;BNIP3L;HK1;TPT1;RPS3;RPL19;KSR1;PGK1;FTL;CEBPB;GYS1;TPI1;FOXO3;LGALS3;P4HB;CTSA;BNIP3;ANXA2;CTSD;PLIN3;RPL18;FOS;FTH1;JMJD6;PHGDH;EAF1;VAT1;PPARD;MYH9;MRPL24;ATF4;PPME1;RPL12;PINK1;BMP2K;TUBB…
prerank	HDSigDB_Human_2021__Liver RNA M39 Module (Orangered4) PMID26900923	-0.38335	-1.79307	0	0.0498627	1	299/336	0.5614	SNRNP70;DUS1L;SF3A2;TUBA1B;MTA2;KHSRP;FAM193B;TUBA1A;ARL6IP4;NXF1;RALY;CDK9;LMNA;FAM53C;FAM50A;WIZ;DDX23;ZC3H18;ILKAP;HEXIM1;RBM42;DHX16;SZRD1;ADRM1;EGLN1;PNPLA6;PHF23;MLF2;SNRPB;AMFR;SRRT;HMG20B;TRIP6;ZNF511;LEMD2;ZNF384;ANKRD10;SART3;POLRMT;MEPCE;FXR2;STARD3;GPANK1;E4F1;CACTIN;MAP3K11;CLTB;DOHH;RBM38;SCAF1;TCF25;DUS3L;RABGGTA;CARD19;KLC2;VARS2;RNF113A;ZMIZ2;TRMT112;ASCC2;CHD4;RCE1;PGP;HSF1;CNOT…
prerank	ChEA_2022__BRD4 28847988 ChIP-Seq BCBL1 Human Blood Lymphoma	-0.398413	-1.79293	0	0.0497888	1	131/170	0.4348	HNRNPA2B1;PCBP1;HNRNPUL1;KDM2A;HDGF;MLLT6;EIF4H;TLK1;SLTM;ANKRD11;GAPDH;KEAP1;NFYB;NSD1;MRPL12;ZNHIT1;RPL8;MDM2;TMC6;TAB2;RASSF1;DAZAP1;IRF2BP2;MSI2;UBAP2L;HNRNPLL;HIPK2;TBL1XR1;INPPL1;NDRG1;NSD3;WRNIP1;MTDH;CUX1;KDM3B;SERTAD2;ACTL6A;STK11;GTF2I;SYPL1;CBX3;UBA3;PUM2;BRWD1;RNASET2;DDX17;ATN1;MSH6;MTA3;ZNF7;PRCC;SPTBN1;KMT2A;CTDSP2;FASTK;BMI1;VEZF1;MAZ;ADNP;ZC3H4;BAZ1B;AZIN1;NFIC;OSGIN2;AGO2;PPP2R5…
prerank	HDSigDB_Human_2021__Nucleus Gene Module From Mouse Brain PMID20616000	-0.379197	-1.79255	0	0.0498075	1	408/548	0.4555	HNRNPA2B1;EIF4A2;HNRNPK;PNN;PCBP1;FUBP1;MORF4L2;RSRC2;SRSF2;SRSF1;TARDBP;SRSF11;ILF2;HSPA9;TRABD;HNRNPC;HNRNPH1;NXF1;ARPC2;LUC7L3;ZFR;MAGEH1;HNRNPU;YWHAG;UBQLN1;HNRNPA3;PGLS;IST1;UBA2;RBBP7;CGGBP1;RAD21;NUCKS1;SRSF3;TRAPPC12;PAIP2;ZNF207;FAM120A;SCAF8;UBE2G1;RBM39;CITED2;RAB2A;PSMC6;RAB7A;PRPF39;MLF2;CAPRIN1;PSIP1;EID1;NDUFAF1;BCLAF1;NAP1L1;TOP2B;MED12;ESF1;DIDO1;TM9SF3;EPS15;EIF3J;SF3A3;MEF2D;TN…
prerank	GO_Biological_Process_2023__Vesicle Budding From Membrane (GO:0006900)	-0.504279	-1.79207	0.0102041	0.0498951	1	23/26	0.4064	CHMP4A;PICALM;VAPA;VAPB;S100A10;WASL;VPS4A;CHMP7;TRAPPC2L;TRAPPC6B;TMED10;TRAPPC3;TRAPPC1;CHMP6;AP2M1;MYO18A;TRAPPC4;FNBP1L;TRAPPC2;TRAPPC13;GOLPH3;SEC13;TRAPPC5
prerank	KEGG_2021_Human__Non-homologous end-joining	-0.612856	-1.79108	0	0.050074	1	2024-07-09	0.2001	XRCC6;XRCC5;PRKDC;MRE11;LIG4;RAD50;NHEJ1
prerank	GO_Molecular_Function_2023__Urate Transmembrane Transporter Activity (GO:0015143)	0.704367	1.79093	0	0.0466678	0.96	2024-06-06	0.296	SLC22A13;SLC34A1;SLC22A12;SLC17A4;SLC2A9;ABCG2
prerank	ChEA_2022__MYC 19079543 ChIP-ChIP MESCs Mouse	-0.369231	-1.79085	0	0.0500689	1	641/866	0.4829	EEF2;RPS25;RPL24;SRRM2;NPM1;EWSR1;PCBP1;MORF4L2;SF3A2;RPS27A;RPL13A;NCL;RPS18;RPL14;HSPA9;RPSA;ISCU;NFE2L2;ATP6AP1;THRAP3;PTMA;NFX1;SF3B3;UBC;RPS14;TRIM28;LMNA;HDGF;SNW1;LUC7L;MLLT6;UBA52;RPS6;RPL36;HEXIM1;RPL27;RPS7;VCP;CCT7;ANP32B;EEF1A1;RBMX;PELP1;LAPTM4A;RPL5;ARHGDIA;AMFR;HADH;PSME3;CALM2;SET;TBL1X;RPA2;RPL10;ZFAND2A;NMT1;ABCE1;PPIL2;ZC3HC1;CANX;DPH2;ERCC3;DIDO1;EIF4EBP2;AKAP8;PRKDC;MRPL52;CC…
prerank	GO_Biological_Process_2023__Regulation Of Histone Acetylation (GO:0035065)	-0.512786	-1.79083	0	0.0499499	1	14/18	0.3978	GLYR1;SET;NFYB;SMARCA5;FLCN;SF3B1;NFYA;CTBP1;MYBBP1A;BAZ1B;DEK;THAP7;DDX21;NOC2L
prerank	GO_Molecular_Function_2023__Alcohol Dehydrogenase [NAD(P)+] Activity (GO:0018455)	0.524889	1.79082	0	0.0465356	0.96	2024-07-07	0.4754	ADH7;ADH6;ADH4;DHRS9;ADH1C;ADHFE1;DHRS4
prerank	GO_Cellular_Component_2023__Mitochondrial Ribosome (GO:0005761)	-0.549836	-1.79062	0	0.0498997	1	18/21	0.3231	MRPS22;MRPS12;MRPL28;MRPL20;NDUFA7;MRPL40;MRPL49;MRPL14;MRPL18;MRPL13;MTG1;MRPL9;MRPL51;MRPL37;MRPS14;MRPL39;MRPL48;MRPL57
prerank	GO_Molecular_Function_2023__Ribosomal Small Subunit Binding (GO:0043024)	-0.557233	-1.79046	0	0.0498498	1	2024-10-13	0.2499	NPM1;DHX29;DDX3X;MTIF3;ERAL1;UNG;NME1;G3BP1;LARP1;PTCD3
prerank	GO_Biological_Process_2023__Autophagy Of Peroxisome (GO:0030242)	-0.628031	-1.79036	0	0.049755	1	2024-08-08	0.3724	PEX5;USP30;PIK3R4;SQSTM1;ATM;RB1CC1;PEX2;PIK3C3
prerank	GO_Cellular_Component_2023__Pi-Body (GO:0071546)	0.664985	1.78965	0	0.0470703	0.96	2024-06-06	0.3353	ASZ1;TDRD1;DDX4;MOV10L1;TDRD5;TDRKH
prerank	GO_Biological_Process_2023__Chromatin Organization (GO:0006325)	-0.395496	-1.78951	0	0.0498861	1	164/192	0.5462	SAFB;NPM1;SFPQ;MTA2;HNRNPC;HNRNPU;TRIM28;SMARCC2;FAM50A;HDGF;BRD9;RBBP7;HIRA;NUCKS1;INO80E;CHTOP;SMARCA4;SMARCD1;ANP32B;PHF1;PSIP1;RING1;NAP1L1;MCRS1;SART3;RBBP4;CBX1;SMARCE1;HDAC5;HDAC2;ZNHIT1;HMGN1;TADA2B;TOP1;BRD7;SMARCA2;SMARCA5;CHD4;HMG20A;CHD1L;CABIN1;GATAD2B;SMARCB1;NAP1L4;SF3B1;SKP1;SMARCAD1;ATRX;PIH1D1;CTCF;NPM3;ARID1A;JARID2;HMGN2;SUDS3;ACTL6A;UCHL5;CFDP1;GATAD2A;HDAC1;PHF10;BANF1;CBX3;…
prerank	GO_Biological_Process_2023__Regulation Of Leukocyte Mediated Cytotoxicity (GO:0001910)	0.606145	1.78913	0	0.0471591	0.96	2024-07-07	0.3942	NOS2;LEP;KLRB1;PIK3R6;DNASE1L3;DNASE1;ICAM1
prerank	CellMarker_2024__Cancer Cell Lymph Node Human	0.522447	1.78901	0	0.0470266	0.96	2024-10-10	0.4779	SLC22A2;CR2;PDCD1;TNFRSF8;MS4A1;POU2AF1;CD79A;FUT4;PTPRC;PDLIM7
prerank	GO_Biological_Process_2023__Regulation Of Proteasomal Protein Catabolic Process (GO:0061136)	-0.46369	-1.78783	0	0.0505785	1	33/41	0.424	PSMC3;PSMC5;UBB;PSMC6;PSME3;RAD23B;RAD23A;PSMC2;HSP90AB1;NUDT15;XPO1;FBXW7;UBQLN4;FMR1;ARAF;COMMD1;UCHL5;PRKACA;USP14;GPX1;PSME1;DDRGK1;TMF1;DESI1;PINK1;PSMF1;GNA12;PSMD14;GABARAPL2;APOE;PKD1;UFL1;GLMN
prerank	GO_Biological_Process_2023__Olefinic Compound Biosynthetic Process (GO:0120255)	0.588328	1.78748	0	0.0476654	0.96	2024-06-06	0.4119	CGB3;FSHB;CYP11B2;CYP11B1;HSD17B1;CACNA1H
prerank	GO_Biological_Process_2023__TOR Signaling (GO:0031929)	-0.492672	-1.78721	0	0.0507739	1	20/27	0.3297	LAMTOR5;RPS6;LAMTOR2;EIF4EBP2;LAMTOR1;MLST8;FLCN;TIPRL;RPS6KB1;RPTOR;LAMTOR4;RPS6KB2;LARP1;SYAP1;RICTOR;NPRL3;LAMTOR3;PINK1;MTOR;MAPKAP1
prerank	CellMarker_2024__Brush Cell (Tuft Cell) Airway Epithelium Human	0.661622	1.78633	0	0.0477518	0.96	2024-05-05	0.3386	GNAT3;RGS13;POU2F3;AVIL;DCLK1
prerank	GO_Biological_Process_2023__Fibrinolysis (GO:0042730)	0.479509	1.7862	0	0.0476188	0.96	2024-12-12	0.5209	F2;PLG;FGB;FGA;FGG;GP1BA;SERPINB2;KRT1;SERPINF2;SERPINE1;PLAU;PLAT
prerank	GO_Biological_Process_2023__Regulation Of TORC1 Signaling (GO:1903432)	-0.469222	-1.78583	0	0.0511023	1	27/33	0.3927	LAMTOR5;SIK3;RRAGC;TELO2;FLCN;ITFG2;NPRL2;PIH1D1;SMCR8;STK11;KPTN;ATM;GPR137B;WDR24;RRAGA;NPRL3;RRAGD;WAC;WDR59;RNF167;OTUD5;NPC1;SZT2;MIOS;RRAGB;SEC13;CLEC16A
prerank	GO_Biological_Process_2023__Nuclear-Transcribed mRNA Catabolic Process (GO:0000956)	-0.437152	-1.7842	0	0.0517633	1	63/70	0.51	THRAP3;EIF4A3;XRN2;PARN;RBM8A;PNRC2;CNOT1;NCBP2;DDX5;DCPS;NCBP1;CNOT8;GSPT1;CNOT3;EIF3E;CNOT4;MAGOH;PYM1;PATL1;EXOSC8;EXOSC9;DCP2;UPF1;HBS1L;SAMD4B;ZFP36;POLR2G;NBAS;DCP1B;CSDE1;MTPAP;RC3H1;ATM;TNKS1BP1;EXOSC4;PDE12;PELO;EXOSC10;XRN1;CNOT10;SMG6;CNOT2;SMG7;CNOT11;UPF3A;SMG9;SMG1;CNOT9;PNRC1;EXOSC7;UPF3B;CTIF;ZFP36L1;EXOSC5;MRTO4;MAGOHB;DIS3L2;ERI1;DCP1A;RNPS1;SMG8;DXO;RC3H2
prerank	GO_Biological_Process_2023__Negative Regulation Of Interleukin-17 Production (GO:0032700)	0.485389	1.78323	0	0.0489057	0.96	2024-08-08	0.5149	IFNG;IL12B;FOXP3;IL12A;TNFSF4;NCKAP1L;TLR4;PRNP
prerank	GO_Biological_Process_2023__Ribosome Disassembly (GO:0032790)	-0.60452	-1.78283	0	0.0523316	1	2024-11-11	0.3961	MTIF3;ASCC2;GFM2;DENR;HBS1L;TRIP4;MRRF;PELO;EIF2D;MTIF2;ASCC3
prerank	GO_Molecular_Function_2023__Nuclear Retinoic Acid Receptor Binding (GO:0042974)	-0.565059	-1.78274	0	0.0522762	1	2024-09-14	0.1712	SNW1;CNOT1;NSD1;TACC1;RARG;ARID5A;HMGA1;NCOA6;NR4A2
prerank	HDSigDB_Human_2021__Genes Up-Regulated In Motor Vs Somato-Sensory Neurons PMID17005859	-0.435632	-1.7822	0	0.0523094	1	51/74	0.3282	RPS18;RPSA;RPS14;TRA2B;RPL36;RPL13;RPL29;RPL26;NDUFB10;AURKAIP1;RPL37A;ABHD17A;REEP5;PGP;C1QBP;RNF115;HLA-B;FLOT2;RPLP0;SMPDL3A;UQCRQ;RPS10;YTHDF2;NDUFA7;CHCHD1;RPL19;CKS1B;FBXO33;PDCD10;SENP2;CLPP;NAA35;RPL26L1;HINT1;ENDOG;EDIL3;MRPL42;NDUFB2;HLA-E;SAT1;VPS28;RPL12;BUD31;RPL38;CLCN3;NENF;UQCC2;COPS9;SEC61G;SMC5;DRAM2
prerank	GO_Biological_Process_2023__Water Transport (GO:0006833)	0.386583	1.78134	0	0.0495323	0.96	14/15	0.3675	AQP10;AQP2;AVP;UPK3A;AQP6;AQP8;PDZD3;CFTR;SLC5A1;AQP9;AQP4;AQP5;AQP3;PDPN
prerank	GO_Biological_Process_2023__Positive Regulation Of Telomere Capping (GO:1904355)	-0.573206	-1.78086	0	0.0526291	1	2024-10-12	0.3636	MAPK3;MAPK1;PNKP;HNRNPD;MAP3K4;NEK7;TNKS;NABP2;MAP2K7;MAPKAPK5
prerank	CellMarker_2024__Sinoatrial Node (SAN) Cell Heart Mouse	0.592922	1.78053	0	0.0497211	0.96	2024-06-06	0.4073	HCN4;HCN1;ISL1;NTM;PDE1A;EDNRB
prerank	ChEA_2022__FOXP3 21729870 ChIP-Seq TREG Human	-0.366201	-1.77973	0	0.053101	1	794/999	0.5228	RPL24;PNN;SNRPC;ALKBH5;EWSR1;PCBP1;RSRC2;TARDBP;HNRNPUL1;TUBA4A;MTA2;PSMC3;EIF3B;NUMA1;TRABD;GTF3C5;MRPL2;COPS5;SECISBP2L;POLR2E;PTMA;UBC;HNRNPA3;RPS14;FAM53C;THYN1;HDGF;FLYWCH1;UBB;MLLT6;NUCKS1;PCNP;PQBP1;RFXANK;ZNF687;RPS7;MRPL16;DHX29;EEF1A1;TSHZ1;ILF3;FNTA;CWC22;LRPPRC;NFE2L1;CITED2;DHX16;COPS7B;PNPLA6;PHF23;FUS;RBM22;CAPRIN1;PSIP1;SNRPB;QRICH1;RAP2A;NDUFAF1;SURF6;TBL1X;PSMA1;CNOT1;PMVK;ESF1;…
prerank	GO_Biological_Process_2023__Regulation Of Nucleotide-Excision Repair (GO:2000819)	-0.515796	-1.77949	0	0.0530221	1	17/21	0.3678	SMARCC2;SMARCA4;SMARCD1;SMARCE1;BRD7;SMARCA2;SMARCB1;ARID1A;ACTL6A;PHF10;SMARCC1;DPF2;KAT7;BCL7B;ARID1B;PBRM1;BCL7C
prerank	GO_Biological_Process_2023__Cytolysis By Host Of Symbiont Cells (GO:0051838)	-0.739506	-1.77942	0.038961	0.0529217	1	2024-01-06	0.0049	ROMO1
prerank	GO_Molecular_Function_2023__Cytidylyltransferase Activity (GO:0070567)	-0.641619	-1.77884	0.0235294	0.0529964	1	2024-06-07	0.3002	PCYT1A;CDS2;CMAS;TRNT1;PCYT2;NANS
prerank	GO_Biological_Process_2023__Cellular Response To Arsenic-Containing Substance (GO:0071243)	-0.575637	-1.77881	0	0.0528749	1	2024-07-12	0.0871	HNRNPA1;VCP;ZFAND1;DDX3X;MKNK2;HSF1;DHX36
prerank	GO_Biological_Process_2023__Ribosomal Small Subunit Biogenesis (GO:0042274)	-0.41805	-1.77878	0	0.0527541	1	61/69	0.5002	RPS25;NPM1;RPSA;RPS14;TSR3;RPS6;RPS7;SURF6;RPS4X;RPS23;RPS3A;RIOK3;NOP58;ERAL1;RPS17;MRPS12;FCF1;RPS15;RRP36;UTP3;RPS5;RPS16;UTP11;LTV1;RPS28;NOL11;DIMT1;RPS15A;RPS19BP1;LSM6;NOB1;UTP6;RPS9;MRPS7;EXOSC10;NOP56;FBL;MPHOSPH10;UTP18;MRPS11;WDR46;SPPL2B;NOL6;RIOK2;RPS13;RPS11;SNU13;NAT10;NOL7;BMS1;RPS24;WDR36;RRP9;WDR43;DHX37;DNTTIP2;TBL3;EMG1;NGDN;RRP7A;METTL17
prerank	GO_Biological_Process_2023__DNA-templated Transcription Initiation (GO:0006352)	-0.456266	-1.7772	0	0.0533911	1	31/44	0.3049	CDK9;TAF10;ELOB;ERCC3;POLRMT;GTF2E2;TAF13;TAF7;GTF2F1;UBTF;SMARCA5;POLR3H;TAF1;GTF2B;GTF3C1;NCOA6;TAF4;GTF2F2;RRN3;POLR2G;MAZ;TAF12;ZFP36L2;ELOA;CDK7;POLR2I;MED27;GTF2E1;CRCP;TFAM;RSF1
prerank	CellMarker_2024__CD4+ T Cell Lung Human	0.609639	1.77715	0	0.0506668	0.96	2024-06-06	0.3906	FOXP3;IL2RA;CD3D;CD8A;CD3E;CD4
prerank	GO_Biological_Process_2023__Protein Transport To Vacuole Involved In Ubiquitin-Dependent Protein Catabolic Process Via The Multivesicular Body Sorting Pathway (GO:0043328)	-0.598057	-1.77696	0	0.0533558	1	2024-12-13	0.3346	TSG101;PTPN23;UBAP1;STAM2;VPS37C;VPS36;VPS37B;SNF8;STAM;VPS28;VPS25;MVB12A
prerank	CellMarker_2024__T Cell Lung Mouse	0.493744	1.77686	0	0.0506355	0.96	18/18	0.5069	IFNG;ICOS;CD3G;TBX21;IL2RA;EOMES;PDCD1;GZMB;GZMK;MKI67;PRF1;GZMA;SELL;CD3E;LEF1;CD4;THY1;CD44
prerank	HDSigDB_Human_2021__Genes Down-Regulated In Mbf1 Suppressor Deletion In Htt103Q Yeasts Vs Control Htt25Q Strain GSE18644	-0.364395	-1.77612	0	0.0537081	1	581/815	0.4572	RPS25;RPL24;MORF4L2;RPS27A;TUBA1B;TUBA4A;ROMO1;RPL14;HSPA9;TUBA1A;ISCU;UQCRB;NXF1;GTF3C5;ARPC2;UBC;RPS14;CRY2;PGLS;UBA2;RBBP7;TAF10;UBB;NAPA;UBA52;PRELID3B;RAB5B;RPL36;TBCA;PPP2CB;RPL27;RPS7;FNTA;CHMP3;ARHGDIA;PSMC6;PRPF39;GFER;PNPLA6;DDX3X;MDH2;CANX;NCBP2;GAPDH;SF3A3;RBBP4;SLC39A7;SDHAF2;NFYB;CNIH1;SNRPA;RPS3A;TUFM;PRDX6;TSG101;MAPK3;RNF14;MRPL12;GTF2E2;RAB5A;LSM2;RPL29;DCPS;GSK3A;TMEM184C;ANAPC…
prerank	GO_Biological_Process_2023__Protein Localization To Cytoplasmic Stress Granule (GO:1903608)	-0.705723	-1.77565	0	0.0539297	1	2024-06-06	0.2947	DHX9;DDX3X;DDX1;SSB;YBX1;PAK1
prerank	GO_Biological_Process_2023__Monoubiquitinated Histone H2A Deubiquitination (GO:0035522)	-0.506475	-1.77554	0	0.0537076	1	15/21	0.2542	SF3B3;TAF10;TADA2B;USP22;TAF7;SUPT20H;TADA3;SF3B5;ATXN7L3;ENY2;TAF4;SUPT7L;TAF12;KAT2B;TMEM98
prerank	GO_Biological_Process_2023__Monoubiquitinated Histone Deubiquitination (GO:0035521)	-0.506475	-1.77554	0	0.0537076	1	15/21	0.2542	SF3B3;TAF10;TADA2B;USP22;TAF7;SUPT20H;TADA3;SF3B5;ATXN7L3;ENY2;TAF4;SUPT7L;TAF12;KAT2B;TMEM98
prerank	HDSigDB_Human_2021__Genes Changed In Vehicle Treated Vs Untreated Friedreich Ataxia Patient Blood Cells GSE30933	-0.386114	-1.77552	0	0.0535655	1	195/232	0.5055	EIF4A2;FAM193B;CGGBP1;RAD21;PCNP;PAIP2;SLTM;FIG4;DDX3X;NAP1L1;MED25;PPIG;ABCE1;NCBP2;USP48;COG4;CNIH1;ANAPC16;CCSER2;ACTN1;RRBP1;PAPOLA;VAMP7;TOMM20;TUBG2;ANKHD1;STRAP;STAG2;NOP58;UBE2H;SEPHS1;FLAD1;CDKN2AIP;DDX41;GATAD2B;TRIM26;TCEA2;HECTD3;SNAPC2;DENR;RPS6KB1;SCAMP2;MBD6;EIF6;SEC62;UPF1;NT5E;IDH3G;CCNG1;BAG6;IMPDH1;VBP1;TMEM175;CEP350;POLR2B;AHCTF1;MSH6;DPP7;OTUD4;BNIP3;RPS19BP1;KAT6B;APBA3;USP…
prerank	ChEA_2022__POU5F1 18555785 ChIP-Seq MESCs Mouse	-0.384316	-1.77534	0	0.0535941	1	266/332	0.4985	EIF4A2;ALKBH5;SFPQ;KHSRP;YWHAG;UBC;MORC3;MLLT6;SAP30BP;USF1;BCKDHA;RPL36;PPP2CB;SMARCD1;RRAS;CITED2;RPL5;COPS7B;ARHGDIA;NDUFAF1;SURF6;ZBTB44;KLHL5;RAD23B;FXR2;CSTF2T;DYNC1I2;NSD1;CHCHD2;TRAP1;PSMC2;HDAC2;RBM17;MAP3K11;RPL8;POMP;TSC1;EEF1B2;MAPK1;APTX;PAICS;DHX38;CUL3;AP1G1;PRDX2;MOAP1;ZMIZ2;CCNT2;PXK;CNOT8;INTS10;MRPS18B;CCT6A;NUDT9;MRPL45;CLTC;HARS2;ISG20L2;PSMD9;ACOT8;PTOV1;YPEL5;RPL3;ANAPC7;LO…
prerank	GO_Biological_Process_2023__Mitochondrial Transport (GO:0006839)	-0.451767	-1.77514	0	0.0535166	1	39/47	0.4428	TOMM22;AIP;STARD3;FBXO7;TIMM23;TOMM20;TIMM10;PITRM1;FIS1;TSPO;TIMM9;BCAP31;TIMM8B;BAD;TIMM13;BCS1L;TOMM40;BNIP3;TIMM17A;VPS35;MFN2;TIMM44;TIMM17B;SLC25A5;TOMM70;PINK1;SLC25A4;OXA1L;MTX2;TOMM5;BAK1;TOMM34;BCL2L1;DNAJC19;SLC25A20;MAIP1;SLC25A13;HSP90AA1;MFF
prerank	HDSigDB_Human_2021__Markers Of Globose Nucleus In Cerebellar Nucleus PMID22996553	0.50644	1.7751	0	0.0512505	0.96	2024-09-09	0.4939	NPVF;SLC6A2;EN1;CNGA3;CD8B;CDH3;EPS8L1;FAM126A;EFEMP1
prerank	HDSigDB_Human_2021__Recycling endosome/trans-Golgi Network Protein Composition PMID16615899	-0.387157	-1.77503	0	0.0534606	1	156/269	0.3457	EEF2;RPS25;RPL24;HNRNPA2B1;NPM1;SRSF2;RPL13A;NCL;RPS18;RPSA;HNRNPC;ARPC2;HNRNPU;RPS14;HNRNPF;WASHC4;NAPA;SEC31A;RPL36;RPL27;RPS7;CCT7;EEF1A1;RAB2A;RPL5;RAB7A;CAPRIN1;DDX3X;ATP6V1A;DDX5;COPG1;RPS23;SERBP1;LAMTOR1;RPL8;RPL31;CTNNA1;PA2G4;PCBP2;VAMP7;EIF4G1;OLA1;PAICS;AP1G1;RPL30;PRDX2;SNX9;UBAP2L;USP10;EIF2S2;DNAJC13;TMED9;PTBP1;SNRPD3;CLINT1;CAPZA1;HLA-B;RPL28;GCN1;RAB14;RPL34;RPLP0;LAMP2;RPL10A;R…
prerank	GO_Biological_Process_2023__Cellular Response To Topologically Incorrect Protein (GO:0035967)	-0.515173	-1.77491	0.0102041	0.0533628	1	14/19	0.2779	OPTN;UBE2W;HSF1;DNAJB14;BAX;HSPA1A;HSPB8;DNAJB12;BAG3;DAXX;TMBIM6;HDAC6;STUB1;PTPN1
prerank	GO_Biological_Process_2023__Sensory Perception Of Taste (GO:0050909)	0.449567	1.77477	0	0.05154	0.96	2024-11-11	0.5508	GNAT3;CALHM1;TAS1R3;ASIC2;TAS1R1;SCNN1B;SCNN1A;CD36;ASIC3;SCNN1D;ITPR3
prerank	CellMarker_2024__Epithelial Cell Ovarian Cortex Human	0.484748	1.77455	0	0.0516137	0.96	2024-09-09	0.5156	MMP7;PIGR;GDF15;KRT5;CDH1;EPCAM;KRT8;KRT18;KRT10
prerank	GO_Biological_Process_2023__protein-DNA Complex Assembly (GO:0065004)	-0.483412	-1.77449	0	0.0534125	1	25/34	0.3736	NPM1;HIRA;NAP1L1;SART3;RBBP4;SMARCA5;CABIN1;NAP1L4;ATRX;SPTY2D1;KAT6B;DAXX;SUPT16H;NAA60;UBN1;DNAJC9;HMGB2;POLE3;NASP;RSF1;TCF4;SSRP1;HAT1;CENPV;BAZ1A
prerank	GO_Biological_Process_2023__Positive Regulation Of T-helper 2 Cell Cytokine Production (GO:2000553)	0.669855	1.7741	0	0.0515802	0.96	2024-07-07	0.3305	IL4;XCL1;NLRP3;IL6;RSAD2;DENND1B;PRKCZ
prerank	GO_Biological_Process_2023__Regulation Of Establishment Of Protein Localization To Telomere (GO:0070203)	-0.605837	-1.77394	0	0.0533859	1	2024-08-09	0.3014	CCT7;CCT3;DKC1;CCT6A;TCP1;CCT8;CCT4;CCT5
prerank	GO_Biological_Process_2023__Positive Regulation Of Establishment Of Protein Localization To Telomere (GO:1904851)	-0.605837	-1.77394	0	0.0533859	1	2024-08-09	0.3014	CCT7;CCT3;DKC1;CCT6A;TCP1;CCT8;CCT4;CCT5
prerank	CellMarker_2024__Lymphocyte Bone Marrow Human	0.60973	1.7736	0	0.0516534	0.96	2024-08-08	0.3906	CD19;CD5;CD2;CD8A;CD22;SASH3;PTPRC;CD4
prerank	CellMarker_2024__Cardiomyocyte Embryo Mouse	0.42454	1.77299	0	0.0518325	0.96	13/14	0.4385	NEB;TTN;HAND1;MYL4;GATA4;TNNT2;TNNC1;POPDC2;FBN1;HAND2;NID1;EMCN;MEF2C
prerank	GO_Biological_Process_2023__Regulation Of miRNA-mediated Gene Silencing (GO:0060964)	-0.632403	-1.77269	0	0.0539148	1	2024-08-11	0.1849	DHX9;FXR1;EIF4G1;ELAVL1;FMR1;PUM2;ZFP36;PUM1
prerank	GO_Biological_Process_2023__Regulation Of Intracellular Estrogen Receptor Signaling Pathway (GO:0033146)	-0.504091	-1.7726	0	0.0537962	1	17/22	0.3603	CNOT1;WBP2;UFSP2;UFM1;CARM1;PAGR1;VPS11;LATS1;DDRGK1;CNOT2;UBA5;PAK1;YAP1;CNOT9;KANK2;VPS18;STRN3
prerank	GO_Biological_Process_2023__Protein Stabilization (GO:0050821)	-0.387566	-1.77148	0	0.0541346	1	109/173	0.3383	DVL3;POLR2E;PEX19;MORC3;LAMP1;WIZ;ZNF207;RPS7;CCT7;RPL5;TBL1X;GAPDH;PHB2;HSP90AB1;UXT;PER3;TSC1;CREBL2;CCT3;GPI;PIK3R1;CRTAP;RPAP3;TELO2;RASSF2;TNIP2;HPS4;CCT6A;PFDN5;RPL17;FBXW7;URI1;FLOT2;CSNK2A1;CAMLG;LAMP2;HIP1;FLOT1;MDM4;PIH1D1;RPL11;COG3;SUMO1;PFDN1;PARVA;RAB21;HSPA1A;TAF1;PARK7;SYVN1;DVL1;HIP1R;GOLGA7;TRIM44;PPIB;BAG6;BAG4;VBP1;EP300;PLPP3;PFDN2;STX12;PDCL3;HSPD1;USP33;CREB1;PDCD10;MAPK8IP…
prerank	CellMarker_2024__B Cell Bone Marrow Mouse	0.427603	1.77147	0	0.0523283	0.96	2024-12-12	0.5728	VPREB1;CR2;PAX5;FCRLA;CD19;VPREB3;CD79A;LY6D;BLNK;PTPRC;CD40;FCER1G
prerank	HDSigDB_Human_2021__HD Markers In Human Cerebellum (HG-U133B) E-AFMX-6	0.383004	1.77144	0	0.0521877	0.96	2024-12-12	0.6173	ZP2;EGR4;AQP4;ETNPPL;BBOX1;SCG2;DCLK1;ZBTB16;S100A8;CD44;LAMB1;AQP1
prerank	GO_Cellular_Component_2023__SWI/SNF Complex (GO:0016514)	-0.506383	-1.77138	0	0.0540162	1	18/23	0.3678	SMARCC2;BRD9;SMARCA4;SMARCD1;SMARCE1;SMARCA2;SMARCB1;ARID1A;ACTL6A;PHF10;RB1;SMARCC1;DPF2;BCL7B;ARID1B;SS18;PBRM1;BCL7C
prerank	GO_Molecular_Function_2023__Axon Guidance Receptor Activity (GO:0008046)	0.626986	1.77132	0	0.0520478	0.96	2024-05-05	0.3733	ROBO2;HMCN2;MYOT;L1CAM;PTK7
prerank	GO_Biological_Process_2023__Membrane Depolarization During Cardiac Muscle Cell Action Potential (GO:0086012)	0.534498	1.77048	0	0.0519086	0.96	2024-10-10	0.4659	HCN4;CACNA1D;SLC8A1;KCNJ2;CACNA1C;CACNB2;CACNA2D1;SCN4B;ATP1A2;TRPM4
prerank	GO_Molecular_Function_2023__acetyl-CoA C-acyltransferase Activity (GO:0003988)	-0.70512	-1.76956	0	0.0548475	1	2024-06-06	0.2953	ACAT1;HADHB;HADHA;ACAT2;ACAA2;SCP2
prerank	GO_Biological_Process_2023__Histone Modification (GO:0016570)	-0.424216	-1.76913	0	0.0549131	1	55/64	0.4756	MORF4L2;MTA2;RBBP7;TAF10;TBL1X;SIRT6;RBBP4;HDAC5;HDAC2;EPC2;CREBBP;CHD4;TBL1XR1;KAT5;GATAD2B;TADA3;CARM1;ATXN7L3;SUDS3;ACTL6A;GATAD2A;HDAC1;DMAP1;EP400;ING5;EP300;HDAC3;ENY2;MTA3;BRD8;BRMS1;TAF12;KAT7;HDAC6;KAT2B;MIER2;MORF4L1;MBD2;UBE2N;HDAC4;CHD3;MIER1;JADE1;TAF6L;TAF9;ING4;PHF20L1;RUVBL1;KAT14;HDAC8;RUVBL2;MBD3;MSL3;MBTD1;SIRT2
prerank	GO_Biological_Process_2023__Nuclear-Transcribed mRNA Catabolic Process, Deadenylation-Dependent Decay (GO:0000288)	-0.481945	-1.7688	0	0.0549372	1	24/32	0.3414	PARN;DCPS;CNOT8;CNOT3;CNOT4;EXOSC2;PATL1;EXOSC8;EXOSC9;DCP2;EXOSC3;DIS3;SAMD4B;ZFP36;DCP1B;RC3H1;TNKS1BP1;PDE12;CNOT10;CNOT2;CNOT11;NT5C3B;CNOT9;EXOSC7
prerank	GO_Molecular_Function_2023__miRNA Binding (GO:0035198)	-0.507844	-1.76766	0	0.0553708	1	14/23	0.2162	HNRNPA2B1;HNRNPA1;RBM10;ELAVL1;FMR1;MATR3;RBM4;PNPT1;PUM2;YBX1;PUM1;RC3H1;ZNF346;AGO2
prerank	GO_Biological_Process_2023__Golgi To Plasma Membrane Transport (GO:0006893)	-0.443396	-1.76743	0	0.0553324	1	40/41	0.5399	OPTN;ARFRP1;EXOC7;GOLGA4;ARFGEF2;RABEP1;COMMD1;BLZF1;GOLGA7;RAB10;GGA1;SPTBN1;LLGL1;MACF1;GGA2;EXOC5;RAB34;RAB31;SEC16A;ARL3;GCC2;KIF13A;CCDC93;GGA3;VAMP5;EXOC4;OSBPL5;EXOC6;SYS1;GOPC;GOLPH3;EXOC8;STEAP2;NSF;EXOC6B;BBS1;PREPL;BBS2;KRT18;CCDC22
prerank	GO_Biological_Process_2023__Phospholipid Homeostasis (GO:0055091)	0.500527	1.76642	0	0.0541805	0.97	2024-10-10	0.4998	ABCB11;ANGPTL3;LIPG;HNF4A;APOA1;RCAN3;TLCD1;FABP3;ABCG1;SLC25A46
prerank	GO_Cellular_Component_2023__nBAF Complex (GO:0071565)	-0.600081	-1.76598	0	0.056048	1	2024-09-13	0.2022	SMARCC2;SMARCA4;SMARCD1;SMARCE1;SMARCA2;SMARCB1;ARID1A;SMARCC1;DPF2
prerank	GO_Biological_Process_2023__SRP-dependent Cotranslational Protein Targeting To Membrane (GO:0006614)	-0.668574	-1.76591	0.0113636	0.0559268	1	2024-07-07	0.3319	SRP72;ZFAND2B;SRP54;SEC61B;SEC63;SRP19;SRPRB
prerank	GO_Biological_Process_2023__Sodium-Independent Organic Anion Transport (GO:0043252)	0.55087	1.7657	0	0.0540364	0.97	2024-07-07	0.4494	SLCO1B1;SLCO6A1;SLCO1B3;SLCO2A1;SLCO3A1;SLCO4A1;SLCO2B1
prerank	CellMarker_2024__Naive B Cell Peripheral Blood Human	0.554191	1.76501	0	0.0543101	0.97	2024-09-09	0.4462	PAX5;TCL1A;FCER2;CD19;MS4A1;CD79A;CD27;CD38;IL4R
prerank	GO_Biological_Process_2023__Golgi Organization (GO:0007030)	-0.409651	-1.76495	0	0.05609	1	75/99	0.4352	OPTN;YWHAZ;PLEKHM2;TRAPPC12;RAB2A;VPS51;GOLGB1;COG4;CSNK1D;SYNE1;DYM;HTT;TMED9;VMP1;COG3;COG5;GOLGA5;YIPF4;COG1;NSFL1C;TRIP11;TMED2;NPLOC4;BLZF1;ARL1;TMED4;OBSL1;TRAPPC8;YIPF5;RAB1A;TBC1D20;LYSMD3;VTI1B;RAB1B;PDCD10;LMAN1;TMED10;ZW10;GOLGA2;PRMT5;SURF4;CSNK1A1;CDC42;ARHGEF7;SEC16A;COG7;MYO18A;GCC2;CUL7;GORASP2;TANGO2;TMED1;GBF1;SEC23IP;STX5;TJAP1;FAM174B;TMED7;COG8;STX17;BCAS3;GAK;PLK3;PI4K2B;CLA…
prerank	GO_Biological_Process_2023__Positive Regulation Of Fever Generation (GO:0031622)	0.756042	1.76468	0	0.0541664	0.97	2024-05-05	0.2442	TNFSF11;TNF;TNFRSF11A;PTGER3;PTGS2
prerank	GO_Biological_Process_2023__Peptidyl-Serine Dephosphorylation (GO:0070262)	-0.641544	-1.76409	0	0.0561715	1	2024-07-08	0.2534	PPP2CB;PPTC7;PPP2CA;PPP5C;PPM1F;NCK1;PPP1CA
prerank	KEGG_2021_Human__Thermogenesis	-0.401924	-1.76349	0	0.0562324	1	122/171	0.4068	UQCRB;SMARCC2;COX5B;RPS6;SMARCA4;SMARCD1;CYC1;RPS6KA3;COX7C;NDUFAF1;SDHB;SIRT6;NDUFB11;SMARCE1;NDUFB6;COA3;TSC1;PRKAG2;MLST8;UQCRC1;NDUFS5;NDUFB10;NDUFA13;COX6C;NDUFA8;NDUFS6;SMARCA2;COX5A;NDUFAF4;NDUFAF3;MAPK11;NDUFS4;NDUFV1;NDUFA2;COX8A;COX10;COX6B1;SMARCB1;NDUFA5;NDUFA3;FGFR1;UQCRH;KDM3B;PRKAB1;NDUFB5;UQCRQ;UQCRFS1;PRKAB2;ARID1A;COX4I1;RPS6KB1;NDUFA7;NDUFA12;NDUFB3;ACTL6A;COX6A1;ACSL3;NDUFV3;P…
prerank	HDSigDB_Human_2021__Transcription Factors Encoding Genes Enriched In Astrocytes PMID25186741	0.513218	1.76314	0.0909091	0.0547493	0.98	2024-09-09	0.4871	OTX1;PAX6;RFX4;HES5;GLI1;GRHL1;GLI3;GLI2;SOX9
prerank	GO_Biological_Process_2023__Ribonucleoprotein Complex Biogenesis (GO:0022613)	-0.403456	-1.76296	0	0.0562326	1	94/98	0.5788	RPS25;NPM1;RPL14;RPS14;RPS6;RPS7;RPL5;SURF6;RPS4X;RPS23;PAK1IP1;RPS3A;EBNA1BP2;MALSU1;RPL26;TGS1;NOP58;RPS17;MRPS12;XPO1;FCF1;RPL11;RPS15;RRP36;UTP3;RPS5;RPS16;UTP11;LTV1;RPS28;RPL7;DIMT1;RPS15A;ZNF622;RPS19BP1;GTPBP4;GTF3A;UTP6;RPS9;RPL26L1;NIP7;EXOSC10;NOP56;FBL;MPHOSPH10;UTP18;RPL38;TNIP1;WDR46;RRS1;SPPL2B;NOL6;RIOK2;CUL4B;WDR12;RPS13;RPS11;GLUL;SNU13;NAT10;RSL24D1;BYSL;NOL7;BMS1;MRPL36;PES1;R…
prerank	CellMarker_2024__Neutrophil Blood Human	0.30144	1.76278	0	0.0549155	0.98	35/42	0.3574	GYPA;CEACAM8;DEFA4;CXCR3;CXCR1;CD101;NELL1;PDCD1;CR1;ENPP3;CD19;MS4A1;CXCR2;CD48;CD177;ITGA2B;CCR7;CD274;LTF;CD33;CD38;MME;LCN2;SELL;CD86;FUT4;JAML;PTPRC;CSF3R;PLAUR;FCGR3A;FCGR2A;C5AR1;NCAM1;KIT
prerank	GO_Biological_Process_2023__Ribosomal Small Subunit Export From Nucleus (GO:0000056)	-0.813418	-1.76261	0	0.0562128	1	2024-05-05	0.187	NPM1;XPO1;RPS15;LTV1;NUP88
prerank	HDSigDB_Human_2021__Genes Down-Regulated In Human Blood Methylation Profiling In Fragile X Syndrome GSE41273	-0.728256	-1.76212	0.0116279	0.0562732	1	2024-05-06	0.1266	SMARCA4;MAPK1;MRPS36;CCDC85B;RCCD1
prerank	HDSigDB_Human_2021__Genes Up-Regulated Upon ZFP mHtt Repressor Treatment In R6/2 Astrocytes PMID31619545	-0.403663	-1.76189	0	0.0563132	1	116/147	0.4348	GNPTG;THRAP3;NAE1;ZFR;TRIM28;DDX46;SNRPB;QRICH1;PHF2;NMT1;AKAP8;DDX5;TRIM35;C1GALT1C1;RNF14;COA3;HDAC2;HBP1;HSP90AB1;GLG1;PSMD2;PSMB1;NUDCD3;SPCS2;SON;HMG20A;CAB39;PAFAH1B1;DCTN3;GTF2A1;CSNK2A1;MTDH;UHRF1BP1L;WDR48;DCAF5;TPP2;MATR3;ENSA;CPSF2;SLC25A12;VPS4A;RPS3;TRIM23;PARK7;TMEM126B;HDAC1;ARL1;NR2C2;SAP18;JAK1;EP300;MRPL10;AHCTF1;MMAB;OTUB1;CLCC1;SNRNP200;SQSTM1;ITFG1;CSDE1;DDOST;SUPT5H;RTCB;DLA…
prerank	CellMarker_2024__T Cell Bone Marrow Human	0.363839	1.76148	0	0.0555965	0.98	19/21	0.3906	CD3G;TRAT1;CD28;CD8B;GZMK;CD247;CD3D;GZMM;CAMK4;LCK;CCR7;CD7;CD27;CD2;GZMA;TRABD2A;CD8A;RCAN3;CD4
prerank	GO_Cellular_Component_2023__U5 snRNP (GO:0005682)	-0.571885	-1.76103	0	0.0566519	1	13/14	0.3712	DDX23;SNRPD2;SNRPB;SNRPG;SNRNP40;PRPF6;SNRPD3;PRPF18;SNRNP200;PRPF8;SNRPD1;CD2BP2;TSSC4
prerank	GO_Biological_Process_2023__rRNA Processing (GO:0006364)	-0.412787	-1.76098	0	0.0565518	1	78/87	0.5212	RPS25;RPL14;RPS14;TSR3;XRN2;RPS6;RPL27;RPS7;PELP1;RPL5;ESF1;PRKDC;EBNA1BP2;RPL26;RIOK3;DKC1;NOP58;RPS17;LAS1L;DDX27;PIH1D1;EXOSC2;RPL11;RPS15;RRP36;RPS16;EXOSC9;EIF6;RPS28;RPL7;NOL11;EXOSC3;SBDS;DCAF13;WDR55;DIS3;WDR18;LSM6;PIN4;NOB1;EXOSC4;NSA2;EXOSC10;DDX49;NOP56;FBL;MPHOSPH10;SPPL2B;NOL6;RIOK2;SNU13;SART1;NAT10;MPHOSPH6;EXOSC7;C1D;POP4;NOLC1;PES1;RPS24;WDR36;NHP2;MAK16;TFB1M;RRP9;EXOSC5;MRTO4;…
prerank	GO_Cellular_Component_2023__Outer Dynein Arm (GO:0036157)	0.618675	1.75954	0.0769231	0.0564798	0.98	2024-06-06	0.3816	NME8;DNAH5;DNAH17;DNAI2;DNAI1;DNAL1
prerank	GO_Molecular_Function_2023__G-rich Strand Telomeric DNA Binding (GO:0098505)	-0.672255	-1.75915	0	0.0574234	1	2024-06-07	0.2071	HNRNPA2B1;HNRNPA1;RPA2;RPA1;TERF2;TERF2IP
prerank	KEGG_2021_Human__Citrate cycle (TCA cycle)	-0.499374	-1.75892	0	0.0574207	1	19/29	0.2406	CS;SDHB;MDH2;OGDH;DLST;ACO2;IDH3B;DLD;SUCLG1;PDHA1;SUCLG2;IDH3G;SUCLA2;IDH3A;FH;IDH2;DLAT;SDHA;SDHD
prerank	GO_Biological_Process_2023__Immune Response-Regulating Cell Surface Receptor Signaling Pathway (GO:0002768)	0.506214	1.75842	0	0.056948	0.98	2024-09-09	0.4941	BTLA;FPR2;PIGR;HLA-G;LYN;KIT;FGR;CD40;CD24
prerank	GO_Biological_Process_2023__Ubiquitin-Dependent Protein Catabolic Process (GO:0006511)	-0.38151	-1.75821	0	0.0576548	1	236/293	0.4896	PSMC3;NFE2L2;NAE1;PSMC5;PCNP;CCAR1;COPS3;UBE2G1;VCP;OS9;ZFAND2B;PSMD6;CHMP3;PSMC6;RNF20;AMFR;TBL1X;PSMA1;ZFAND2A;PSMB7;PSMD1;RAD23B;KEAP1;RAD23A;PSMC2;TSG101;RNF14;FBXO7;UBE3B;GSK3A;AXIN1;PSMA7;RNF19B;MDM2;PCBP2;UBE2W;CHMP4A;PSMD2;PTPN23;PSMB1;RNF130;UBAP1;PSMD3;CUL3;TOPORS;PSMB3;UBE2H;HERPUD1;RFFL;UBL7;UBR3;TBL1XR1;RLIM;PSMB6;PSMD9;KAT5;RNF115;UBE2K;FBXW7;PSMA6;DDB1;PSMC4;GID8;NEDD8;ZSWIM8;UBA1;…
prerank	HDSigDB_Human_2021__Genes Up-Regulated In WT Treated With PLX3397 Vs Control GSE136158	-0.364431	-1.7574	0	0.0580057	1	730/913	0.5309	SAFB;SNRPC;DUS1L;SF3A2;TUBA4A;PSMC3;ROMO1;CIAO1;ILF2;EIF3B;UBAC1;RXRB;UQCRB;ARPC2;MICU1;MRPL2;RPS6KA4;RALY;UBC;TRIM28;RBBP7;TAF10;COX5B;EIF4A3;TSR3;UBB;NAPA;PQBP1;UBA52;INO80E;SRA1;SNRPD2;BCKDHA;CCT7;EIF4H;MRPL16;U2AF1L4;AVPI1;RRAS;ZFAND2B;RBM42;TM2D2;PELP1;ARHGDIA;ADRM1;MLF2;SNRPB;CALM2;SRRT;RPA2;MCRS1;MED25;OAZ1;MDH2;ELOB;PPIL2;ZC3HC1;DPH2;HSD17B10;LEMD2;GAPDH;SF3A3;CCDC12;MT1E;PHC2;GPS2;PHB2;A…
prerank	CellMarker_2024__Gamma Delta T Cell Peripheral Blood Human	0.609822	1.75719	0	0.0574137	0.98	2024-10-10	0.3906	CD8B;CD5;SLC4A10;CD3D;CD7;CD2;GNLY;CD8A;CD3E;CD4
prerank	GO_Molecular_Function_2023__cAMP Binding (GO:0030552)	0.534568	1.75715	0	0.0572646	0.98	2024-08-08	0.4658	HCN1;CNBD2;PDE10A;POPDC2;PDE4B;PDE2A;RAPGEF4;PDE4D
prerank	CellMarker_2024__Basal Cell Bladder Human	0.514383	1.75707	0	0.0571162	0.98	2024-11-12	0.2783	KRT72;KRT6B;KRT16;KRT15;TFAP2C;KRT6A;CDH3;KRT17;KRT14;KRT1;KRT5
prerank	GO_Biological_Process_2023__Monoubiquitinated Protein Deubiquitination (GO:0035520)	-0.476154	-1.75685	0	0.0581783	1	23/27	0.4072	SF3B3;TAF10;TADA2B;USP22;TAF7;SUPT20H;TADA3;SF3B5;ATXN7L3;USP47;ENY2;TAF4;SUPT7L;TAF12;USP9X;KAT2B;TMEM98;USP7;USP1;USP16;TAF6L;TAF9;TAF5
prerank	GO_Biological_Process_2023__Positive Regulation Of Nucleocytoplasmic Transport (GO:0046824)	-0.453855	-1.75666	0	0.0580955	1	27/39	0.3422	TRIM28;DHX9;KHDRBS1;CPSF6;YWHAE;RBM22;SIRT6;NCBP2;PIK3R1;MAVS;ZPR1;PIK3R2;PSEN1;DMAP1;EMD;EP300;HDAC3;TPR;BAG3;SMAD3;RAPGEF3;PRKCD;CAMK1;GSK3B;JUP;FLNA;IPO5
prerank	GO_Biological_Process_2023__Hexose Transmembrane Transport (GO:0008645)	0.396202	1.75657	0	0.0571717	0.98	17/18	0.4961	SLC5A2;SLC2A2;PPBP;SLC2A14;SLC2A9;SLC5A1;SLC2A5;SLC2A12;SLC2A4;SLC45A3;SLC45A1;SLC2A6;SLC2A10;SLC2A8;SLC2A1;SLC2A3;SLC2A11
prerank	CellMarker_2024__Naive CD4+ T Cell Bile Duct Human	0.735411	1.7557	0.0434783	0.0570244	0.98	2024-05-05	0.2649	IL9R;CD40LG;GZMK;GZMA;CD69
prerank	CellMarker_2024__B Cell Liver Mouse	0.714404	1.75549	0	0.0572819	0.98	2024-05-05	0.2859	MS4A1;CD79A;LY6D;FCMR;CD79B
prerank	CellMarker_2024__Regulatory T(Treg) Cell Blood Human	0.366247	1.7549	0	0.0572358	0.98	19/19	0.6343	ICOS;FOXP3;RTKN2;IL2RA;CD3D;CCR7;BACH2;TNFRSF18;TNFRSF4;BATF;CD3E;IKZF2;PRDM1;CD4;ICA1;ENTPD1;GBP2;CDC25B;CORO1B
prerank	GO_Biological_Process_2023__Telomere Capping (GO:0016233)	-0.665495	-1.75363	0	0.0592632	1	2024-06-07	0.2385	PRKDC;MRE11;TERF2;RAD50;TERF2IP;NBN
prerank	CellMarker_2024__Syncytiotrophoblast Placenta Human	0.706649	1.75252	0.047619	0.057793	0.98	2024-05-05	0.2936	GH2;CGA;CYP19A1;S100P;SDC1
prerank	CellMarker_2024__Natural Killer Cell Skin Human	0.387966	1.75239	0	0.0577458	0.98	25/28	0.3906	FASLG;XCL1;XCL2;CD3G;EOMES;GZMB;CD8B;CD3D;STYK1;CX3CR1;CCR7;TNFRSF18;GZMA;KLRB1;GNLY;CD8A;IL15;KLRK1;CCL4;CCL5;PTPRC;FCGR3A;CD163;NCAM1;CD4
prerank	GO_Biological_Process_2023__Nucleosome Disassembly (GO:0006337)	-0.569647	-1.75215	0.0105263	0.060016	1	2024-09-14	0.2026	SMARCC2;SMARCA4;SMARCD1;SET;SMARCE1;SMARCB1;HMGA1;SMARCC1;SUPT16H
prerank	GO_Biological_Process_2023__Cap-Dependent Translational Initiation (GO:0002191)	-0.767713	-1.75169	0	0.0602209	1	2024-05-05	0.2327	NCBP2;NCBP1;EIF4G1;MIF4GD;SLBP
prerank	GO_Molecular_Function_2023__Active Monoatomic Ion Transmembrane Transporter Activity (GO:0022853)	-0.546469	-1.75165	0	0.0600952	1	2024-09-17	0.1158	UQCRB;COX5B;COX7C;UQCRC1;COX5A;COX8A;COX6B1;UQCRH;COX4I1
prerank	KEGG_2021_Human__Mitophagy	-0.431944	-1.75122	0	0.0602023	1	46/58	0.4008	OPTN;RPS27A;UBC;UBB;UBA52;RRAS;CITED2;RAB7A;USP30;RHOT1;FIS1;MRAS;TBC1D15;CSNK2A1;TBC1D17;BNIP3L;PGAM5;RHOT2;RELA;SP1;FOXO3;BNIP3;SQSTM1;RRAS2;CSNK2B;TBK1;MAPK9;NBR1;FUNDC1;MFN2;ATF4;TFE3;PINK1;EIF2AK3;TAX1BP1;MAPK8;BECN1;MFN1;GABARAPL2;GABARAPL1;HIF1A;CALCOCO2;HRAS;ATG5;ATG9A;BCL2L1
prerank	CellMarker_2024__Stromal Cell Blood Vessel Human	0.748438	1.75103	0	0.0582988	0.98	2024-05-05	0.2518	PSMB11;NEUROD1;IVL;LY75;CLDN4
prerank	GO_Biological_Process_2023__Transcription By RNA Polymerase II (GO:0006366)	-0.387406	-1.75093	0	0.0601737	1	97/139	0.4182	RXRA;RXRB;POLR2E;NFX1;CDK9;TAF10;XRN2;SCAF8;RBMX;ADRM1;ELOB;ERCC3;GTF2H1;NCBP2;RTF1;CCDC124;GTF2E2;NCBP1;SUPT6H;TAF13;TAF7;ELP2;GTF2F1;CCNT2;POLR2H;MED4;CTR9;RPRD1A;PARP1;SUB1;S100A10;COPS2;GTF2A1;LEO1;THRA;CDK12;POLR2C;SNAPC2;NFYA;DEAF1;RPRD1B;TAF1;TRIP11;GTF2B;NCBP3;MAF;POLR2B;MED16;TAF4;GTF2F2;ANXA2;DRAP1;TCEA1;POLR2G;CREB1;SSU72;MAZ;SUPT5H;ELOF1;TAF12;NFIC;SUPT16H;GMEB2;NR1H3;CCNT1;SNAPC5;DEK…
prerank	GO_Biological_Process_2023__Transcription Elongation By RNA Polymerase II (GO:0006368)	-0.483542	-1.75032	0	0.0602223	1	20/26	0.3621	CDK9;ERCC3;RTF1;SART3;SUPT6H;ELP2;GTF2F1;CTR9;LEO1;GTF2F2;SUPT5H;ELOF1;SUPT16H;IWS1;PCID2;POLR2I;CDC73;SETD2;PEX2;PBRM1
prerank	GO_Molecular_Function_2023__RNA Polymerase II Complex Binding (GO:0000993)	-0.496254	-1.75002	0	0.0601938	1	18/25	0.2997	HNRNPU;DHX9;SCAF8;ELP2;BRD4;CTR9;RPRD1A;URI1;PCIF1;RPRD1B;CCAR2;GTF2B;ELOF1;NCOA3;AGO2;SMYD2;WAC;CDC73
prerank	GO_Biological_Process_2023__Regulation Of Vacuole Organization (GO:0044088)	-0.572349	-1.74994	0.0105263	0.0601079	1	2024-10-13	0.303	LAPTM4B;IFT20;RAB5A;EFNB1;SCARB2;UBQLN2;RAB1B;TBC1D14;TBC1D12;MTMR3
prerank	GO_Biological_Process_2023__Ubiquitin-Dependent Protein Catabolic Process Via The Multivesicular Body Sorting Pathway (GO:0043162)	-0.479977	-1.74986	0	0.0599843	1	27/30	0.4506	CHMP3;TSG101;CHMP4A;PTPN23;UBAP1;STAM2;RNF115;VPS37C;VPS4A;CHMP7;VPS36;CHMP2A;VPS37B;SNF8;STAM;CHMP1B;CHMP6;VPS28;VPS25;HGS;MVB12A;PLAA;VPS4B;VPS37A;RNF126;CHMP2B;CHMP5
prerank	HDSigDB_Human_2021__Htt-interacting Proteins Identified By Y2H Assay PMID17500595	-0.415041	-1.74981	0	0.0598612	1	72/94	0.4128	OPTN;UBAC1;MED15;YWHAB;RNF20;SRRT;DNAJA3;GAPDH;MEF2D;DCTN2;WBP4;TANK;TACC1;PKM;P4HA1;PIK3R1;CREBBP;UBE2K;PIK3R2;COPB1;DNAJC4;HIP1;ZFYVE19;PPA2;OSTF1;MRE11;KPNA3;TXNDC11;AP2A2;ZNF655;ADD3;CUL5;LDOC1;SREBF2;EZR;PIBF1;TCERG1;BAIAP2;PRPF40A;HSPD1;APBB2;DNAJC21;SUPT5H;MKRN2;CTNNB1;USP9X;RNF40;DNM2;PSMD4;DOCK9;WAC;API5;PIK3R3;NUB1;SP3;NCOR1;PRMT2;SORBS1;ZMYND8;SETD2;CHMP4B;SASH1;CLASP1;CUL2;BAZ1A;HAX1;…
prerank	HDSigDB_Human_2021__Transmembrane Receptors Encoding Genes Enriched In OPCs PMID25186741	0.422687	1.74981	0	0.0587493	0.98	2024-12-13	0.4491	GABRA3;GRIK4;IL1RAP;GRIA3;OMG;SSTR1;SEMA5A;GPR17;GFRA1;PLXNB3;CALCRL;PDGFRA
prerank	GO_Biological_Process_2023__rRNA Metabolic Process (GO:0016072)	-0.419038	-1.74961	0	0.0598909	1	57/72	0.4387	RPS25;RPL14;XRN2;RPS6;RPL27;RPS7;PELP1;RPL5;ESF1;EBNA1BP2;RPL26;DKC1;NOP58;RPS17;DDX27;PIH1D1;EXOSC2;RPL11;RPS15;RRP36;RPS16;EXOSC9;RPS28;RPL7;GTF3C1;EXOSC3;SBDS;DCAF13;WDR55;DIS3;WDR18;SIRT7;PIN4;NOB1;EXOSC4;GTF3A;SPIN1;EXOSC10;XRN1;DDX49;NOP56;FBL;SPPL2B;NOL6;NIFK;EXOSC7;BYSL;POP4;NOLC1;PES1;RPS24;WDR36;ZFP36L1;RRP9;DIS3L;EXOSC5;MRTO4
prerank	HDSigDB_Human_2021__Markers Of Principal Sensory Nucleus Of Trigeminal Nerve In Pontine Tegmentum PMID22996553	0.279018	1.74832	0	0.0589986	0.98	43/46	0.5796	HAPLN1;TLX3;ESM1;SLC17A6;CRACR2A;CNGA3;MYO15A;NEUROD1;DCLK3;DAO;DEFA3;MYOZ3;MEI1;PVALB;ARPP21;BCL11B;TFCP2L1;BCL11A;CDH3;MXRA5;HOMER1;PRKG2;DACT2;COL4A3;KRT17;DOK7;PTAFR;MDGA1;ARSJ;SLC47A1;LGR6;SAMD9;ALDH1A3;DENND2D;IFI44L;SFRP1;XAF1;ISG15;DDX60;IFI44;STAT1;SIPA1L2;IFIT3
prerank	GO_Biological_Process_2023__Protein Deacetylation (GO:0006476)	-0.455432	-1.74823	0	0.0606417	1	27/37	0.327	MORF4L2;MTA2;RBBP7;SIRT3;TBL1X;SIRT6;RBBP4;HDAC5;HDAC2;CHD4;TBL1XR1;GATAD2B;SUDS3;GATAD2A;HDAC1;HDAC3;MTA3;HDAC10;SIRT7;HDAC6;MIER2;MORF4L1;MBD2;HDAC4;CHD3;MIER1;FLNA
prerank	HDSigDB_Human_2021__Markers Present In L5b Tph2 Glutamatergic Neurons PMID26727548	0.629292	1.74802	0	0.0591473	0.98	2024-06-06	0.371	QRFPR;MC4R;KCTD8;CRYM;STAC;KCNS3
prerank	HDSigDB_Human_2021__Genes Up-Regulated In Expression In 9 Wk TIF-IA KO HD Mice GSE29647	-0.38025	-1.74798	0	0.0606126	1	204/279	0.4348	RPSA;TRA2B;TSR3;PRELID3B;RPS6;LAMTOR2;GTF3C6;U2SURP;GFER;RBM8A;SNRPB;SET;BTF3;GALNT1;MRPL52;RAD23A;SPR;EBNA1BP2;CRY1;MRPS22;EEF1B2;RWDD1;DPP8;NOP58;CCDC91;NDUFB10;PHF5A;PNKP;SNRPA1;RPAP3;SREK1;AKTIP;ATAD3A;ISOC2;EIF3G;HMGB1;CAB39;URM1;RCBTB2;TPM4;ACOT8;SAP30L;LSM4;SUPT20H;UBE2K;ATAD3B;NDRG1;PDCD2;TIMM9;STX18;RPLP0;DCTN4;PIH1D1;SPAST;RPS15;INTS12;DENR;RPS12;RBM4;KIF5B;ACTL6A;EIF5;TPRKB;CHCHD1;EIF6…
prerank	GO_Biological_Process_2023__Protein Localization To Endosome (GO:0036010)	-0.611604	-1.74705	0.010989	0.0610938	1	2024-08-10	0.3012	WASHC2A;MICALL1;WASHC2C;TOLLIP;VPS35;PACSIN2;RAB35;TMEM30A
prerank	CellMarker_2024__Mast Cell Polyp Human	0.626158	1.74649	0	0.0591963	0.98	2024-05-05	0.3741	HPGDS;HDC;CPA3;TPSAB1;ALOX5AP
prerank	GO_Biological_Process_2023__mRNA Modification (GO:0016556)	-0.494088	-1.74648	0	0.0612522	1	16/20	0.3447	HNRNPAB;ZC3H13;DKC1;CBLL1;WTAP;PCIF1;RPUSD4;TRMT61B;PUS1;NSUN2;TRMT6;TRMT10C;METTL14;TRUB2;CMTR1;RPUSD2
prerank	GO_Biological_Process_2023__Type B Pancreatic Cell Differentiation (GO:0003309)	0.635419	1.74551	0	0.0592451	0.98	2024-05-05	0.3648	RFX6;PDX1;BMP6;CDH2;CDK6
prerank	HDSigDB_Human_2021__Down-regulated Proteins In The Liver Of 6 Mon HD Q175 Mice Vs Q20 PXD005641	-0.36563	-1.74542	0	0.0618048	1	460/579	0.5219	HNRNPA2B1;SRRM2;SAFB;PNN;NPM1;APLP2;MTA2;ROMO1;NUMA1;HSPA9;THRAP3;NFX1;UBQLN1;TRA2B;SUN2;MORC3;RAD21;TSR3;TMUB2;SNRPD2;RAB12;EIF4H;RBM39;ILF3;TM2D2;ERP29;PSIP1;SET;ANKRD40;MED25;TRIP6;DNAJA3;CANX;CDC42EP4;GALNT1;LEMD2;CKAP5;NCBP2;TNPO1;GOLGB1;PPP4R2;PDAP1;FXR2;RAD23A;NDUFB11;STARD3;CSTF2T;FKBP15;RBM10;SERBP1;LUC7L2;RAB5A;MAPK1IP1L;NUP153;APEX1;PA2G4;UXT;SNRNP40;KANK1;PCBP2;IRF2BPL;AGPAT1;PPP1R13B…
prerank	GO_Biological_Process_2023__RNA Stabilization (GO:0043489)	-0.489821	-1.7447	0	0.0621485	1	18/28	0.2771	THRAP3;HNRNPU;ZCCHC17;PARN;FUS;RBM38;EIF4ENIF1;DKC1;DHX36;TAF15;ELAVL1;YBX1;PHAX;LARP1;NSUN2;PABPC1;PAIP1;TNIP1
prerank	GO_Molecular_Function_2023__Calcium-Activated Potassium Channel Activity (GO:0015269)	0.649623	1.74371	0	0.0598845	0.98	2024-06-06	0.3507	KCNMB3;KCNMB2;KCNN3;KCNN4;KCNMA1;KCNMB4
prerank	GO_Biological_Process_2023__Rescue Of Stalled Ribosome (GO:0072344)	-0.520125	-1.74371	0	0.0624906	1	2024-11-17	0.1651	RNF14;TCF25;ASCC2;NEMF;USP10;GCN1;RACK1;HBS1L;ZNF598;ANKZF1;TRIP4
prerank	CellMarker_2024__Epithelial Cell Colorectum Human	0.554183	1.74336	0	0.0597348	0.98	2024-07-07	0.4461	KRT20;CLDN4;CDH1;EPCAM;KRT8;KRT19;NCOA7
prerank	GO_Biological_Process_2023__Positive Regulation Of miRNA-mediated Gene Silencing (GO:2000637)	-0.708764	-1.74229	0.0116279	0.0631671	1	2024-06-07	0.1849	DHX9;FXR1;FMR1;PUM2;ZFP36;PUM1
prerank	GO_Biological_Process_2023__Glucocorticoid Biosynthetic Process (GO:0006704)	0.794744	1.74226	0	0.0597819	0.98	2024-05-05	0.2056	CYP11B2;CYP11B1;CYP17A1;CYP21A2;CYP11A1
prerank	GO_Cellular_Component_2023__Muscle Myosin Complex (GO:0005859)	0.401356	1.74125	0	0.0602197	0.98	2024-11-11	0.599	MYH4;MYH8;MYH2;MYL1;MYH6;MYH7;MYH3;MYL3;MYL6B;MYH11;MYL9
prerank	CellMarker_2024__Stem Cell Embryonic Heart Human	0.500979	1.74022	0	0.0605579	0.99	2024-10-10	0.4994	NANOG;DPPA4;TCL1A;LEFTY1;GAL;DNMT3B;POU5F1;SOX2;GRB7;PODXL
prerank	GO_Molecular_Function_2023__DNA-(apurinic Or Apyrimidinic Site) Endonuclease Activity (GO:0003906)	-0.668956	-1.73945	0.0210526	0.0649211	1	2024-06-07	0.3039	NTHL1;APEX1;RPS3;HMCES;NEIL1;POLB
prerank	GO_Biological_Process_2023__Modification-Dependent Macromolecule Catabolic Process (GO:0043632)	-0.753844	-1.73943	0.0120482	0.0648083	1	2024-04-05	0.0973	RPS27A;UBB;UBA52;NEDD8
prerank	GO_Biological_Process_2023__Mitotic Sister Chromatid Cohesion (GO:0007064)	-0.545742	-1.73936	0	0.064696	1	2024-10-16	0.1888	RAD21;PDS5A;STAG2;PDS5B;SMC1A;STAG1;NAA50;RB1;ESCO1;SMC3
prerank	GO_Cellular_Component_2023__Brahma Complex (GO:0035060)	-0.617936	-1.7391	0	0.0647138	1	2024-08-11	0.1899	SMARCC2;SMARCD1;SMARCE1;SMARCA2;SMARCB1;ARID1A;ACTL6A;SMARCC1
prerank	HDSigDB_Human_2021__Striatum RNA M5 Module (Green) PMID26900923	-0.365563	-1.7387	0	0.0648238	1	315/398	0.5043	SNRPC;PCBP1;SF3A2;ROMO1;TRABD;PTMA;PGLS;COX5B;AKT1;DDAH2;BCKDHA;RPL36;HEXIM1;EIF4H;RBM42;ARHGDIA;ADRM1;VPS51;HMG20B;MED25;SIRT6;ELOB;ZNF428;LEMD2;EIF3J;CCDC124;NCKAP5L;KEAP1;GPS2;SNRPA;IRF2BP1;DCPS;CACTIN;TIMM23;DOHH;IRF2BPL;SCAF1;DUS3L;YPEL3;DAD1;AUP1;WBP2;PSMD3;PNKP;MOAP1;RPS29;GTF2F1;ZNF777;TRMT112;DAZAP1;MRPS12;ACADS;PGP;XRCC1;UNC50;JUND;POLR3H;YIPF3;MAP2K2;ACOT8;PTOV1;LSM4;COX8A;TSPO;ARL2;CC…
prerank	ChEA_2022__TFEB 21752829 ChIP-Seq HELA Human	-0.362925	-1.73869	0	0.0646755	1	466/568	0.5375	EEF2;M6PR;NPM1;SNRPC;FUBP1;KHSRP;HNRNPM;ZFP91;NCL;EIF3B;GLYR1;PABPN1;ILVBL;DDIT4;THRAP3;NFX1;HNRNPA3;HDGF;LAMP1;DVL2;NAPA;UBA52;ZC3H18;CCAR1;SRA1;SIK3;KHDRBS1;MTCH1;EEF1A1;FNTA;AATF;ARHGDIA;RAB7A;PRPF39;CS;ERP29;CELF1;OAZ1;TRIP6;PMVK;ATP6V1A;DDX5;HNRNPH2;ANKRD12;RAD23A;SNRPA;MAPK3;RAB5A;HDAC5;NTHL1;APEX1;OGDH;HBP1;TSC1;ZNF84;CHMP4A;DUS3L;TMC6;CCT3;MAPK1;RRAGC;TOMM20;EIF4G1;ANKHD1;WBP2;NUDCD3;ZCCH…
prerank	KEGG_2021_Human__Alzheimer disease	-0.374847	-1.73846	0	0.0646197	1	204/276	0.4813	TUBA1B;DVL3;TUBA4A;PSMC3;APH1A;TUBA1A;UQCRB;NAE1;PSMC5;COX5B;AKT1;DVL2;CYC1;PSMD6;PSMC6;ADRM1;COX7C;CALM2;SDHB;PSMA1;PSMB7;HSD17B10;GAPDH;PSMD1;ATG14;NDUFB11;PSMC2;MAPK3;NDUFB6;CAPN1;AXIN1;PSMA7;MAPK1;PSMD2;PSMB1;UQCRC1;NDUFS5;APBB1;PSMD3;NDUFB10;KLC2;PIK3R1;NDUFA13;COX6C;PSMB3;NDUFA8;NDUFS6;PSENEN;COX5A;NDUFS4;MAP2K2;PSMB6;PSMD9;NDUFV1;NDUFA2;COX8A;COX6B1;CSNK1E;PSMA6;PIK3R2;NDUFA5;NDUFA3;PSMC4;…
prerank	GO_Molecular_Function_2023__Single-Stranded Telomeric DNA Binding (GO:0043047)	-0.622949	-1.73837	0.0114943	0.0644908	1	2024-07-09	0.2071	HNRNPA2B1;HNRNPA1;RPA2;RPA1;TERF2;RAD50;TERF2IP
prerank	GO_Biological_Process_2023__V(D)J Recombination (GO:0033151)	-0.57473	-1.73819	0	0.0643991	1	2024-08-10	0.2555	PRKDC;HMGB1;LIG4;DCAF1;LIG1;NHEJ1;LIG3;HMGB2
prerank	ChEA_2022__HOXB4 20404135 ChIP-ChIP EML Mouse	-0.359321	-1.73774	0	0.0645633	1	775/991	0.5241	RPL24;PNN;EWSR1;PCBP1;FUBP1;MORF4L2;RPS27A;RPL13A;SFPQ;RPS18;APH1A;UQCRB;COPS5;CDR2;NFX1;NONO;CGGBP1;LUC7L;COX5B;RAD21;LAPTM4B;WIZ;UBB;NUCKS1;PQBP1;ILKAP;USF1;XRN2;PAIP2;SMARCA4;HEXIM1;PPP1R8;VCP;DHX29;CPSF6;ECHS1;RRAS;ILF3;CITED2;TM2D2;DHX16;CCNDBP1;CS;SNRPB;TBL1X;SF1;BCLAF1;PSMA1;RPL10;MCRS1;OAZ1;ZFAND2A;NMT1;ZC3HC1;DNAJA3;PMVK;GALNT1;EIF4EBP2;ATP6V1A;MRPL52;MEF2D;CRYZL1;RAD23B;DSTN;RAD23A;RPL1…
prerank	GO_Molecular_Function_2023__Acetylcholine Receptor Regulator Activity (GO:0030548)	0.641039	1.73743	0	0.0611862	0.99	2024-06-06	0.3593	PATE4;SLURP1;LYPD6;LY6H;TMEM35A;GPIHBP1
prerank	GO_Biological_Process_2023__Regulation Of MHC Class II Biosynthetic Process (GO:0045346)	-0.582376	-1.73703	0	0.0649088	1	2024-04-11	0.0573	RFXANK;RFX5;HDAC2;TAF7
prerank	HDSigDB_Human_2021__Genes Up-Regulated In iSPNs Of 6 Mon HdhQ50 Vs HdhQ20 PMID32681824	-0.413963	-1.73699	0	0.0647805	1	52/72	0.3895	HNRNPK;HSPA9;SRSF3;FUS;PSMA1;MT1E;SSB;UBE3A;HNRNPDL;TBC1D23;HIF3A;PDCD4;PATZ1;SHISA5;SUB1;DLD;TCEA2;BUD13;TIMM29;SNAPIN;HMGN2;TOE1;VPS4A;TOR1AIP1;ABHD14B;PHYH;BNIP3;NUDT12;NR1D1;RTCB;LGALS8;TRIM56;SRSF5;ACYP1;HMGN3;CDC42;AKIRIN1;NUDT4;BHLHE40;UBXN7;GHITM;SGPL1;GPN3;ARL16;USP2;COQ10B;PEX2;RBM3;CARNMT1;NR1D2;ATG5;MYNN
prerank	HDSigDB_Human_2021__Metabolic Pathways Genes Enriched In Astrocytes Vs Neurons PMID17989291	-0.435458	-1.73625	0	0.065269	1	38/48	0.4086	CS;SDHB;MDH2;PKM;OGDH;GPI;DLST;GLUD1;PFKP;ACO2;ENO1;PFKM;IDH3B;SUCLG1;LDHB;HK1;SLC25A12;SUCLG2;IDH3G;PGK1;GYS1;TPI1;ALDOA;SUCLA2;IDH3A;FH;SDHA;SDHD;GPD2;GOT1;G6PD;PC;GLUL;PGAM1;PYGB;PFKL;MDH1;PGM1
prerank	HDSigDB_Human_2021__Liver RNA M40 Module (Mediumpurple3) PMID26900923	-0.377045	-1.7357	0	0.0653936	1	235/292	0.5104	ALYREF;HNRNPM;GLYR1;SF3B3;TRA2B;FLYWCH1;SRSF3;SMARCA4;MRPL16;OS9;PRPF31;U2AF1L4;ZCCHC17;TMEM9B;NDUFAF1;PRKDC;TTC4;TUFM;EFTUD2;EBNA1BP2;TMEM184C;TMEM109;SHC1;SNRNP35;TARS2;MED8;SYMPK;ABCA2;DLST;NIF3L1;ELP2;PLRG1;EIF2B2;ENTPD6;MRPS12;XPO1;FLAD1;INTS10;ELP5;ATF6B;MLH1;SLC25A38;PARP1;CHD1L;ITFG2;PPA1;SMARCB1;NAP1L4;ARFGAP2;NMRAL1;GID8;GCN1;STX18;MRPL46;UBA1;LYRM7;RMND5B;ANP32E;SPRYD3;MRPS31;INTS1;TAC…
prerank	GO_Biological_Process_2023__Positive Regulation Of Viral Genome Replication (GO:0045070)	-0.481614	-1.73562	0	0.065283	1	19/26	0.3758	DDX3X;TOP2B;RAD23A;STAU1;VAPB;PPIA;DDB1;PPARA;SRPK1;TARBP2;LARP1;PKN2;PDE12;PPIE;PABPC1;HACD3;TMEM39A;PPID;PPIH
prerank	CellMarker_2024__Alveolar Type II (ATII) Cell Lung Human	0.655146	1.73473	0	0.0617143	0.99	2024-05-05	0.3451	SFTPA1;SFTPB;LAMP3;SFTPC;MUC1
prerank	GO_Biological_Process_2023__Positive Regulation Of Oligodendrocyte Differentiation (GO:0048714)	0.571687	1.73392	0	0.0620463	0.99	2024-06-06	0.4286	TENM4;ZNF365;PTPRZ1;PTN;TNFRSF1B;MDK
prerank	GO_Biological_Process_2023__Positive Regulation Of ER-associated Ubiquitin-Dependent Protein Catabolic Process (GO:1903071)	-0.692149	-1.7337	0.0246914	0.0660191	1	2024-05-06	0.1712	NFE2L2;UBQLN1;HERPUD1;UBQLN2;SGTA
prerank	GO_Molecular_Function_2023__RNA Polymerase Core Enzyme Binding (GO:0043175)	-0.47689	-1.73331	0	0.0661592	1	19/27	0.2997	HNRNPU;DHX9;SCAF8;ELP2;CTR9;RPRD1A;URI1;RPRD1B;CCAR2;GTF2B;SPTY2D1;RRN3;ELOF1;NCOA3;AGO2;SMYD2;WAC;MAF1;CDC73
prerank	HDSigDB_Human_2021__Proteins Enriched In HD Patient iPSC-derived Neurons Vs Control iPSC-derived Neurons PMID30768179	-0.41077	-1.73329	0	0.0660118	1	92/111	0.4716	CYC1;ECHS1;LRPPRC;SDC2;STX8;HSD17B10;CCDC124;PHB2;NDUFA13;SERPINB6;MRPS18B;MAVS;GLRX5;NDUFV1;ACAD9;MCCC1;PLA2G15;HADHB;RPS12;SLC25A12;NUCB1;SUCLG2;CLPX;RPL7;PLEC;CTSA;RPL27A;SUCLA2;CTSD;HIBADH;NDUFB4;CYBRD1;FH;MAN2B1;TIMM50;CLCN7;LTA4H;MRPL19;ETFA;MAGT1;LAP3;CYB5R1;SSBP1;SELENON;TIMM44;HADHA;RNF13;ESYT1;HIBCH;DHRS7B;NIPSNAP3A;PLBD2;DECR1;MRPL37;PLD3;MAN1B1;NCSTN;ARSA;SLC12A9;MRPS11;ACAA2;ADPGK;PD…
prerank	GO_Biological_Process_2023__Ethanol Metabolic Process (GO:0006067)	0.463121	1.73318	0	0.0619904	0.99	13/13	0.5373	SULT1A3;ADH7;ADH6;SULT2A1;ADH1A;ADH4;SULT1B1;SULT1E1;SULT1A2;ADH1C;ADH1B;SULT1A1;ACSS2
prerank	HDSigDB_Human_2021__Genes Up-Regulated In Haloperidol Treated STHdhQ111 Vs Control GSE129143	0.326566	1.73317	0	0.0618385	0.99	16/18	0.4994	PAX2;LRP2;SEMA5B;FNDC1;FRAS1;CASQ1;CRABP1;HOOK1;ARFGEF3;TNC;REEP2;CAP2;UNC5B;NES;KLHL29;PODXL
prerank	GO_Biological_Process_2023__Intracellular Protein Transmembrane Transport (GO:0065002)	-0.447482	-1.73317	0	0.0659009	1	32/40	0.4009	ROMO1;ZFAND2B;TIMM23;PEX5;TOMM20;C2CD5;HSPA5;TIMM21;SRP54;SEC62;TOMM40;GRPEL1;PEX14;TIMM17A;HSPD1;AKT2;TIMM50;PEX6;TIMM44;TIMM17B;SEC61B;GRPEL2;TOMM70;SEC63;PEX13;SEC61G;PEX2;PEX26;TRIM37;PEX16;CHCHD4;DNAJC19
prerank	HDSigDB_Human_2021__Proteins Depleted In Cerebral Cortex Of R6/2 Vs WT Mice PMID30902619	-0.627203	-1.73313	0.0119048	0.0658262	1	2024-08-08	0.3733	HSPA9;PRDX3;PHB;STOML2;PRDX2;PDHX;SOD1;DPYSL2
prerank	GO_Biological_Process_2023__Regulation Of Mitochondrial Outer Membrane Permeabilization Involved In Apoptotic Signaling Pathway (GO:1901028)	-0.531738	-1.7326	0.010989	0.0661791	1	2024-11-13	0.4045	GSK3A;HSPA1A;HIP1R;SLC25A6;SLC25A5;SLC25A4;GSK3B;TMEM14A;SLC35F6;BAK1;CHCHD10
prerank	GO_Biological_Process_2023__Positive Regulation Of Signal Transduction By P53 Class Mediator (GO:1901798)	-0.50017	-1.73252	0.0103093	0.0660863	1	2024-12-18	0.2643	UBB;HEXIM1;RPS7;DDX5;RPS20;RPL17;CDK5RAP3;RPS15;SPRED2;ATM;EEF1E1;EIF5A
prerank	GO_Molecular_Function_2023__Glycine Binding (GO:0016594)	0.623419	1.73243	0	0.0617834	0.99	2024-06-06	0.3769	GRIN2B;GLRA2;GRIN1;GNMT;GLRB;SRR
prerank	CellMarker_2024__Progenitor Cell Blood Human	0.463323	1.73231	0	0.0617285	0.99	2024-08-08	0.537	MS4A3;MPO;MS4A2;CD38;KIT;GATA2;SPI1;SOX4
prerank	GO_Biological_Process_2023__Positive Regulation Of Circadian Rhythm (GO:0042753)	-0.64054	-1.73223	0.0113636	0.0661357	1	2024-06-08	0.297	THRAP3;KAT5;RORA;FBXW11;CLOCK;BTRC
prerank	GO_Biological_Process_2023__Nuclear Export (GO:0051168)	-0.452079	-1.73219	0	0.0660434	1	30/37	0.4165	HNRNPA1;WASHC4;NUP153;RANGAP1;XPO1;NEMF;RANBP2;STRADA;LSG1;RANBP3;DDX39B;RITA1;TPR;CHP1;POM121C;ATXN1;UBE2I;SMURF1;DESI1;CDKN1B;NUTF2;XPO6;XPO5;NUP62;DDX39A;CALR;POM121;PKD1;NUP188;XPO7
prerank	CellMarker_2024__Megakaryocyte Kidney Mouse	0.748739	1.73117	0.117647	0.0617696	0.99	2024-05-05	0.2515	SLAMF1;CXCR2;ITGA2B;PDE6B;MATK
prerank	GO_Biological_Process_2023__Regulation Of Endothelial Cell Development (GO:1901550)	-0.657202	-1.73087	0.0121951	0.0668339	1	2024-06-07	0.3211	ZDHHC21;TNFRSF1A;PPP1R12A;VCL;ROCK1;ROCK2
prerank	CellMarker_2024__Osteoclast Bone Human	0.563554	1.73085	0	0.0616197	0.99	2024-06-06	0.4367	CALCR;TNFRSF11A;MMP9;RUNX2;NCAM1;THNSL2
prerank	GO_Biological_Process_2023__Positive Regulation Of Viral Process (GO:0048524)	-0.453863	-1.73077	0	0.0667757	1	27/37	0.3885	DHX9;RAB7A;DDX3X;RAD23A;STAU1;VAPB;PPIA;KPNA6;DDB1;PPARA;SRPK1;TBC1D20;TARBP2;LARP1;PKN2;ATG12;PDE12;MDFIC;PPIE;PABPC1;HACD3;RSF1;TMEM39A;KPNA2;PPID;PPIH;ATG5
prerank	GO_Biological_Process_2023__Nuclear Membrane Organization (GO:0071763)	-0.496178	-1.73063	0	0.0666826	1	21/23	0.4506	TARDBP;CHMP3;CHMP4A;SPAST;DCTN1;VPS4A;NSFL1C;EMD;TOR1AIP1;CHMP7;CHMP2A;CHMP1B;CHMP6;TMEM43;TOR1A;TOR1B;VPS4B;GPER1;UBXN2A;CHMP2B;CHMP5
prerank	GO_Biological_Process_2023__Regulation Of Guanylate Cyclase Activity (GO:0031282)	0.676003	1.73043	0	0.0615656	0.99	2024-05-05	0.3243	RD3;NOS2;NOS1;GUCA1B;NOS3
prerank	GO_Biological_Process_2023__mRNA Cleavage Involved In mRNA Processing (GO:0098787)	-0.598815	-1.72994	0.0210526	0.0670458	1	2024-07-10	0.1396	CPSF7;CPSF6;NCBP2;CSTF2T;NCBP1;CPSF2;CSTF2
prerank	CellMarker_2024__Germ Cell Ovary Human	0.534227	1.72973	0.0625	0.0621763	0.99	2024-07-07	0.4661	ZP4;DAZL;DDX4;GDF9;SALL4;POU5F1;CTDSPL
prerank	GO_Biological_Process_2023__mRNA Methylation (GO:0080009)	-0.599206	-1.72966	0	0.067005	1	2024-09-10	0.3146	ZC3H13;WTAP;PCIF1;TRMT61B;NSUN2;TRMT6;TRMT10C;METTL14;CMTR1
prerank	CellMarker_2024__Luminal Cell Bladder Human	0.394998	1.72934	0	0.0621212	0.99	14/15	0.4897	UPK2;KRT20;UPK1A;FOXA1;GPX2;GATA3;KRT7;FABP4;PPARG;FGFR3;KRT8;KRT19;KRT18;ERBB2
prerank	CellMarker_2024__Dendritic Cell Skin Human	0.359999	1.72934	0	0.0619718	0.99	17/18	0.5343	CD1A;LILRA4;NELL1;LAMP3;GZMB;CCL17;TOP2A;CD38;UBE2C;MRC1;ITGAX;THBD;CD4;RGS1;TYROBP;CD68;CD14
prerank	HDSigDB_Human_2021__Cingulate (Pvalb+) Interneurons, Cingulate (Layer 5) And Somatosensory (Layer 5) Pyramidal Neuron Gene Module PMID19638972	-0.379941	-1.72912	0	0.0672437	1	192/245	0.4715	SFPQ;IK;HSPA9;UQCRB;YWHAG;HNRNPA3;RAD21;PRELID3B;LRPPRC;RAB7A;PSME3;DDX3X;PSMB7;GAPDH;CCSER2;CHCHD3;EIF4G2;MRPL12;E4F1;TGOLN2;TMEM184C;SBNO1;TCF25;TOMM20;MRPS6;ALAS1;DLST;GNAI2;GALNT11;NDUFAF4;CAB39;UBE2M;INSIG2;CAPZB;DDX41;RNF115;CMPK1;COPS2;DLD;HGSNAT;PDCD6IP;SMPDL3A;GRSF1;OSBPL1A;UQCRFS1;DHRS1;KIF5B;HSPA1A;PSME4;TRIP11;HDAC1;TMEM70;UBLCP1;UBA3;SLC38A10;JAK1;DERL1;SHARPIN;LONP2;PHYH;STX12;NR4A2…
prerank	HDSigDB_Human_2021__Insoluble Proteins Enriched In Cerebellum Of 8 Wk R6/2 Mice Vs WT PMID29166617	-0.414026	-1.72883	0	0.0672375	1	47/62	0.4268	HNRNPA1;SRSF6;ARGLU1;ARL6IP4;THRAP3;NONO;ZC3H18;DDX46;YWHAB;ADRM1;OLA1;DLST;PRDX2;SON;NEMF;ATP6V1H;RPL17;HNRNPR;GCN1;REPS1;RPL10A;BRD3;CSTF3;RPS3;GTF2I;CUL5;AGK;DMXL1;STX12;RPL32;RTCB;AP1B1;CDC42BPB;PGD;NOP56;DHX30;NF1;PRPF40B;RPS2;PBRM1;SCAF11;TRIP12;RPL23A;KIF2A;NPEPPS;XPO7;BASP1
prerank	GO_Biological_Process_2023__Protein Insertion Into Mitochondrial Membrane (GO:0051204)	-0.496877	-1.72876	0	0.0671271	1	20/25	0.3528	ROMO1;MTCH1;TOMM22;TOMM20;TIMM10;NDUFA13;MOAP1;SAMM50;TIMM9;TIMM8B;TIMM29;TIMM13;TOMM40;TIMM10B;MTX1;TOMM70;MTX2;HSPA4;MTCH2;TOMM5
prerank	GO_Biological_Process_2023__Nucleosome Assembly (GO:0006334)	-0.48217	-1.7287	0	0.0669998	1	22/30	0.3392	NPM1;HIRA;NAP1L1;SART3;RBBP4;SMARCA5;CABIN1;NAP1L4;ATRX;SPTY2D1;KAT6B;DAXX;SUPT16H;NAA60;UBN1;DNAJC9;HMGB2;POLE3;NASP;RSF1;SSRP1;HAT1
prerank	CellMarker_2024__CD4+ Cytotoxic T1 Cell Peripheral Blood Human	0.609684	1.72866	0.117647	0.0620117	0.99	2024-07-07	0.3906	CD28;GZMB;CD27;PRF1;CD3E;CCL4;CD4
prerank	CellMarker_2024__Conventional Dendritic cell(cDC) Pancreas Mouse	0.609684	1.72861	0	0.0618634	0.99	2024-07-07	0.3906	CD207;CD8B;CD8A;ITGAX;ITGAM;KIT;CD4
prerank	HDSigDB_Human_2021__Endoplasmic reticulum/Golgi Vesicle Protein Composition PMID16615899	-0.380435	-1.72809	0	0.067271	1	129/185	0.4886	RPS25;HNRNPK;NPM1;SRSF2;RPS18;RPSA;ARPC2;RPS14;WASHC4;NAPA;FAM120A;RAB5B;RPS7;EEF1A1;RAB7A;CAPRIN1;DDX3X;DDX1;DDX5;RPS3A;TGOLN2;FXR1;EIF4G1;DNAJA1;DNM1L;FIS1;TM9SF4;CAPZB;TMED9;PSMD9;RPL3;CAPZA1;WASHC2A;HLA-B;RPL10A;ACBD3;WASHC2C;RPS10;STX16;AGPAT2;RAB21;VPS26A;COPA;ACTR3;RPS3;HNRNPD;NUCB1;TMED4;RAB10;RPL9;CLPTM1;RAB1A;G3BP1;MRPL50;RAB1B;COMMD9;AP2A1;RPL32;LMAN1;RAB18;SND1;DRG1;USO1;TMED10;TCP1;T…
prerank	HDSigDB_Human_2021__Glutamatergic Neuron Gene Module M10 From Cerebral Cortex PMID18849986	-0.367248	-1.72787	0	0.0672821	1	303/389	0.4901	PNN;APLP2;FUBP1;MORF4L2;SRSF11;SGSM2;ARGLU1;RPS6KA4;CDK9;WASHC4;NAPA;SEC31A;KTN1;TBCA;PPP2CB;DHX29;NFE2L1;RBL2;ARHGDIA;PRPF39;PNPLA6;MLF2;PSME3;CALM2;R3HDM2;BCLAF1;NAP1L1;DDX5;RAD23A;SERBP1;BCL2L2;IQSEC1;MAPK3;MAPK1IP1L;HDAC5;CAPN1;PKM;PEX5;CLTB;POMP;SUPT6H;AGPAT1;FXR1;GIT1;MLST8;GPI;CSGALNACT2;WBP2;ZCCHC8;PICALM;FKBP8;NDUFA13;YTHDC1;RHOT1;UBTF;SMARCA5;XPO1;NEMF;ST13;CAPNS1;HTT;CNOT3;HNRNPR;SLC25…
prerank	GO_Biological_Process_2023__Macroautophagy (GO:0016236)	-0.405776	-1.72735	0	0.0674999	1	79/89	0.5164	UBQLN1;VCP;CHMP3;ATG14;TSG101;CHMP4A;VAMP7;TOM1;PLEKHM1;STAM2;VPS16;TBC1D5;LAMP2;EPG5;VPS37C;PIK3R4;VPS4A;PGAM5;VAMP8;SQSTM1;HDAC10;VTI1B;CHMP7;VPS36;CHMP2A;ATP13A2;PIP4K2A;VPS37B;VHL;SNF8;YOD1;STAM;ATG12;NBR1;TCIRG1;CHMP1B;CHMP6;EI24;ZFYVE1;VPS28;SPG11;VPS41;ARL8B;UBA5;VPS25;MTMR3;ATG16L1;BECN1;STX17;HGS;SNAP29;MVB12A;PLAA;MAP1LC3B;GABARAPL2;GABARAPL1;VPS4B;ATG7;UBXN6;PIK3C3;CALCOCO2;CALR;MTMR14…
prerank	GO_Biological_Process_2023__Positive Regulation Of Killing Of Cells Of Another Organism (GO:0051712)	0.644982	1.72718	0	0.0621847	0.99	2024-05-05	0.3553	IFNG;NOS2;FCER2;PRF1;SYK
prerank	KEGG_2021_Human__Diabetic cardiomyopathy	-0.390758	-1.72709	0	0.0674761	1	94/158	0.3158	UQCRB;COX5B;AKT1;CYC1;COX7C;SDHB;GAPDH;NDUFB11;NDUFB6;UQCRC1;NDUFS5;NDUFB10;PIK3R1;NDUFA13;COX6C;NDUFA8;NDUFS6;COX5A;MAPK11;NDUFS4;COL1A2;PDK4;PARP1;NDUFV1;NDUFA2;COX8A;PTPA;COX6B1;PIK3R2;NDUFA5;NDUFA3;UQCRH;NDUFB5;UQCRQ;UQCRFS1;COX4I1;NDUFA7;NDUFA12;NDUFB3;PDHA1;COX6A1;PIK3CB;PPARA;NDUFV3;NDUFB8;PPP1CB;NDUFS2;GYS1;RELA;SP1;NDUFA9;CTSD;NDUFS3;NDUFAB1;AKT2;NDUFB4;GSR;TBC1D4;NDUFC2;VDAC2;SLC25A6;ND…
prerank	GO_Molecular_Function_2023__Nuclear Retinoid X Receptor Binding (GO:0046965)	-0.634962	-1.72689	0	0.0674008	1	2024-06-08	0.1712	NSD1;TACC1;RARG;HMGA1;NCOA6;NR4A2
prerank	GO_Biological_Process_2023__Multivesicular Body Organization (GO:0036257)	-0.474224	-1.72636	0	0.0676684	1	26/29	0.4506	IST1;CHMP3;TSG101;CHMP4A;UBAP1;STAM2;PDCD6IP;VPS37C;VPS4A;CHMP7;VPS36;CHMP2A;VPS37B;SNF8;STAM;CHMP1B;CHMP6;VPS28;VPS25;RAB11A;HGS;MVB12A;VPS4B;VPS37A;CHMP2B;CHMP5
prerank	GO_Biological_Process_2023__Regulation Of Phosphoprotein Phosphatase Activity (GO:0043666)	-0.459327	-1.72599	0	0.067781	1	23/31	0.3533	CRY2;CALM2;HSP90B1;HSP90AB1;TSC1;PPP6R2;HTT;PTPA;PPP6R3;TIPRL;CSNK2B;CALM3;PPP1R11;CALM1;PPP1R12A;PPP1R15A;GSK3B;GNA12;MTOR;STYXL1;BOD1;PPP6R1;FKBP1A
prerank	GO_Molecular_Function_2023__Regulatory RNA Binding (GO:0061980)	-0.469332	-1.72586	0	0.0677397	1	17/32	0.2162	HNRNPA2B1;HNRNPA1;DHX9;RBM10;ELAVL1;FMR1;MATR3;RBM4;PNPT1;PUM2;YBX1;TARBP2;PUM1;RC3H1;ZNF346;FAM172A;AGO2
prerank	GO_Biological_Process_2023__Inner Dynein Arm Assembly (GO:0036159)	0.613525	1.72562	0.0666667	0.0629723	1	2024-07-07	0.3868	CFAP100;CFAP73;DNAH2;DNAH7;DNAAF1;CCDC40;DNAH1
prerank	CellMarker_2024__CD8+ T Cell Lung Mouse	0.595496	1.72517	0	0.0631961	1	2024-08-08	0.4049	GZMB;GZMK;LAG3;TNFRSF4;GZMA;CD3E;HAVCR2;THY1
prerank	CellMarker_2024__Renal Vesicle And Comma-Shaped Body Cell Fetal Kidney Human	0.605376	1.72488	0	0.0633258	1	2024-05-05	0.3949	LHX1;PAX8;LAMP5;PCP4;EMID1
prerank	HDSigDB_Human_2021__Top Astrocyte-Expressed Genes In Humans And Mice PMID29892006	-0.35916	-1.72477	0	0.0681239	1	661/829	0.5251	EEF2;HNRNPA2B1;SRRM2;EIF4A2;HNRNPK;PNN;NPM1;APLP2;EWSR1;FUBP1;RBM5;RSRC2;SRSF2;YWHAZ;SRP72;SRSF11;RPL13A;SRSF6;SFPQ;ARGLU1;NCL;HSPA9;TUBA1A;HNRNPC;HNRNPH1;NXF1;NFE2L2;SF3B2;ARPC2;ATP6AP1;LUC7L3;PTMA;ZFR;HNRNPU;UBC;HNRNPA3;PSAP;TRA2B;LUC7L;DHX9;LAMP1;SPEN;NUCKS1;SRSF3;KTN1;FAM120A;SIK3;RBM39;EEF1A1;RAB2A;LAPTM4A;YWHAB;YWHAE;PSMC6;U2SURP;RAB7A;CS;OCIAD1;SDC2;RNF20;CAPRIN1;CALM2;SET;CELF1;PRDX3;BCLA…
prerank	GO_Molecular_Function_2023__Neurexin Family Protein Binding (GO:0042043)	0.442528	1.72463	0	0.063269	1	2024-10-10	0.5578	NLGN4Y;NLGN1;NLGN4X;NLGN3;SYTL3;SYTL4;SYTL1;SYTL2;NLGN2;CPE
prerank	GO_Molecular_Function_2023__TBP-class Protein Binding (GO:0017025)	-0.556072	-1.7244	0.0105263	0.0682009	1	2024-09-13	0.2174	TAF13;GTF2A1;THRA;TAF1;GTF2B;DRAP1;TAF12;DR1;ZFP36L2
prerank	HDSigDB_Human_2021__Genes Down-Regulated In 4-Deoxypyridoxine Treated STHdhQ111 Vs Control GSE129143	-0.361995	-1.72427	0	0.0680912	1	678/804	0.5506	SRRM2;SRSF2;SRSF1;MTA2;RXRA;GLYR1;SECISBP2L;THRAP3;PRPF19;UBQLN1;CRY2;KDM2A;UBA2;DHX9;SPEN;DDX23;SEC31A;XRN2;SFSWAP;SCAF8;ZNF687;DDX46;PTPN11;ILF3;LRPPRC;FUS;CAPRIN1;GLE1;PSME3;CELF1;TBL1X;SRRT;NCOA5;CNOT1;ERCC3;MED12;DIDO1;EIF4EBP2;CKAP5;ATP6V1A;MEF2D;TNPO1;COPG1;ATG14;TOPBP1;FKBP15;SLC39A9;EPS8;TGOLN2;EFTUD2;NUP153;UBE3B;SBNO1;NUP50;AXIN1;MAML1;NCBP1;RPA1;SYNE1;KANK1;TSC1;SUPT6H;PPP1R13B;PLXNB2…
prerank	GO_Biological_Process_2023__Protein-Containing Complex Disassembly (GO:0032984)	-0.419214	-1.72389	0	0.0681341	1	50/54	0.5313	UBQLN1;NAPA;VCP;CHMP3;ATG14;TSG101;PEX5;CHMP4A;VAMP7;GSPT1;RPL17;VPS16;LAMP2;PYM1;ETF1;EPG5;PIK3R4;VPS4A;PEX14;VAMP8;VTI1B;CHMP7;CHMP2A;CHMP1B;CHMP6;PPP1CA;GSK3B;BECN1;APEH;STX17;SNAP29;MAP1LC3B;HSPA8;PEX2;VPS4B;PIK3C3;VIPAS39;SNX14;NSF;CHMP2B;CHMP5;MYC;TECPR1;MAP1LC3A;GSPT2;VPS33B;FRAT1;PEX10;WIPI2;PEX12
prerank	GO_Biological_Process_2023__Mitochondrial RNA 3'-End Processing (GO:0000965)	-0.765756	-1.72381	0.025641	0.0680081	1	2024-05-05	0.2346	HSD17B10;PNPT1;SUPV3L1;TRNT1;TRMT10C
prerank	CellMarker_2024__Progenitor Cell Liver Human	0.493521	1.7234	0	0.0636759	1	2024-12-12	0.5069	HAPLN1;DLK1;HNF1B;LGR5;PROM1;EPCAM;NCAM1;IGF2;KRT19;PTN;LFNG;CD44
prerank	HDSigDB_Human_2021__Differentially Expressed Proteins In The Liver Of 6 Mon HD Q175 Mice Vs Q20 PXD005641	-0.360452	-1.72318	0	0.0682531	1	471/601	0.5219	HNRNPA2B1;SRRM2;SAFB;PNN;NPM1;APLP2;MTA2;HNRNPM;ROMO1;NUMA1;HSPA9;THRAP3;NFX1;MED15;UBQLN1;TRA2B;SUN2;MORC3;RAD21;TSR3;TMUB2;SNRPD2;RAB12;EIF4H;RBM39;ILF3;TM2D2;ERP29;PSIP1;SET;ANKRD40;MED25;TRIP6;DNAJA3;CANX;CDC42EP4;GALNT1;LEMD2;CKAP5;NCBP2;TNPO1;GOLGB1;PPP4R2;PDAP1;FXR2;RAD23A;NDUFB11;STARD3;CSTF2T;FKBP15;RBM10;SERBP1;LUC7L2;RAB5A;MAPK1IP1L;NUP153;APEX1;PKM;PA2G4;UXT;SNRNP40;KANK1;PCBP2;IRF2BP…
prerank	CellMarker_2024__Endocrine Cell Undefined Human	0.749416	1.723	0	0.0638034	1	2024-05-05	0.2509	INS;GCG;TPH1;CDCP1;CHGA
prerank	GO_Biological_Process_2023__Negative Regulation Of Proteasomal Ubiquitin-Dependent Protein Catabolic Process (GO:0032435)	-0.464381	-1.72295	0	0.068245	1	19/29	0.2686	N4BP1;EIF3H;HSP90AB1;CAMLG;SVIP;RPL11;UBXN1;UCHL5;CCAR2;PARK7;BAG6;USP14;SGTA;OGT;GIPC1;USP9X;DDRGK1;USP7;WAC
prerank	GO_Biological_Process_2023__3'-UTR-mediated mRNA Stabilization (GO:0070935)	-0.528318	-1.72276	0	0.0683376	1	2024-09-17	0.366	TARDBP;HNRNPC;MYD88;ELAVL1;ZFP36;MAPKAPK2;HNRNPA0;YBX3;MAPK14
prerank	CellMarker_2024__Epithelial Cell Epithelium Human	0.449751	1.7223	0	0.0639304	1	2024-12-12	0.5507	SI;NEUROD1;TPH1;FABP7;ENPEP;CHGA;CDH1;EPCAM;KRT8;CD34;PECAM1;TJP1
prerank	GO_Biological_Process_2023__Regulation Of Telomerase RNA Localization To Cajal Body (GO:1904872)	-0.511271	-1.72205	0.0102041	0.0685468	1	16/17	0.4499	CCT7;PARN;CCT3;DKC1;CCT6A;DCP2;TCP1;CCT8;NOP10;EXOSC10;CCT4;TNIP1;CCT5;NHP2;RUVBL1;RUVBL2
prerank	GO_Biological_Process_2023__Regulation Of Protein Modification By Small Protein Conjugation Or Removal (GO:1903320)	-0.474661	-1.72196	0	0.0685215	1	26/26	0.5263	COPS5;UBQLN1;COPS3;COPS7B;DNAJB2;HSP90AB1;DCUN1D5;COPS4;COPS7A;HSPA1A;COPS6;EGR1;ITCH;CTNNB1;DAXX;PINK1;HSPA1B;DCUN1D2;HIF1A;WASHC1;DCUN1D1;HSP90AA1;DCUN1D3;ZMIZ1;COPS8;TGFBR1
prerank	HDSigDB_Human_2021__Genes Enriched In Irradiated Vs Control NSCs PMID29983386	-0.369795	-1.72087	0	0.0689961	1	269/352	0.4676	SAFB;NPM1;RBM5;IK;COPS5;NFX1;FAM50A;HDGF;IST1;WASHC4;FAM120A;RPL27;ILF3;RBM42;TOMM22;RPL5;EGLN1;TMEM9B;ERP29;DDX3X;MCRS1;MDH2;DIDO1;ANKRD12;RAD23A;RPS20;MCL1;DNPEP;LAGE3;CCSER2;NDUFB6;MAPK1IP1L;PIK3C2A;NSRP1;MRPS6;DNAJC8;DYM;DLST;ELP2;TRMT112;EXOC7;BRD4;TNRC6A;ACAT1;CHD4;SMC1A;HMG20A;TM9SF4;PSMD9;ISCA2;DDX41;ERAP1;CDC5L;GATAD2B;DDX27;WASHC2A;SARNP;FBXO44;DLD;SAMM50;DNAJC1;REPS1;STX18;LAMP2;SF3B5;…
prerank	ChEA_2022__CLOCK 20551151 ChIP-Seq 293T Human	-0.371927	-1.72083	0	0.0688536	1	255/333	0.471	EEF2;FUBP1;MORF4L2;YWHAZ;TARDBP;NCL;TUBA1A;PABPN1;DDIT4;THRAP3;ZFR;UBC;LMNA;LAPTM4B;AKT1;XRN2;HEXIM1;UBE2G1;PARN;SDC2;FUS;CALM2;SF1;BCLAF1;DDX3X;NAP1L1;MKNK2;PMVK;HSP90B1;CCDC12;MCL1;DCTN2;ACTN1;DHRS3;HSP90AB1;PCBP2;PER3;INTS8;CCT3;MAPK1;YPEL3;TOMM20;HSPE1;NDUFB10;ALAS1;AKAP1;PRDX2;PFKP;UBE2H;EDF1;HERPUD1;TPD52L2;GNL3;ID1;MLXIP;MEF2A;UBAP2L;ST13;USP10;FLCN;PDCD4;DALRD3;ANP32A;S100A10;FBXW7;PSMA6;…
prerank	GO_Molecular_Function_2023__Cytochrome-C Oxidase Activity (GO:0004129)	-0.680766	-1.72056	0	0.0689605	1	2024-06-08	0.1158	COX5B;COX7C;COX5A;COX8A;COX6B1;COX4I1
prerank	ChEA_2022__ILF3 29590119 ChIP-Seq K562 Human BoneMarrow Leukemia	-0.362433	-1.72009	0	0.0691001	1	466/587	0.4998	RPL24;HNRNPL;SNRNP70;TUBA1B;SFPQ;SF3A1;NXF1;NFE2L2;ZFR;RALY;CRY2;KDM2A;PGLS;NAPA;TRAPPC12;GTF3C6;RBM39;CFLAR;MTCH1;DHX16;RBL2;GFER;SLTM;FUS;RBM22;CAPRIN1;PHF1;PNRC2;QRICH1;SCAF4;ZNF428;EIF4EBP2;USP48;DDX1;MEPCE;MCL1;SNRPA;SERBP1;CHCHD3;LUC7L2;MRPL12;GTF2E2;CSNK1D;DCPS;PKM;HSP90AB1;MAML1;P4HA1;AGPAT1;RABGGTA;TARS2;ANKHD1;RNF130;CNNM3;TAF7;AHCY;MRPS6;PSMD3;C2CD5;REPIN1;DNAJA1;SRRM1;ZNF282;CRTAP;EIF…
prerank	GO_Biological_Process_2023__Histone Acetylation (GO:0016573)	-0.435302	-1.71963	0	0.0692226	1	38/43	0.4739	MORF4L2;SF3B3;TAF10;TADA2B;USP22;TAF7;EPC2;CREBBP;KAT5;SUPT20H;TADA3;SF3B5;ATXN7L3;ACTL6A;DMAP1;EP400;EP300;ENY2;TAF4;BRD8;SUPT7L;TAF12;DR1;KAT2B;NAA60;MORF4L1;TMEM98;POLE3;TAF6L;TAF9;PHF20L1;RUVBL1;TAF5;KAT14;RUVBL2;MSL3;MAP3K7;MBTD1
prerank	GO_Biological_Process_2023__Regulation Of Transcription Elongation By RNA Polymerase II (GO:0034243)	-0.415794	-1.71955	0	0.0690972	1	34/57	0.2427	HNRNPU;MED15;CDK9;HEXIM1;SIRT6;NCBP2;NCBP1;INTS8;SUPT6H;NELFB;MED8;INTS10;MED4;PARP1;INTS11;EAPP;LEO1;CDK12;NELFA;INTS1;INTS12;LDB1;MED21;MED16;TCERG1;MED6;NELFE;MED19;SUPT5H;VHL;CCNT1;MED31;LARP7;INTS14
prerank	CellMarker_2024__Exhausted T(Tex) Cell Undefined Human	0.420716	1.71942	0	0.0647011	1	2024-11-11	0.5796	ICOS;EOMES;CD96;PDCD1;LAG3;CD8A;TOX;HAVCR2;CD4;ENTPD1;IFIT3
prerank	GO_Biological_Process_2023__Intracellular Protein Transport (GO:0006886)	-0.376411	-1.71925	0	0.0691863	1	194/269	0.4222	NPM1;APLP2;ROMO1;HSPA9;ATP6AP1;TBC1D13;FAM53C;AKT1;NAPA;SEC31A;RAB5B;TLK1;RAB7A;ERP29;STX8;FAM53B;TNPO1;PHB2;TSG101;RAB5A;NUP153;PREB;APEX1;TIMM23;ARFRP1;NUP50;PTPN23;EIF4ENIF1;UBAP1;C2CD5;SAR1A;SNX9;XPO1;STAM2;HPS4;ARCN1;STRADA;CLTC;TMED9;VPS29;STX4;KPNA6;STX10;RAB14;LAMP2;RAB5C;SYNRG;RPL11;CTTN;PTTG1IP;ARF1;STX16;RAB21;TIMM21;RAB3GAP2;AP4B1;VPS37C;VPS26A;COPA;IFT22;RANBP3;TRIM23;TMED2;SLU7;BCS1…
prerank	HDSigDB_Human_2021__Cortex RNA M10 Module (Purple) PMID26900923	-0.396618	-1.71908	0	0.0691273	1	100/121	0.4862	SF3B2;POLR2E;PSAP;TMUB2;LAMTOR2;EIF4H;OS9;MTCH1;TM2D2;PDAP1;DNPEP;GSK3A;PKM;DAD1;APBB1;WBP2;TXN2;ALAS1;AURKAIP1;EIF2B2;POLR2H;UBL7;URM1;EIF3K;DCTN3;SHISA5;DRG2;COPS7A;RAB5C;POLR2C;MRPL28;LETM1;MAEA;NEU1;TKT;SRM;CUTA;NUDT16L1;PRDX5;RNF26;GNL1;OTUB1;ALDOA;ZSWIM1;PRCC;RPS19BP1;CTDNEP1;COMMD9;PPP5C;ERI3;MTX1;CDC37;TIMM50;PDK2;DTNBP1;B4GAT1;RNASEK;CDC34;MRPS7;MAP2K5;PELO;NUBP2;MRPS11;BCL7B;CAMK1;RPUSD…
prerank	HDSigDB_Human_2021__Differentially Expressed Proteins In Cerebral Cortex Of R6/2 Vs WT Mice PMID30902619	-0.566611	-1.71801	0	0.0695601	1	2024-09-13	0.1813	HSPA9;PRDX3;PHB;STOML2;DLST;PRDX2;PARK7;PDHX;IDH3A
prerank	HDSigDB_Human_2021__Markers Present In Ndnf Car4 GABAergic Neurons PMID26727548	0.595527	1.71793	0	0.0654681	1	2024-07-07	0.4048	KRT12;GABRD;PDE11A;NPY;LAMP5;TNNT1;TNFAIP8L3
prerank	GO_Biological_Process_2023__Base-Excision Repair, Gap-Filling (GO:0006287)	-0.575399	-1.71723	0.010989	0.070073	1	2024-10-10	0.4251	APEX1;PNKP;POLG;LIG1;NEIL1;POLD1;LIG3;POLB;FEN1;PARG
prerank	CellMarker_2024__CD8+ T Cell Brain Human	0.697515	1.71702	0	0.0655903	1	2024-06-06	0.3028	CD3G;CD8B;CD3D;CD8A;CD3E;PTPRC
prerank	GO_Biological_Process_2023__Histone Deacetylation (GO:0016575)	-0.464521	-1.71693	0	0.0702084	1	24/33	0.313	MORF4L2;MTA2;RBBP7;TBL1X;SIRT6;RBBP4;HDAC5;HDAC2;CHD4;TBL1XR1;GATAD2B;SUDS3;GATAD2A;HDAC1;HDAC3;MTA3;SIRT7;HDAC6;MIER2;MORF4L1;MBD2;HDAC4;CHD3;MIER1
prerank	CellMarker_2024__Natural Killer Cell Brain Human	0.606099	1.71604	0	0.0658947	1	2024-06-06	0.3942	GZMB;GNLY;GGT1;FCGR3A;NCAM1;ICAM1
prerank	CellMarker_2024__Epithelial Cell Skin Mouse	0.482109	1.71498	0.142857	0.0663801	1	2024-11-11	0.5183	KRT79;KRT15;CDH3;KRT17;KRT14;KRT1;KRT5;WNT6;EPCAM;ITGA6;IFNGR1
prerank	CellMarker_2024__Goblet Cell Epithelium Human	0.386715	1.71448	0	0.0662265	1	13/15	0.3288	MUC5AC;SPINK4;MUC2;PBK;PTGDR;MKI67;CLDN10;TRABD2A;GABRP;UBE2C;TFF3;TSPAN8;WFDC2
prerank	CellMarker_2024__T Helper2 (Th2) Cell Undefined Human	0.358064	1.71406	0	0.0661643	1	15/16	0.4267	IL4;CCR8;IL5;CCR3;HAVCR1;ICOS;CCR4;IL10;PTGDR2;IRF4;CCR7;GATA3;IL6;CD4;STAT5A
prerank	GO_Biological_Process_2023__Regulation Of DNA-templated Transcription Elongation (GO:0032784)	-0.442635	-1.71357	0	0.0721515	1	20/35	0.2113	SCAF8;HTATSF1;HMGN1;INTS8;CCNT2;INTS10;PARP1;INTS11;TCEA2;INTS1;INTS12;LDB1;CCAR2;DDX39B;SETD5;SUPT5H;ZC3H4;SUPT16H;KAT7;CCNT1
prerank	GO_Molecular_Function_2023__Myosin Heavy Chain Binding (GO:0032036)	0.680672	1.71342	0	0.0667362	1	2024-05-05	0.3196	MYBPC3;MYL4;SPTBN5;MYL2;MYL3
prerank	HDSigDB_Human_2021__Down-regulated Proteins In Cerebrospinal Fluid Of 8 Wk R6/2 Mice PXD004973	-0.365163	-1.7132	0	0.0722984	1	200/365	0.2987	SAFB;HNRNPL;NPM1;HNRNPAB;EWSR1;HNRNPA1;PCBP1;SRSF2;SRSF1;ERH;SF3A2;YWHAZ;TUBA1B;TARDBP;SRSF11;SRSF6;SFPQ;ALYREF;KHSRP;HNRNPM;NCL;TUBA1A;HNRNPH1;PABPN1;SF3B2;COPS5;PRPF19;HNRNPU;RALY;NONO;TRIM28;SMARCC2;RBBP7;DHX9;SRSF3;SNRPD2;CCT7;KHDRBS1;CPSF6;ECHS1;ILF3;RBMX;YWHAE;RPS6KA3;FUS;ERP29;PSIP1;SNRPB;SET;PRDX3;SF1;MDH2;PSPC1;HSD17B10;ATP6V1A;DDX1;MEF2D;DDX5;SAFB2;RBBP4;DCTN2;RPS3A;TUFM;IQSEC1;LUC7L2;E…
prerank	GO_Cellular_Component_2023__MOZ/MORF Histone Acetyltransferase Complex (GO:0070776)	-0.724795	-1.71306	0	0.0721208	1	2024-05-05	0.2756	ING5;KAT6B;BRPF3;KAT6A;BRPF1
prerank	GO_Cellular_Component_2023__H3 Histone Acetyltransferase Complex (GO:0070775)	-0.724795	-1.71306	0	0.0721208	1	2024-05-05	0.2756	ING5;KAT6B;BRPF3;KAT6A;BRPF1
prerank	HDSigDB_Human_2021__Genes Down-Regulated In HD Grade 0 Markers In Human Frontal Lobe BA4 (HG-U133A) GSE3790	-0.375932	-1.71303	0	0.0720244	1	146/183	0.4785	APLP2;RBM5;SRSF1;NUMA1;GLYR1;HNRNPC;POLR2E;HNRNPU;NONO;LAMP1;TSR3;SMARCA4;PTPN11;SIK3;PRPF31;ARHGDIA;FUS;RAP2A;CDK11B;PRKDC;RTF1;IQSEC1;TGOLN2;CSNK1D;UBE3B;PEX5;CTNNA1;SHC1;RANGAP1;ABCA2;PICALM;AKAP1;U2AF2;EXOC7;UBTF;CNOT8;MLXIP;HSF1;CNOT3;TM9SF4;MAP2K2;EDC3;ANP32A;FBXW7;HLA-B;FLII;KPNA6;CSNK2A1;TMEM259;ARF1;ARID1A;GRK2;STX16;ARHGAP35;RABEP1;RAB3GAP2;RANBP3;BIN1;PRKACA;NUCB1;DAPK3;TNK2;TPGS2;RERE…
prerank	HDSigDB_Human_2021__Interstrand Crosslinking: Non-Homologous End Joining CHDI110	-0.691167	-1.71298	0.025641	0.0718801	1	2024-05-06	0.1807	XRCC6;XRCC5;PRKDC;PNKP;LIG4
prerank	GO_Biological_Process_2023__Transcription Preinitiation Complex Assembly (GO:0070897)	-0.446038	-1.71258	0	0.0718973	1	28/32	0.4986	MED15;TAF10;TAF13;MED8;TAF7;MED4;GTF2A1;TAF1;GTF2B;POLR1E;MED21;MED16;TAF4;MED6;MED19;TAF12;MED31;PTPN18;MED27;MED1;TAF6L;TAF9;TAF5;TBP;MED11;MED18;TAF8;MED28
prerank	CellMarker_2024__Endothelial Cell Vein Human	0.649349	1.71252	0	0.0666732	1	2024-05-05	0.3509	SELP;HDAC9;VCAM1;PLVAP;PTGS1
prerank	GO_Molecular_Function_2023__G-quadruplex RNA Binding (GO:0002151)	-0.715377	-1.71235	0.012987	0.0718502	1	2024-05-06	0.2743	MCRS1;DHX36;FMR1;XRN1;DHX30
prerank	HDSigDB_Human_2021__Genes Changed In Nicotinamide Treated STHdhQ111 Vs Control GSE129143	-0.356067	-1.71209	0	0.0720116	1	713/865	0.5465	APLP2;HNRNPA1;TAP1;ZFP91;GLYR1;LUC7L3;SECISBP2L;UBQLN1;HNRNPA3;KDM2A;UBA2;DHX9;SPEN;WASHC4;UBA52;XRN2;SRA1;FAM120A;SCAF8;RAB5B;RPL36;PTPN11;CPSF6;TLK1;RPS6KA3;CAPRIN1;CELF1;DPM1;ELOB;SUN1;CNOT1;GALNT1;HSD17B10;EIF4EBP2;EIF3J;CKAP5;ATP6V1A;GAR1;TNPO1;PDS5A;TOPBP1;MPHOSPH8;PAK1IP1;FKBP15;NSD1;SLC39A9;EIF4G2;TGOLN2;EFTUD2;NUP153;NTHL1;UBE3B;DCPS;SBNO1;UBE3A;RPA1;SYNE1;KANK1;TSC1;SUPT6H;PLXNB2;GLG1;P…
prerank	GO_Molecular_Function_2023__Oxidoreductase Activity, Acting On Single Donors With Incorporation Of Molecular Oxygen, Incorporation Of Two Atoms Of Oxygen (GO:0016702)	0.326633	1.71188	0	0.0667906	1	16/18	0.46	TDO2;ALOX12B;ALOXE3;ALOX15;IDO1;HGD;ALOX12;HPD;ALOX15B;PTGS2;BCO2;HAAO;PTGS1;CDO1;ALOX5;ADO
prerank	CellMarker_2024__Glial Cell Tongue Mouse	0.634139	1.71142	0.0625	0.0666378	1	2024-05-05	0.3661	SLC6A2;SCN7A;S100A1;NCAM1;SLC1A3
prerank	HDSigDB_Human_2021__Genes Down-Regulated In Expression In Caudate Nucleus Of 18 Mon HdhQ150 HD Mice GSE32417	0.559907	1.71142	0	0.0664857	1	2024-07-07	0.4404	PDE10A;RYR1;PENK;SLC4A11;CA12;ADORA2A;SCN4B
prerank	GO_Biological_Process_2023__Lysosomal Transport (GO:0007041)	-0.396208	-1.71016	0	0.0735004	1	75/87	0.5087	M6PR;PSAP;LAMP1;RAB12;CHMP3;RAB7A;VPS51;ATG14;TSG101;CHMP4A;VAMP7;USE1;CCDC91;AP1G1;MGRN1;PXK;AKTIP;SCARB2;PLEKHM1;VPS16;HGSNAT;GPRASP1;EPG5;SNAPIN;HSPA1A;PIK3R4;BIN1;VPS4A;TRAK1;CHMP7;CHMP2A;HOOK2;VPS53;HOOK3;ATP13A2;AP3M1;VPS35;VPS11;RBSN;VPS52;CHMP1B;CHMP6;PINK1;GCC2;KIF13A;VPS41;ARL8B;ZFYVE16;GGA3;BECN1;NPC1;UEVLD;HGS;VPS18;GAK;IGF2R;PIK3C3;ALS2;CLEC16A;LAPTM5;LRP1;VIPAS39;NAGPA;ANKFY1;SNX16;…
prerank	CellMarker_2024__M1 Macrophage Undefined Mouse	0.6687	1.70876	0.0769231	0.0673189	1	2024-05-05	0.3316	NOS2;CD86;IL6;FCGR2B;FCGR3A
prerank	GO_Cellular_Component_2023__Excitatory Synapse (GO:0060076)	0.423952	1.7081	0	0.0674339	1	18/18	0.5766	SLC17A6;AKAP5;NLGN4Y;ATP2B3;NLGN1;BSN;GRIN1;SHANK1;NLGN4X;GRIA2;SLC17A7;NLGN3;SYT11;SRPX2;DLG4;PALLD;FGFR2;ITGA3
prerank	GO_Cellular_Component_2023__INO80-type Complex (GO:0097346)	-0.4775	-1.70806	0	0.0745521	1	19/21	0.4499	INO80E;MCRS1;ZNHIT1;KAT5;ANP32E;UCHL5;CFDP1;DMAP1;EP400;BRD8;YY1;TFPT;INO80D;ACTR5;ACTR6;RUVBL1;SRCAP;INO80C;RUVBL2
prerank	GO_Molecular_Function_2023__Histone H3K36 Methyltransferase Activity (GO:0046975)	-0.601007	-1.70765	0	0.0746913	1	2024-09-10	0.3948	NSD1;NSD3;SETD5;SMYD2;SETD3;SETD4;NSD2;SETD2;SMYD3
prerank	GO_Biological_Process_2023__Nucleic Acid-Templated Transcription (GO:0097659)	-0.478722	-1.70726	0	0.0748936	1	14/26	0.1933	PTMA;DIDO1;CREBL2;RRAGC;TOPORS;MEF2A;TCEA2;MMS19;FUBP3;NR4A2;TCEA1;TCEA3;PPP5C;MKRN2
prerank	ChEA_2022__YY1 21170310 ChIP-Seq MESCs Mouse	-0.368964	-1.70692	0	0.074857	1	199/281	0.4509	NPM1;PCBP1;YWHAZ;RPL13A;IK;EIF3B;RXRB;UQCRB;PTMA;SNW1;PSMC5;UBA52;USF1;HEXIM1;GTF3C6;NFE2L1;PNPLA6;N4BP1;CAPRIN1;FIG4;SET;RPA2;NMT1;LEMD2;CCDC124;MYD88;COG4;PHB2;CSTF2T;CHCHD2;SLC39A9;UBE3B;DOHH;CXXC1;TSC1;SNRNP35;EIF4ENIF1;ECH1;USE1;UQCRC1;RBM14;PRKCSH;U2AF2;PDS5B;NDUFA8;EXOC7;NR3C1;ACO2;AARS2;NRBP1;DEDD;URM1;RPN1;HSF1;TM9SF4;TMED9;PTBP1;VPS16;FAM117A;COX10;NDUFA3;NFS1;RPL34;DCTN4;THRA;WDR48;PCI…
prerank	CellMarker_2024__Ductal Cell Pancreas Human	0.41391	1.70645	0	0.0679939	1	15/15	0.5866	PDX1;SCTR;MUC6;AMBP;CFTR;MMP7;HNF1B;PROM1;SLC4A4;KRT7;KRT8;KRT19;BMPR1A;SOX9;ANXA4
prerank	HDSigDB_Human_2021__Myotonic Dystrophy 2 Markes In Human Frontal Lobe GSE68890	0.212934	1.70618	0	0.0680179	1	19/19	0.7874	RHO;MATN1;RBPJL;DEFA4;TKTL1;CREB3L3;GDPGP1;SLC46A2;CD163L1;PSCA;VNN1;TMEM255B;GLMP;DDX11;RGL2;SLC7A5;SHMT2;PTPRF;IFITM2
prerank	GO_Biological_Process_2023__Regulation Of Dopamine Secretion (GO:0014059)	0.39752	1.70521	0	0.0682192	1	2024-12-13	0.4353	SYT2;GDNF;SYT15;KCNA2;SYT5;SYT4;SYT8;SYT1;SYT13;SNCA;SYT7;SYT11
prerank	HDSigDB_Human_2021__Differentially Spliced Genes Between Autism Samples And Controls PMID21614001	-0.375444	-1.70515	0	0.0757552	1	126/166	0.4495	APLP2;HNRNPM;NUMA1;PEX19;KTN1;ZNF207;SMARCA4;OS9;RPL10;FGFR1OP2;DYNC1I2;RNF14;CSNK1D;PEX5;CLTB;SYNE1;STAU1;GIT1;MAX;ABCA5;PPP6R2;PICALM;NF2;EXOC7;GOLGA4;INTS10;PPP1R21;ABI1;CAPZB;MRPL55;SUPT20H;MADD;FLOT2;PLS3;SFT2D1;ZFYVE19;PARP6;STX16;SPTAN1;IFT22;BIN1;GATAD2A;GYG1;ADD3;RNASET2;MMAB;SH3GLB1;RPS6KB2;NDRG2;CLUAP1;DLG1;AP2A1;RPN2;PPP5C;TPM3;PIN4;CUTC;RAP1GDS1;DPF2;MAP4;GSN;MINK1;G3BP2;MFSD6;FEZ2;H…
prerank	GO_Cellular_Component_2023__Nuclear Lumen (GO:0031981)	-0.361715	-1.70515	0	0.0756064	1	485/625	0.5286	RPS25;XRCC6;NPM1;EWSR1;MORF4L2;RPS27A;RPL13A;IK;FAM193B;ZFP91;NCL;ILF2;HNRNPU;NFX1;SF3B3;RPS14;XRCC5;EIF4A3;DHX9;DDX23;NUCKS1;INO80E;XRN2;ZNF207;RPS6;RPL36;TBCA;SMARCA4;RPL27;RPS7;ZNF146;ANP32B;EEF1A1;ILF3;PELP1;RPL5;RBL2;PARN;N4BP1;RPS6KA3;RNF20;VPS51;PHF1;GLE1;SURF6;MCRS1;SIRT6;TOP2B;MAGED2;CKAP5;AKAP8;PRKDC;DDX5;RPL13;SDHAF2;MPHOSPH8;SMARCE1;PAK1IP1;RPS3A;IQSEC1;TSG101;EBNA1BP2;NUP153;APEX1;PA…
prerank	GO_Biological_Process_2023__Complement Receptor Mediated Signaling Pathway (GO:0002430)	0.659789	1.70446	0	0.0684196	1	2024-06-06	0.3405	FPR2;CR1;C5AR2;FPR1;CMKLR1;C5AR1
prerank	CellMarker_2024__Rheaume Et al.Nat Commun.31 Retina Mouse	0.705067	1.70355	0	0.068884	1	2024-05-05	0.2952	TRHR;DRD5;NEUROD6;HTR2A;CCNA2
prerank	GO_Biological_Process_2023__RNA Metabolic Process (GO:0016070)	-0.402456	-1.70272	0	0.0767836	1	52/93	0.2579	HNRNPL;HNRNPK;RBM5;HNRNPUL1;HNRNPH1;PABPN1;HNRNPU;HNRNPF;DHX9;XRN2;PPP1R8;RBM39;PARN;DDX3X;LAGE3;PAPOLA;NCBP1;SNRNP40;PCBP2;PRPF4;DKC1;DHX36;FASTKD1;RBM6;EXOSC2;ALKBH1;ZNF830;EXOSC8;RBM4;PNPT1;EXOSC9;HNRNPD;SUPV3L1;RBMS2;DDX39B;DDX24;DHX8;RNASET2;EXOSC3;DDX17;SYNCRIP;ATXN2L;ADAR;DIS3;EXOSC4;AGO2;EXOSC1;ATXN1;RNASEH2C;RBFOX2;TP53RK;EXOSC10
prerank	GO_Biological_Process_2023__Regulation Of DNA Recombination (GO:0000018)	-0.474436	-1.70255	0.0102041	0.0766963	1	16/25	0.3608	RPA2;SIRT6;PPP4R2;SUPT6H;SMARCAD1;MRE11;PPP4C;MSH6;KDM1A;RAD50;TERF2IP;MSH2;SPIDR;SETD2;KPNA2;KPNA1
prerank	GO_Molecular_Function_2023__Cadherin Binding (GO:0045296)	-0.366396	-1.70154	0	0.0771753	1	211/290	0.4604	EEF2;RPL24;HNRNPK;PCBP1;YWHAZ;ARGLU1;RPL14;IST1;KTN1;PTPN11;EIF4H;DHX29;YWHAB;YWHAE;DDX3X;EPS15;CKAP5;PRDX6;SERBP1;EIF4G2;CSNK1D;RPL29;PKM;CTNNA1;HSP90AB1;CHMP4A;AHNAK;OLA1;RANGAP1;PAICS;KLC2;PICALM;PFKP;VAPA;SNX9;ENO1;TBC1D10A;ABI1;VAPB;EPS15L1;RSL1D1;EIF3E;CAPZB;PSMB6;ARHGAP1;CLINT1;NDRG1;CC2D1A;EIF2S3;GLOD4;CAPZA1;LDHA;HSPA5;GCN1;RPL34;MICALL1;CTTN;IQGAP1;EIF2S1;ZC3H15;RACK1;PARVA;WASF2;STK38;…
prerank	GO_Biological_Process_2023__protein-DNA Complex Disassembly (GO:0032986)	-0.541244	-1.70152	0.0105263	0.0770248	1	2024-10-16	0.2026	SMARCC2;SMARCA4;SMARCD1;SET;SMARCE1;RPL17;SMARCB1;HMGA1;SMARCC1;SUPT16H
prerank	ChEA_2022__BCL3 23251550 ChIP-Seq MUSCLE Mouse	-0.35904	-1.70118	0	0.0772038	1	458/570	0.5318	EEF2;HNRNPL;HNRNPK;NPM1;SRSF2;SRSF1;ZFP91;NCL;ILF2;HSPA9;GLYR1;HNRNPC;ISCU;MRPL2;COPS5;NAE1;PTMA;YWHAG;NFX1;SMARCC2;PSAP;PSMC5;MORC3;SPEN;UBB;PCNP;NAPA;CCAR1;RBM39;AATF;LAPTM4A;RPL5;YWHAE;ARHGDIA;OCIAD1;FUS;RBM22;ERP29;SRRT;CANX;PSMB7;ERCC3;ESF1;GTF2H1;AKAP8;FAM53B;MEF2D;TNPO1;SART3;MYD88;TRIM35;SMARCE1;DNPEP;RNF14;LUC7L2;POR;TTLL3;APEX1;RPL8;NCBP1;RBM38;GLG1;TAF13;RWDD1;ECH1;USP22;NDUFB10;MAX;DN…
prerank	KEGG_2021_Human__Ubiquitin mediated proteolysis	-0.389957	-1.70113	0	0.0771007	1	92/117	0.4524	RPS27A;PRPF19;UBC;UBA2;UBB;UBA52;UBE2G1;ELOB;PPIL2;KEAP1;UBE3B;ANAPC5;UBE3A;MDM2;UBE2W;CUL3;MGRN1;UBE2H;CDC16;UBE2M;UBE2K;ANAPC7;FBXW7;DDB1;UBA1;SKP1;PIAS1;SYVN1;WWP1;RHOBTB1;UBA3;CUL5;UBE2F;ITCH;CDC27;UBE2Z;TRIM32;ANAPC4;HUWE1;VHL;CDC23;UBE2I;UBE2G2;CDC34;PML;SMURF1;FBXW11;UBE2N;STUB1;FANCL;HERC2;CUL7;UBE2L3;SAE1;BTRC;UBE3C;CUL1;UBE4A;BIRC6;UBE2L6;ANAPC2;UBA7;CUL4B;CDC26;UBE2E2;UBE2E1;UBE2E3;BIR…
prerank	GO_Cellular_Component_2023__Organelle Envelope Lumen (GO:0031970)	-0.418873	-1.69984	0.01	0.0778559	1	49/60	0.4715	MICU1;CCAR1;PRELID3B;CHCHD2;TIMM23;STOML2;TIMM10;NDUFA8;ARL2;TIMM9;TIMM8B;TIMM29;REXO2;PNPT1;TIMM13;CYCS;TIMM10B;NME4;BLOC1S1;COA4;COA6;THOP1;AK2;NDUFB7;MICU2;DIABLO;PINK1;OPA1;TRIAP1;COX17;COA7;SOD1;UQCC2;AIFM1;HTRA2;SDHAF3;ARL2BP;SIRT5;HAX1;PRELID1;CHCHD5;CHCHD4;CHCHD10;PANK2;FBXL4;APP;COX19;SORL1;NDUFS1
prerank	GO_Biological_Process_2023__Cellular Response To Heat (GO:0034605)	-0.460511	-1.69918	0	0.07811	1	20/30	0.2819	RBBP7;VCP;ZFAND1;YWHAE;HSP90AB1;HSF1;DHX36;SUMO1;HSPA1A;PRKACA;SLU7;HIKESHI;DNAJB1;TPR;BAG3;DAXX;HSBP1L1;IER5;STUB1;HSPA1B
prerank	GO_Cellular_Component_2023__BLOC-1 Complex (GO:0031083)	-0.614249	-1.69886	0.021978	0.0782855	1	2024-08-08	0.3862	BLOC1S6;SNAPIN;BLOC1S1;BLOC1S4;DTNBP1;BLOC1S2;BLOC1S3;BLOC1S5
prerank	CellMarker_2024__Basophil Peripheral Blood Human	0.413493	1.69882	0	0.071373	1	2024-08-09	0.3629	CLC;ENPP3;MS4A2;FUT4;CD69;CPA3;KIT;GATA2
prerank	CellMarker_2024__Dendritic Cell Kidney Mouse	0.426365	1.69797	0	0.0719167	1	2024-11-11	0.574	CD207;CCL17;CX3CR1;LY75;PDCD1LG2;ITGAX;PTPRC;ITGAM;ITGAE;CD14;SIRPA
prerank	GO_Molecular_Function_2023__Supercoiled DNA Binding (GO:0097100)	-0.744899	-1.6977	0.0246914	0.0789875	1	2024-05-05	0.2555	PSIP1;TOP1;HMGB1;RPS3;HMGB2
prerank	GO_Biological_Process_2023__Negative Regulation Of Response To Endoplasmic Reticulum Stress (GO:1903573)	-0.504313	-1.69741	0	0.0790213	1	16/18	0.4137	HERPUD1;USP25;RACK1;UBXN1;HSPA1A;PARK7;SYVN1;NR1H3;TMBIM6;SELENOS;OPA1;PTPN1;WFS1;CLU;BCL2L1;NR1H2
prerank	GO_Cellular_Component_2023__Nucleolus (GO:0005730)	-0.360472	-1.69726	0	0.0789932	1	474/610	0.5286	RPS25;XRCC6;NPM1;EWSR1;MORF4L2;RPS27A;RPL13A;FAM193B;ZFP91;NCL;ILF2;POLR2E;NFX1;SF3B3;RPS14;XRCC5;EIF4A3;DHX9;DDX23;NUCKS1;INO80E;XRN2;ZNF207;RPS6;RPL36;TBCA;SMARCA4;RPL27;RPS7;ZNF146;ANP32B;EEF1A1;ILF3;PELP1;RPL5;RBL2;PARN;N4BP1;RPS6KA3;RNF20;VPS51;PHF1;GLE1;SURF6;MCRS1;SIRT6;TOP2B;MAGED2;CKAP5;AKAP8;PRKDC;DDX5;RPL13;SDHAF2;MPHOSPH8;PAK1IP1;RPS3A;IQSEC1;TSG101;EBNA1BP2;NUP153;APEX1;PA2G4;TSPYL1;…
prerank	GO_Molecular_Function_2023__Basal RNA Polymerase II Transcription Machinery Binding (GO:0001099)	-0.462904	-1.69664	0.01	0.0792427	1	18/29	0.2299	HNRNPU;DHX9;SCAF8;ELP2;GTF2F1;CTR9;RPRD1A;URI1;GTF2A1;RPRD1B;TAF1;CCAR2;GTF2B;DRAP1;ELOF1;NCOA3;AGO2;SMYD2
prerank	GO_Biological_Process_2023__Positive Regulation Of Protein Localization To Chromosome, Telomeric Region (GO:1904816)	-0.547183	-1.6966	0.0108696	0.0791527	1	2024-09-11	0.3014	CCT7;CCT3;DKC1;GNL3;CCT6A;TCP1;CCT8;CCT4;CCT5
prerank	GO_Biological_Process_2023__rRNA Catabolic Process (GO:0016075)	-0.523393	-1.69582	0.0105263	0.0793856	1	13/15	0.4358	EXOSC2;EXOSC8;EXOSC9;EXOSC3;DIS3;EXOSC4;PELO;EXOSC10;XRN1;ZCCHC7;EXOSC7;DIS3L;EXOSC5
prerank	GO_Biological_Process_2023__miRNA Catabolic Process (GO:0010587)	-0.626255	-1.69534	0.0116279	0.0796483	1	2024-04-07	0.2029	PARN;ELOB;ZSWIM8;SND1
prerank	GO_Biological_Process_2023__Leucine Metabolic Process (GO:0006551)	-0.714781	-1.695	0	0.0796651	1	2024-05-05	0.2856	IVD;MCCC1;BCAT2;HMGCL;MCCC2
prerank	GO_Biological_Process_2023__Regulation Of Cellular Component Size (GO:0032535)	-0.450281	-1.69476	0	0.0797278	1	32/41	0.4422	LAMTOR5;BORCS7;EPS8;PICALM;RARG;KXD1;SNAPIN;ARHGAP35;RPTOR;LAMTOR4;EZR;BLOC1S1;ATP13A2;HP1BP3;SLC9A3R1;PPP1CA;RAC1;PPP1R15A;PTEN;RAP1GAP2;MSN;BLOC1S2;RAB22A;MTOR;PEX11B;BORCS6;BORCS8;MTPN;RDX;RIN3;VAV2;BORCS5
prerank	GO_Biological_Process_2023__Positive Regulation Of Mitochondrial Membrane Permeability Involved In Apoptotic Process (GO:1902110)	-0.702033	-1.69475	0.0111111	0.079592	1	2024-06-06	0.2984	RHOT1;BNIP3L;RHOT2;BNIP3;VDAC2;BLOC1S2
prerank	GO_Biological_Process_2023__Mitochondrial Respiratory Chain Complex Assembly (GO:0033108)	-0.414663	-1.69458	0	0.0795633	1	52/73	0.3392	NDUFAF1;SDHAF2;NDUFB11;NDUFB6;COA3;NDUFS5;NDUFB10;NDUFA13;NDUFA8;NDUFAF4;NDUFAF3;NDUFS4;NDUFA2;NDUFA5;SAMM50;NDUFA3;LYRM7;UQCC1;NDUFB5;UQCRFS1;SDHAF4;TIMM21;NDUFB3;TMEM126B;BCS1L;NDUFB8;ECSIT;NDUFS2;TMEM126A;TTC19;NDUFA9;NDUFS3;NDUFAB1;NDUFB4;NDUFAF7;NDUFC2;NDUFB7;NDUFAF2;SURF1;SMIM20;NDUFB2;UQCC3;NDUFA1;NDUFC1;OXA1L;COX17;NDUFB1;NDUFA10;UQCC2;AIFM1;TMEM223;SDHAF3
prerank	GO_Biological_Process_2023__Regulation Of Macromolecule Biosynthetic Process (GO:0010556)	-0.430779	-1.69439	0	0.0795498	1	34/46	0.425	RPL10;TSC1;DUS3L;ELP2;MSI2;ELP5;GCN1;PCIF1;EIF2S1;ING5;RBM4B;FOXO3;EIF2B4;KAT7;GEMIN5;RB1CC1;METAP1;PUM3;ATG101;TCOF1;RABL3;MED1;ELP3;PDGFA;RBM3;MTPN;MAPKAPK5;JADE1;NOLC1;CYFIP1;ING4;ATXN2;EIF4E;S100A9
prerank	HDSigDB_Human_2021__Dynein-dynactin Motor Complex In Axonal Transport In Neurons In HD CHDI119	-0.401303	-1.69439	0	0.0794	1	50/85	0.316	TUBA1B;TUBA4A;TUBA1A;UBC;AKT1;UBB;RAB7A;TNPO1;DCTN2;DYNC1I2;MAPK3;RAB5A;MAPK1;KLC2;HTT;CAPZB;PAFAH1B1;DCTN3;CAPZA1;KPNA6;CSNK2A1;DCTN4;OSBPL1A;SNAPIN;KIF5B;DYNC1LI1;DCTN1;DYNLRB1;KPNA3;TUBB;TUBB4B;CSNK2B;AKT2;TUBA1C;MAPK8IP3;AKT3;KPNA4;HDAC6;ACTR1A;MAPRE1;VIM;ACTB;KPNB1;CDK5;TUBB6;GSK3B;DCTN6;DYNLT3;DYNC1LI2;DCTN5
prerank	CellMarker_2024__Epithelial Cell Breast Mouse	0.537888	1.69399	0	0.0735983	1	2024-10-10	0.4625	LCN2;KRT17;FXYD3;KRT7;KRT5;CDH1;EPCAM;TRPS1;KRT8;KRT18
prerank	GO_Biological_Process_2023__sno(s)RNA 3'-End Processing (GO:0031126)	-0.626597	-1.69389	0.011236	0.0795533	1	2024-07-08	0.2638	PARN;EXOSC2;EXOSC3;EXOSC4;LARP7;EXOSC10;FBL
prerank	CellMarker_2024__Cardiomyocyte Heart Mouse	0.351296	1.69315	0	0.0739596	1	18/18	0.6492	TTN;CAV3;MYH6;TNNI3;TNNT2;ACTC1;MB;RYR2;GJA5;NPPA;ACTN2;TNNC1;MYL3;HAND2;FABP3;ATP2A2;ALCAM;GJA1
prerank	CellMarker_2024__Mature Dendritic Cell Liver Human	0.658384	1.693	0	0.0739699	1	2024-05-05	0.3419	CD80;LAMP3;CCR7;CCL21;CD83
prerank	GO_Biological_Process_2023__Response To Unfolded Protein (GO:0006986)	-0.441357	-1.69267	0	0.080159	1	33/40	0.4491	OPTN;DNAJB2;HSP90AB1;HSPE1;DNAJA1;HERPUD1;HSF1;BAX;DNAJC4;HSPA1A;HSPB8;ERP44;DERL1;HSPH1;STT3B;DNAJB1;HSPD1;DAXX;TMBIM6;DNAJB5;DNAJB4;HSPB1;PTPN1;HSPA4;TRAM1;DDIT3;HSPA8;TOR1B;BAK1;SERPINH1;RHBDD1;HSP90AA1;ERN1
prerank	GO_Biological_Process_2023__Cellular Response To Leucine Starvation (GO:1990253)	-0.612366	-1.69239	0.0119048	0.0800993	1	2024-08-08	0.3881	GCN1;ATF4;RRAGD;IMPACT;RNF167;MTOR;EIF2AK4;RRAGB
prerank	HDSigDB_Human_2021__Genes Down-Regulated In Endothelial Cells Of zQ175DN Vs WT PMID32681824	-0.36065	-1.69181	0	0.0802654	1	363/424	0.5598	EEF2;RPS25;RPL24;SRRM2;HNRNPL;APLP2;RPS27A;YWHAZ;ARGLU1;PSMC3;APH1A;RPSA;PTMA;UBC;PSAP;HNRNPF;UBB;SAP30BP;ZNF207;RPS6;EIF4H;RBM39;RAB2A;YWHAB;ARHGDIA;AMFR;R3HDM2;DDX3X;CANX;MT1E;SAFB2;GOLGB1;IFT20;RPS4X;RPS23;MCL1;MPHOSPH8;RPS3A;CCSER2;SERBP1;SSB;PTPN12;GSK3A;CTNNA1;HSP90AB1;RPL26;POMP;IRF2BPL;INTS8;ECE1;PRKAG2;TAB2;PTPRA;TBC1D23;PLCG1;RPL23;MAFG;ALAS1;PICALM;GNAI2;SELENOP;ACO2;TNRC6A;GOLGA4;FERM…
prerank	HDSigDB_Human_2021__Markers Of Pontine Raphe Nucleus In Pontine Tegmentum PMID22996553	0.471643	1.69157	0	0.0745901	1	2024-12-13	0.3629	TPH2;CRNN;SLC32A1;ZG16B;TAC3;RGS20;GATA3;PENK;C4B;SBSPON;CP;GATA2
prerank	HDSigDB_Human_2021__Endoplasmic Reticulum Protein Composition PMID16615899	-0.372236	-1.69154	0	0.0803259	1	102/190	0.3642	EEF2;NPM1;SRP72;RPL13A;NCL;RPSA;RPL36;RPL27;EEF1A1;RPL5;CAPRIN1;RPL10;CANX;HSP90B1;UBXN4;SERBP1;POR;RPL8;RPL31;PA2G4;EIF4G1;PRKCSH;DNAJA1;FKBP8;RPL30;PRDX2;VAPA;FIS1;TMED9;PTBP1;ERAP1;EIF2S3;CAPZA1;HLA-B;RAB14;RPLP0;RPL35;H6PD;RPS15;BCAP31;EIF2S1;ETF1;ARF1;MCFD2;DHRS1;AGPAT2;RAB21;RPS16;COPA;ARL6IP5;PRDX1;ACTR3;DNAJC3;RPS3;CNPY2;TMED2;FAAH;CALU;RAB10;RPL9;YBX1;GANAB;ARPC3;G3BP1;BTF3L4;RPN2;LMAN1;…
prerank	GO_Biological_Process_2023__tRNA Surveillance (GO:0106354)	-0.65901	-1.69148	0	0.0801913	1	2024-07-07	0.3414	EXOSC2;EXOSC8;EXOSC9;EXOSC3;TRNT1;ZCCHC7;EXOSC7
prerank	GO_Biological_Process_2023__Sequestering Of Extracellular Ligand From Receptor (GO:0035581)	0.648445	1.69142	0	0.074512	1	2024-05-05	0.3518	FBN2;GREM2;NRROS;FBN1;LTBP1
prerank	CellMarker_2024__Neuron Cerebral Organoid Human	0.577861	1.69138	0	0.074521	1	2024-06-06	0.4224	GNGT1;RCVRN;NRL;DCX;MAP2;RALGAPA1
prerank	CellMarker_2024__Myeloid Cell Blood Human	0.351395	1.69125	0	0.0744435	1	23/24	0.5765	CST4;PF4;FCN1;CLEC4C;ITGA2B;CXCL8;MME;CD86;FUT4;MNDA;SERPINA1;ITGAX;ITGAM;CYBB;FCGR3A;CD163;LYZ;VCAN;FGR;S100A8;CDKN1C;CD68;LRP1
prerank	CellMarker_2024__Endothelial Stem Cell Blood Vessel Human	0.331329	1.69	0	0.0751436	1	14/15	0.5794	SELL;SELP;PTPRC;CSF3R;VCAM1;KIT;ICAM1;ITGA5;CD34;TNFRSF1B;PECAM1;ITGA6;ITGB1;MCAM
prerank	CellMarker_2024__T Cell Rectum Human	0.609639	1.68954	0	0.0751511	1	2024-06-06	0.3906	IFNG;FOXP3;CD3G;CD3D;CD8A;CD4
prerank	GO_Biological_Process_2023__Protein Transmembrane Import Into Intracellular Organelle (GO:0044743)	-0.467577	-1.68945	0	0.0812688	1	27/28	0.5313	ROMO1;TIMM23;PEX5;TOMM20;TIMM21;TOMM40;GRPEL1;PEX14;TIMM17A;HSPD1;TIMM50;PEX6;TIMM44;TIMM17B;GRPEL2;TOMM70;PEX2;PEX26;TRIM37;PEX16;CHCHD4;DNAJC19;PEX7;PEX1;PEX10;TOMM40L;PEX12
prerank	GO_Cellular_Component_2023__Sodium Channel Complex (GO:0034706)	0.534418	1.6894	0	0.0749867	1	2024-08-08	0.4659	SCN2A;GRIK4;SCNN1B;SCNN1A;GRIK2;SCNN1D;SCN4B;TRPM4
prerank	GO_Biological_Process_2023__Cardiolipin Metabolic Process (GO:0032048)	-0.653693	-1.68926	0	0.0812375	1	2024-06-07	0.2488	PNPLA8;PGS1;PLSCR3;PTPMT1;HADHA;PLA2G6
prerank	GO_Molecular_Function_2023__Peptidase Activator Activity (GO:0016504)	-0.509956	-1.68852	0	0.081549	1	14/18	0.3349	APH1A;VCP;PSME3;SART3;TANK;PSENEN;WDR48;PSME4;CLPX;EBAG9;PSME1;PINK1;SVBP;PSMD14
prerank	GO_Biological_Process_2023__Cell Differentiation In Hindbrain (GO:0021533)	0.566426	1.68843	0	0.0751662	1	2024-08-08	0.4339	PHOX2B;LHX1;GRID2;NOG;CEND1;FAIM2;ATP7A;OPHN1
prerank	GO_Molecular_Function_2023__Polyubiquitin Modification-Dependent Protein Binding (GO:0031593)	-0.428789	-1.68817	0	0.0816809	1	30/43	0.3512	OPTN;UBQLN1;VCP;ZFAND2B;EPS15;RAD23B;RAD23A;TAB2;TOM1;ASCC2;UBL7;TNIP2;RNF31;UBQLN4;ZFAND6;UBQLN2;UBXN1;BAG6;SHARPIN;SQSTM1;HDAC6;PRPF8;MPND;PSMD4;OTUD7B;ZBTB1;ZRANB1;MINDY1;AGAP3;ATRIP
prerank	GO_Biological_Process_2023__Regulation Of Cytoplasmic Translation (GO:2000765)	-0.489483	-1.68815	0.0103093	0.0815302	1	2024-11-19	0.2668	HNRNPU;DHX9;PKM;DHX36;FMR1;HNRNPD;YBX1;SYNCRIP;CSDE1;PABPC1;PAIP1
prerank	CellMarker_2024__T Cell Skin Human	0.338814	1.68797	0	0.0751737	1	19/20	0.5493	CD3G;IL2RA;KLRG1;PDCD1;CD8B;CD5;CD3D;CD7;TNFRSF18;LAG3;CD8A;CD3E;CD69;HAVCR2;PTPRC;CD4;ITGAE;CD44;ENTPD1
prerank	HDSigDB_Human_2021__Striatum Protein Module pM19 (Lightyellow) PMID26900923	-0.383398	-1.68778	0	0.081721	1	119/157	0.4499	EIF4A2;SRSF1;SRP72;ROMO1;IST1;XRN2;SMARCD1;YWHAE;U2SURP;NDUFAF1;SRRT;RTF1;SART3;ZMYM3;CHCHD2;LSM2;DCPS;PSMD2;PTPN23;RABGGTA;ZNF638;EIF4G1;STAG2;DHX38;YTHDC1;PLRG1;CCNT2;AURKAIP1;EIF2B2;TPD52L2;CHD4;CDC16;CAB39;CLTC;ARHGAP1;SF3B1;LEO1;IRF3;CDK5RAP3;HSPBP1;WDTC1;RPS10;KIF5B;DYNC1LI1;FAM210B;P4HTM;CFDP1;CCAR2;PRKACA;DDX6;CCDC25;GSTZ1;RAB1A;RNPEP;MCRIP1;RARS2;OTUB1;RPS15A;SEC24B;DIP2C;SPTBN1;PRKACB;C…
prerank	GO_Biological_Process_2023__Branched-Chain Amino Acid Metabolic Process (GO:0009081)	-0.552943	-1.68761	0	0.0817039	1	2024-12-14	0.3483	BCKDHA;ECHS1;IVD;DLD;MCCC1;BCAT2;HIBCH;MCCC2;BCKDHB;PCCB;BCKDK;PCCA
prerank	CellMarker_2024__Effector Memory T Cell Stomach Human	-0.569225	-1.68712	0	0.0819822	1	2024-06-11	0.1636	EWSR1;FLII;TBC1D5;NFATC4;DDX17;EZR
prerank	GO_Biological_Process_2023__Glucose Transmembrane Transport (GO:1904659)	0.341632	1.68699	0	0.075352	1	18/19	0.5583	SLC5A2;SLC2A2;PPBP;SLC2A14;HNF1A;SLC2A9;SLC5A1;SLC2A5;SLC2A12;SLC2A4;SLC45A1;SLC2A6;SLC2A10;SLC2A8;SLC2A1;SLC2A3;SLC2A11;SORT1
prerank	GO_Biological_Process_2023__Positive Regulation Of Phospholipase C Activity (GO:0010863)	0.262903	1.68673	0	0.0756148	1	23/26	0.5397	PTH;AVPR1B;P2RY6;HTR2A;HTR2B;ESR1;P2RY12;NMUR1;SELE;CD86;GNA15;C5AR1;KIT;PLCB2;FGF2;FLT1;ARHGAP6;EDNRA;LPAR2;PDGFRA;EGFR;PDGFRB;GNAQ
prerank	CellMarker_2024__T Cell Lymphoid Tissue Human	0.609684	1.68641	0	0.0755362	1	2024-07-07	0.3906	CD3G;CD5;CD3D;CD7;CD8A;CD3E;CD4
prerank	GO_Biological_Process_2023__Negative Regulation Of Telomere Maintenance (GO:0032205)	-0.553919	-1.6856	0	0.0828785	1	2024-09-12	0.2952	PARP1;TERF2;ERCC1;RAD50;TERF2IP;NBN;TNKS;SMG6;PINX1
prerank	KEGG_2021_Human__Ribosome biogenesis in eukaryotes	-0.408534	-1.68525	0	0.082933	1	54/58	0.5552	NXF1;XRN2;GAR1;DKC1;NOP58;XPO1;GNL3;CSNK2A1;FCF1;REXO1;REXO2;LSG1;EIF6;SBDS;AK6;CSNK2B;NOB1;GTPBP4;UTP6;NOP10;XRN1;NOP56;FBL;MPHOSPH10;UTP18;NOL6;RIOK2;TCOF1;SNU13;NAT10;POP4;BMS1;EFL1;WDR36;POP5;NHP2;RPP25L;RBM28;WDR43;RPP25;POP7;MDN1;RPP30;RPP38;TBL3;EMG1;UTP14C;RRP7A;RIOK1;NVL;GNL3L;UTP14A;UTP4;GNL2
prerank	GO_Biological_Process_2023__Histone mRNA Catabolic Process (GO:0071044)	-0.634418	-1.68518	0	0.0828257	1	2024-07-08	0.2582	SSB;DCP2;UPF1;MTPAP;EXOSC4;EXOSC10;XRN1
prerank	CellMarker_2024__Germ Cell Undefined Human	0.432479	1.68517	0	0.0759672	1	16/16	0.568	RBMY1A1;FABP9;TEX19;PIWIL1;TDRD1;KLF17;DDX4;TEX101;TEX11;PIWIL4;TDRKH;KIT;PRDM1;SCARA5;EGFR;MEA1
prerank	GO_Biological_Process_2023__Base-Excision Repair, AP Site Formation (GO:0006285)	-0.611086	-1.68514	0.0235294	0.0826895	1	2024-08-08	0.3894	NTHL1;UNG;TDG;MPG;NEIL1;MBD4;OGG1;MUTYH
prerank	ChEA_2022__PDX1 19855005 ChIP-ChIP MIN6 Mouse	-0.362466	-1.68509	0	0.0825684	1	278/378	0.4746	M6PR;ALKBH5;ERH;RPS27A;RPL13A;UQCRB;PABPN1;MAGEH1;NONO;UBB;NUCKS1;HEXIM1;DHX29;KHDRBS1;AVPI1;CCNDBP1;CS;PHF23;FUS;DDX3X;MCRS1;AKAP8;PRKDC;HSP90B1;ZMAT5;DDX5;AAMP;NDUFB11;RPA3;SERBP1;DHRS3;UBE3B;DCPS;MAP3K11;TMEM109;GSTM4;HSP90AB1;UXT;SHC1;EEF1B2;CCT3;DCUN1D5;TIMM10;PAICS;DHX38;WBP2;AHCY;NUDCD3;NIF3L1;PNPLA8;CBLL1;SON;PITRM1;CCT6A;PTBP1;ACOT8;DNAJB11;CCPG1;TAPBP;FBXW7;GUK1;COPS2;COPS4;PSMC4;DDX42;…
prerank	HDSigDB_Human_2021__Up-regulated Genes Overlapping Between PRC2 KO At 6 Mon And HD Mouse Models PMID27526204	0.375427	1.68493	0	0.0759728	1	14/16	0.3894	POU4F1;ONECUT1;WT1;ACY3;ADCYAP1;AMN;CDKN2A;TNNT2;TAL1;TMEM30B;DSP;TSHZ2;SFMBT2;SERPINA3
prerank	GO_Molecular_Function_2023__DNA N-glycosylase Activity (GO:0019104)	-0.654875	-1.6849	0	0.082623	1	2024-05-06	0.1977	NTHL1;TDG;RPS3;MPG;NEIL1
prerank	CellMarker_2024__Myofibroblast Lung Human	0.422135	1.68461	0	0.0758095	1	13/13	0.5783	RYR2;ITGA8;NEBL;COL14A1;LUM;COL3A1;MYLK;PDGFRA;MYO1D;COL1A1;PDGFRB;CD68;MYO10
prerank	GO_Molecular_Function_2023__Dehydroascorbic Acid Transmembrane Transporter Activity (GO:0033300)	0.520521	1.68445	0	0.0756468	1	2024-07-07	0.4798	SLC2A2;SLC2A14;SLC2A6;SLC2A10;SLC2A8;SLC2A1;SLC2A3
prerank	GO_Biological_Process_2023__Regulation Of ERAD Pathway (GO:1904292)	-0.620785	-1.68441	0.0119048	0.0827795	1	2024-05-07	0.1527	HERPUD1;USP25;TMEM259;UBXN1;BAG6
prerank	GO_Molecular_Function_2023__Ubiquitin-Like Protein Peptidase Activity (GO:0019783)	-0.468452	-1.68423	0	0.082688	1	22/27	0.4152	COPS5;USP48;STAMBP;USP30;UFSP2;USP25;COPS4;SUMO1;USP47;OTUB1;UCHL3;YOD1;USP9X;HINT1;DESI1;USP7;ZRANB1;OTUD5;SENP3;USPL1;USP28;ATG4B
prerank	GO_Cellular_Component_2023__Sin3 Complex (GO:0016580)	-0.484205	-1.68421	0	0.0823901	1	13/19	0.2452	SF3B3;RBBP7;RBBP4;HDAC2;PHF12;SAP30L;CSNK2A1;SUDS3;HDAC1;BRMS1;ING2;OGT;MORF4L1
prerank	GO_Cellular_Component_2023__Sin3-type Complex (GO:0070822)	-0.484205	-1.68421	0	0.0823901	1	13/19	0.2452	SF3B3;RBBP7;RBBP4;HDAC2;PHF12;SAP30L;CSNK2A1;SUDS3;HDAC1;BRMS1;ING2;OGT;MORF4L1
prerank	GO_Biological_Process_2023__miRNA-mediated Gene Silencing By Inhibition Of Translation (GO:0035278)	-0.564382	-1.68324	0.0105263	0.0828787	1	2024-09-12	0.2409	EIF4G1;EIF4ENIF1;TNRC6A;RBM4;EIF6;DDX6;ZFP36;AGO2;TNRC6B
prerank	GO_Biological_Process_2023__Positive Regulation Of DNA Repair (GO:0045739)	-0.391768	-1.6831	0	0.0828166	1	58/71	0.5218	TRIM28;SMARCC2;DHX9;INO80E;SMARCA4;SMARCD1;MCRS1;SIRT6;SMARCE1;SLF2;BRD7;SMARCA2;HMGB1;XRCC1;PARP1;SMARCB1;MGMT;ARID1A;ACTL6A;UCHL5;RPS3;PHF10;HDAC10;SMARCC1;YY1;DPF2;TFPT;ACTB;UBE2N;INO80D;PCNA;CCDC117;NPAS2;BCL7B;SMCHD1;SPIDR;TMEM161A;BABAM1;ACTR5;ARID1B;USP1;EYA2;PBRM1;BCL7C;SPIRE1;RUVBL1;SMARCD3;INO80C;CEBPG;RUVBL2;DDX11;WRAP53;RNF8;FAM168A;BCL7A;EGFR;SIRT1;TIGAR
prerank	GO_Biological_Process_2023__RNA Capping (GO:0036260)	-0.738068	-1.6827	0	0.0828082	1	2024-04-05	0.0861	SNRPD2;SNRPG;TGS1;SNRPD3
prerank	GO_Biological_Process_2023__7-Methylguanosine Cap Hypermethylation (GO:0036261)	-0.738068	-1.6827	0	0.0828082	1	2024-04-05	0.0861	SNRPD2;SNRPG;TGS1;SNRPD3
prerank	GO_Biological_Process_2023__Positive Regulation Of Gastrulation (GO:2000543)	-0.703358	-1.68238	0.0121951	0.0828472	1	2024-02-05	0.1139	OXSR1;RACK1
prerank	GO_Molecular_Function_2023__Hydrolase Activity, Acting On Carbon-Nitrogen (But Not Peptide) Bonds, In Cyclic Amides (GO:0016812)	0.350256	1.68227	0	0.0764105	1	2024-10-10	0.65	DPYS;DPEP1;DPYSL5;MBLAC2;DPYSL4;CRMP1;DPYSL3;DCLRE1A;DPYSL2;CAD
prerank	GO_Biological_Process_2023__Negative Regulation Of Defense Response To Virus (GO:0050687)	-0.568921	-1.68208	0.010989	0.082843	1	2024-10-10	0.4316	PCBP2;C1QBP;PPM1B;RNF26;ITCH;TARBP2;TRAF3IP1;ATG5;NT5C2;TSPAN6
prerank	GO_Biological_Process_2023__Retinoic Acid Receptor Signaling Pathway (GO:0048384)	-0.631975	-1.68204	0.010989	0.0827528	1	2024-05-08	0.1022	RXRA;RXRB;SNW1;RARG;THRA
prerank	ChEA_2022__TAF7L 23326641 ChIP-Seq C3H10T1-2 Mouse	-0.357458	-1.6819	0	0.0827202	1	401/464	0.5757	YWHAZ;CALCOCO1;IK;HSPA9;PABPN1;ILVBL;DDIT4;ZFR;HNRNPU;YWHAG;UBC;SMARCC2;PSAP;UBB;RAB12;RPL27;RBM39;ECHS1;PSMD6;NFE2L1;CITED2;COPS7B;ADRM1;CS;MLF2;CAPRIN1;ERP29;CALM2;SF1;MKNK2;PRKAR2A;CNOT1;CANX;ANKRD11;GTF2H1;NCBP2;HSP90B1;DDX5;AIP;RPS3A;CHCHD2;RNF14;MRPL12;POR;GSK3A;PCBP2;SCAF1;YPEL3;NELFB;PRKAG2;RASA3;ECH1;HSPE1;MED8;THOC6;UBAP1;NDUFB10;PHF5A;AP1G1;PPWD1;PNPLA8;GLUD1;ALDH9A1;NDUFS6;VAPA;POLR2H…
prerank	GO_Biological_Process_2023__Positive Regulation Of mRNA 3'-End Processing (GO:0031442)	-0.6502	-1.68187	0.0119048	0.0826163	1	2024-07-07	0.3502	NCBP2;NCBP1;HSF1;DHX36;LEO1;NUDT21;PEX2
prerank	GO_Biological_Process_2023__Positive Regulation Of Platelet Activation (GO:0010572)	0.52022	1.68162	0	0.0765831	1	2024-07-07	0.4801	GP9;GP1BA;SELP;PLEK;TLR4;PLA2G4A;JAK2
prerank	CellMarker_2024__Mesothelial Cell Lung Mouse	0.461895	1.68049	0	0.0770902	1	2024-08-09	0.2631	CXCL13;WT1;LGALS2;MSLN;UPK3B;NKAIN4;RSPO1;GPM6A
prerank	CellMarker_2024__Epithelial Cell Intestine Mouse	0.617348	1.68016	0	0.077177	1	2024-05-05	0.3829	KRT20;VIL1;TAC1;CLDN7;KRT19
prerank	HDSigDB_Human_2021__Hdac5 Interactome In Whole Brain Of Q20 And Q140 HD Mice PMID31040226	-0.417116	-1.67996	0	0.0839087	1	44/54	0.5242	MDH2;HDAC5;PKM;TUBG2;ENO1;SPTAN1;PGK1;TUBGCP2;IDH2;MZT2B;TUBGCP3;ARHGEF12;PFN1;ARHGAP12;TUBGCP6;FBXW11;MZT2A;PPP2R2A;ARHGEF7;MZT1;HSD17B4;NEDD1;SCP2;BTRC;TUBG1;PCM1;FN1;ECI2;CHCHD6;TUBGCP5;MDH1;TUBGCP4;FRY;PPP2R2D;NME7;ACOT13;NFAT5;ENO2;C3;ACAA1;CAT;THBS1;HBA2;COL1A1
prerank	CellMarker_2024__Plasmacytoid Dendritic Cell Spleen Mouse	-0.391839	-1.67992	0	0.0837889	1	103/125	0.4955	RXRA;ARL6IP4;RBBP7;LAMP1;RPS6;AVPI1;ZCCHC24;MDH2;HSD17B10;USP48;EFCAB14;SYF2;RPS20;CHCHD3;MAPK3;HMGN1;RBM25;PLXNB2;RASA3;ALAS1;RPS21;CHKB;CAPNS1;PARP1;SNRPD3;PPP1R12C;PSMC4;BAX;RPLP0;RPS15;SCAMP4;TMEM176B;EIF3F;RPS5;RPS3;NDUFB8;ITM2B;CDC42EP3;YWHAH;TMEM176A;DNAJB9;P4HB;NDUFA9;EHBP1L1;ZBTB7A;ELOF1;RPL18;IDH2;PKN1;PLOD3;ANO6;GUSB;IP6K1;HINT1;RCC2;UQCC3;PLXND1;ME2;PRKCD;SAE1;F11R;NT5C;PIP5K1C;SENP6;…
prerank	KEGG_2021_Human__Valine, leucine and isoleucine degradation	-0.439427	-1.67971	0	0.0837263	1	33/44	0.413	BCKDHA;ECHS1;HADH;HSD17B10;ALDH9A1;IVD;ACADS;ACAT1;DLD;MCCC1;HADHB;HIBADH;AACS;BCAT2;HADHA;HIBCH;AUH;HMGCL;ACAT2;ACAD8;ACAA2;MCCC2;ALDH3A2;OXCT1;BCKDHB;PCCB;ALDH6A1;PCCA;ALDH2;HMGCS1;ALDH1B1;ACADM;ACADSB
prerank	GO_Cellular_Component_2023__Mitochondrial Envelope (GO:0005740)	-0.384967	-1.67961	0	0.0836356	1	89/119	0.4428	MICU1;PRELID3B;SDHB;CHCHD2;SLC39A9;NDUFB6;TIMM23;OGDH;STOML2;TIMM10;FKBP8;NDUFA13;NDUFA8;SLC30A9;NDUFAF4;MAVS;NDUFA2;ACAD9;ARL2;TIMM9;LYRM7;TIMM8B;HADHB;TIMM29;REXO2;PNPT1;MAOB;TIMM13;TMEM70;CYCS;AGK;TIMM10B;NME4;ABCB8;BNIP3;NDUFA9;CYB5R3;NDUFS3;NDUFAB1;BLOC1S1;COA4;COA6;ACADVL;PLA2G4C;VDAC2;THOP1;TMBIM6;AK2;NDUFB7;MICU2;SDHD;VDAC1;DIABLO;TOMM70;PINK1;NDUFA1;OPA1;IFI6;TRIAP1;SLC25A4;OXA1L;COX17;C…
prerank	GO_Biological_Process_2023__RNA Catabolic Process (GO:0006401)	-0.424981	-1.67957	0	0.0835027	1	43/50	0.5038	XRN2;PPP1R8;LSM2;NCBP1;ZPR1;EXOSC2;YTHDF2;EXOSC8;HSPA1A;PNPT1;EXOSC9;DCP2;HNRNPD;SUPV3L1;NUDT16L1;RNASET2;EXOSC3;DIS3;ZFP36;LSM6;NUDT12;SND1;EXOSC4;ZFP36L2;EXOSC1;RNASEH2C;EXOSC10;CNOT10;HSPA1B;PABPC4;NUDT16;EXOSC7;RNH1;FEN1;DIS3L;RNASEH2B;EXOSC5;ERN1;DIS3L2;AGO4;SIDT2;LSM5;DXO
prerank	GO_Molecular_Function_2023__Ionotropic Glutamate Receptor Activity (GO:0004970)	0.470601	1.67919	0	0.0774303	1	2024-09-10	0.2874	GRIN2B;GRIN2D;GRIN2A;GRIK4;GRIN1;GRIA3;GRIA2;GRIK1;GRIK2
prerank	GO_Biological_Process_2023__Early Endosome To Late Endosome Transport (GO:0045022)	-0.48715	-1.67853	0.0206186	0.0842598	1	17/19	0.4399	RAB7A;STX8;ATG14;RAB5A;PTPN23;PXK;PIK3R4;HOOK2;HOOK3;SNF8;KIF16B;BECN1;PIK3C3;EEA1;LMTK2;ANKRD27;SNX16
prerank	GO_Molecular_Function_2023__U6 snRNA Binding (GO:0017070)	-0.586638	-1.67827	0.0215054	0.0843096	1	2024-09-11	0.2643	RBM22;SART3;LSM2;PRPF4;LSM4;PRPF8;LARP7;LSM7;EIF5A
prerank	GO_Biological_Process_2023__Negative Regulation Of T Cell Differentiation (GO:0045581)	0.492732	1.67786	0	0.0777658	1	2024-09-09	0.5076	IFNB1;FOXJ1;LILRB4;TNFSF4;LAG3;GLI3;ZC3H8;MDK;IRF1
prerank	HDSigDB_Human_2021__Markers Absent From Sst Chodl GABAergic Neurons PMID26727548	0.586534	1.67774	0	0.0776845	1	2024-08-08	0.4138	GNG13;SLC30A3;CALB1;LRRC4C;PLPP4;NPAS3;IGSF3;SPON1
prerank	GO_Biological_Process_2023__DNA Modification (GO:0006304)	-0.535147	-1.67761	0	0.0847249	1	13/13	0.4655	NTHL1;PARP1;UNG;TDG;MPG;PARP3;NEIL1;EXOSC4;MBD4;OGG1;MUTYH;EXOSC5;PARP2
prerank	GO_Biological_Process_2023__Calcium Ion Import Across Plasma Membrane (GO:0098703)	0.382342	1.67761	0	0.0775206	1	19/21	0.4119	TRPV5;CACNA1F;TRPM1;CACNA1S;SCN2A;SCN3A;CACNA1D;CACNA1A;CACNA1B;TRPV4;SLC8A2;TRPV6;SCN9A;SLC24A1;SLC8A1;SCN7A;CACNA1C;CACNA2D1;CACNA1H
prerank	HDSigDB_Human_2021__Genes Changed In Nortriptyline Treated STHdhQ111 Vs Control GSE129143	-0.361614	-1.67743	0	0.0847035	1	255/284	0.5737	HNRNPA1;TAP1;LUC7L3;HNRNPA3;KDM2A;SPEN;PTPN11;LRPPRC;SUN1;PRKAR2A;CNOT1;EIF4EBP2;CKAP5;TNPO1;SAFB2;MPHOSPH8;SMARCE1;SLC39A9;UBE3B;SBNO1;RPA1;NSRP1;DPP8;PPP4R1;DSTYK;ZDHHC5;TCF7L2;ARFGEF2;DNAJC13;HIPK2;INSIG2;PCYT1A;STAG1;TFDP2;DDB1;PDCD6IP;RAB3GAP1;RPL10A;PPP6R3;CDK12;CDS2;ANKIB1;IQGAP1;SERTAD2;EPG5;PARVA;ARHGAP35;RAB3GAP2;UBR7;SPTAN1;TLN1;PIK3R4;MYO9B;PIK3CB;PSME4;HNRNPD;NPLOC4;DDX6;NR2C2;GNPTAB…
prerank	ChEA_2022__ASXL1 24218140 ChIP-Seq BMDM Mouse	-0.352291	-1.67739	0	0.0845839	1	372/485	0.4832	RPS25;MTA2;ZFP91;NXF1;COPS5;NAE1;TBC1D13;LAMTOR5;TRIM28;NUCKS1;DDAH2;CPSF7;MRPL16;PRPF31;CPSF6;CFLAR;EEF1A1;RBL2;VPS51;GLE1;SET;SF1;ZBTB44;RNF214;CNOT1;PSPC1;TM9SF3;RAD23A;SDHAF2;TOPBP1;MPHOSPH8;UBXN4;GPANK1;CAPN1;LSM2;RPL29;MAP3K11;RPL31;USP20;MDM2;CXXC1;TSC1;UBE2W;TAF13;HSPE1;CNNM3;DSTYK;ERAL1;PACS1;VARS2;U2AF2;PRDX2;NIF3L1;EIF5B;CCNT2;TRMT112;OSBP;BRD7;COQ4;SMARCA2;EIF3A;TCF7L2;MDC1;PHF12;CAB3…
prerank	GO_Biological_Process_2023__RNA Polymerase II Preinitiation Complex Assembly (GO:0051123)	-0.441868	-1.67694	0	0.0848147	1	26/30	0.4986	MED15;TAF10;TAF13;MED8;TAF7;MED4;GTF2A1;TAF1;GTF2B;MED21;MED16;TAF4;MED6;MED19;TAF12;MED31;MED27;MED1;TAF6L;TAF9;TAF5;TBP;MED11;MED18;TAF8;MED28
prerank	HDSigDB_Human_2021__Genes Down-Regulated In Nortriptyline Treated STHdhQ111 Vs Control GSE129143	-0.363314	-1.67681	0	0.0847793	1	236/261	0.5737	KDM2A;SPEN;PTPN11;LRPPRC;SUN1;PRKAR2A;CNOT1;EIF4EBP2;CKAP5;TNPO1;SLC39A9;UBE3B;SBNO1;RPA1;DPP8;PPP4R1;DSTYK;ZDHHC5;ARFGEF2;DNAJC13;HIPK2;INSIG2;PCYT1A;STAG1;TFDP2;DDB1;PDCD6IP;RAB3GAP1;PPP6R3;CDK12;CDS2;ANKIB1;IQGAP1;SERTAD2;EPG5;PARVA;ARHGAP35;RAB3GAP2;UBR7;SPTAN1;TLN1;PIK3R4;MYO9B;PIK3CB;PSME4;NPLOC4;DDX6;NR2C2;GNPTAB;MECP2;RPTOR;RCOR1;WASHC5;DIP2B;BCR;SERINC5;DIP2C;NBAS;VWA8;PRKACB;CTDSP2;ERLI…
prerank	CellMarker_2024__Germinal Center B Cell Nasopharynx Human	-0.511365	-1.67659	0.0103093	0.0847997	1	2024-10-18	0.1977	GAPDH;HMGN1;DAAM1;HMGN2;HMGA1;UCP2;EZR;HMCES;MARCKSL1;NEIL1
prerank	GO_Biological_Process_2023__Protein Targeting To Lysosome (GO:0006622)	-0.469875	-1.67649	0	0.0847226	1	23/25	0.4707	M6PR;GNPTG;RAB7A;ATG14;PXK;SCARB2;LAMP2;PIK3R4;VPS4A;GNPTAB;GCC2;ZFYVE16;GGA3;BECN1;HGS;HSPA8;CLU;PIK3C3;LAPTM5;NAGPA;SNX16;NCOA4;SORL1
prerank	CellMarker_2024__Keratinocyte Skin Human	0.374717	1.67641	0	0.0780193	1	2024-12-12	0.6256	KRT2;KRT15;GJB2;KRT14;KRT1;UBE2C;KRT7;KRT5;KRT19;FASN;CD44;TFRC
prerank	GO_Molecular_Function_2023__Ubiquitin-Like Protein Conjugating Enzyme Activity (GO:0061650)	-0.478738	-1.6764	0	0.0846458	1	23/26	0.4348	UBE2G1;UBE2W;UBE2H;UBE2K;TAF1;UBE2F;UBE2Z;UBE2I;UBE2G2;CDC34;UBE2N;UBE2L3;UBE2L6;UFC1;UBE2E2;UBE2E1;UBE2E3;UBE2D3;UBE2Q1;UBE2D2;UBE2D4;UBE2D1;UBE2J1
prerank	HDSigDB_Human_2021__Striatum RNA M14 Module (Cyan) PMID26900923	-0.351684	-1.67529	0	0.0853462	1	462/616	0.4883	ALKBH5;EIF3B;UBAC1;HNRNPC;HNRNPH1;SF3A1;NXF1;SF3B3;KDM2A;IST1;TRA2B;HNRNPF;CGGBP1;SRSF3;FAM120A;CPSF7;SCAF8;CCT7;PPP4R3A;EGLN1;N4BP1;PHF23;QRICH1;PSME3;GPATCH8;R3HDM2;ABCE1;NCOA5;ANKRD10;ISY1;MCL1;SMARCE1;CSTF2T;PAPOLA;GTF2E2;POR;NUP153;SRSF10;CRY1;RBM17;AXIN1;HSP90AB1;MAML1;MDM2;NCBP1;INTS8;STAU1;PPP1R13B;FXR1;LRRC47;PRKAG2;RBM14;RANGAP1;UBAP1;NOP58;PRKCSH;MRPS6;MAX;DNAJA1;MAFG;EPC2;DLST;YTHDC1;…
prerank	GO_Biological_Process_2023__Cellular Response To Unfolded Protein (GO:0034620)	-0.528433	-1.67521	0.0210526	0.0852963	1	13/14	0.4491	OPTN;HSF1;BAX;HSPA1A;HSPB8;HSPD1;BAG3;DAXX;TMBIM6;PTPN1;BAK1;RHBDD1;ERN1
prerank	GO_Biological_Process_2023__Exonucleolytic Catabolism Of Deadenylated mRNA (GO:0043928)	-0.583023	-1.67481	0.010989	0.0855507	1	2024-08-11	0.1718	DCPS;CNOT8;EXOSC2;EXOSC8;EXOSC9;DCP2;EXOSC3;DIS3
prerank	CellMarker_2024__Cancer Stem Cell Blood Human	0.386398	1.67458	0	0.0791764	1	18/19	0.5281	IL2RA;CD96;CLEC12A;CD7;PROM1;CD33;DPP4;HAVCR2;DCLK1;NCAM1;CD93;TEK;THY1;CD34;CXCL12;CD44;CD47;MYC
prerank	GO_Biological_Process_2023__Positive Regulation Of Synapse Assembly (GO:0051965)	0.338288	1.67433	0	0.0790928	1	20/22	0.4746	GRID2;GHRL;WNT7A;BDNF;VSTM5;SLITRK1;NLGN1;SLITRK4;SLITRK3;IL1RAP;EPHB1;SLITRK6;CLSTN2;NLGN3;EPHB2;PTPRD;SEMA4A;EPHB3;SRPX2;NLGN2
prerank	GO_Biological_Process_2023__Tryptophan Metabolic Process (GO:0006568)	0.60241	1.67427	0	0.0789273	1	2024-06-06	0.3979	KMO;IDO1;KYNU;IL4I1;HAAO;ATP7A
prerank	GO_Biological_Process_2023__Early Endosome To Golgi Transport (GO:0034498)	-0.550398	-1.67426	0.0104167	0.0858595	1	2024-10-12	0.3128	TMED9;STX10;LMAN1;RAB6A;RBSN;SURF4;SNX1;SNX8;SNX2;STX5
prerank	GO_Cellular_Component_2023__U4 snRNP (GO:0005687)	-0.673337	-1.67371	0	0.0861397	1	2024-05-07	0.0861	SNRPD2;PRPF31;SNRPB;SNRPG;SNRPD3
prerank	HDSigDB_Human_2021__Proteins Enriched In Microglia Vs Splenic Monocytes PMID24316888	-0.397525	-1.6737	0	0.0860199	1	63/86	0.4307	RALY;MORC3;ZNF207;GPATCH8;CBX1;APEX1;RBM17;HMGN1;PTPN23;DKC1;UBTF;ACADS;TM9SF4;DDX42;DLGAP4;SCRN3;MAEA;LDHB;BIN1;FUBP3;NUDT16L1;DDX19B;FAM98B;HMGA1;RNASET2;DIS3;IPO7;CTSD;HSPD1;SSU72;CUTC;CCDC90B;CLPP;TRMT6;PPT1;PPIL3;DNAJC7;SLC4A2;CSAD;NIPSNAP3A;CRYL1;NEDD1;CTSL;GMPR2;ABR;NIT2;GANC;EPB41L2;MTR;NAT10;GJA1;DDX19A;DPYSL2;MPI;NOLC1;LGMN;EPDR1;PEA15;CKB;ATG4B;MYO1B;BASP1;POLR3B
prerank	GO_Biological_Process_2023__Regulation Of Delayed Rectifier Potassium Channel Activity (GO:1902259)	0.422615	1.67359	0	0.0792548	1	2024-08-09	0.3687	KCNE2;NOS1AP;KCNG1;NPPA;KCNAB1;KCNE3;ANK3;KCNE4
prerank	ChEA_2022__NOTCH1 17114293 ChIP-ChIP T-ALL Human	-0.398829	-1.67359	0	0.0859555	1	80/87	0.5512	THRAP3;MED15;THYN1;DDX23;PRPF31;COPS7B;COX7C;PSMA1;ZMAT5;AAMP;SYMPK;RANGAP1;ZCCHC8;SPCS2;GSPT1;FIS1;CNOT4;RBM6;ZFYVE19;BUB3;STARD10;AHSA1;CBR1;MRPS16;CYB561D2;DERL1;FTL;ZNF436;TARBP2;PRCC;BRD8;HSPA13;PDE6D;ZNF134;VRK3;LTA4H;TMEM115;FYCO1;ZNF24;TRAPPC3;IFRD1;ACTR1A;IFRD2;TFPT;SNX1;KIFAP3;MRPL24;ACAD8;CDK5;MRPS11;CLDND1;USP5;BTRC;GMPR2;SEL1L;PEMT;RPL18A;PHF6;CFL1;PEX26;ZNF133;SCNM1;LGMN;MDH1;ZNF317…
prerank	CellMarker_2024__Endothelial Cell Muscle Mouse	0.448093	1.67345	0	0.0791716	1	2024-11-12	0.4518	TAL1;NOS3;VCAM1;ERG;GATA2;TEK;KDR;PTPRB;CD34;VWF;PECAM1
prerank	GO_Biological_Process_2023__Regulation Of Vesicle Size (GO:0097494)	-0.540414	-1.67323	0	0.0862067	1	13/14	0.4422	BORCS7;RAB5A;PICALM;KXD1;SNAPIN;BLOC1S1;AP2M1;BLOC1S2;RAB22A;BORCS6;BORCS8;RIN3;BORCS5
prerank	GO_Biological_Process_2023__Positive Regulation Of Exosomal Secretion (GO:1903543)	-0.535286	-1.67288	0.0306122	0.0864159	1	2024-11-14	0.3609	RAB7A;TSG101;SDC4;PDCD6IP;VPS4A;CHMP2A;SNF8;STAM;HGS;SDCBP;VPS4B
prerank	CellMarker_2024__Plasma Cell Kidney Mouse	0.620783	1.6722	0.0526316	0.0795789	1	2024-06-06	0.3795	IRF4;CD27;CD38;JCHAIN;SDC1;CD93
prerank	GO_Biological_Process_2023__Negative Regulation Of Protein Modification By Small Protein Conjugation Or Removal (GO:1903321)	-0.396617	-1.67192	0	0.087171	1	40/50	0.4788	AKT1;RPL5;N4BP1;CRY1;DNAJA1;U2AF2;CAMLG;RPL11;SUMO1;UBXN1;HSPA1A;RPS3;PARK7;SQSTM1;SIRT7;CTNNB1;OGT;GTPBP4;IVNS1ABP;CHP1;SMAD7;SPOPL;SPRY2;PER2;VPS28;HSPA1B;PINX1;COPS9;SVBP;PRMT3;ARRB1;USP4;HDAC8;UFL1;PIAS3;TRIM21;CAV1;SOX4;DCUN1D3;NXN
prerank	GO_Molecular_Function_2023__LRR Domain Binding (GO:0030275)	-0.588521	-1.6719	0.011236	0.0870369	1	2024-06-08	0.3943	DAPK3;LRRFIP2;ROBO1;ATF4;DDIT3;PAWR
prerank	GO_Molecular_Function_2023__3-hydroxyacyl-CoA Dehydrogenase Activity (GO:0003857)	-0.717416	-1.67141	0.0224719	0.08723	1	2024-05-05	0.2829	HSD17B10;HADHB;HADHA;HSD17B12;HSD17B4
prerank	GO_Cellular_Component_2023__SAM Complex (GO:0001401)	-0.586955	-1.67072	0.010989	0.0874787	1	2024-09-09	0.4135	HSPA9;CHCHD3;SAMM50;MTX1;MTX2;IMMT;MTX3;CHCHD6;APOOL
prerank	GO_Cellular_Component_2023__MIB Complex (GO:0140275)	-0.586955	-1.67072	0.010989	0.0874787	1	2024-09-09	0.4135	HSPA9;CHCHD3;SAMM50;MTX1;MTX2;IMMT;MTX3;CHCHD6;APOOL
prerank	GO_Molecular_Function_2023__Cyclosporin A Binding (GO:0016018)	-0.539702	-1.67072	0.0108696	0.0873314	1	2024-12-14	0.3758	PPIG;PPIL2;PPWD1;RANBP2;PPIA;PPIB;PPIE;PPP3R1;NKTR;PPIC;PPID;PPIH
prerank	CellMarker_2024__Neutrophil Nasal Polyp Human	0.66875	1.66958	0	0.0809629	1	2024-06-06	0.3316	FPR2;CXCR1;CXCR2;FPR1;CSF3R;FCGR3A
prerank	CellMarker_2024__Granulocyte Undefined Human	0.550233	1.669	0	0.0811208	1	2024-08-08	0.4501	PRTN3;MPO;AZU1;CD33;FUT4;FCGR3A;FCGR2A;S100A8
prerank	GO_Biological_Process_2023__Mitotic Metaphase Plate Congression (GO:0007080)	-0.42248	-1.6686	0	0.0886048	1	31/42	0.4506	CHMP3;DCTN2;CHMP4A;CUL3;CHAMP1;PDCD6IP;VPS4A;PIBF1;CHMP7;CHMP2A;NUDC;MAPRE1;CDC23;ZW10;CHMP1B;CHMP6;EML4;KPNB1;MAD1L1;PINX1;RRS1;RAB11A;BECN1;BOD1;NUP62;VPS4B;MIS12;RMDN1;KIF22;CHMP2B;CHMP5
prerank	KEGG_2021_Human__Pathways of neurodegeneration	-0.357495	-1.66813	0	0.0888747	1	226/368	0.4028	OPTN;RPS27A;TUBA1B;DVL3;TARDBP;TUBA4A;PSMC3;TUBA1A;UQCRB;UBC;PSMC5;COX5B;UBB;DVL2;UBA52;UBE2G1;VCP;CYC1;PSMD6;PSMC6;ADRM1;FUS;COX7C;FIG4;CALM2;SDHB;PSMA1;PSMB7;HSD17B10;PSMD1;ATG14;NDUFB11;DCTN2;TRAP1;PSMC2;MAPK3;RAB5A;NDUFB6;TANK;CAPN1;AXIN1;PSMA7;MAPK1;PSMD2;PSMB1;UQCRC1;NDUFS5;PLCG1;PSMD3;NDUFB10;KLC2;NDUFA13;COX6C;PSMB3;NDUFA8;NDUFS6;COX5A;MAPK11;VAPB;HTT;NDUFS4;MAP2K2;PSMB6;PSMD9;DCTN3;NDUFV…
prerank	HDSigDB_Human_2021__Coexpressed Gene Module M7 From Human Brain PMID20616000	-0.446407	-1.66758	0.01	0.0889685	1	25/36	0.3258	NUCKS1;ESF1;ANKRD11;TNPO1;GLG1;PIK3R1;EIF5B;DNAJB14;DDX6;AKAP13;PRRC2C;ZNF148;KMT2A;ZC2HC1A;ZNF609;ATG12;CYB5R1;ELOA;CHMP1B;UBN1;NKTR;GSK3B;ABR;RECQL;RBBP6
prerank	HDSigDB_Human_2021__Genes Enriched In Macrophages Vs Microglia PMID24162652	0.323228	1.66741	0	0.0818463	1	20/22	0.4855	PF4V1;CD5L;RETNLB;PF4;SERPINB2;ALOX15;CXCL13;FCN1;PRG4;MSR1;C4B;C4A;EMILIN2;FABP4;PTGIS;SLPI;EDNRB;ECM1;CRIP1;THBS1
prerank	GO_Cellular_Component_2023__P-body (GO:0000932)	-0.414514	-1.66661	0	0.0894926	1	30/63	0.1907	PSMC3;CAPRIN1;PNRC2;CNOT1;PSMC2;LSM2;DCPS;SYNE1;EIF4ENIF1;TOP1;TNRC6A;CNOT8;CNOT3;EDC3;LSM4;PSMA6;LSM14A;PATL1;YTHDF2;DCP2;DDX6;EDC4;SAMD4B;SQSTM1;ZFP36;LSM6;POLR2G;DCP1B;PUM1;RC3H1
prerank	GO_Biological_Process_2023__Notch Receptor Processing (GO:0007220)	-0.727882	-1.66648	0.0117647	0.0893969	1	2024-05-05	0.2725	APH1A;GALNT11;PSENEN;PSEN1;NCSTN
prerank	GO_Biological_Process_2023__Regulation Of Proteasomal Ubiquitin-Dependent Protein Catabolic Process (GO:0032434)	-0.381293	-1.66637	0	0.0893552	1	55/92	0.2892	VCP;N4BP1;DNAJB2;ELOB;RAD23B;KEAP1;RAD23A;RNF14;EIF3H;CSNK1D;GSK3A;AXIN1;HSP90AB1;RNF19B;MDM2;HERPUD1;XPO1;CSNK1E;CAMLG;UBQLN4;RPL11;ANKIB1;HSPBP1;SUMO1;ARAF;RACK1;PIAS1;UBXN1;HSPA1A;COMMD1;TAF1;UCHL5;CCAR2;PARK7;DVL1;SUMO2;RNF19A;BAG6;CBFA2T3;DDA1;AXIN2;OGT;GIPC1;SMAD7;ARIH1;USP9X;DDRGK1;CSNK1A1;DESI1;USP7;WAC;STUB1;HSPA1B;USP5;GSK3B
prerank	GO_Biological_Process_2023__RNA-templated DNA Biosynthetic Process (GO:0006278)	-0.500286	-1.6662	0.0206186	0.0892054	1	2024-11-17	0.2318	HSP90AB1;RPA1;DKC1;TELO2;MRE11;RFC1;RAD50;TNKS1BP1;TERF2IP;PTGES3;NOP10
prerank	GO_Biological_Process_2023__Telomere Maintenance Via Telomerase (GO:0007004)	-0.500286	-1.6662	0.0206186	0.0892054	1	2024-11-17	0.2318	HSP90AB1;RPA1;DKC1;TELO2;MRE11;RFC1;RAD50;TNKS1BP1;TERF2IP;PTGES3;NOP10
prerank	HDSigDB_Human_2021__Genes Down-Regulated In Endothelial Cells Of HD Patients Vs Control PMID32681824	-0.353403	-1.66455	0	0.0900718	1	369/508	0.4592	RPS25;RPL24;EIF4A2;PNN;APLP2;ERH;RPS27A;YWHAZ;SRSF11;SFPQ;RPS18;RPL14;RPSA;TUBA1A;ISCU;DDIT4;UBC;RPS14;LAMTOR5;CGGBP1;COX5B;UBB;RPS6;RPL27;RPS7;VCP;EIF4H;RRAS;EEF1A1;ZFAND1;FNTA;LAPTM4A;RPL5;YWHAB;COX7C;ERP29;EID1;SF1;PSMA1;RPL10;BTF3;ZNF428;ESF1;KLHL5;GAPDH;HSP90B1;DDX5;MT1E;RPL13;RPS4X;RPS23;RPS3A;ZNF22;CCSER2;CHCHD2;LAMTOR1;THUMPD2;SSB;SRSF10;RPL29;RPL8;MSRB3;PSMA7;HMGN1;CLTB;POMP;PER3;EEF1B2;…
prerank	GO_Biological_Process_2023__'De Novo' Post-Translational Protein Folding (GO:0051084)	-0.445597	-1.66444	0	0.0900559	1	20/28	0.3462	HSPA9;HSPE1;ST13;DNAJB14;HSPA5;HSPA1A;SDF2L1;DNAJB1;HSPA13;DNAJB12;DNAJB5;PTGES3;DNAJC7;DNAJB4;CCT2;HSPA1B;UGGT1;HSPA14;GAK;HSPA8
prerank	CellMarker_2024__Goblet Cell Intestinal Crypt Mouse	-0.358721	-1.66262	0	0.0912372	1	138/252	0.3379	RPS25;RPS27A;RPL13A;KHSRP;RPS18;RPL14;RPSA;HNRNPC;PTMA;RPS14;PSAP;RPS6;RPL36;RPS7;EEF1A1;RPL10;OAZ1;MAGED2;GAPDH;PDS5A;SLC39A7;RPL13;RPS20;RPS4X;RPL21;ACTN1;SNRPG;RPL29;PKM;RPL31;EEF1B2;RPL23;RPS17;RPS29;SELENOP;RPS21;MRPS12;HERPUD1;RPL37A;ERGIC1;REEP5;RPL17;TMED9;RPL3;TSPO;NDRG1;CMPK1;LDHA;RPL28;RPLP0;RPL10A;UNG;RPL11;COG3;RPS10;RACK1;DHRS1;PDIA3;STARD10;RPS5;RPS16;RPL41;NFIA;RPS3;NDUFV3;CBR1;SE…
prerank	ChEA_2022__SRF 21415370 ChIP-Seq HL-1 Mouse	-0.345175	-1.66227	0	0.0913655	1	665/854	0.5248	EEF2;XRCC6;SRP72;IK;CIAO1;ILF2;NFE2L2;SF3B2;TBC1D13;CRY2;TRIM28;LMNA;PSMC5;HIRA;BCKDHA;OS9;ZCCHC17;LRPPRC;NFE2L1;CITED2;PARN;CCNDBP1;QRICH1;STX8;SIRT6;ABCE1;ERCC3;USP48;ZMAT5;DDX5;DSTN;RFX5;ANKRD12;SPR;NFYB;AIP;MCL1;SNRPA;RPS3A;CSTF2T;FKBP15;CHCHD2;TRAP1;SLC39A9;TGOLN2;LSM2;APEX1;SUMO3;OGDH;TMEM109;PA2G4;HSP90AB1;RPL26;SYNE1;WWTR1;CREBL2;TCF25;PRPF4;AHNAK;DAD1;ECH1;TBC1D23;UBAP1;ABCF3;DHX38;PRKCS…
prerank	CellMarker_2024__Cholangiocyte Bile Duct Human	0.513141	1.66192	0	0.0848377	1	2024-07-07	0.4871	CFTR;FXYD2;CD3D;KRT7;EPCAM;KRT19;SOX9
prerank	GO_Biological_Process_2023__DNA Recombination (GO:0006310)	-0.441597	-1.66128	0	0.0916923	1	16/31	0.2385	XRCC6;XRCC5;RAD21;TOPBP1;RPA1;HMGB1;MRE11;SUPV3L1;TREX1;HDAC10;ERCC1;LIG4;RAD50;MSH2;ENDOG;NBN
prerank	GO_Biological_Process_2023__Regulation Of Transcription Initiation By RNA Polymerase II (GO:0060260)	-0.434789	-1.66095	0	0.0918327	1	33/38	0.4986	MED15;TAF10;MED12;ZNHIT1;TAF13;MED8;TAF7;MDC1;MED4;DHX36;GTF2A1;SRF;TAF1;MED21;MED16;TAF4;MED6;MED19;TAF12;MED31;PCID2;MED27;MED1;HEY2;TAF9;TAF5;CDK4;TBP;MED11;MED18;TAF8;PAXIP1;MED28
prerank	GO_Molecular_Function_2023__Neurotransmitter Receptor Activity Involved In Regulation Of Postsynaptic Membrane Potential (GO:0099529)	0.489685	1.66061	0	0.0857143	1	2024-10-11	0.2874	GRID2;GRIN2B;GRIN2D;GRIN2A;GRIK4;GRIA1;GRIA3;GRIA2;GRIK1;GRIK2
prerank	GO_Biological_Process_2023__Negative Regulation Of Translation (GO:0017148)	-0.399065	-1.66019	0	0.0923558	1	54/88	0.3261	RPL13A;NCL;EIF4A3;PAIP2;ILF3;CAPRIN1;CELF1;DDX3X;CNOT1;EIF4EBP2;GAPDH;FXR2;SERBP1;MALSU1;TSC1;FXR1;EIF4G1;EIF4ENIF1;TNRC6A;EIF3E;DHX36;CSNK2A1;LSM14A;PCIF1;FMR1;RACK1;YTHDF2;RBM4;EIF6;RPS3;DDX6;DAPK3;YBX1;SYNCRIP;ZFP36;TPR;PUM1;LARP1;MRPL13;AGO2;EIF4EBP3;IFRD2;TNRC6B;TOB1;CNOT10;ZNF540;ROCK1;EIF2AK3;EIF2AK2;METTL14;GIGYF2;EIF2AK4;ROCK2;CNOT9
prerank	GO_Biological_Process_2023__Positive Regulation Of Cation Transmembrane Transport (GO:1904064)	0.369656	1.66011	0	0.0855383	1	2024-12-14	0.4128	PDZK1;NOS1;NOS1AP;KCNN4;AKAP6;STAC;KCNQ1;ANK3;ANK2;CTSS;EDN1;EDNRA
prerank	HDSigDB_Human_2021__Genes Down-Regulated In HD Markers In Human Fibroblasts GSE45516	-0.344091	-1.66003	0	0.0923759	1	643/816	0.5498	SRRM2;ALKBH5;MTA2;APH1A;ARL6IP4;ILVBL;MRPL2;THRAP3;PTMA;NONO;CDK9;CRY2;PGLS;TAF10;COX5B;FLYWCH1;EIF4A3;TSR3;HIRA;PQBP1;USF1;CHTOP;SRA1;BCKDHA;RFXANK;ANP32B;ECHS1;AVPI1;ILF3;TOMM22;SNRPB;PSME3;SIRT3;TBL1X;GPATCH8;HMG20B;MCRS1;SUN1;PSMB7;HSD17B10;ANKRD11;ZNF511;MRPL52;ZMAT5;CCDC124;KEAP1;TRIM35;SLC39A7;PDAP1;AAMP;AIP;STAMBP;DNPEP;GPANK1;ZMYM3;TRAP1;MRPL12;LSM2;CSNK1D;PREB;NTHL1;OGDH;PEX5;AXIN1;GSTM…
prerank	CellMarker_2024__Dorsal Otocyst Brain Mouse	0.634036	1.65967	0	0.0854436	1	2024-06-06	0.3663	WNT7A;DLX5;EMX2;FST;GATA2;FGFR3
prerank	CellMarker_2024__CD8+ T Cell Bone Marrow Human	0.410196	1.65962	0	0.0852689	1	15/17	0.3638	THEMIS;CD28;IKZF3;CD8B;MS4A2;PRF1;CD8A;CD3E;CPA3;CST7;TPSAB1;PLCG2;KIT;PRDM1;AQP3
prerank	CellMarker_2024__Columnar Cell Esophagus Mouse	0.537685	1.65925	0	0.0853355	1	2024-05-05	0.4625	MUC5AC;TFF1;KRT7;KRT8;KRT18
prerank	CellMarker_2024__Effector CD8+ T Cell Peripheral Blood Human	0.641416	1.65878	0.0769231	0.0854818	1	2024-06-06	0.3589	GZMB;PRF1;GNLY;CD8A;CD3E;PRDM1
prerank	GO_Biological_Process_2023__Transcription Initiation-Coupled Chromatin Remodeling (GO:0045815)	-0.451122	-1.65872	0	0.0934497	1	17/29	0.2291	GLYR1;SMARCA4;SMARCD1;PHF1;RBM14;WBP2;TRMT112;BRD7;SMARCB1;EP300;ATF2;KMT2A;SIRT7;RBBP5;KAT7;DPY30;KAT2B
prerank	GO_Biological_Process_2023__Internal Peptidyl-Lysine Acetylation (GO:0018393)	-0.43796	-1.65757	0.020202	0.0940333	1	24/28	0.4739	MORF4L2;TAF10;EPC2;CREBBP;KAT5;TADA3;ACTL6A;DMAP1;EP400;BAG6;EP300;BRD8;TAF12;KAT7;KAT2B;MORF4L1;ATAT1;TAF6L;TAF9;PHF20L1;RUVBL1;KAT14;RUVBL2;MBTD1
prerank	GO_Biological_Process_2023__Regulation Of Endoplasmic Reticulum Unfolded Protein Response (GO:1900101)	-0.654673	-1.65721	0.0454545	0.0942213	1	2024-05-07	0.1139	COPS5;PIK3R1;HSPA5;BAX;RACK1
prerank	KEGG_2021_Human__mTOR signaling pathway	-0.378561	-1.65721	0	0.0940678	1	91/130	0.4297	DVL3;DDIT4;LAMTOR5;AKT1;DVL2;RPS6;LAMTOR2;RPS6KA3;ATP6V1A;MAPK3;LAMTOR1;TSC1;MAPK1;RRAGC;MLST8;PIK3R1;TELO2;ATP6V1H;CAB39;FLCN;STRADA;MAP2K2;IGF1R;PIK3R2;NPRL2;SGK1;RPS6KB1;GRB10;PIK3CB;DVL1;STK11;CHUK;SOS2;BRAF;RPTOR;LAMTOR4;RPS6KB2;AKT2;RPS6KA2;FNIP2;ATP6V1G1;CAB39L;GRB2;AKT3;TNFRSF1A;RICTOR;ATP6V1B2;WDR24;EIF4B;RRAGA;ATP6V1E1;ATP6V1F;NPRL3;LAMTOR3;RRAGD;FZD6;PTEN;WDR59;RHEB;GSK3B;PIK3R3;IKBKB;…
prerank	GO_Biological_Process_2023__Gamma-Delta T Cell Activation (GO:0046629)	0.684286	1.65694	0	0.0864263	1	2024-05-05	0.316	CD3G;CD3E;TCF7;JAML;CXADR
prerank	CellMarker_2024__Schwann Cell Skin Human	0.507531	1.65679	0	0.0864902	1	2024-08-08	0.4928	GLDN;SCN7A;LUM;PLP1;NGFR;S100B;NES;DCN
prerank	CellMarker_2024__Macrophage Spleen Mouse	-0.372556	-1.65658	0	0.0944121	1	96/119	0.5227	RBM5;CALCOCO1;LAMTOR5;SNW1;SMARCD1;ANP32B;NMT1;CORO1C;DCTN2;COA3;APEX1;DCPS;ANAPC5;CCDC174;HBP1;MED8;CREBBP;GOLGA4;ARHGEF11;CLINT1;TTC7A;NAP1L4;RPL28;MRPL46;ATRX;RPL11;RUFY1;ENSA;OSTF1;PIK3R4;SCAMP2;TRMT1;BANF1;SREBF2;NCOA6;MYBBP1A;S1PR1;PRMT7;CNDP2;CLPP;PON2;DTNBP1;RNASEH2C;LYSMD2;CHMP1B;CTNNBL1;HIPK3;CCT4;NPEPL1;PTPRF;FAM98C;UBE2L3;CSF1R;GNB2;NENF;CIZ1;RNPEPL1;B3GAT3;SNU13;AP1S1;LDAH;KLHL7;NR2C…
prerank	CellMarker_2024__Morula Cell (Blastomere) Embryo Mouse	-0.467303	-1.6561	0	0.0945201	1	27/30	0.498	RPS27A;SRSF6;LRPPRC;PSMC6;PSMA1;SERBP1;PAPOLA;RPL23;CCT6A;RPL34;RPL11;KYAT3;BIN1;MRPL27;FKBP3;RPL7;S100A11;CNIH4;HACD3;CCT5;IPO5;GJA1;SEM1;MRPS17;RPL39;CSE1L;SNX6
prerank	HDSigDB_Human_2021__Up-regulated Insoluble Proteins In Cerebral Cortex Of 12 Wk R6/2 Mice PXD004973	-0.354235	-1.65588	0	0.0946017	1	167/288	0.3532	EEF2;HNRNPL;HNRNPK;NPM1;SRSF2;YWHAZ;SRP72;SRSF6;SFPQ;ARGLU1;RPS18;NUMA1;HSPA9;RPSA;HNRNPH1;HNRNPU;YWHAG;RALY;NONO;RPS14;SMARCC2;KTN1;SNRPD2;RAB12;RPL27;PTPN11;RBMX;RPL5;YWHAB;RAB7A;PSIP1;PRDX3;ATP6V1A;RPS20;PRDX6;RRBP1;APEX1;PKM;RPL26;EIF4G1;GPI;U2AF2;GLUD1;ZNF777;RBMXL1;ACO2;SMARCA2;ENO1;NEMF;CCT6A;ARCN1;RPL17;MRAS;EPS15L1;ARHGAP23;PFKM;NME2;LDHA;FLOT2;HSPA5;ACIN1;FLOT1;RPL35;ATRX;FMR1;RPS15;HMG…
prerank	GO_Biological_Process_2023__Nuclear-Transcribed mRNA Catabolic Process, Exonucleolytic (GO:0000291)	-0.534969	-1.65585	0.0319149	0.0945007	1	2024-12-14	0.3414	DCPS;CNOT8;EXOSC2;EXOSC8;EXOSC9;DCP2;EXOSC3;DIS3;POLR2G;EXOSC4;NT5C3B;EXOSC7
prerank	GO_Biological_Process_2023__Maintenance Of Protein Localization In Organelle (GO:0072595)	-0.500682	-1.65535	0	0.0946471	1	14/16	0.4045	HNRNPU;MORC3;TOPORS;ARL2;HSPA5;SKP1;HK1;SUPT7L;KDELR2;PML;PINK1;BBS4;ARL2BP;CHCHD10
prerank	ChEA_2022__NUCKS1 24931609 ChIP-Seq HEPATOCYTES Mouse	-0.347896	-1.65487	0	0.0949098	1	413/519	0.5165	EEF2;XRCC6;HNRNPA1;YWHAZ;DVL3;TAP1;NCL;DDIT4;ARPC2;COPS5;PTMA;TRIM28;SMARCC2;TAF10;SMARCA4;PTPN11;CFLAR;RRAS;CITED2;RPL5;YWHAE;ARHGDIA;EGLN1;SLTM;CALM2;PRDX3;EPS15;GAPDH;PRKDC;HSP90B1;MEF2D;DDX5;MCL1;TSG101;MAPK3;E4F1;RAB5A;NUP153;HDAC2;UBE3A;PA2G4;CLTB;MDM2;SHC1;TSC1;MAPK1;GIT1;EIF4G1;PTPRA;TADA2B;MLST8;STRAP;PLCG1;MAX;RASSF1;MAFG;PIK3R1;FKBP8;CBLL1;ALDH9A1;NR3C1;UBTF;XPO1;MEF2A;MLH1;ARHGEF11;AB…
prerank	GO_Biological_Process_2023__Regulation Of Protein Dephosphorylation (GO:0035304)	-0.438187	-1.65475	0.01	0.0948606	1	31/32	0.5576	PPP1R8;YWHAB;CALM2;HSP90B1;TSC1;PPP6R2;HTT;PTBP1;PTPA;PPIA;PPP6R3;ENSA;TIPRL;PPP1R7;CALM3;PPP2R5A;CALM1;PPP1R15A;PRKCD;PIN1;PPP6R1;MFHAS1;CDH5;CAMTA1;SPPL3;NSMF;ARPP19;CNEP1R1;TGFB1;ANKLE2;PPP1R16B
prerank	GO_Biological_Process_2023__Regulation Of Cyclic-Nucleotide Phosphodiesterase Activity (GO:0051342)	-0.658129	-1.65451	0.0114943	0.0948116	1	2024-05-07	0.2017	EGLN1;CALM2;RACK1;MAPK7;CALM3
prerank	HDSigDB_Human_2021__Genes Changed Upon ZFP mHtt Repressor Treatment In R6/2 Astrocytes PMID31619545	-0.362118	-1.6542	0	0.0949049	1	203/258	0.486	SAFB;GNPTG;POLR2E;THRAP3;NAE1;ZFR;TRIM28;LAMTOR2;DDX46;SIK3;SNRPB;QRICH1;RAP2A;PHF2;NMT1;AKAP8;DDX5;TRIM35;C1GALT1C1;RNF14;DHRS3;PTPN12;COA3;HDAC2;HBP1;HSP90AB1;MDM2;GLG1;PSMD2;PSMB1;STOML2;MRPS6;NUDCD3;SPCS2;SON;ID1;PLEKHM1;HMG20A;CAB39;RPL17;PAFAH1B1;DCTN3;RPL3;GTF2A1;CSNK2A1;MTDH;UHRF1BP1L;FGFR1;ID3;WDR48;DCAF5;TPP2;MATR3;ENSA;CPSF2;TMEM176B;SLC25A12;VPS4A;RPS3;TRIM23;PARK7;MRPL27;TMEM126B;HSP…
prerank	GO_Biological_Process_2023__Regulation Of Transcription Of Nucleolar Large rRNA By RNA Polymerase I (GO:1901836)	-0.600176	-1.65327	0.0108696	0.095346	1	2024-06-08	0.1879	NCL;SMARCA4;SMARCB1;PIH1D1;NOL11;SIRT7
prerank	CellMarker_2024__Ciliated Cell Lung Mouse	0.325638	1.65299	0	0.0886221	1	20/22	0.4941	LRRC36;TEKT4;CFAP52;DNAI2;SPAG17;ENKUR;FOXJ1;DNAAF1;CFAP45;CFAP70;CCDC40;KIF9;SOX2;STK33;MLF1;DNALI1;NCS1;EFHC1;LRRC23;CD24
prerank	GO_Biological_Process_2023__Endosome To Lysosome Transport Via Multivesicular Body Sorting Pathway (GO:0032510)	-0.506339	-1.65298	0.0210526	0.0954253	1	13/14	0.4506	VCP;CHMP3;CHMP4A;VPS4A;CHMP7;CHMP2A;CHMP1B;CHMP6;MVB12A;VPS4B;UBXN6;CHMP2B;CHMP5
prerank	HDSigDB_Human_2021__Genes Up-Regulated In Bna4 Suppressor Deletion In Htt103Q Yeasts Vs Control Htt25Q Strain GSE18644	-0.354268	-1.65221	0	0.0958899	1	317/403	0.5257	RPS25;DUS1L;TUBA1B;TUBA4A;RPL14;RPSA;TUBA1A;ISCU;SF3A1;IST1;XRCC5;EIF4A3;TSR3;EIF3I;RPS7;RPL5;YWHAE;CS;SIRT3;SURF6;PRDX3;RPL10;MDH2;GAR1;ISY1;DDX5;TTC4;RPL13;PHB2;AAMP;RPL21;RPS3A;POR;NTHL1;TIMM23;PKM;RPL31;DOHH;EEF1B2;DKC1;NOP58;RPS17;DNAJA1;RPAP1;ALAS1;GNAI2;PNKP;EIF2B2;EXOC7;ENO1;GNL3;CDC16;AMT;ADSL;UNC50;EIF2S2;RPN1;TM9SF4;PSMB6;COX10;DDX27;GID8;SLC20A1;MRPL46;RPLP0;ALG8;RPL11;BUB3;ETF1;RACK1…
prerank	GO_Molecular_Function_2023__Double-Stranded Telomeric DNA Binding (GO:0003691)	-0.664285	-1.65221	0.0116279	0.095737	1	2024-04-05	0.1902	XRCC6;XRCC5;TERF2;RAD50
prerank	GO_Biological_Process_2023__post-Golgi Vesicle-Mediated Transport (GO:0006892)	-0.404373	-1.65206	0	0.095687	1	45/48	0.5537	EPS15;EXOC7;ARFGEF2;RAB14;RABEP1;COMMD1;SCAMP2;GOLGA7;RAB10;GGA1;KLHL20;VTI1B;AP2A1;LLGL1;KIF16B;GGA2;VPS52;SCFD1;EXOC5;DNM2;SEC16A;ARL3;CCDC93;RABIF;GGA3;GBF1;EXOC4;OSBPL5;AP1G2;EXOC6;SYS1;SNAP23;GOPC;EXOC8;MYO1B;STEAP2;SORT1;EXOC6B;SORL1;CORO7;MYO5A;VPS13A;CCDC22;VPS13C;AP4M1
prerank	GO_Biological_Process_2023__Regulation Of RNA Polymerase II Regulatory Region Sequence-Specific DNA Binding (GO:1903025)	-0.605901	-1.65149	0.010989	0.0960339	1	2024-07-09	0.3345	LAMTOR5;NSD1;TAF1;EP300;DDRGK1;DDIT3;TMSB4X
prerank	ChEA_2022__MYBL1 21750041 ChIP-ChIP SPERMATOCYTES Mouse	-0.390995	-1.65142	0	0.095907	1	55/83	0.4121	PRPF19;CGGBP1;WIZ;UBB;DVL2;KHDRBS1;ILF3;PHF23;CALM2;NCOA5;DNAJA3;PSPC1;TM9SF3;RFX5;CNTROB;SUPT6H;MOAP1;CBLL1;PFKP;SUB1;LRRC61;MATR3;CIC;UPF1;GOLGA7;CLPTM1;GYS1;EXOSC3;BRD8;MED6;BTF3L4;YY1;PPP1R11;SPSB3;SCOC;SNX1;TRAPPC1;GOLGA1;PLA2G6;NUBP2;PABPC1;TK2;CLIC1;USP5;NRBF2;GBF1;XPO5;MAT2A;SCPEP1;RAD17;POLH;TAF9;ZFAND3;PPM1G;EXOC8
prerank	GO_Biological_Process_2023__Nuclear-Transcribed mRNA Catabolic Process, Deadenylation-Independent Decay (GO:0031086)	-0.673306	-1.65056	0	0.0962779	1	2024-05-06	0.1815	PNRC2;EDC3;EDC4;ZFP36;DCP1B
prerank	HDSigDB_Human_2021__Cortex RNA M41 Module (Lightsteelblue1) PMID26900923	-0.373714	-1.65051	0	0.0961765	1	84/132	0.3658	ATP6AP1;THYN1;PEX19;APMAP;AATF;PSMD6;CCNDBP1;AMFR;PSPC1;CORO1C;TRIM35;TSG101;BEX3;DYM;PRDX2;NIF3L1;CNOT8;C1QBP;SLC25A11;KAT5;GDI1;TRIM27;IFNGR2;GID8;CAMLG;PSMA5;BUB3;UQCRFS1;STARD7;UBQLN2;TIMM29;WBP11;UTP3;COMMD1;SLC25A12;VPS4A;COPS6;TMEM165;PHF10;DDX24;ARMC10;PGRMC1;TPI1;PHYH;NDUFA9;ASB8;MARCKS;MED19;TRIM32;DLAT;LRPAP1;HP1BP3;ACTR1A;CYB5R1;SLBP;ATPAF2;RRAGA;SLC25A5;SDHD;MMADHC;PRMT1;CCT4;FBXO21;…
prerank	GO_Biological_Process_2023__Negative Regulation Of Mast Cell Activation (GO:0033004)	0.563813	1.65035	0.0714286	0.0897134	1	2024-05-05	0.4364	ENPP3;CD300LF;CD84;MILR1;FER
prerank	CellMarker_2024__T Cell Ovary Human	0.373341	1.64959	0	0.0900871	1	2024-10-11	0.3906	FOXP3;CD3G;CD28;IL2RA;CD3D;GZMA;CD8A;CD3E;CCL5;CD4
prerank	GO_Biological_Process_2023__Regulation Of Signal Transduction By P53 Class Mediator (GO:1901796)	-0.441971	-1.64898	0	0.0971179	1	26/36	0.3636	HEXIM1;RPL5;RPS20;PAK1IP1;MDM2;RFFL;RPL17;HIPK2;RPL11;CDK5RAP3;SGK1;RPS15;TAF1;STK11;EP300;ATM;SMYD2;PRMT5;TP53RK;KAT6A;USP7;RRS1;MTOR;PLK3;USP2;MAPKAPK5
prerank	GO_Biological_Process_2023__Regulation Of Proteolysis Involved In Protein Catabolic Process (GO:1903050)	-0.486658	-1.64729	0.02	0.0983356	1	16/19	0.3911	UBB;PSME3;UBE3A;NUDT15;UCHL5;PRKACA;USP14;GPX1;PSME1;LATS1;TMF1;PINK1;NUB1;PSMD14;PTK2B;PKD1
prerank	GO_Biological_Process_2023__Positive Regulation Of Epithelial Tube Formation (GO:1905278)	0.616143	1.64574	0.0454545	0.0914873	1	2024-05-05	0.3841	GDNF;SIX1;GATA3;PIK3CD;FGF2
prerank	CellMarker_2024__Epithelial Cell Undefined Human	0.217082	1.64568	0	0.0913036	1	33/40	0.5177	CDSN;RNF186;WNT7A;PAX6;GRHL3;TP63;EHF;PROM1;ELF3;PRSS8;KRT14;KRT7;KRT5;CDH1;EPCAM;DSP;VCAM1;MUC1;PRDM1;THBD;NGFR;KRT8;ICAM1;ITGAE;ITGB4;KRT18;SOX9;ERBB2;EGFR;CD24;ITGA6;IL6ST;KLF5
prerank	GO_Biological_Process_2023__Selective Autophagy (GO:0061912)	-0.411716	-1.64548	0	0.0998283	1	43/46	0.5451	UBQLN1;RAB7A;PHB2;ATG14;SNX33;PEX5;AUP1;USP30;UFM1;ULK3;SQSTM1;ATM;OGT;LGALS8;VHL;DDRGK1;WDFY3;PINK1;RB1CC1;UBA5;BECN1;RNF213;UFC1;MAP1LC3B;PEX2;ARFIP2;PIK3C3;CALCOCO2;CALR;ATG5;SNX18;ULK2;ATG4B;UFL1;LRBA;STK3;ATG4D;SNX7;TEX264;AMBRA1;ATG2A;TGFB1;ATG2B
prerank	GO_Biological_Process_2023__Negative Regulation Of Peptidyl-Threonine Phosphorylation (GO:0010801)	-0.524936	-1.64507	0.0106383	0.099975	1	2024-12-12	0.4756	CALM2;EIF4G1;SPRED2;CALM3;SMAD7;CALM1;SPRY2;DMTN;DGKQ;PARD3;SPRED1;SIRT2
prerank	GO_Biological_Process_2023__Negative Regulation Of Translational Initiation (GO:0045947)	-0.54822	-1.64506	0.010989	0.0998181	1	2024-10-12	0.3178	PAIP2;EIF4EBP2;EIF3E;FMR1;RBM4;TPR;LARP1;EIF4EBP3;EIF2AK2;EIF2AK4
prerank	CellMarker_2024__T Cell Lymph Node Human	0.595407	1.645	0.0555556	0.0915932	1	2024-06-06	0.4049	CD5;CD3D;CD8A;PTPRC;CD4;THY1
prerank	GO_Biological_Process_2023__Endosome Transport Via Multivesicular Body Sorting Pathway (GO:0032509)	-0.479674	-1.64491	0.0103093	0.099813	1	17/18	0.4868	LAPTM4B;VCP;CHMP3;CHMP4A;CHMP7;CHMP2A;TMEM50B;CHMP1B;CHMP6;MVB12A;VPS4B;UBXN6;SORT1;CHMP2B;CHMP5;LEPROTL1;VTA1
prerank	ChEA_2022__PRDM5 23873026 ChIP-Seq MEFs Mouse	-0.343554	-1.64491	0	0.0996568	1	590/744	0.5381	EIF3B;RXRA;UBAC1;RXRB;ATP6AP1;COPS5;TBC1D13;YWHAG;NONO;UBQLN1;FAM50A;BRD9;RBBP7;SRSF3;DDAH2;FAM120A;SCAF8;TBCA;PPP2CB;VCP;EIF4H;CYC1;ANP32B;MTCH1;ZFAND1;FNTA;CITED2;TM2D2;DHX16;RPS6KA3;SDC2;RNF20;PHF1;SET;TBL1X;SRRT;BCLAF1;DDX3X;PHF2;SUN1;MAGED2;LEMD2;PRKDC;RAD23B;MEPCE;SLC39A7;NDUFB11;PAK1IP1;RBM10;ZMYM3;CHCHD2;PSMC2;STK17A;LUC7L2;NDUFB6;POR;NUP153;PTPN12;TNFRSF10B;TACC1;ZNHIT1;OGDH;HTATSF1;HBP1…
prerank	GO_Biological_Process_2023__Positive Regulation Of Transcription Elongation By RNA Polymerase II (GO:0032968)	-0.430302	-1.64476	0	0.0996017	1	27/30	0.4986	MED15;CDK9;NCBP2;NCBP1;SUPT6H;MED8;MED4;EAPP;LEO1;CDK12;MED21;MED16;TCERG1;MED6;MED19;CCNT1;MED31;MED27;CDC73;ZMYND8;MED1;PWWP2B;CCNK;ELL;MED11;MED18;MED28
prerank	CellMarker_2024__Cone Photoreceptor Cell Retina Human	0.678714	1.64448	0.1	0.0917244	1	2024-05-05	0.3215	GRK7;PDE6H;GUCA1C;GNGT2;THRB
prerank	HDSigDB_Human_2021__Genes Up-Regulated In CAG Length-Dependent Proteins In 6 Mon Mouse Striatum PMID26900923	-0.342482	-1.64441	0	0.0996346	1	511/669	0.5177	EEF2;M6PR;EIF4A2;NPM1;EWSR1;FUBP1;SRP72;SRSF6;EIF3B;ILVBL;LUC7L3;ZFR;TRIM28;LMNA;UBA2;XRCC5;PSAP;PSMC5;PCNP;ILKAP;DDAH2;EIF3I;TBCA;DDX46;EIF4H;MRPL16;OS9;ANP32B;ECHS1;ILF3;LRPPRC;PSMD6;RPL5;DNAJB2;PSME3;BTF3;ABCE1;PPIL2;TOP2B;DCAF8;PSMB7;GALNT1;MAGED2;PRKDC;GAR1;PSMD1;DDX1;KEAP1;GOLGB1;TRMT2A;COG4;COPG1;RPS4X;RBM10;RPA3;PSMC2;SERBP1;RRBP1;MAPK3;RNF14;EBNA1BP2;SSB;HTATSF1;RPL31;PA2G4;TCF25;PLXNB2;…
prerank	CellMarker_2024__B Cell Lymphoid Tissue Mouse	0.506176	1.64429	0	0.0915413	1	2024-08-08	0.4941	CD19;MS4A1;CD79A;CD72;CD22;CD79B;PTPRC;CD24
prerank	GO_Molecular_Function_2023__3'-5' Exonuclease Activity (GO:0008408)	-0.435244	-1.64424	0	0.0996549	1	30/35	0.4686	XRN2;POLRMT;APEX1;CNOT8;EXOSC2;POLG;REXO2;PNPT1;EXOSC9;MRE11;TOE1;EXOSC3;TREX1;EXD2;DIS3;RAD50;ERI3;POLD1;EXOSC4;PDE12;EXOSC10;RAD9A;TATDN1;EXOSC7;REXO4;DIS3L;EXOSC5;USB1;DIS3L2;ERI1
prerank	GO_Biological_Process_2023__RNA Transport (GO:0050658)	-0.446262	-1.64402	0	0.0997002	1	23/29	0.4119	HNRNPA2B1;HNRNPA1;CKAP5;NUP153;FLOT1;FMR1;DDX39B;YBX1;ZFP36;TPR;TST;POM121C;SLBP;KPNB1;NOL3;XPO5;NUP62;SNUPN;DDX39A;POM121;ATXN2;ZFP36L1;NUP188
prerank	GO_Molecular_Function_2023__RNA Exonuclease Activity, Producing 5'-Phosphomonoesters (GO:0016896)	-0.471466	-1.64391	0	0.0995828	1	18/26	0.2582	XRN2;POLRMT;CNOT8;EXOSC2;REXO2;PNPT1;EXOSC9;DCP2;TOE1;EXOSC3;EXD2;DIS3;ERI3;EXOSC4;CPSF3;PDE12;EXOSC10;XRN1
prerank	GO_Molecular_Function_2023__Beta-Tubulin Binding (GO:0048487)	-0.449466	-1.64377	0.01	0.0995657	1	19/26	0.3729	LRPPRC;UXT;VAPB;HTT;SPAST;PEX14;EMD;SMC3;TAOK1;EML4;ARL8B;PDCD5;BBS4;CCT5;BCAS3;GABARAPL2;MAP1S;GABARAPL1;ARL8A
prerank	GO_Molecular_Function_2023__Ubiquitin-Specific Protease Binding (GO:1990381)	-0.483101	-1.6437	0.0215054	0.0994738	1	2024-10-18	0.1534	VCP;CHMP3;SART3;RAD23A;CLTC;SUMO1;PARK7;SYVN1;BAG6;DERL1
prerank	HDSigDB_Human_2021__Striatum Protein Module pM47 (Bisque4) PMID26900923	-0.354599	-1.64307	0	0.099743	1	170/227	0.476	XRCC6;APLP2;RBM5;IK;MRPL2;UBQLN1;PSMC5;LAMP1;DDX23;KTN1;TBCA;RPL27;DDX46;KHDRBS1;EEF1A1;PSMD6;RBM8A;SET;BCLAF1;SCAF4;TOP2B;GALNT1;KLHL5;CKAP5;CLCN6;COG4;RAD23A;RPL21;FKBP15;EIF4G2;EPS8;RBM25;MRPS22;VAMP7;PDS5B;PPWD1;EDF1;KIAA0930;SMARCA5;TPD52L2;NDUFAF4;PRPF6;TPM4;NDRG1;DRG2;NMRAL1;RAB3GAP1;UHRF1BP1L;S100A6;RPL10A;SYNRG;TPP2;NME3;FKBP4;GRK2;PNPT1;UCHL5;PIK3CB;BIN1;KDSR;ABLIM1;NPLOC4;CLPX;NR2C2;PD…
prerank	GO_Biological_Process_2023__Negative Regulation Of Intracellular Protein Transport (GO:0090317)	-0.477521	-1.64303	0.0104167	0.0995891	1	14/19	0.3822	SIRT6;RANGAP1;UFM1;GDI1;SUMO1;PARK7;BAG4;LMAN1;CHP1;MDFIC;SUFU;RAB23;APOD;DMTN
prerank	CellMarker_2024__T Helper 17(Th17) Cell Blood Human	0.609593	1.6427	0.0555556	0.0924549	1	2024-05-05	0.3906	IL17A;CCR6;KLRB1;IL6;CD4
prerank	HDSigDB_Human_2021__Genes Down-Regulated In Genes Changed In Vehicle Treated Vs Untreated Friedreich Ataxia Patient Blood Cells GSE30933	-0.369979	-1.64245	0	0.0998696	1	122/150	0.4932	EIF4A2;CGGBP1;RAD21;PCNP;PAIP2;SLTM;DDX3X;NAP1L1;PPIG;ABCE1;NCBP2;USP48;CNIH1;ANAPC16;CCSER2;ACTN1;PAPOLA;VAMP7;TOMM20;STRAP;STAG2;NOP58;UBE2H;SEPHS1;CDKN2AIP;GATAD2B;DENR;RPS6KB1;SEC62;NT5E;CCNG1;VBP1;CEP350;POLR2B;AHCTF1;MSH6;OTUD4;BNIP3;KAT6B;USP33;S1PR1;BMI1;PDCD10;ATP6V1G1;GNA13;LMBRD1;TTC27;DYRK1A;MAP4;JMJD1C;MRPL13;PPP4R3B;AGO2;SPIN1;IFRD1;NBR1;OXR1;TAOK1;DEK;RICTOR;EEF1E1;TAPT1;SCOC;ARHGA…
prerank	GO_Cellular_Component_2023__Transcription Factor TFIID Complex (GO:0005669)	-0.485616	-1.64206	0.0103093	0.100162	1	19/22	0.4435	TAF10;ERCC3;GTF2E2;TAF13;TAF7;GTF2F1;GTF2A1;TAF1;GTF2B;TAF4;TCEA1;TAF12;GTF2H3;TAF9B;GTF2E1;PAAF1;TAF9;TAF5;TBP
prerank	ChEA_2022__KDM5A 27292631 Chip-Seq BREAST Human	-0.345768	-1.64165	0	0.100366	1	516/663	0.5339	EEF2;SNRNP70;FUBP1;TARDBP;HNRNPUL1;PSMC3;RPL14;ARL6IP4;THRAP3;UBC;CRY2;HDGF;TRA2B;HNRNPF;TAF10;RAD21;ZC3H18;SMARCA4;CPSF6;ZCCHC17;YWHAE;FUS;RBM8A;RAP2A;PSME3;RPA2;SDHB;MCRS1;ZNF428;DPH2;DIDO1;ZNF511;AKAP8;SF3A3;ZNF384;NCKAP5L;SART3;RBBP4;TTC4;PDS5A;SYF2;AAMP;RPL21;TUFM;PRDX6;LUC7L2;EIF4G2;TGOLN2;RBM26;TANK;CAPN1;CSNK1D;IRF2BP1;GSK3A;SBNO1;UBE3A;PA2G4;RBM25;PCBP2;EEF1B2;CHMP4A;CCT3;LRRC47;TOMM20;A…
prerank	HDSigDB_Human_2021__Genes Down-Regulated In Astrocytes Of zQ175DN Vs HdhQ20 PMID32681824	-0.39921	-1.64156	0	0.100348	1	54/74	0.4342	EIF4H;ARHGDIA;MED25;NMT1;GAPDH;LAMTOR1;NDUFS5;WBP2;NDUFB10;MRAS;CAPZB;EIF3K;SNRPD3;NDUFA2;COX8A;TLE1;COPS7A;TIMM8B;NDUFA12;SRF;NDUFV3;SELENOM;DUSP14;DYNLRB1;PRKACA;TPM2;MED16;PTMS;VTI1B;CHP1;CDK16;MXD1;NDUFB7;PSMD8;ACTB;TTC3;RAC1;ARL3;MAPRE2;DCTN5;NT5C3B;RAB15;SRP68;ROGDI;SH3BGRL3;MAP1LC3B;CFL1;C1D;TSPOAP1;PPP2R5B;FOXK2;OSBPL8;GLMN;STK25
prerank	HDSigDB_Human_2021__Genes Down-Regulated In Nicotinamide Treated STHdhQ111 Vs Control GSE129143	-0.344048	-1.64131	0	0.100453	1	593/727	0.5465	APLP2;ZFP91;GLYR1;SECISBP2L;UBQLN1;KDM2A;UBA2;DHX9;SPEN;WASHC4;XRN2;FAM120A;SCAF8;RAB5B;PTPN11;CPSF6;TLK1;RPS6KA3;CAPRIN1;CELF1;SUN1;CNOT1;GALNT1;EIF4EBP2;CKAP5;ATP6V1A;TNPO1;PDS5A;TOPBP1;FKBP15;NSD1;SLC39A9;EIF4G2;TGOLN2;EFTUD2;NUP153;UBE3B;SBNO1;UBE3A;RPA1;SYNE1;KANK1;TSC1;SUPT6H;PLXNB2;GLG1;PSMD2;PRPF4;AHNAK;PIK3C2A;TADA2B;ANKHD1;DPP8;STAG2;PPP4R1;DSTYK;ABCA5;BAHCC1;ABCA2;PPTC7;ZDHHC5;SLF2;PDS…
prerank	GO_Biological_Process_2023__Inner Ear Morphogenesis (GO:0042472)	0.416503	1.64129	0	0.0930524	1	16/16	0.584	MYO3B;PAX2;MYO3A;SIX1;TFAP2A;USH1C;PAX8;ZIC1;EPHB2;TMIE;HPN;SOX9;FGFR2;SOBP;MYO6;TTC39C
prerank	GO_Biological_Process_2023__Regulation Of Cellular Response To Stress (GO:0080135)	-0.386866	-1.64126	0	0.100349	1	52/84	0.3211	NPM1;NFE2L2;SF3B3;CDK9;TAF10;INO80E;AMFR;RPA2;MCRS1;CHCHD2;CRY1;EIF4G1;TADA2B;USP22;TAF7;CREBBP;HSF1;SUPT20H;TADA3;SF3B5;ATXN7L3;DNAJC2;ACTL6A;UCHL5;MANF;EP300;SLC38A2;ENY2;TAF4;DNAJB1;MAPKAPK2;SUPT7L;SIRT7;YY1;ATM;TAF12;VHL;FEM1B;DNAJC7;KAT2B;SMYD2;TFPT;TMEM98;CHORDC1;UBE2N;PINK1;INO80D;GSK3B;DNAJB6;MTOR;BABAM1;ROCK2
prerank	GO_Molecular_Function_2023__3'-5'-DNA Exonuclease Activity (GO:0008296)	-0.653604	-1.64124	0.0375	0.100208	1	2024-05-06	0.285	REXO2;TREX1;EXD2;POLD1;TATDN1
prerank	GO_Biological_Process_2023__Positive Regulation Of RNA Metabolic Process (GO:0051254)	-0.437828	-1.64107	0.020202	0.100141	1	25/28	0.5183	RBM22;PIK3R1;U2AF2;TRMT112;HNRNPLL;ZPR1;GRSF1;HSPA1A;PNPT1;SUPV3L1;DIMT1;RELA;SLC38A2;SIRT7;DYRK1A;RIOK2;HRAS;NFKB1;WDR43;ERN1;RBM27;SETX;DXO;HABP4;RIOK1
prerank	HDSigDB_Human_2021__Cortex And Cerebellum Coexpressed Gene Module PMID17101986	-0.375551	-1.64079	0	0.100221	1	70/99	0.4252	SFPQ;NAPA;PARN;SET;GTF2H1;DCTN2;PSMC2;GSTM4;TAF7;DSTYK;EIF1AX;NR3C1;IDH3B;UQCRH;MTHFD1;GRB10;TERF2;PSMD7;TRIM23;PTGDS;TMX4;EP400;NISCH;BAIAP2;ATF2;BRD8;TNPO3;DYRK1A;VDAC2;GAS2L1;ORC5;STAM;USP9X;SRSF5;CCNC;ATPAF2;CDK18;SETD3;OSER1;CDC42;HNRNPA0;FBXO21;SNX2;CEP68;CCT2;LARS2;PPP2R5E;XPO6;TTLL1;TCEAL1;EHMT2;RABGGTB;PTK2B;MFN1;PSMA2;GNB5;AMD1;NSL1;MAPK14;UBE2D3;RANBP1;NR1D2;SLC35E2B;USPL1;UQCRHL;EHBP1…
prerank	HDSigDB_Human_2021__Up-regulated Genes In Cerebellum Of Dox Treated FRDAkd Mice At 20 Wk GSE98790	0.40223	1.64076	0	0.0928678	1	2024-09-10	0.4337	SLC1A2;ETNPPL;CYP2D6;CCL2;VCAM1;SLC38A5;ALDH1L1;CASP1;RIDA
prerank	HDSigDB_Human_2021__Insoluble Proteins Enriched In Striatum Of 8 Wk R6/2 Mice Vs WT PMID29166617	-0.471039	-1.6406	0	0.100216	1	15/20	0.3499	RPS18;ZNF638;MRAS;BUD13;CSTF3;MECP2;CUL5;SNRNP200;ATP2B4;PPFIA1;SUGP2;TMEM43;AIFM1;PHF6;COL6A2
prerank	GO_Biological_Process_2023__Positive Regulation Of Double-Strand Break Repair (GO:2000781)	-0.39602	-1.64059	0	0.100088	1	51/63	0.5149	MORF4L2;SMARCC2;SMARCA4;SMARCD1;FUS;SIRT6;PRKDC;SMARCE1;EPC2;SLF2;PNKP;BRD7;SMARCA2;PARP1;KAT5;SMARCB1;MGMT;MMS19;WDR48;ACTR2;ARID1A;ACTL6A;PHF10;DMAP1;EP400;BRD8;PARP3;SMARCC1;DPF2;MRNIP;MORF4L1;MAD2L2;UBE2N;BCL7B;SMCHD1;SPIDR;ARID1B;PBRM1;TRAPPC13;BCL7C;SPIRE1;RUVBL1;SMARCD3;RUVBL2;DDX11;MBTD1;PIAS4;WRAP53;HELQ;BCL7A;SIRT1
prerank	GO_Biological_Process_2023__Nuclear-Transcribed mRNA Catabolic Process, Nonsense-Mediated Decay (GO:0000184)	-0.477873	-1.64048	0.0103093	0.100034	1	21/22	0.4866	EIF4A3;RBM8A;PNRC2;NCBP2;NCBP1;GSPT1;EIF3E;MAGOH;PYM1;UPF1;RC3H1;SMG6;SMG7;UPF3A;SMG9;SMG1;PNRC1;UPF3B;MAGOHB;RNPS1;SMG8
prerank	GO_Biological_Process_2023__Ribosomal Large Subunit Assembly (GO:0000027)	-0.493255	-1.64046	0	0.099895	1	17/17	0.5075	RPL5;RPL10;RPLP0;RPL11;MRPL20;PPAN;DHX30;RRS1;RPL6;RPL23A;DDX28;MDN1;TRAF7;RPF2;NOP2;MRM2;NLE1
prerank	GO_Biological_Process_2023__Regulation Of Nuclear-Transcribed mRNA Catabolic Process, Nonsense-Mediated Decay (GO:2000622)	-0.638726	-1.63936	0.0224719	0.100753	1	2024-07-08	0.2571	HNRNPAB;EIF4A3;RBM8A;MAGOH;NBAS;CASC3;PABPC1
prerank	GO_Biological_Process_2023__Histone H3 Acetylation (GO:0043966)	-0.45108	-1.63888	0	0.100953	1	19/28	0.2701	SF3B3;TAF10;TADA2B;USP22;TAF7;SUPT20H;TADA3;SF3B5;ATXN7L3;LDB1;ENY2;TAF4;SUPT7L;TAF12;DR1;KAT2B;NAA60;TMEM98;POLE3
prerank	HDSigDB_Human_2021__Insoluble Proteins Enriched In Cortex Of 12 Wk R6/2 Mice Vs WT PMID29166617	-0.360849	-1.63872	0	0.100886	1	132/204	0.4115	EEF2;HNRNPA2B1;HNRNPL;HNRNPK;NPM1;RSRC2;RPS27A;YWHAZ;SRP72;TUBA1B;SFPQ;MTA2;ARGLU1;RPS18;NUMA1;HSPA9;TUBA1A;RALY;NONO;UBC;HNRNPA3;RPS14;SMARCC2;UBB;UBA52;FAM120A;PTPN11;EEF1A1;RPL5;CS;GPATCH8;MDH2;CNOT1;GAPDH;PDAP1;HSP90AB1;RPL26;EIF4G1;GNAI2;GLUD1;ACO2;SMARCA2;ENO1;ACAT1;RPL17;CLTC;PFKM;LONP1;PPIA;IDH3B;LDHA;FLOT1;AHDC1;ATRX;EIF2S1;EEF1G;DNAJC2;RPS5;LDHB;RPS3;DDX39B;HIP1R;NCOR2;ADD3;PGK1;DMXL1;Y…
prerank	HDSigDB_Human_2021__Cytoplasm Protein Composition PMID16615899	-0.344033	-1.6385	0	0.100892	1	253/410	0.4106	HNRNPA2B1;EIF4A2;HNRNPAB;YWHAZ;TUBA1B;TUBA4A;TUBA1A;HNRNPH1;COPS5;YWHAG;HNRNPF;SEC31A;EIF3I;VCP;CCT7;EIF4H;ANP32B;EEF1A1;YWHAB;YWHAE;ARHGDIA;PSMC6;SET;NAP1L1;PRKAR2A;PSMB7;GAPDH;ATP6V1A;DSTN;SPR;RPS20;DNPEP;ACTN1;PRDX6;PKM;HSP90AB1;EIF4G1;OLA1;GPI;PAICS;RPL23;AHCY;SAR1A;U2AF2;PRDX2;ALDH9A1;SERPINB6;GSPT1;EIF3G;ST13;CLTC;EIF3E;CAPZB;PSMD9;PFKM;PPIA;GDI1;PPA1;CMPK1;NME2;EIF2S3;ANP32A;GLOD4;CAPZA1;L…
prerank	GO_Biological_Process_2023__intra-Golgi Vesicle-Mediated Transport (GO:0006891)	-0.44761	-1.63704	0	0.1019	1	18/27	0.266	NAPA;COG4;COPG1;COPB1;COG3;COG5;GOLGA5;COPA;COPB2;VTI1B;GOSR1;TRAPPC3;RAB6A;GOSR2;COPG2;COPE;NAPG;COG7
prerank	CellMarker_2024__Granulocyte Bone Mouse	0.534076	1.63683	0	0.0943181	1	2024-07-07	0.4662	CEBPE;GFI1;PRKCB;FAR2;TANC1;S100A8;TMEM53
prerank	GO_Biological_Process_2023__Positive Regulation Of Peptidyl-Threonine Phosphorylation (GO:0010800)	-0.479981	-1.63617	0.0102041	0.102423	1	2024-10-18	0.2278	CALM2;AXIN1;MAPK1;PRKAG2;CAB39;UBE2K;RPTOR;TNKS1BP1;CALM3;CALM1
prerank	GO_Biological_Process_2023__Telomere Maintenance In Response To DNA Damage (GO:0043247)	-0.627335	-1.63596	0.0357143	0.102486	1	2024-05-06	0.3635	APEX1;TERF2;TERF2IP;MAD2L2;TRAPPC13
prerank	GO_Biological_Process_2023__Retrograde Vesicle-Mediated Transport, Golgi To Endoplasmic Reticulum (GO:0006890)	-0.424463	-1.63583	0	0.102417	1	35/39	0.4994	COG4;USE1;ERGIC1;HTT;TAPBP;STX18;COG3;COPA;KDELR1;RER1;COPB2;PLPP3;NBAS;ERGIC3;KDELR2;TMED10;TMEM115;RAB6A;ZW10;SCFD1;COPG2;COG7;GBF1;KIF1C;PICK1;ATP9B;GOLPH3;PITPNB;ERGIC2;BICD2;RINT1;ATP9A;BNIP1;LMAN2;COPZ2
prerank	GO_Molecular_Function_2023__Protein Phosphatase Regulator Activity (GO:0019888)	-0.391065	-1.63528	0	0.102901	1	44/52	0.5132	PPP4R3A;CALM2;SET;PPP4R2;PPP4R1;PPP6R2;CABIN1;PTPA;PPP1R9B;PPP6R3;ENSA;PPP1R7;IGBP1;LGALS3;CALM3;PPP4R3B;PPP2R5A;CALM1;MGAT5;PPP2R2A;PPME1;PPP1R15A;PPP3R1;EIF2AK2;PPP2R5E;GNA12;STYXL1;B3GAT3;BOD1;PHACTR4;PPP6R1;PPP2R5D;LMTK2;PPP2R5B;PPP2R5C;PPP2R1B;RCAN1;PPP2R2D;SHOC2;RCAN2;PPP1R16A;DMPK;ARPP19;PPP2R3A
prerank	HDSigDB_Human_2021__Up-regulated Proteins In Striatum Of HD Q175 Mice PMID26900923	-0.346231	-1.6349	0	0.103024	1	335/436	0.5087	EEF2;RPL24;M6PR;EIF4A2;NPM1;EWSR1;FUBP1;SRP72;EIF3B;SF3A1;ZFR;RPS14;TRIM28;LMNA;HDGF;XRCC5;PSMC5;LAMP1;PCNP;ILKAP;DDAH2;TBCA;RPL27;DDX46;MRPL16;OS9;ANP32B;ECHS1;ILF3;LRPPRC;PSMD6;BTF3;ABCE1;PPIL2;PRKAR2A;TOP2B;DCAF8;PMVK;PSMB7;GALNT1;GAR1;DDX1;CCDC124;KEAP1;GOLGB1;RPS4X;RRBP1;MAPK3;RPL31;PA2G4;FXR1;GLG1;DUS3L;RRAGC;RASA3;VAMP7;PSMB1;PPP4R1;CNNM3;RPL23;RPS17;ABCA2;PIK3R1;RPL30;ELP2;EIF5B;DAZAP1;MS…
prerank	GO_Biological_Process_2023__Autophagosome Assembly (GO:0000045)	-0.408374	-1.63489	0	0.102882	1	46/48	0.5694	UBQLN1;RAB7A;ATG14;TOM1;ULK3;VMP1;UBQLN2;NSFL1C;RAB1A;STX12;RAB1B;ATG12;ATG3;MFN2;RAB35;SMURF1;RB1CC1;ATG101;RAB23;ATG16L1;BECN1;STX17;MAP1LC3B;ARFIP2;GABARAPL2;GABARAPL1;ATG7;PIK3C3;ATG5;WIPI1;TMEM41B;ATG9A;ULK2;ATG4B;UBXN2A;LRBA;ATG16L2;ATP2A2;MAP1LC3A;ATG4D;WIPI2;ATG2A;EMC6;ATG2B;AP4M1;TP53INP1
prerank	GO_Biological_Process_2023__Regulation Of mRNA Polyadenylation (GO:1900363)	-0.598816	-1.63476	0.0117647	0.102909	1	2024-05-08	0.0794	CPSF7;CPSF6;NCBP2;NCBP1;HSF1
prerank	GO_Cellular_Component_2023__COPII Vesicle Coat (GO:0030127)	-0.540202	-1.63458	0	0.102888	1	2024-11-12	0.3921	SEC31A;SAR1A;SEC24B;SAR1B;SEC24C;SEC23B;SEC23A;SEC24D;TMED7;SEC31B;SEC13
prerank	GO_Biological_Process_2023__Regulation Of Stem Cell Differentiation (GO:2000736)	-0.421475	-1.63436	0	0.102926	1	22/41	0.2366	MTA2;HNRNPU;RBBP7;OCIAD1;SIRT6;PRKDC;RBBP4;HDAC2;NELFB;CHD4;KAT5;GATAD2B;YTHDF2;GATAD2A;HDAC1;ITCH;MTA3;NSUN2;SETD1A;ZFP36L2;NOTCH1;NUDT21
prerank	GO_Biological_Process_2023__Amyloid-Beta Formation (GO:0034205)	-0.683584	-1.63347	0	0.103464	1	2024-06-06	0.3168	APH1A;PSENEN;PSEN1;DYRK1A;NCSTN;BACE1
prerank	GO_Biological_Process_2023__Positive Regulation By Host Of Viral Process (GO:0044794)	-0.501496	-1.63247	0.0104167	0.104274	1	15/16	0.4687	NUCKS1;EEF1A1;VAPA;ZDHHC9;PPIB;TBC1D20;ZDHHC20;ZFYVE1;PAIP1;CFL1;IGF2R;PIK3C3;YTHDC2;ZDHHC8;CAV2
prerank	GO_Biological_Process_2023__G Protein-Coupled Glutamate Receptor Signaling Pathway (GO:0007216)	0.506778	1.63205	0	0.0967724	1	2024-08-08	0.4935	GRM6;TRPM1;GRM4;GRM1;GRM2;HOMER1;HOMER2;HOMER3
prerank	HDSigDB_Human_2021__Insoluble Proteins Enriched In Brain Of 8 Wk R6/2 Mice Vs WT PMID29166617	-0.41519	-1.63117	0	0.105343	1	31/40	0.4031	TARDBP;ARL6IP4;THRAP3;LUC7L;ADRM1;LUC7L2;ZNF638;PRDX2;RNF113A;NEMF;BOD1L1;ATRX;CSTF3;TLN1;MECP2;KMT2A;MARCKS;ATP2B4;ADNP;RBMX2;AFF4;PRPF4B;HSPA4;SOD1;G6PD;PHF6;SART1;BOD1;TRIP12;ATG9A;RBM28
prerank	HDSigDB_Human_2021__Down-regulated Insoluble Proteins In Cerebral Cortex Of 12 Wk R6/2 Mice PXD004973	-0.342536	-1.63101	0	0.105283	1	606/806	0.5162	UQCRB;PABPN1;ILVBL;NAE1;RPS6KA4;SF3B3;PGLS;IST1;UBA2;HNRNPF;NAPA;TRAPPC12;DDAH2;EIF3I;LAMTOR2;SIK3;EIF4H;APMAP;RBM39;ZCCHC17;RBMX;PARN;RBM22;PHF1;PSMA1;DNAJA3;DCAF8;MAGED2;NCBP2;TNPO1;KEAP1;DSTN;COPG1;ELF2;DCTN2;SNX33;CSTF2T;FKBP15;DNPEP;RNF14;LAMTOR1;FBXO7;GTF2E2;HDAC5;PREB;UBE3B;IRF2BP1;DCPS;SUMO3;TIMM23;ANAPC5;PSMA7;GIGYF1;SNRNP40;HNRNPDL;TSC1;PPP1R13B;GLG1;PRPF4;RRAGC;RABGGTA;TOMM20;TARS2;USE…
prerank	GO_Biological_Process_2023__Protein Retention In ER Lumen (GO:0006621)	-0.640329	-1.63041	0	0.105566	1	2024-05-07	0.1861	OS9;KDELR1;RER1;GPAA1;KDELR2
prerank	GO_Biological_Process_2023__Negative Regulation Of Blood Pressure (GO:0045776)	0.360877	1.63037	0	0.0973566	1	2024-10-10	0.6394	FFAR3;NOS2;DRD2;NOS1;GPR37L1;NPPA;NOS3;BMPR2;PRCP;SCPEP1
prerank	GO_Biological_Process_2023__N-terminal Protein Amino Acid Modification (GO:0031365)	-0.566033	-1.63012	0.0222222	0.105588	1	2024-08-10	0.3302	PFDN1;METAP2;NAA50;NAA35;NAA60;METAP1;NAA10;NAA16
prerank	CellMarker_2024__Effector Memory T Cell Blood Human	0.505273	1.62997	0	0.0976292	1	2024-10-10	0.4951	GZMK;LTB;CCR7;TNFSF13B;CD27;TNFRSF4;KLRB1;CD8A;CD4;TIMP1
prerank	GO_Biological_Process_2023__Positive Regulation Of DNA-templated Transcription Initiation (GO:2000144)	-0.421444	-1.62992	0	0.105586	1	32/38	0.4986	MED15;TAF10;MED12;ZNHIT1;TAF13;MED8;TAF7;MDC1;MED4;DHX36;GTF2A1;SRF;TAF1;MED21;MED16;TAF4;MED6;MED19;TAF12;MED31;MED27;MED1;TAF9;TAF5;JUN;TBP;MED11;MED18;TAF8;PAXIP1;SETX;MED28
prerank	CellMarker_2024__Effector CD4+ T Cell Peripheral Blood Human	0.609684	1.62947	0.166667	0.0978234	1	2024-07-07	0.3906	GZMB;PRF1;GNLY;SELL;CD3E;PRDM1;CD4
prerank	HDSigDB_Human_2021__Cortex RNA M19 Module (Lightyellow) PMID26900923	-0.349247	-1.62891	0	0.106469	1	244/304	0.533	SAFB;DUS1L;MTA2;KHSRP;RXRA;TBC1D13;SMARCC2;FAM53C;DDX23;ZC3H18;INO80E;SMARCA4;HEXIM1;DHX16;SZRD1;SRRT;MKNK2;DPH2;SLC39A7;FXR2;STARD3;RBM10;BCL2L2;RRBP1;E4F1;HDAC5;UBE3B;AXIN1;TMEM109;CXXC1;IRF2BPL;PTPN23;GIT1;RBM14;PRKCSH;MAFG;POU6F1;EXOC7;GTPBP1;ATAD3A;KIAA0930;TBC1D10A;HPS4;FLCN;CNOT3;ARHGAP23;TLE1;ATAD3B;DDX27;CSNK1E;FLII;FGFR1;UBQLN4;DLGAP4;AHDC1;POLG;KLF2;WDTC1;CCNL2;GRK2;LIN37;COG1;IQCE;LSG…
prerank	ChEA_2022__ELK1 19687146 ChIP-ChIP HELA Human	-0.340297	-1.62891	0	0.106313	1	446/586	0.5084	RPL24;M6PR;EIF4A2;SNRPC;MORF4L2;RPS27A;YWHAZ;IK;ZFP91;RPS18;RPSA;RALY;SF3B3;RPS14;XRCC5;NUCKS1;PCNP;SAP30BP;USF1;PAIP2;ZNF687;PTPN11;OS9;LRPPRC;PSMD6;RBL2;PHF23;SLTM;RNF20;RBM22;RBM8A;SNRPB;NDUFAF1;ANKRD40;SF1;RPL10;ZC3HC1;MAGED2;TM9SF3;ANKRD11;ATP6V1A;MRPL52;ZNF384;RBBP4;RFX5;RPS20;ELF2;MCL1;MTIF3;PAK1IP1;DYNC1I2;CHCHD2;PSMC2;SLC39A9;TSG101;RNF14;SNRPG;PTPN12;RPL29;GSK3A;ZNHIT1;MSRB3;P4HA1;MRPS2…
prerank	GO_Biological_Process_2023__Establishment Of Mitochondrion Localization, Microtubule-Mediated (GO:0034643)	-0.678342	-1.62858	0	0.10644	1	2024-04-05	0.1487	UBB;UXT;RHOT1;RHOT2
prerank	GO_Biological_Process_2023__Norepinephrine Metabolic Process (GO:0042415)	0.61795	1.62762	0.0714286	0.0986333	1	2024-05-05	0.3823	DBH;TH;GATA3;MOXD1;RNF180
prerank	GO_Biological_Process_2023__Regulation Of Cilium Movement (GO:0003352)	0.590211	1.62718	0	0.098671	1	2024-06-06	0.4101	CFAP206;DNAH11;CRNN;DNAAF1;CCDC40;CYB5D1
prerank	GO_Biological_Process_2023__Regulation Of Protein Metabolic Process (GO:0051246)	-0.383743	-1.62699	0	0.107704	1	52/78	0.4137	AKT1;RPL10;HSP90AB1;MDM2;TSC1;DUS3L;EIF4G1;ELP2;MSI2;ELP5;GCN1;NEDD8;PCIF1;KLF2;EIF2S1;MAPK7;RBM4B;FOXO3;EIF2B4;SNF8;NR1H3;GEMIN5;NFKBIA;VPS35;SPOPL;CHMP6;PARL;MAP2K5;PM20D2;METAP1;FAF1;MAPK8;PUM3;ROCK2;FURIN;HGS;TCOF1;WFS1;ODC1;ELP3;FKBP1A;RBM3;MTPN;MAPKAPK5;KLF4;NOLC1;APOE;CYFIP1;ATXN2;NFKB1;EIF4E;NR1H2
prerank	GO_Molecular_Function_2023__Filamin Binding (GO:0031005)	0.486028	1.62689	0	0.0986318	1	2024-09-09	0.5143	RFLNA;DPYSL4;NEBL;FBLIM1;CRMP1;SYNPO2;RFLNB;DPYSL3;MICALL2
prerank	GO_Biological_Process_2023__Establishment Of Mitotic Sister Chromatid Cohesion (GO:0034087)	-0.665778	-1.62684	0.0227273	0.1077	1	2024-05-06	0.1888	RAD21;STAG2;SMC1A;STAG1;SMC3
prerank	CellMarker_2024__Epithelial Cell Blood Human	0.537726	1.62679	0	0.0984396	1	2024-06-06	0.4625	SPRR3;KRT17;KRT7;KRT8;KRT19;KRT18
prerank	GO_Biological_Process_2023__Mitochondrial Fragmentation Involved In Apoptotic Process (GO:0043653)	-0.608617	-1.62672	0.0344828	0.107683	1	2024-06-08	0.2182	DNM1L;FIS1;BAX;CCAR2;BNIP3;VPS35
prerank	GO_Biological_Process_2023__Transcription By RNA Polymerase I (GO:0006360)	-0.606324	-1.62636	0	0.107796	1	2024-06-09	0.1789	GTF2H1;UBTF;TAF1;POLR1E;SPTY2D1;RRN3
prerank	GO_Molecular_Function_2023__Estrogen 16-Alpha-Hydroxylase Activity (GO:0101020)	0.583842	1.626	0	0.0986303	1	2024-05-05	0.4164	CYP1A2;CYP3A43;CYP3A4;CYP2C8;CYP1B1
prerank	CellMarker_2024__CD4+ T Cell Stomach Human	-0.477339	-1.62596	0.01	0.10785	1	2024-10-22	0.196	RPS6;RPS3A;RPL30;EIF3E;RPL34;LDHB;NCOR2;RPL7;RPL9;NOSIP
prerank	GO_Biological_Process_2023__rRNA 3'-End Processing (GO:0031125)	-0.571009	-1.62586	0	0.107787	1	2024-08-09	0.3414	RPS21;EXOSC2;EXOSC8;EXOSC9;EXOSC3;ERI3;EXOSC10;EXOSC7
prerank	GO_Biological_Process_2023__Nuclear Polyadenylation-Dependent tRNA Catabolic Process (GO:0071038)	-0.658961	-1.62572	0.0246914	0.107448	1	2024-06-06	0.3414	EXOSC2;EXOSC8;EXOSC9;EXOSC3;ZCCHC7;EXOSC7
prerank	GO_Biological_Process_2023__Nuclear Polyadenylation-Dependent ncRNA Catabolic Process (GO:0071046)	-0.658961	-1.62572	0.0246914	0.107448	1	2024-06-06	0.3414	EXOSC2;EXOSC8;EXOSC9;EXOSC3;ZCCHC7;EXOSC7
prerank	GO_Biological_Process_2023__Nuclear Polyadenylation-Dependent rRNA Catabolic Process (GO:0071035)	-0.658961	-1.62572	0.0246914	0.107448	1	2024-06-06	0.3414	EXOSC2;EXOSC8;EXOSC9;EXOSC3;ZCCHC7;EXOSC7
prerank	GO_Biological_Process_2023__Positive Regulation Of Transcription Initiation By RNA Polymerase II (GO:0060261)	-0.427327	-1.6256	0	0.107433	1	30/35	0.4986	MED15;TAF10;PSMC6;MED12;ZNHIT1;TAF13;MED8;TAF7;MDC1;MED4;GTF2A1;SRF;TAF1;MED21;MED16;TAF4;MED6;MED19;TAF12;MED31;MED27;MED1;TAF9;TAF5;TBP;MED11;MED18;TAF8;PAXIP1;MED28
prerank	HDSigDB_Human_2021__Genes Down-Regulated In Influence Of Spt4 Deletion On Expression In Yeasts (Biological Repeat 2) GSE33497	-0.35864	-1.62556	0	0.107313	1	85/151	0.3256	SRP72;NXF1;UBA2;XRN2;NMT1;GAPDH;TNPO1;CORO1C;RAD23B;RAD23A;TUFM;EFTUD2;POR;PKM;GNAI2;SMARCA5;ARCN1;ARFGEF2;MRPS9;RPL3;SAMM50;COPB1;TCEA2;CSNK2A1;LEO1;UNG;PATL1;RPLP2;STK38;LSS;ATP2C1;OTUD6B;TPT1;KDSR;SPTLC1;RPS28;TOMM40;CLPX;COPB2;RPL19;PPIB;PGK1;DERL1;VBP1;METAP2;NMT2;MSH6;SIL1;VPS45;GTF2F2;BTF3L4;TCEA1;TCEA3;DDOST;GNA13;TAF12;POLD1;TMED10;MSH2;CPSF3;ARFGEF1;SEC24C;PHGDH;EMC1;SCFD1;UBE2I;MYH9;TM…
prerank	GO_Biological_Process_2023__Autophagy Of Mitochondrion (GO:0000422)	-0.419624	-1.62534	0	0.107286	1	34/38	0.519	PHB2;ATG14;SNX33;FBXO7;USP30;FIS1;BNIP3;SQSTM1;OGT;CISD2;ATG12;FUNDC1;ATG3;PINK1;MARK2;RB1CC1;BECN1;MAP1LC3B;ARFIP2;GABARAPL2;GABARAPL1;ATG7;ATG5;WIPI1;ATG9A;ATG4B;FBXL4;FUNDC2;LRBA;MAP1LC3A;ATG4D;SNX7;WIPI2;ATG2A
prerank	HDSigDB_Human_2021__Insoluble Proteins Decreased In Striatum Of 12 Wk R6/2 Mice Vs WT PMID29166617	-0.508393	-1.62509	0.0208333	0.107317	1	2024-12-14	0.3893	CANX;HDAC2;PGP;RAB21;FIP1L1;VDAC1;PRPF4B;G6PD;INTS3;ROCK2;ROGDI;COIL
prerank	HDSigDB_Human_2021__Genes Down-Regulated In Expression In SA01 Vs VUB03 MPCs GSE7177	-0.470627	-1.62473	0	0.107509	1	18/19	0.4877	THOC2;EIF1AX;UBQLN2;PDHA1;PJA1;RAB9A;MAGT1;IDS;TTC32;MMGT1;SNAP29;PIR;ENOSF1;TXLNG;TCEAL8;COX7B;GSPT2;TAB3
prerank	CellMarker_2024__Adipogenic Cell Adipose Tissue Mouse	0.63301	1.62461	0	0.0990493	1	2024-05-05	0.3672	CIDEC;CD36;FABP4;PPARG;AOC3
prerank	HDSigDB_Human_2021__Cortex RNA M5 Module (Green) PMID26900923	-0.337377	-1.62447	0	0.107619	1	603/825	0.4961	EEF2;SNRNP70;SF3A2;DVL3;HNRNPUL1;CALCOCO1;FAM193B;HNRNPM;ROMO1;RXRB;TRABD;ARL6IP4;PLEKHM2;RPS6KA4;MED15;PGLS;LMNA;FLYWCH1;WIZ;AKT1;MLLT6;DVL2;UBA52;DDAH2;BCKDHA;RPL36;RBM42;ARHGDIA;ADRM1;DNAJB2;VPS51;PHF1;SNRPB;RING1;SF1;SCAF4;HMG20B;MCRS1;MED25;SIRT6;PHF2;ELOB;ZNF428;CDC42EP4;ZNF511;LEMD2;MRPL52;CCDC124;NCKAP5L;SAFB2;SART3;PHC2;POLRMT;KEAP1;NDUFB11;SNRPA;IQSEC1;MRPL12;POR;PELI3;IRF2BP1;CACTIN;MA…
prerank	GO_Molecular_Function_2023__BMP Binding (GO:0036122)	0.523268	1.62437	0	0.0988573	1	2024-06-06	0.477	GREM2;CHRDL2;TCAP;CHRDL1;CHRD;ENG
prerank	HDSigDB_Human_2021__Markers Of Hypoglossal Nucleus In Myelencephalon PMID22996553	0.588435	1.62421	0	0.0987421	1	2024-05-05	0.4118	TYRP1;CHODL;NPR3;PDGFD;SUSD2
prerank	KEGG_2021_Human__Protein export	-0.486845	-1.62411	0	0.107799	1	16/17	0.4646	SRP72;SPCS2;HSPA5;SRP54;SEC62;SEC61B;SEC63;OXA1L;SRP19;SRP68;SEC61G;SRPRB;SPCS3;SPCS1;IMMP1L;IMMP2L
prerank	GO_Biological_Process_2023__Spermidine Metabolic Process (GO:0008216)	-0.650904	-1.62363	0	0.108104	1	2024-06-06	0.3495	SRM;SLC38A2;HDAC10;HDAC6;SAT1;DHPS
prerank	GO_Molecular_Function_2023__cGMP Binding (GO:0030553)	0.548042	1.62347	0	0.0989309	1	2024-06-06	0.4522	CNGB3;CNGA3;PDE10A;PDE11A;PDE2A;PDE5A
prerank	GO_Cellular_Component_2023__Rough Endoplasmic Reticulum Membrane (GO:0030867)	-0.690535	-1.62314	0.04	0.108351	1	2024-05-05	0.3098	RPL27;RPS29;UBA1;RPS28;RPS26
prerank	GO_Biological_Process_2023__Mitochondrion Disassembly (GO:0061726)	-0.440017	-1.62279	0	0.108563	1	28/29	0.5451	SNX33;FBXO7;USP30;FIS1;BNIP3;SQSTM1;CISD2;ATG12;FUNDC1;ATG3;PINK1;MARK2;RB1CC1;BECN1;MAP1LC3B;GABARAPL2;GABARAPL1;ATG7;ATG5;WIPI1;ATG9A;FBXL4;FUNDC2;MAP1LC3A;SNX7;WIPI2;ATG2A;ATG2B
prerank	GO_Biological_Process_2023__Melanocyte Differentiation (GO:0030318)	0.561747	1.62277	0	0.0991188	1	2024-06-06	0.4385	TYRP1;ENPP1;MITF;KIT;USP13;MEF2C
prerank	GO_Biological_Process_2023__Late Endosome To Vacuole Transport Via Multivesicular Body Sorting Pathway (GO:0032511)	-0.484936	-1.62253	0	0.108626	1	20/21	0.4868	TSG101;PTPN23;UBAP1;STAM2;VPS37C;CHMP7;VPS36;TMEM50B;VPS37B;SNF8;STAM;CHMP6;VPS28;VPS25;HGS;MVB12A;VPS37A;CHMP5;LEPROTL1;VTA1
prerank	GO_Molecular_Function_2023__Ubiquitin Conjugating Enzyme Activity (GO:0061631)	-0.466738	-1.62245	0	0.108551	1	20/23	0.4348	UBE2G1;UBE2W;UBE2H;UBE2K;TAF1;UBE2Z;UBE2G2;CDC34;UBE2N;UBE2L3;UBE2L6;UBE2E2;UBE2E1;UBE2E3;UBE2D3;UBE2Q1;UBE2D2;UBE2D4;UBE2D1;UBE2J1
prerank	GO_Biological_Process_2023__Positive Regulation Of mRNA Catabolic Process (GO:0061014)	-0.440759	-1.62244	0	0.108398	1	25/37	0.3211	KHSRP;CELF1;CNOT1;FXR2;FXR1;EIF4ENIF1;GTPBP1;TNRC6A;CNOT8;DHX36;YTHDF2;PNPT1;UPF1;ZFP36;POLR2G;PUM1;ZFP36L2;TNRC6B;TOB1;PABPC1;ROCK1;ZC3HAV1;METTL14;GIGYF2;ROCK2
prerank	GO_Biological_Process_2023__Positive Regulation Of Autophagy Of Mitochondrion (GO:1903599)	-0.611885	-1.62227	0	0.108336	1	2024-06-07	0.2747	FBXO7;HTT;PARK7;CAMKK2;SLC25A5;SLC25A4
prerank	GO_Biological_Process_2023__ER-associated Misfolded Protein Catabolic Process (GO:0071712)	-0.670407	-1.62215	0.0135135	0.108274	1	2024-06-06	0.33	VCP;BAG6;DERL1;UGGT1;RNF5;TOR1A
prerank	GO_Biological_Process_2023__Mitochondrion Organization (GO:0007005)	-0.36929	-1.62209	0	0.108178	1	102/129	0.5003	TOMM22;PRDX3;DNAJA3;HSD17B10;PHB2;AIP;MCL1;CHCHD2;CHCHD3;FBXO7;APEX1;TIMM23;TOMM20;STOML2;TIMM10;USP30;RHOT1;ATAD3A;PITRM1;DNM1L;MEF2A;FIS1;PARP1;TSPO;ATAD3B;LONP1;GABPB1;SAMM50;TIMM9;BAX;BCAP31;TIMM8B;BNIP3L;MTFR1L;PNPT1;TIMM13;PARK7;SUPV3L1;BCS1L;AGTPBP1;TOMM40;TMEM70;RHOT2;UCP2;TRAK1;BNIP3;TIMM17A;HSPD1;MTX1;TIMM50;ATP23;NOA1;HIGD2A;AKT3;MFN2;ATPAF2;TIMM44;TRAK2;TIMM17B;TOMM70;PINK1;OPA1;SLC25…
prerank	GO_Biological_Process_2023__Regulation Of DNA Metabolic Process (GO:0051052)	-0.372464	-1.62153	0	0.108512	1	73/98	0.4499	ALYREF;SF3B3;CDK9;XRCC5;TAF10;NUCKS1;INO80E;MCRS1;MPHOSPH8;TADA2B;USP22;TAF7;SLF2;SMARCA5;SUPT20H;TADA3;SUB1;NSMCE2;SMARCAD1;SF3B5;ATXN7L3;PPP2CA;ACTL6A;UCHL5;TERF2;HNRNPD;UPF1;ING5;ENY2;TAF4;SUPT7L;SIRT7;ESCO1;SMC3;YY1;ORC3;TAF12;TERF2IP;KAT7;ORC5;KAT2B;TFPT;TMEM98;SMG6;UBE2N;POLE3;INO80D;BABAM1;SMG1;RBBP6;SMC5;EHMT2;ACTR5;KPNA2;PDGFA;USP1;KPNA1;NSMCE4A;BAZ1A;JADE1;POLH;TAF6L;TAF9;ING4;YLPM1;ANK…
prerank	GO_Molecular_Function_2023__Acetylation-Dependent Protein Binding (GO:0140033)	-0.497651	-1.62107	0.0103093	0.108535	1	17/19	0.4572	BRD9;SMARCA4;BRD4;BRD7;CARM1;BRD3;TAF1;PSME4;KMT2A;DPF2;THAP7;MLLT1;ZMYND8;PHIP;ZZZ3;MLLT3;BRD2
prerank	GO_Molecular_Function_2023__Lysine-Acetylated Histone Binding (GO:0070577)	-0.497651	-1.62107	0.0103093	0.108535	1	17/19	0.4572	BRD9;SMARCA4;BRD4;BRD7;CARM1;BRD3;TAF1;PSME4;KMT2A;DPF2;THAP7;MLLT1;ZMYND8;PHIP;ZZZ3;MLLT3;BRD2
prerank	GO_Molecular_Function_2023__RNA Cap Binding (GO:0000339)	-0.486888	-1.62099	0.0103093	0.108451	1	13/15	0.4463	NCBP2;DCPS;NCBP1;EIF3D;NCBP3;LARP1;GEMIN5;EIF4A1;SNUPN;CYFIP1;EIF4E;EIF4G3;EIF4E3
prerank	GO_Molecular_Function_2023__Transmembrane Receptor Protein Kinase Activity (GO:0019199)	0.267856	1.62097	0	0.100062	1	22/25	0.5663	ALK;NTRK1;RET;ERBB4;NTRK3;MST1R;KIT;EPHA1;TEK;KDR;TYRO3;FLT1;FLT4;BMPR1A;PDGFRA;ERBB2;EGFR;ACVRL1;EPHB4;MERTK;AXL;ACVR1B
prerank	HDSigDB_Human_2021__Markers Present In Sst Myh8 GABAergic Neurons PMID26727548	0.642846	1.62066	0	0.100021	1	2024-06-06	0.3574	MYH4;MYH1;CARTPT;PLPP4;GFRA2;KIT
prerank	GO_Biological_Process_2023__Regulation Of Transcription By RNA Polymerase I (GO:0006356)	-0.439167	-1.62055	0.010101	0.108918	1	18/23	0.4188	CREBBP;UBTF;SMARCA5;SF3B1;CARM1;PHF8;RASL11A;MYBBP1A;SIRT7;BAZ1B;DEK;ATF4;EIF2AK3;MAF1;FLNA;DDX21;DHX33;WDR43
prerank	CellMarker_2024__Exhausted CD8+ T Cell Peripheral Blood Human	0.716512	1.62021	0	0.100281	1	2024-05-05	0.2838	PDCD1;LAG3;CD8A;CD3E;HAVCR2
prerank	CellMarker_2024__Epithelial Cell Pancreas Human	0.617348	1.61985	0.0434783	0.100465	1	2024-05-05	0.3829	ESRP1;EPCAM;ESRP2;MUC1;KRT19
prerank	GO_Cellular_Component_2023__Mitochondrial Outer Membrane Translocase Complex (GO:0005742)	-0.498455	-1.61953	0.0103093	0.109576	1	14/17	0.4135	HSPA9;TOMM22;CHCHD3;TOMM20;SAMM50;TOMM40;MTX1;TOMM70;MTX2;IMMT;MTX3;TOMM5;CHCHD6;APOOL
prerank	GO_Biological_Process_2023__Negative Regulation Of Stem Cell Population Maintenance (GO:1902455)	-0.488749	-1.6194	0.0215054	0.109512	1	2024-10-17	0.1949	SF3B3;RBBP7;RBBP4;HDAC2;SAP30L;SUDS3;HDAC1;BRMS1;ING2;OGT
prerank	HDSigDB_Human_2021__Markers Present In Pvalb Tpbg GABAergic Neurons PMID26727548	0.592966	1.61938	0.0909091	0.100798	1	2024-07-07	0.4073	ALOXE3;BDNF;CALB1;THSD7A;FOSB;KIT;EDNRB
prerank	GO_Molecular_Function_2023__mRNA 3'-UTR AU-rich Region Binding (GO:0035925)	-0.49097	-1.61884	0.01	0.109954	1	2024-12-19	0.2549	KHSRP;ILF3;FXR1;DHX36;ELAVL1;EXOSC8;EXOSC9;ZFP36;EXOSC4;ZFP36L2;NUDT21;HNRNPA0
prerank	GO_Biological_Process_2023__Regulation Of Organelle Organization (GO:0033043)	-0.375353	-1.61794	0	0.110562	1	68/87	0.4658	INO80E;MCRS1;MAPK3;PREB;MAPK1;SAR1A;NF2;RHOT1;TOM1;SLC30A9;DNM1L;CAMSAP2;SCARB2;FIS1;MAVS;TMED9;STX18;UCHL5;EP300;EZR;PLXNB1;SQSTM1;SIRT7;PDCD10;LMAN1;YY1;ATP13A2;RAP1GDS1;SAR1B;VPS35;VPS11;ATG12;TAOK1;TFPT;RBSN;SURF4;PARL;PINK1;INO80D;MARK2;PTK2;AKAP9;F11R;MSN;DIAPH1;ARL6IP1;TBC1D25;STX5;ACTR5;CENPV;TMEM33;PRMT6;GOLPH3;ATG5;CLEC16A;RDX;PAK2;RUVBL1;SYDE1;CAPN2;MIEF2;S100A9;MFF;INO80C;TJP1;RUVBL2;…
prerank	GO_Biological_Process_2023__Protein Localization To Perinuclear Region Of Cytoplasm (GO:1905719)	-0.689514	-1.61758	0.0125	0.110677	1	2024-04-05	0.1974	RNF26;SQSTM1;HOOK2;HOOK3
prerank	CellMarker_2024__Urothelium Cell Kidney Human	0.721934	1.61758	0.0769231	0.101504	1	2024-05-05	0.2783	UPK1B;TP63;NECTIN4;S100P;KRT5
prerank	GO_Biological_Process_2023__Histone Deubiquitination (GO:0016578)	-0.451127	-1.61749	0	0.110546	1	16/26	0.2542	SF3B3;TAF10;TADA2B;USP22;TAF7;SUPT20H;TADA3;SF3B5;ATXN7L3;ENY2;TAF4;SUPT7L;TAF12;KAT2B;MPND;TMEM98
prerank	GO_Biological_Process_2023__[2Fe-2S] Cluster Assembly (GO:0044571)	-0.559612	-1.61729	0.0454545	0.110571	1	2024-07-09	0.2525	ISCU;GLRX5;NFS1;HSCB;NDUFAB1;FDX2;GLRX3
prerank	GO_Biological_Process_2023__Protein K48-linked Ubiquitination (GO:0070936)	-0.420995	-1.6172	0	0.110496	1	44/51	0.4896	UBE2G1;FBXO7;UBE3A;CUL3;TOPORS;UBE2H;RFFL;RNF115;UBE2K;SKP1;RNF187;SYVN1;ITCH;TRIM32;ZNRF1;TRIM65;TRIM25;UBE2G2;CDC34;RNF146;TTC3;RNF216;UBE3C;CUL1;PELI1;RNF4;RNF5;UBE2E2;UBE2E1;UBE2E3;FBXO38;UBE2D3;ZNRF2;UBE2D2;IFI27;NT5C2;UBE2D4;RNF126;UBE2D1;TRIM21;RNF6;DTX3L;RNF8;KBTBD6
prerank	GO_Biological_Process_2023__Protein Transport (GO:0015031)	-0.352408	-1.61712	0	0.110432	1	198/255	0.5157	NPM1;OPTN;ROMO1;HSPA9;TBC1D13;NAPA;SEC31A;RAB12;RAB5B;CHMP3;TLK1;RAB7A;ERP29;STX8;CANX;HSP90B1;COPG1;SNX33;RAB5A;PREB;TIMM23;ARFRP1;SAR1A;TOM1;SNX9;GOLGA4;ARCN1;CLTC;TMED9;ARHGAP1;VPS29;STX4;VMP1;STX10;RAB14;LAMP2;RAB5C;SYNRG;RUFY1;CTTN;ARRDC4;PDIA4;ARF1;SCAMP4;STX16;LMAN2L;RAB21;TIMM21;RAB3GAP2;VPS26A;COPA;ARL6IP5;SCAMP2;IFT22;TRIM23;TMED2;SLU7;BLZF1;ARL1;GOLGA7;COPB2;TMED4;GRPEL1;RAB10;GGA1;RAB…
prerank	HDSigDB_Human_2021__Transmembrane Receptors Encoding Genes Enriched In Neurons PMID25186741	0.448431	1.61692	0	0.102208	1	15/16	0.4448	GRM2;CELSR3;GRIA1;GRIN1;ROBO2;CALY;PTPRN;STX1B;CXADR;CNR1;PTPRN2;KIT;SARM1;NPTXR;ACKR1
prerank	CellMarker_2024__Homeostatic Chondrocyte Articular Cartilage Human	-0.410064	-1.61684	0	0.110502	1	43/52	0.4592	RSRC2;NXF1;TRA2B;EIF4A3;HEXIM1;MT1E;MCL1;ID1;CKS2;CDKN2AIP;PLK2;SLC20A1;ID3;KLF2;SGK1;NR4A2;ZFP36;NFKBIA;ZFP36L2;PPP1R10;CHMP1B;TOB1;DNAJB4;TSPYL2;IER5;PPP1R15A;NASP;ZNF395;ARL6IP1;RASD1;NR4A1;RBBP6;PNRC1;DDIT3;CLK1;ZFP36L1;ATF3;JUN;SNAI1;FIBIN;ING1;BRD2;WSB1
prerank	HDSigDB_Human_2021__HD Down-Regulated Genes In Human Blood PMID29652574	-0.345535	-1.61585	0	0.111181	1	241/336	0.4652	EEF2;SGSM2;KHSRP;NUMA1;TRABD;GTF3C5;ILVBL;CRY2;FAM50A;BRD9;PSMC5;PQBP1;SMARCD1;CFLAR;ECHS1;TOMM22;PELP1;COPS7B;PNPLA6;R3HDM2;SF1;TRIP6;DNAJA3;PHB;POLRMT;TTC4;NFYB;NDUFB11;RBM10;E4F1;CXXC1;TCF25;GLG1;TMC6;LRRC47;SNRNP35;TATDN2;SYMPK;RANGAP1;NUDCD3;RASSF1;REPIN1;PNKP;ENTPD6;EDF1;FLAD1;PAF1;EIF3G;ATP6V1H;PLEKHM1;AMT;TXLNA;CAPZB;YIPF3;INTS11;CCDC130;IDH3B;ARFGAP2;SAMM50;DRG2;TCEA2;RMND5B;MRPS10;MMS19…
prerank	KEGG_2021_Human__Renal cell carcinoma	-0.39594	-1.61485	0	0.111969	1	45/59	0.432	AKT1;PTPN11;EGLN1;ELOB;MAPK3;MAPK1;PIK3R1;CREBBP;FLCN;MAP2K2;PIK3R2;ARAF;VEGFA;BAD;PIK3CB;SOS2;BRAF;EP300;PRCC;AKT2;FH;VHL;GRB2;AKT3;ARNT;CDC42;TFE3;RAC1;PIK3R3;PAK1;PDGFB;SOS1;PAK4;RAPGEF1;MAP2K1;HIF1A;CRK;CUL2;RAF1;HRAS;PIK3CA;PAK2;CDKN1A;JUN;CRKL
prerank	GO_Biological_Process_2023__Positive Regulation Of Autophagy (GO:0010508)	-0.372035	-1.61469	0	0.11197	1	48/82	0.2928	OPTN;FBXO7;GSK3A;USP20;PIK3C2A;HMGB1;FLCN;HTT;KAT5;TRIM68;PLK2;MTDH;SVIP;NPRL2;BAD;BNIP3L;PIK3CB;TRIM23;PARK7;STK11;TICAM1;TRIM22;CAMKK2;FOXO3;SH3GLB1;BNIP3;SQSTM1;CCNY;TRIM8;TRIM32;SUPT5H;LARP1;PAFAH1B2;CDK16;TBK1;WDR24;ENDOG;TRIM65;SCOC;NPRL3;TMEM59;WAC;ROCK1;PINK1;RB1CC1;GPSM1;GSK3B;ATG101
prerank	CellMarker_2024__Embryonic Stem Cell Embryoid Body Human	0.411964	1.6143	0	0.102983	1	13/13	0.5884	NANOG;CGA;POU5F1;SOX2;CDH1;GATA6;PEG10;KRT19;FABP5;PDGFRA;ITGA6;TPM1;ATF3
prerank	GO_Biological_Process_2023__Autophagosome Maturation (GO:0097352)	-0.411491	-1.61416	0	0.112313	1	34/38	0.5164	UBQLN1;VCP;CHMP3;TSG101;CHMP4A;VAMP7;VPS16;VMP1;LAMP2;EPG5;PIK3R4;VPS4A;VAMP8;VTI1B;CHMP7;CHMP2A;CALM1;CHMP1B;CHMP6;BECN1;STX17;SNAP29;MAP1LC3B;VPS4B;PIK3C3;VIPAS39;SNX14;CHMP2B;CHMP5;ATP2A2;TECPR1;MAP1LC3A;VPS33B;WIPI2
prerank	KEGG_2021_Human__RNA polymerase	-0.466344	-1.61393	0	0.112512	1	13/19	0.2826	POLR2E;POLR2H;POLR3E;POLR3H;POLR2C;POLR3K;POLR1E;POLR2B;POLR3GL;POLR2G;POLR3F;POLR1A;POLR2I
prerank	GO_Biological_Process_2023__Positive Regulation Of Transcription Of Nucleolar Large rRNA By RNA Polymerase I (GO:1901838)	-0.606842	-1.61376	0	0.112501	1	2024-05-07	0.1517	NCL;SMARCA4;SMARCB1;PIH1D1;NOL11
prerank	HDSigDB_Human_2021__Genes Up-Regulated In Influence Of Hdac4 Reduction On Expression In 9 Wk R6/2 HD Mice GSE38218	-0.341149	-1.61364	0	0.112425	1	237/325	0.4971	EIF3B;APH1A;HSPA9;PRPF19;YWHAG;RALY;TRIM28;PGLS;THYN1;PSAP;NAPA;PQBP1;BCKDHA;ZCCHC17;RAB7A;HADH;OAZ1;AAMP;LAGE3;CSNK1D;ANAPC5;PKM;TSPYL1;DOHH;AGPAT1;TCF25;DAD1;UQCRC1;USP22;DNAJC8;TXN2;AP1G1;PFKP;EIF2B2;GTPBP1;BET1L;SEPHS1;IVD;ERGIC1;CAPNS1;URM1;SLC25A38;C1QBP;YPEL5;SNRPD3;SHISA5;PLK2;ARL2;ANP32A;HLA-B;PTDSS2;SAMM50;STX18;SMIM7;CTTN;MVK;SCAMP4;RNF187;RPS16;DCTN1;SUDS3;TDG;CNPY3;PDHA1;EIF6;SRM;PHP…
prerank	HDSigDB_Human_2021__Striatum RNA M38 Module (Plum1) PMID26900923	-0.353937	-1.61334	0	0.112568	1	225/255	0.5782	RBM5;SFPQ;FAM53C;LUC7L;CCAR1;DDX46;DHX29;PELP1;RBL2;U2SURP;RNF20;SURF6;ZBTB44;PHF2;PPIG;PRKAR2A;PPP4R2;ANKRD12;UBXN4;UBE3B;NUP50;ZC3H13;PIK3C2A;TADA2B;ZCCHC8;ZDHHC5;AP1G1;CBLL1;CREBBP;PXK;ASCC2;GPAT4;ATAD3A;XPO1;CAMSAP2;INTS10;UBAP2L;WAPL;AAGAB;ATAD3B;NSD3;GPR107;KPNA6;VEZT;ACIN1;RAB3GAP1;UBR2;PPP6R3;ACBD3;GPBP1L1;ANKIB1;COG3;SPAST;BRD3;NFYA;PRKAB2;LRCH3;YTHDF2;RPS6KB1;RAB3GAP2;N4BP2L2;PNPT1;NPLO…
prerank	ChEA_2022__POU2F1 27270436 ChIP-Seq VCaP Human Prostate Carcinoma	-0.337942	-1.61323	0	0.112469	1	533/717	0.5016	XRCC6;PNN;RSRC2;TUBA1B;HNRNPUL1;KHSRP;APH1A;NUMA1;HSPA9;RXRB;HNRNPC;SF3B2;RPS6KA4;UBC;KDM2A;TMEM230;TRA2B;UBB;TMUB2;DDAH2;ZNF687;DDX46;U2AF1L4;SRSF8;RRAS;ZCCHC24;NFE2L1;SWI5;ADRM1;VPS51;SF1;MKNK2;HMG20B;ZNF428;PMVK;THAP12;HSP90B1;GAR1;ZNF384;ANKRD10;MEF2D;TRMT2A;MTIF3;CCSER2;LUC7L2;MAPK1IP1L;DCPS;GSK3A;OGDH;CCDC174;HSP90AB1;PCBP2;TSC1;SCAF1;STAU1;PHF14;PTPN23;ECE1;AHNAK;HSPE1;STRAP;DCUN1D5;WBP2;A…
prerank	GO_Cellular_Component_2023__SAGA-type Complex (GO:0070461)	-0.444024	-1.6132	0	0.112327	1	25/28	0.4703	SF3B3;TAF10;TADA2B;USP22;TAF7;SUPT20H;TADA3;SF3B5;ATXN7L3;ENY2;TAF4;SUPT7L;TAF12;DR1;KAT2B;TMEM98;POLE3;TAF9B;POLE4;TAF6L;TAF9;TAF5;KAT14;ZZZ3;MAP3K7
prerank	CellMarker_2024__Pancreatic Endoderm Cell Undefined Human	0.678112	1.61294	0	0.10383	1	2024-05-05	0.3221	PDX1;NKX6-1;PAX6;FOXA2;SOX17
prerank	HDSigDB_Human_2021__Expression In 9 Wk TIF-IA KO HD Mice GSE29647	-0.341468	-1.61264	0	0.112623	1	509/630	0.5512	EWSR1;TUBA4A;RPSA;CRY2;TRA2B;SUN2;TSR3;TMUB2;NAPA;TRAPPC12;PRELID3B;RPS6;LAMTOR2;HEXIM1;GTF3C6;U2SURP;GFER;PNPLA6;RBM8A;COX7C;SNRPB;SET;CELF1;SRRT;GPATCH8;NAP1L1;MKNK2;BTF3;NMT1;SUN1;CANX;GALNT1;MRPL52;USP48;MEF2D;RFX5;RAD23A;SPR;ACTN1;DHRS3;EBNA1BP2;CRY1;APEX1;SBNO1;USP20;SYNE1;MRPS22;PER3;EEF1B2;GLG1;MAPK1;RWDD1;TGS1;DPP8;GPI;NOP58;CCDC91;AHCY;NDUFB10;PACS1;PHF5A;PRDX2;PNKP;SNRPA1;RPAP3;OSBP;SR…
prerank	GO_Cellular_Component_2023__Histone Acetyltransferase Complex (GO:0000123)	-0.452299	-1.61202	0.0212766	0.113016	1	14/20	0.2843	MCRS1;TADA2B;CREBBP;KANSL2;SUPT20H;ING5;EP300;OGT;KAT7;KAT2B;BRPF3;PHF20;BRPF1;KANSL3
prerank	GO_Biological_Process_2023__Regulation Of mRNA Export From Nucleus (GO:0010793)	-0.670808	-1.61193	0.0243902	0.11283	1	2024-05-05	0.3295	SUPT6H;TPR;NSUN2;IWS1;SETD2
prerank	GO_Biological_Process_2023__Regulation Of Ribonucleoprotein Complex Localization (GO:2000197)	-0.670808	-1.61193	0.0243902	0.11283	1	2024-05-05	0.3295	SUPT6H;TPR;NSUN2;IWS1;SETD2
prerank	HDSigDB_Human_2021__Genes Up-Regulated In Pizotifen Treated STHdhQ111 Vs Control GSE129143	-0.336914	-1.61099	0	0.113428	1	601/798	0.5087	M6PR;HNRNPAB;MORF4L2;NCL;HSPA9;ATP6AP1;CDR2;HNRNPA3;FAM50A;HNRNPF;LAMP1;NAPA;CCAR1;SEC31A;SRA1;PPP2CB;VCP;ANP32B;NFE2L1;CITED2;RAB2A;PSMC6;ADRM1;RAB7A;CDK11B;PSMA1;ZFAND2A;PMVK;CANX;GTF2H1;EIF3J;HSP90B1;PSMD1;RAD23B;PPP4R2;SLC39A7;ANKRD12;C1GALT1C1;LBH;COPG1;IFT20;MCL1;MPHOSPH8;PAK1IP1;UBXN4;PRDX6;PSMC2;RRBP1;EPS8;TGOLN2;DHRS3;RAB5A;POR;CRY1;TNFRSF10B;APEX1;PEX5;NUP50;TMEM109;HSP90AB1;RBM25;P4HA1…
prerank	HDSigDB_Human_2021__Striatum Protein Module pM30 (Steelblue) PMID26900923	-0.335344	-1.61059	0	0.1136	1	433/619	0.4642	HNRNPA2B1;SRRM2;SAFB;HNRNPL;HNRNPA1;ILF2;HNRNPH1;ARPC2;ATP6AP1;NAE1;SF3B3;HDGF;RBBP7;PSAP;LUC7L;DHX9;ZC3H18;TRAPPC12;USF1;RAB12;MTCH1;ZCCHC17;FNTA;LRPPRC;RAB2A;GFER;RBM22;VPS51;PSIP1;NMT1;CNOT1;CANX;EPS15;GTF2H1;NCBP2;GAR1;PSMD1;RBBP4;MYD88;MEPCE;PDAP1;NDUFB11;UBXN4;CCSER2;TSG101;FBXO7;EFTUD2;UBE3B;SUMO3;ANAPC5;OGDH;PEX5;NCBP1;TSC1;PTPRA;DPP8;THOC2;MRPS6;PSMD3;CUL3;DNAJA1;SAR1A;KLC2;PICALM;PNPLA8…
prerank	GO_Biological_Process_2023__Vesicle Cargo Loading (GO:0035459)	-0.49464	-1.61049	0.0315789	0.113588	1	15/18	0.3921	SEC31A;SAR1A;PICALM;TMED2;RAB1A;TBC1D20;SEC24B;TMED10;SEC24C;KIF13A;SEC23B;SEC23A;SEC24D;SEC31B;SEC13
prerank	HDSigDB_Human_2021__Genes Down-Regulated In Cysteamine Treated STHdhQ111 Vs Control GSE129143	-0.34595	-1.61002	0	0.11388	1	369/399	0.6176	GLYR1;SECISBP2L;CRY2;KDM2A;SPEN;ZNF687;PTPN11;ILF3;CELF1;CNOT1;TNPO1;TOPBP1;FKBP15;NSD1;RNF14;UBE3B;SBNO1;AXIN1;KANK1;SUPT6H;PIK3C2A;DPP8;PPP4R1;DSTYK;RPAP1;PPP6R2;ABCA2;ZDHHC5;NF2;MDC1;ARHGEF11;HMG20A;ARFGEF2;HTT;STK36;HIPK2;PCYT1A;INPPL1;GDI1;STAG1;NSD3;TFDP2;FLII;KPNA6;RAB3GAP1;HECTD3;HIP1;PPP6R3;CDK12;MICALL1;ANKIB1;IQGAP1;EPG5;LRCH3;ARHGAP35;RAB3GAP2;UBR7;SPTAN1;TLN1;SEC14L1;MYO9B;SLC25A12;P…
prerank	GO_Biological_Process_2023__Ribosomal Large Subunit Biogenesis (GO:0042273)	-0.412975	-1.60999	0	0.11377	1	43/46	0.5459	NPM1;RPL14;RPL5;SURF6;RPL10;PAK1IP1;EBNA1BP2;MALSU1;RPL26;LAS1L;RPLP0;RPL11;MRPL20;EIF6;RPL7;ZNF622;PPAN;GTPBP4;GTF3A;RPL26L1;NIP7;NSA2;RRS1;WDR12;RPL6;RSL24D1;RPL23A;PES1;NOC2L;MAK16;TMA16;MRTO4;MDN1;TRAF7;RPF2;NOP2;RRP15;NOP16;NLE1;SDAD1;NVL;HEATR3;SPATA5L1
prerank	GO_Biological_Process_2023__Membrane Organization (GO:0061024)	-0.367147	-1.60959	0	0.113984	1	104/131	0.5186	LMNA;NAPA;MTCH1;CHMP3;LEMD2;CORO1C;OCRL;TSG101;CHMP4A;PIK3C2A;UBAP1;SAR1A;PICALM;EXOC7;VAPA;DNM1L;STAM2;REEP5;VAPB;S100A10;PDCD6IP;STX18;WASL;SPAST;RABEP1;ATP2C1;VPS37C;OSBPL2;BIN1;VPS4A;NSFL1C;EMD;TOR1AIP1;SH3GLB1;ANXA2;VTI1B;CHMP7;VPS36;CHMP2A;CTDNEP1;SPTBN1;VPS37B;TIMM50;USO1;SAR1B;SNF8;CHP1;PPT1;STAM;MFN2;SLC9A3R1;CHMP1B;CHMP6;EXOC5;DNM2;ESYT1;NAPG;VPS28;OPA1;AP2M1;LMNB2;SYNGR2;RABIF;PIP5K1C;…
prerank	HDSigDB_Human_2021__Genes Up-Regulated In Neuro2a Htt25Q-ni Vs Htt72Q-ni Vs Htt72Q-i: Transcriptional Signature 3 PMID28743452	-0.345781	-1.6094	0	0.113972	1	217/278	0.5294	SRRM2;YWHAZ;HSPA9;NFE2L2;COPS5;YWHAG;UBC;RAD21;AKT1;UBB;USF1;RPS6;VCP;YWHAE;ARHGDIA;CALM2;GAPDH;PRKDC;DCTN2;ACTN1;TSG101;MAPK3;HDAC5;TNFRSF10B;HSP90AB1;MDM2;TSC1;MAPK1;OLA1;PLCG1;CUL3;PIK3R1;ASCC2;ENO1;MLH1;JUND;C1QBP;PAFAH1B1;INPPL1;DAAM1;PARP1;KAT5;LONP1;SMARCB1;HSPA5;NEDD8;LEO1;IRF3;UBQLN4;ELAVL1;SGK1;HADHB;RACK1;HSPA1A;EEF1G;SRF;SPTAN1;RPS3;COPS6;EEF1D;SYVN1;HDAC1;GTF2I;CHUK;ADM;SUMO2;VASP;CK…
prerank	GO_Biological_Process_2023__Positive Regulation Of Telomerase RNA Localization To Cajal Body (GO:1904874)	-0.501969	-1.60935	0.0103093	0.11383	1	13/14	0.4499	CCT7;CCT3;DKC1;CCT6A;TCP1;CCT8;NOP10;CCT4;TNIP1;CCT5;NHP2;RUVBL1;RUVBL2
prerank	HDSigDB_Human_2021__Genes Up-Regulated In Mbf1 Suppressor Deletion In Htt103Q Yeasts Vs Control Htt25Q Strain GSE18644	-0.345987	-1.60878	0	0.114108	1	242/308	0.5286	RPS25;DUS1L;TUBA1B;TUBA4A;RPL14;RPSA;TUBA1A;SF3B3;IST1;EIF4A3;TSR3;EIF3I;RPS7;CYC1;PPP4R3A;RPL5;YWHAE;CS;SURF6;DDX3X;ABCE1;GAR1;DDX5;TTC4;DSTN;RPL13;PHB2;RPL21;RPS3A;DHRS3;EFTUD2;RPL31;DOHH;EEF1B2;PSMD2;TGS1;RANGAP1;USP22;DKC1;NOP58;RPAP1;EXOC7;VAPA;ENO1;GNL3;MLH1;AMT;ADSL;RPL17;VAPB;RPN1;TM9SF4;RSL1D1;PSMB6;DDX27;TCEA2;UBA1;RPLP0;ALG8;RPL11;BUB3;RACK1;RPLP2;LSS;IMPDH2;EEF1G;CWF19L1;ACTR3;EEF1D;P…
prerank	HDSigDB_Human_2021__PVALB Interneuron Gene Module M17 From Cerebral Cortex PMID18849986	-0.487116	-1.6085	0	0.11416	1	14/17	0.4515	UQCRB;EPS15;VMP1;FMR1;ASAP2;STK39;PUF60;ENTPD4;DDHD2;SSR4;DYNLT3;EFR3A;PEA15;RCAN2
prerank	GO_Molecular_Function_2023__Nuclear Androgen Receptor Binding (GO:0050681)	-0.471535	-1.60738	0.0102041	0.115027	1	17/21	0.3891	SNW1;SMARCA4;DDX5;NSD1;RNF14;TRIM68;PARK7;EP300;KDM1A;ZBTB7A;DAXX;PKN1;TMF1;PRMT2;FOXP1;CALR;WIPI1
prerank	GO_Biological_Process_2023__Regulation Of Exosomal Secretion (GO:1903541)	-0.499712	-1.60697	0.0102041	0.115238	1	13/17	0.3609	CHMP3;RAB7A;TSG101;SDC4;PDCD6IP;VPS4A;CHMP2A;SNF8;STAM;CHMP6;HGS;SDCBP;VPS4B
prerank	GO_Biological_Process_2023__Positive Regulation Of Mitotic Sister Chromatid Separation (GO:1901970)	-0.493097	-1.60657	0.0102041	0.11546	1	2024-07-15	0.233	ANAPC5;CUL3;CDC16;ANAPC7;NSMCE2;RB1;CDC23
prerank	GO_Biological_Process_2023__Positive Regulation Of T Cell Cytokine Production (GO:0002726)	0.36376	1.60584	0.2	0.108091	1	19/19	0.6368	IL4;XCL1;TBX21;NLRP3;TNFSF4;IL6;RSAD2;FZD5;DENND1B;PRKCZ;IL18R1;IL1R1;MALT1;IL18;CD55;MAP3K7;TRAF2;TRAF6;CD81
prerank	HDSigDB_Human_2021__Cortex Coexpressed Gene Module 1 PMID17101986	-0.350538	-1.60567	0	0.116215	1	207/275	0.4944	OPTN;MORF4L2;TUBA4A;COPS5;UBE2G1;GPKOW;ZNF146;LRPPRC;YWHAE;PSMC6;PHF1;RAP2A;PSME3;CALM2;DPM1;CDC42EP4;ATP6V1A;RTF1;DDX1;OCRL;DYNC1I2;SUMO3;UBE3A;HSP90AB1;KANK1;UQCRC1;WBP2;DNAJA1;PRDX2;SLF2;MOAP1;SMARCA2;SLC30A9;DNM1L;COX5A;CHD4;ATP6V1H;NDUFS4;UBE2M;TCF12;C1QBP;PAFAH1B1;DCTN3;NDUFV1;KAT5;WTAP;TCEA2;RANBP9;RAB14;CDK17;SKP1;WASL;HPS1;GPRASP1;ATP6AP2;SUMO1;ENSA;GRSF1;UQCRFS1;RNMT;COPA;NPTN;XPA;PSMD7…
prerank	GO_Biological_Process_2023__Negative Regulation Of Macromolecule Biosynthetic Process (GO:0010558)	-0.377913	-1.60557	0	0.116146	1	44/83	0.2923	RPL13A;NCL;EIF4A3;PAIP2;ILF3;CAPRIN1;DDX3X;CNOT1;GAPDH;FXR2;SERBP1;HDAC2;GSK3A;MALSU1;TSC1;FXR1;EIF4ENIF1;TAF7;CLTC;TSPO;DHX36;CSNK2A1;LSM14A;PCIF1;FMR1;RACK1;RBM4;RPS3;DDX6;DAPK3;YBX1;SYNCRIP;AP2A1;LARP1;MRPL13;IFRD2;TOB1;CNOT10;SELENOS;ZNF540;EIF2AK3;EIF2AK2;GSK3B;GSTP1
prerank	GO_Biological_Process_2023__Cytosolic Transport (GO:0016482)	-0.36748	-1.60543	0	0.116067	1	84/103	0.498	LAMP1;RAB7A;VPS51;STX8;EPS15;ATG14;RAB5A;ARFRP1;PTPN23;TBC1D23;CCDC91;AP1G1;PXK;BET1L;TBC1D10A;CLTC;VPS29;WASHC2A;TRIM27;STX10;RAB14;TBC1D5;WASHC2C;TBC1D17;STX16;DCTN1;PIK3R4;VPS26A;ARL1;GGA1;KLHL20;YKT6;VTI1B;GOSR1;HOOK2;VPS50;VPS53;AP2A1;RAB9A;HOOK3;PIP4K2A;SNF8;KIF16B;VPS35;RAB6A;RBSN;VPS52;SNX1;SNX2;TMEM87A;ERC1;GCC2;RIC1;GBF1;SNX5;STX5;HEATR5B;BECN1;TMEM87B;STX6;GAK;PLEKHJ1;SYS1;SPAG9;PIK3C3…
prerank	ChEA_2022__VDR 33458620 ChIP-Seq PrimaryEpithelial Human Prostate	-0.338697	-1.60471	0	0.11668	1	724/891	0.5738	RPL24;PCBP1;ERH;HNRNPUL1;ALYREF;NUMA1;HSPA9;RXRB;UQCRB;NXF1;DDIT4;MICU1;PTMA;RPS14;LMNA;HDGF;IST1;HNRNPF;CGGBP1;FLYWCH1;PCNP;XRN2;BCKDHA;RAB12;SCAF8;RPL36;PPP2CB;RPS7;PPP1R8;DDX46;SMARCD1;CCT7;KHDRBS1;EEF1A1;FNTA;PSMD6;TOMM22;RPL5;ADRM1;MLF2;RBM22;VPS51;GPATCH8;SDHB;BCLAF1;SCAF4;RPL10;RNF214;SIRT6;PSMB7;DIDO1;THAP12;EIF3J;SF3A3;PSMD1;DDX5;RBBP4;TTC4;PDS5A;TRMT2A;C1GALT1C1;RPS20;RPS4X;RPS3A;TUFM;D…
prerank	GO_Biological_Process_2023__Positive Regulation Of Heart Rate (GO:0010460)	0.459852	1.60455	0	0.108481	1	2024-10-10	0.5405	ADRB1;RYR2;HRC;NPPA;KCNQ1;EDN1;PDE4D;TRPM4;ATP2A2;TPM1
prerank	CellMarker_2024__Macrophage Kidney Human	0.466064	1.60416	0	0.108498	1	2024-11-11	0.5343	CD86;MRC1;ITGAX;TREM2;FCGR3A;CD163;LYZ;C1QB;C1QA;CD68;CD14
prerank	GO_Biological_Process_2023__Negative Regulation Of Endoplasmic Reticulum Stress-Induced Intrinsic Apoptotic Signaling Pathway (GO:1902236)	-0.571998	-1.60411	0.011236	0.117014	1	2024-08-10	0.2779	HERPUD1;HSPA1A;PARK7;SYVN1;TMBIM6;SELENOS;OPA1;PTPN1
prerank	CellMarker_2024__Radial Glial Cell Undefined Human	0.634187	1.60357	0.0714286	0.108516	1	2024-06-06	0.3661	PAX6;HES5;GFAP;SOX2;TNC;SLC1A3
prerank	GO_Biological_Process_2023__DNA Ligation (GO:0006266)	-0.621871	-1.60341	0	0.117508	1	2024-05-07	0.2001	XRCC6;PNKP;MGMT;LIG4;NHEJ1
prerank	ChEA_2022__ZFP42 18358816 ChIP-ChIP MESCs Mouse	-0.334316	-1.60315	0	0.117639	1	575/810	0.4938	RPL24;SRRM2;EIF4A2;PNN;NPM1;EWSR1;PCBP1;ERH;RPS27A;RPL13A;SFPQ;IK;ZFP91;NCL;RPS18;NUMA1;UQCRB;NFE2L2;MRPL2;COPS5;PTMA;SF3B3;RPS14;HDGF;XRCC5;PEX19;LUC7L;PSMC5;HIRA;UBB;MLLT6;NUCKS1;CCAR1;COPS3;USF1;BCKDHA;RPL36;HEXIM1;U2AF1L4;ANP32B;RBM39;AVPI1;EEF1A1;RBMX;RPL5;YWHAE;RPS6KA3;MLF2;PNRC2;AMFR;EID1;SURF6;RPA2;SDHB;ZBTB44;MED25;DPM1;ABCE1;PPIL2;DNAJA3;DIDO1;LEMD2;AKAP8;PRKDC;PSMD1;CCDC124;DDX5;CCDC12…
prerank	HDSigDB_Human_2021__Hdac5 Interactome In Striatum Of Q20 And Q140 HD Mice PMID31040226	-0.382574	-1.60244	0	0.118056	1	64/80	0.5242	EEF2;YWHAE;AMFR;MDH2;HSP90B1;HDAC5;PKM;SUPT6H;GIT1;TUBG2;PSMB1;ENO1;LDHA;SKP1;HSDL2;PPP2CA;PGK1;YWHAH;TUBGCP2;CTSD;IDH2;MZT2B;TUBGCP3;ARHGEF12;PFN1;ARHGAP12;TUBGCP6;FBXW11;MZT2A;PPP2R2A;ARHGEF7;GDI2;MZT1;HSD17B4;NEDD1;YWHAQ;SCP2;HSPA4;PCMT1;IMMT;TUBG1;PCM1;ANXA1;FN1;ECI2;CHCHD6;TUBGCP5;A2M;MDH1;TUBGCP4;FRY;PPP2R2D;NME7;ACOT13;NFAT5;C3;ACAA1;CAT;TAGLN2;FMNL1;HOMER3;THBS1;HBA2;COL1A1
prerank	GO_Cellular_Component_2023__Endosome Membrane (GO:0010008)	-0.346572	-1.60242	0	0.117912	1	193/272	0.4731	APLP2;OPTN;RPS27A;APH1A;PLEKHM2;ATP6AP1;LAMTOR5;LAPTM4B;LAMP1;UBB;WASHC4;UBA52;RAB12;RAB5B;LAMTOR2;LAPTM4A;RAB7A;RAP2A;FIG4;CORO1C;CLCN6;MYD88;OCRL;STARD3;TSG101;LAMTOR1;RAB5A;ECE1;TAB2;VAMP7;UBAP1;PXK;TOM1;RFFL;PSENEN;SCARB2;TMBIM1;ABHD17A;DNAJC13;CLTC;ARHGAP1;VPS16;NDRG1;WASHC2A;HLA-B;RAB14;IRF7;UBA1;TBC1D5;LAMP2;RAB5C;MICALL1;WASHC2C;RUFY1;ATP6AP2;SCAMP4;ACAP2;PDIA3;RABEP1;RAB21;VPS37C;VPS26A;…
prerank	GO_Biological_Process_2023__Positive Regulation Of Amide Metabolic Process (GO:0034250)	-0.392124	-1.60234	0	0.117863	1	46/71	0.3641	EEF2;NPM1;EIF4A3;RPL5;SIRT3;DDX3X;PRKDC;FXR2;RPS4X;SSB;GSK3A;RPL26;PLXNB2;FXR1;PICALM;EIF3E;EIF3D;PCIF1;PYM1;ELAVL1;FMR1;RPS6KB1;EIF6;HNRNPD;GUF1;RELA;LARP4B;LARP1;OGT;LARP4;AGO2;POLDIP3;LARP6;PLA2G6;PRMT1;VIM;PRKCD;METTL14;UPF3A;MTOR;ROCK2;NSUN5;METTL5;NAT10;RBM3;CLU
prerank	HDSigDB_Human_2021__Genes Changed In Cysteamine Treated STHdhQ111 Vs Control GSE129143	-0.340924	-1.6021	0	0.117835	1	446/491	0.6176	HNRNPA1;GLYR1;DDIT4;LUC7L3;SECISBP2L;HNRNPA3;CRY2;KDM2A;SPEN;ZNF687;PTPN11;ANP32B;ILF3;CELF1;ELOB;CNOT1;TNPO1;ANKRD12;TOPBP1;MPHOSPH8;FKBP15;NSD1;PRDX6;RNF14;UBE3B;SBNO1;AXIN1;RBM25;KANK1;SUPT6H;DAD1;PIK3C2A;NSRP1;DPP8;PPP4R1;DSTYK;MRPS6;RPAP1;PPP6R2;ABCA2;ZDHHC5;NF2;MDC1;CDC16;ARHGEF11;HMG20A;NUDT9;ARFGEF2;HTT;STK36;HIPK2;PCYT1A;INPPL1;COX8A;PPIA;GDI1;STAG1;ANP32A;NSD3;TFDP2;FLII;KPNA6;EIF3D;RAB…
prerank	GO_Cellular_Component_2023__Perisynaptic Extracellular Matrix (GO:0098966)	0.521051	1.60181	0	0.11023	1	2024-09-09	0.4793	HAPLN1;NCAN;HAPLN4;TNR;BCAN;HAPLN2;TNC;VCAN;HAPLN3
prerank	HDSigDB_Human_2021__Genes Down-Regulated In Genes Changed In HDACi 4B Treated Vs Untreated Friedreich Ataxia Patient Blood Cells GSE30933	-0.336243	-1.60152	0	0.118154	1	379/445	0.5933	SNRPC;ALYREF;HSPA9;TUBA1A;THRAP3;RPS6KA4;BLOC1S6;HNRNPA3;PGLS;RAD21;NAPA;BCKDHA;PPP2CB;GTF3C6;VCP;RBMX;RAB2A;YWHAB;SLTM;PPIG;ABCE1;CANX;DPH2;GALNT1;ESF1;GAR1;TNPO1;TOPBP1;CNIH1;PAK1IP1;CHCHD3;MRPL12;EBNA1BP2;SSB;CCT3;MAPK1;TOMM20;THOC6;STRAP;CRTAP;GTF2F1;RPS21;PPP2R3C;ACO2;SPCS2;SON;DNM1L;ISOC2;UFM1;ACAT1;ADI1;ATP6V1H;CCT6A;ABI1;C1QBP;ZPR1;VPS29;DNAJB11;SUB1;ITFG2;SMARCB1;SF3B1;ALG8;RAB5C;WASHC2C…
prerank	GO_Biological_Process_2023__acetyl-CoA Biosynthetic Process From Pyruvate (GO:0006086)	-0.689647	-1.60143	0.0232558	0.118032	1	2024-04-05	0.2987	DLD;PDHA1;PDHX;PDHB
prerank	GO_Biological_Process_2023__Endosome To Lysosome Transport (GO:0008333)	-0.406877	-1.60143	0	0.117888	1	37/44	0.5087	M6PR;RAB12;VCP;RAB7A;ATG14;TSG101;VAMP7;MGRN1;PXK;AKTIP;VPS16;GPRASP1;EPG5;SNAPIN;BIN1;TRAK1;HOOK2;HOOK3;VPS11;KIF13A;VPS41;ARL8B;UEVLD;MVB12A;VPS18;VPS4B;UBXN6;CLEC16A;VIPAS39;SNX16;SORT1;MTM1;PLEKHF2;DTX3L;TPCN2;TGFBRAP1;VPS33B
prerank	GO_Biological_Process_2023__Isotype Switching (GO:0045190)	-0.60858	-1.60136	0.0215054	0.117787	1	2024-05-08	0.2138	EXOSC3;MSH6;HSPD1;LIG4;MSH2
prerank	GO_Biological_Process_2023__succinyl-CoA Catabolic Process (GO:1901289)	-0.692928	-1.60128	0.0126582	0.117675	1	2024-04-05	0.1748	NUDT8;SUCLG1;SUCLG2;SUCLA2
prerank	GO_Biological_Process_2023__Positive Regulation Of Transporter Activity (GO:0032411)	-0.544549	-1.60089	0.0105263	0.117784	1	2024-06-12	0.246	RXRA;SGK1;KMT2A;STK39;NR1H3;PPARD
prerank	GO_Biological_Process_2023__Retrograde Transport, Endosome To Golgi (GO:0042147)	-0.382035	-1.60081	0	0.117694	1	51/73	0.3768	SGSM2;RAB7A;VPS51;ARFRP1;TBC1D23;BET1L;TBC1D10A;CLTC;TMED9;VPS29;WASHC2A;TRIM27;STX10;TBC1D5;WASHC2C;TBC1D17;STX16;DCTN1;VPS26A;ARL1;GGA1;YKT6;VTI1B;GOSR1;VPS50;VPS53;LMAN1;RAB9A;VPS35;RAB6A;RBSN;SURF4;VPS52;SNX1;SNX8;TBC1D14;SNX2;TMEM87A;ERC1;GCC2;RIC1;GBF1;SNX5;STX5;HEATR5B;TMEM87B;STX6;PLEKHJ1;SPAG9;SNX12;WASHC1
prerank	GO_Biological_Process_2023__Positive Regulation Of Chromosome Organization (GO:2001252)	-0.426097	-1.60066	0	0.117718	1	15/28	0.2508	RAD21;SIRT6;GNL3;KAT5;DHX36;ATRX;MRE11;TERF2;LIG4;RAD50;NCAPD2;TERF2IP;PPP1R10;NBN;PML
prerank	GO_Biological_Process_2023__Dendrite Self-Avoidance (GO:0070593)	0.496122	1.60048	0	0.110833	1	2024-07-07	0.5041	MYPN;TNN;CNTN6;DSCAM;DSCAML1;NEXN;PALLD
prerank	GO_Molecular_Function_2023__Tau-Protein Kinase Activity (GO:0050321)	-0.474532	-1.60037	0.0103093	0.117868	1	15/17	0.4572	SIK3;CSNK1D;GSK3A;DYRK1A;MARK4;TAOK1;MARK3;ROCK1;MARK2;CDK5;GSK3B;ROCK2;TAOK2;PRKAA1;FYN
prerank	GO_Cellular_Component_2023__GBAF Complex (GO:0140288)	-0.550422	-1.60026	0.021978	0.11783	1	2024-09-10	0.3678	BRD9;SMARCA4;SMARCD1;SMARCA2;ACTL6A;SMARCC1;BCL7B;SS18;BCL7C
prerank	HDSigDB_Human_2021__Hdac4 Interactome In Striatum Of Q20 And Q140 HD Mice PMID31040226	-0.349472	-1.60013	0	0.117803	1	134/196	0.4342	RPL24;SAFB;HNRNPL;HNRNPK;KHSRP;ILF2;RPL14;ZFR;NFX1;RAD21;DHX9;NUCKS1;FAM120A;SCAF8;RPL36;DHX29;RBM39;ILF3;CHMP3;RPL5;SRRT;TOP2B;DDX5;TDRD3;SPR;RPL21;SSB;RPL31;STAU1;FXR1;LRRC47;RPL23;SNRPA1;EIF5B;EIF2B2;TOP1;NEMF;HMGB1;UBAP2L;USP10;PDCD4;ARHGAP23;RSL1D1;VPS16;DNAJB11;EDC3;CDC5L;RPL3;STAG1;MADD;WASHC2A;WRNIP1;MTDH;LSM14A;ATRX;ELAVL1;WASHC2C;RABL6;FMR1;MATR3;RPS15;DENR;DNAJC2;EIF5;KPNA3;UPF1;HBS1L;…
prerank	GO_Biological_Process_2023__Negative Regulation Of Apoptotic Signaling Pathway (GO:2001234)	-0.382525	-1.59997	0	0.117827	1	49/75	0.4043	AKT1;CFLAR;PSME3;DDX3X;BCL2L2;PELI3;NDUFA13;HERPUD1;TCF7L2;TMBIM1;HTT;URI1;CSNK2A1;PIH1D1;HSPA1A;PARK7;RELA;LGALS3;NR4A2;NDUFS3;GPX1;RB1;MAZ;RIPK1;SLC25A6;GRINA;TMBIM6;CX3CL1;SLC25A5;CAAP1;PINK1;OPA1;TRIAP1;SLC25A4;GSTP1;TMEM14A;SLC35F6;BIRC6;NOL3;GHITM;ITGAV;BAK1;SH3RF1;CLU;PRELID1;NOC2L;SIAH2;BCL2L1;PHIP
prerank	GO_Biological_Process_2023__Organelle Disassembly (GO:1903008)	-0.404658	-1.59997	0	0.117686	1	40/46	0.519	VCP;ZFAND1;SNX33;MTIF3;ASCC2;UFM1;KAT5;ULK3;GFM2;DENR;KIF5B;HBS1L;TRIP4;PNPLA2;PLIN3;MAP4;HDAC6;GOLGA2;DDRGK1;MRRF;PELO;NEDD9;RB1CC1;UBA5;GBF1;STX5;EIF2D;UFC1;PLK3;MTIF2;ASCC3;ULK2;UFL1;PRKAA1;RRP7A;SNX7;KLC1;TEX264;PLIN2;ATG2A
prerank	GO_Cellular_Component_2023__Autophagosome (GO:0005776)	-0.382417	-1.59985	0	0.117669	1	56/67	0.4952	UBQLN1;CHMP3;ATG14;CHMP4A;AUP1;PLEKHM1;HTT;ULK3;VMP1;TBC1D5;LAMP2;UBQLN4;FTL;SH3GLB1;SQSTM1;CHMP7;CHMP2A;ATP13A2;PIP4K2A;FTH1;FYCO1;PIP4K2C;NBR1;CHMP1B;CHMP6;ENTPD4;TBC1D14;ZFYVE1;WDFY3;TBC1D12;TBC1D25;RAB23;ATG16L1;BECN1;JMY;STX17;SNAP29;MAP1LC3B;HSPA8;PEG3;GABARAPL2;GABARAPL1;PIK3C3;WASHC1;CALCOCO2;ATG5;WIPI1;ATG9A;ULK2;NCOA4;CHMP2B;CHMP5;ATG16L2;TECPR1;MAP1LC3A;TEX264
prerank	GO_Biological_Process_2023__Mismatch Repair (GO:0006298)	-0.461782	-1.59976	0.010101	0.117611	1	17/19	0.4837	RPA2;RPA3;RPA1;MLH1;TDG;MSH6;TREX1;LIG1;XPC;MSH2;RNASEH2C;PCNA;SETD2;MUTYH;RNASEH2B;PMS2;POLD3
prerank	GO_Biological_Process_2023__Amyloid Fibril Formation (GO:1990000)	-0.462732	-1.59929	0.0106383	0.117883	1	14/20	0.4003	HNRNPA1;TARDBP;FUS;MDM2;B2M;RIPK1;VHL;GSN;USP9X;BACE1;FURIN;FKBP1A;SIAH2;SIAH1
prerank	GO_Cellular_Component_2023__TRAPPIII Protein Complex (GO:1990072)	-0.59411	-1.59903	0.0326087	0.117949	1	2024-09-09	0.4064	TRAPPC12;TRAPPC8;TRAPPC2L;TRAPPC3;TRAPPC4;TRAPPC6A;TRAPPC2;TRAPPC13;TRAPPC5
prerank	GO_Biological_Process_2023__mRNA Transcription (GO:0009299)	-0.426832	-1.59843	0.010101	0.118334	1	21/33	0.2756	RXRA;RXRB;TAF10;NCBP2;DDX5;NCBP1;SUPT6H;TAF13;TAF7;HSF1;S100A10;TAF1;NCBP3;TAF4;CREB1;TAF12;NR1H3;ATF4;NCOA1;HIPK3;ZBTB1
prerank	HDSigDB_Human_2021__Hypoxia-related Gene Module From Cerebral Cortex PMID18849986	-0.410578	-1.59841	0.01	0.118203	1	30/34	0.5346	EIF4A3;UBE3B;CKS2;GADD45B;HSPA1A;EGR1;DNAJB1;NR4A2;HSPD1;FOS;APOLD1;JUNB;SAT1;GEM;IER5;PPP1R15A;HSPA1B;BHLHE40;NR4A1;ATP1B3;KLF4;TFRC;RPS6KA1;ATF3;JUN;BTG2;GLA;CCNH;ADAMTS1;MAFF
prerank	HDSigDB_Human_2021__Genes Up-Regulated In Human HD Astrocytes Vs Control Astrocytes PMID32070434	-0.338178	-1.59816	0	0.118175	1	348/429	0.5449	ALKBH5;HNRNPH1;NFE2L2;DDIT4;PTMA;ZFR;UBC;CGGBP1;TSR3;SRSF3;KTN1;PRELID3B;RPL36;GTF3C6;EEF1A1;PNRC2;MKNK2;RPL10;NMT1;EIF4EBP2;ZNF511;MT1E;RAD23B;KEAP1;SDHAF2;NFYB;STARD3;ANAPC16;PAPOLA;DHRS3;SSB;HSP90AB1;P4HA1;IRF2BPL;CCT3;YPEL3;HSPE1;RNF130;MRPS6;ABCA5;DNAJA1;MAFG;DYM;SAR1A;RHOT1;SNX9;HERPUD1;ST13;CKS2;CCT6A;FLCN;RGCC;MRAS;HSF1;PDCD4;TBL1XR1;PDK4;YPEL5;SUPT20H;TSPO;NDRG1;IGF1R;EIF2S3;NSD3;VMP1;IR…
prerank	CellMarker_2024__Epithelial Cell Esophagus Human	0.410305	1.59813	0	0.111874	1	2024-08-09	0.4043	SPRR3;SFN;KRT14;KRT5;KRT13;TFF3;EPCAM;PPL
prerank	HDSigDB_Human_2021__Markers Of Fastigial Nucleus Cerebellar Nucleus PMID22996553	0.34102	1.59792	0	0.112105	1	17/17	0.6594	OPRM1;BARHL1;GUCA1A;SLC30A3;PRSS12;LGR5;ZGRF1;P2RY1;CBLN3;AMIGO2;ABCA8;PLIN4;CD24;IL33;FBXW8;AQP1;FZD7
prerank	GO_Biological_Process_2023__Mitotic Spindle Checkpoint Signaling (GO:0071174)	-0.483904	-1.59754	0.010101	0.118298	1	2024-08-17	0.2797	IK;ZNF207;BUB3;TPR;ATM;ZW10;MAD2L2;MAD1L1
prerank	GO_Biological_Process_2023__Spindle Assembly Checkpoint Signaling (GO:0071173)	-0.483904	-1.59754	0.010101	0.118298	1	2024-08-17	0.2797	IK;ZNF207;BUB3;TPR;ATM;ZW10;MAD2L2;MAD1L1
prerank	GO_Biological_Process_2023__Mitotic Spindle Assembly Checkpoint Signaling (GO:0007094)	-0.483904	-1.59754	0.010101	0.118298	1	2024-08-17	0.2797	IK;ZNF207;BUB3;TPR;ATM;ZW10;MAD2L2;MAD1L1
prerank	KEGG_2021_Human__Endometrial cancer	-0.386713	-1.59672	0	0.118843	1	46/53	0.5414	AKT1;MAPK3;AXIN1;CTNNA1;MAPK1;PIK3R1;TCF7L2;MLH1;MAP2K2;PIK3R2;BAX;GADD45B;ARAF;BAD;PIK3CB;SOS2;BRAF;FOXO3;AKT2;AXIN2;CTNNB1;GRB2;AKT3;CASP9;PTEN;GSK3B;PIK3R3;ILK;SOS1;BAK1;MAP2K1;PDPK1;RAF1;DDB2;HRAS;PIK3CA;CDKN1A;ELK1;APC;KRAS;MYC;GADD45G;EGFR;ERBB2;NRAS;CCND1
prerank	GO_Molecular_Function_2023__Single-Stranded RNA Binding (GO:0003727)	-0.425296	-1.59636	0	0.1191	1	17/33	0.2162	HNRNPA1;HNRNPC;ZFR;HNRNPU;HNRNPF;DHX9;ILF3;DDX3X;FXR1;U2AF2;PTBP1;LONP1;FMR1;PUS1;POLR2G;JMJD6;AGO2
prerank	HDSigDB_Human_2021__Insoluble Proteins Decreased In Brain Of 12 Wk R6/2 Mice Vs WT PMID29166617	-0.422304	-1.59624	0.01	0.119041	1	29/39	0.3976	EIF4A3;WIZ;SLTM;MAPK1;FOXK1;TATDN2;RNF113A;VAPA;SPCS2;PGP;WDR83OS;SLC25A11;RAB21;FKBP3;DNAJA2;FIP1L1;OTUB1;LENG8;PIP4K2A;EIF2B5;SLC9A3R1;PRPF4B;HACD2;FAF2;SNU13;ROGDI;THUMPD1;COIL;SPATS2L
prerank	CellMarker_2024__Hematopoietic Stem Cell Embryo Human	0.582681	1.59553	0.0526316	0.113507	1	2024-06-06	0.4176	SPINK2;RAB27B;PROCR;THY1;EMCN;CD34
prerank	GO_Biological_Process_2023__Digestive Tract Development (GO:0048565)	0.34799	1.59523	0	0.113369	1	27/27	0.6527	PYY;CDX2;TNF;STRA6;GATA4;DNAAF1;NPY;CXCL8;GLI1;CCDC40;PCSK5;GATA6;SALL1;GLI3;KIT;EPHB3;GLI2;RARB;BBS7;PKDCC;EDNRB;FGFR2;MEGF8;SMO;COBL;PKD1;NIPBL
prerank	CellMarker_2024__T Helper 1(Th1) Cell Blood Human	0.609593	1.5952	0	0.113158	1	2024-05-05	0.3906	IFNG;CCR4;CCR6;CXCR5;CD4
prerank	GO_Biological_Process_2023__Histone Ubiquitination (GO:0016574)	-0.62613	-1.59453	0.0116279	0.120429	1	2024-06-07	0.3508	RNF20;UBR2;RNF40;UBE2N;WAC;UBE2E1
prerank	GO_Biological_Process_2023__Regulation Of Autophagy Of Mitochondrion (GO:1903146)	-0.489167	-1.59401	0.0208333	0.120704	1	14/17	0.3766	FBXO7;GSK3A;FKBP8;DNM1L;HTT;FBXW7;PARK7;CAMKK2;SREBF2;HDAC6;VDAC1;PINK1;HTRA2;HAX1
prerank	GO_Biological_Process_2023__Positive Regulation Of Proteasomal Ubiquitin-Dependent Protein Catabolic Process (GO:0032436)	-0.379961	-1.59369	0	0.120795	1	40/68	0.2892	NFE2L2;UBQLN1;VCP;DNAJB2;SIRT6;ELOB;KEAP1;RAD23A;RNF14;CSNK1D;GSK3A;AXIN1;RNF19B;MDM2;HERPUD1;CSNK1E;ANKIB1;HSPBP1;BCAP31;SUMO1;RACK1;UBQLN2;PIAS1;HSPA1A;TAF1;DVL1;SUMO2;RNF19A;CBFA2T3;DDA1;SGTA;AXIN2;SMAD7;ARIH1;DDRGK1;CSNK1A1;STUB1;HSPA1B;USP5;GSK3B
prerank	GO_Biological_Process_2023__Negative Regulation Of Intracellular Estrogen Receptor Signaling Pathway (GO:0033147)	-0.547066	-1.59316	0.010989	0.121343	1	2024-07-09	0.3603	CNOT1;VPS11;CNOT2;CNOT9;KANK2;VPS18;STRN3
prerank	GO_Biological_Process_2023__ncRNA Processing (GO:0034470)	-0.384364	-1.59296	0	0.121342	1	77/82	0.5871	RPS25;RPL14;XRN2;RPS6;RPL27;RPS7;PELP1;RPL5;ESF1;EBNA1BP2;SSB;RPL26;INTS8;DKC1;NOP58;ZCCHC8;RPS17;INTS10;INTS11;DDX27;PIH1D1;EXOSC2;RPL11;INTS1;RPS15;INTS12;RRP36;RPS16;EXOSC9;RPS28;RPL7;EXOSC3;SBDS;DCAF13;WDR55;DIS3;WDR18;PIN4;NOB1;EXOSC4;INTS14;EXOSC10;DDX49;NOP56;FBL;SPPL2B;NOL6;INTS3;EXOSC7;BYSL;TSEN34;POP4;NOLC1;PES1;RPS24;WDR36;RRP9;POP7;EXOSC5;TSEN54;MRTO4;RPP30;EMG1;RRP7A;NOL8;MRM2;DDX54;…
prerank	GO_Biological_Process_2023__tRNA 5'-End Processing (GO:0099116)	-0.548467	-1.59244	0.0111111	0.121686	1	2024-09-09	0.452	SSB;TRMT10C;POP4;POP5;RPP25L;RPP25;POP7;RPP30;RPP38
prerank	GO_Biological_Process_2023__Primary miRNA Processing (GO:0031053)	-0.58722	-1.59215	0.0108696	0.121765	1	2024-05-09	0.0485	HNRNPA2B1;SRSF3;SRRT;NCBP2;NCBP1
prerank	CellMarker_2024__Oligo Cell Undefined Mouse	0.641669	1.59209	0.12	0.116005	1	2024-05-05	0.3586	MBL2;OPALIN;HAPLN2;BMP4;GPR17
prerank	GO_Biological_Process_2023__Mitotic Cytokinetic Process (GO:1902410)	-0.486418	-1.59189	0.0729167	0.121845	1	15/17	0.4615	CHMP3;CNTROB;CHMP4A;PDCD6IP;VPS4A;CHMP7;CHMP2A;KLHDC8B;CHMP1B;CHMP6;RHOA;VPS4B;CHMP2B;CHMP5;MITD1
prerank	KEGG_2021_Human__Salmonella infection	-0.352756	-1.59179	0	0.121763	1	158/207	0.502	M6PR;TUBA1B;TUBA4A;TUBA1A;PLEKHM2;ARPC2;AKT1;RAB5B;RRAS;RAB7A;GAPDH;HSP90B1;MYD88;DCTN2;SNX33;DYNC1I2;MAPK3;RAB5A;TNFRSF10B;HSP90AB1;MAPK1;AHNAK;TAB2;PIK3C2A;TXN2;KLC2;EXOC7;SNX9;TCF7L2;RHOJ;PLEKHM1;ABI1;MAPK11;MAP2K2;VPS16;DCTN3;ARPC1A;S100A10;STX10;BAX;SKP1;WASL;DCTN4;RAB5C;ACBD3;ACTR2;ARF1;KIF5B;DYNC1LI1;DCTN1;PIK3CB;ACTR3;RPS3;DYNLRB1;KPNA3;CHUK;CYCS;RELA;ARPC3;TUBB;IRAK1;ANXA2;TUBB4B;AKT2;RI…
prerank	HDSigDB_Human_2021__Down-regulated Genes In Hippocampus Of N171-82Q Mice GSE107613	0.44929	1.59178	0	0.116009	1	2024-09-10	0.3128	HTRA4;ALOX12B;NEUROD6;PLK5;TRPC6;STRIP2;JPH1;DSP;STXBP6
prerank	GO_Biological_Process_2023__Protein Peptidyl-Prolyl Isomerization (GO:0000413)	-0.530983	-1.59158	0.0108696	0.121882	1	2024-11-13	0.3758	PPIG;PPWD1;PPIA;PPIB;PPIL3;PPIE;NKTR;PPIC;PIN1;PPID;PPIH
prerank	GO_Biological_Process_2023__Positive Regulation Of Defense Response To Bacterium (GO:1900426)	0.561488	1.59142	0.1	0.116012	1	2024-07-07	0.4388	KLK3;KLK5;NLRP10;KLK7;PGC;EMILIN2;EMILIN1
prerank	GO_Cellular_Component_2023__Cul4-RING E3 Ubiquitin Ligase Complex (GO:0080008)	-0.458092	-1.59132	0	0.121961	1	18/24	0.4923	DCAF8;DDB1;CRBN;DCAF5;DCAF11;WDTC1;FBXW5;DDA1;DCAF13;DCAF1;TRPC4AP;DCAF12;CDKN1B;CUL4B;DDB2;GLMN;DCAF4;DCAF7
prerank	GO_Biological_Process_2023__Regulation Of Protein Localization To Nucleus (GO:1900180)	-0.405472	-1.59102	0	0.122101	1	30/44	0.393	YWHAZ;LAMTOR5;SUMO3;CTNNA1;WWTR1;CREBBP;FERMT2;TCF7L2;FLCN;CDK5RAP3;TYK2;PARK7;JAK1;TPR;ATP13A2;PPP3CB;KAT7;LIMK2;LATS1;OTUD7B;EIF2AK3;GSK3B;MTOR;PIN1;YAP1;GLUL;BYSL;MFHAS1;TFRC;SIN3A
prerank	GO_Biological_Process_2023__rRNA Transcription (GO:0009303)	-0.518823	-1.59097	0.0348837	0.121998	1	2024-10-11	0.407	GTF3C5;GTF3C6;POLR1E;GTF3C1;SIRT7;GTF3A;SPIN1;TCOF1;NIFK;ZFP36L1
prerank	HDSigDB_Human_2021__Microglia (Type 2) Gene Module From Mouse Brain PMID20616000	-0.39276	-1.59084	0	0.121947	1	44/63	0.3803	WIZ;HSP90B1;TCTA;MCL1;P4HA1;DNAJA1;KIAA0930;EMC3;ST13;RPN1;DNAJB11;HSPA5;SGK1;HSPA1A;MXI1;PDIA6;MANF;ERP44;STRN;RNF19A;HSPH1;EGR1;DNAJB1;SPRED2;FOS;NCK1;NAB2;DNAJB5;PPP2R5A;IFRD1;PER2;DUSP6;CHORDC1;CCDC117;HSPA1B;CCNG2;TFAM;RASD1;BHLHE40;NR4A1;FASTKD5;KLF4;CRELD2;SAP30
prerank	CellMarker_2024__T Cell Brain Mouse	0.493372	1.5905	0	0.11645	1	2024-08-08	0.5069	IL2RA;NELL1;PDCD1;MKI67;SELL;IKZF2;ITGAE;CD44
prerank	GO_Biological_Process_2023__Regulation Of Cardiac Muscle Cell Contraction (GO:0086004)	0.216906	1.59004	0	0.116814	1	23/24	0.7167	HCN4;CAV3;ATP2A1;CTNNA3;DSC2;RYR2;GJA5;STC1;PKP2;DSG2;CACNA1C;DSP;PLN;ANK2;PDE4B;PDE4D;TRPM4;ATP2A2;CAV1;CAMK2D;RANGRF;JUP;SRI
prerank	GO_Biological_Process_2023__Vesicle Coating (GO:0006901)	-0.473494	-1.58976	0	0.122756	1	18/21	0.4064	TRAPPC12;CSNK1D;PREB;CUL3;TMED2;TRAPPC8;TRAPPC2L;TRAPPC6B;TMED10;TRAPPC3;TRAPPC1;PPP6C;TRAPPC4;TRAPPC6A;TRAPPC2;AP3M2;TRAPPC13;TRAPPC5
prerank	HDSigDB_Human_2021__Genes Up-Regulated In HD Vs Control iPSCs After 60 D Of Differentiation GSE109534	-0.370925	-1.58972	0	0.122633	1	75/96	0.5178	SF3A1;ZFAND2A;DPH2;MT1E;SYF2;GSTM4;MRPS22;RNF113A;TRMT112;EFNB1;CKS2;NUDT9;RSL1D1;INPPL1;TRIM4;STX4;POLR2C;FKBP4;IMPDH2;AHSA1;SCD;TOMM40;BANF1;MANF;RELA;CLK3;RPS19BP1;NR1D1;CCDC9;ATF5;TCP1;MPC1;OSER1;ATF4;PFDN6;HMGB2;NUBP2;PPP1R15A;BUD31;POLE3;KLF16;WDR46;RP9;TTC9C;RCN3;POLE4;RPS13;DDIT3;RSL24D1;TSSC4;ZNF263;FDFT1;PPIH;PRELID1;SCNM1;RCN1;SIAH2;KHDRBS3;PRPF3;ELK1;PNP;EXOSC5;CD82;RPL36A;EMG1;TFB2M;…
prerank	CellMarker_2024__Germ Cell Testis Human	0.400731	1.58968	0	0.116888	1	15/16	0.3663	NANOG;UTF1;DMRT1;ACTL7B;SYCP3;DDX4;TEX101;TNP1;PRM2;PRM1;TFAP2C;YBX2;POU5F1;SOX17;FGFR3
prerank	GO_Biological_Process_2023__Establishment Of Protein Localization To Organelle (GO:0072594)	-0.388697	-1.58946	0	0.122711	1	49/67	0.4201	APLP2;FAM53C;PEX19;LAMP1;AKT1;FAM53B;TNPO1;PHB2;NUP153;NUP50;EIF4ENIF1;KPNA6;PTTG1IP;HK1;KPNA3;RPAIN;STAT3;HIKESHI;IPO7;TPR;TNPO3;NUP88;POM121C;KPNA4;PPP1R10;LRSAM1;NUTF2;PINK1;KPNB1;NUP85;RAB11A;RALA;TSPAN17;SCRIB;IPO5;NUP62;TSC2;NEURL1B;KPNA2;RANGRF;KPNA1;APPL1;IPO13;POM121;RANBP6;SEC13;TNPO2;NUP188;IPO11
prerank	HDSigDB_Human_2021__Liver RNA M1 Module (Turquoise) PMID26900923	-0.330404	-1.5893	0	0.122708	1	691/976	0.4795	SRRM2;ZFP91;NCL;NFE2L2;LUC7L3;NFX1;CRY2;KDM2A;TRIM28;HDGF;RBBP7;RAD21;SPEN;DVL2;WASHC4;XRN2;FAM120A;CPSF7;RAB5B;PPP2CB;UBE2G1;SIK3;TSHZ1;ILF3;CHMP3;TLK1;RAB7A;PHF1;PSIP1;TBL1X;R3HDM2;DDX3X;ZBTB44;RNF214;CNOT1;TOP2B;DCAF8;EIF4EBP2;EPS15;ANKRD11;GTF2H1;AKAP8;ATP6V1A;MEF2D;TNPO1;RBBP4;PDS5A;SYF2;ELF2;MCL1;ACTN1;RAB5A;NUP153;PTPN12;GSK3A;SBNO1;NUP50;AXIN1;RNF19B;GIGYF1;RBM25;WWTR1;PCBP2;PER3;CREBL2;F…
prerank	GO_Biological_Process_2023__Regulation Of Protein Neddylation (GO:2000434)	-0.490279	-1.58929	0	0.122557	1	16/16	0.5104	COPS5;COPS3;RPL5;COPS7B;DCUN1D5;COPS4;COPS7A;RPL11;COPS6;DCUN1D4;COPS9;DCUN1D2;HIF1A;DCUN1D1;DCUN1D3;COPS8
prerank	GO_Biological_Process_2023__Membrane Invagination (GO:0010324)	-0.665763	-1.58924	0.0465116	0.122465	1	2024-05-05	0.3346	CHMP4A;SMURF1;FNBP1L;HGS;FCHO2
prerank	GO_Biological_Process_2023__Maintenance Of Apical/Basal Cell Polarity (GO:0035090)	-0.609349	-1.58881	0.0117647	0.12251	1	2024-05-07	0.2473	PDCD6IP;WDR1;PDZD11;SLC9A3R1;LIN7C
prerank	GO_Biological_Process_2023__Maintenance Of Epithelial Cell Apical/Basal Polarity (GO:0045199)	-0.609349	-1.58881	0.0117647	0.12251	1	2024-05-07	0.2473	PDCD6IP;WDR1;PDZD11;SLC9A3R1;LIN7C
prerank	CellMarker_2024__Adipose-derived Stem Cell Subcutaneous Adipose Tissue Human	0.471754	1.58859	0.0909091	0.117322	1	2024-10-10	0.5286	NANOG;MME;POU5F1;SOX2;THBD;THY1;CD34;PECAM1;CD44;ITGB1
prerank	HDSigDB_Human_2021__Genes Up-Regulated In Neuro2a Htt25Q-ni Vs Htt72Q-ni Vs Htt72Q-i: Transcriptional Signature 4 PMID28743452	-0.337707	-1.58858	0	0.122528	1	267/344	0.5287	XRCC6;NPM1;RPS27A;YWHAZ;HNRNPM;CIAO1;RXRA;RPSA;COPS5;UBC;UBQLN1;CDK9;RPS14;LAMTOR5;LMNA;XRCC5;SUN2;AKT1;UBB;DVL2;PTPN11;CCT7;ILF3;YWHAB;YWHAE;CAPRIN1;CALM2;RPL10;TRIP6;GAPDH;MEF2D;PHB2;AAMP;RPS20;ACTN1;TSG101;MAPK3;RPL29;HDAC2;HSP90AB1;MAML1;MDM2;SYNE1;SNRNP40;WWTR1;SHC1;MAPK1;TUBG2;EIF4G1;HSPE1;USP22;CREBBP;VAPA;UBE2H;FERMT2;ATP6V1H;ARHGEF11;FLCN;VAPB;KAT5;RPL3;TADA3;TLE1;PPA1;SARNP;CSNK2A1;NEDD…
prerank	GO_Biological_Process_2023__Cellular Response To Light Stimulus (GO:0071482)	-0.397941	-1.58848	0	0.122436	1	34/47	0.4917	NPM1;N4BP1;RPL26;CREBBP;PARP1;DHX36;DDB1;EIF2S1;TAF1;USP47;SDE2;EP300;KDM1A;YY1;POLD1;CASP9;ATF4;PRKCD;PCNA;TRIAP1;ZBTB1;TMEM161A;CUL4B;EIF2AK4;COPS9;BAK1;DDB2;USP28;NOC2L;RHBDD1;RUVBL2;MYC;MAPK13;PTPRK
prerank	CellMarker_2024__CD4+ Central Memory Like T (Tcm-like) Cell Peripheral Blood Human	0.609639	1.58844	0.0526316	0.117251	1	2024-06-06	0.3906	CD28;CD27;SELL;CD3E;TCF7;CD4
prerank	CellMarker_2024__Naive T Cell Peripheral Blood Human	0.609593	1.58821	0	0.117181	1	2024-05-05	0.3906	CD8B;CD27;SELL;CD8A;CD4
prerank	GO_Biological_Process_2023__Chitin Catabolic Process (GO:0006032)	0.634967	1.58796	0.0952381	0.116685	1	2024-05-05	0.3653	CHIT1;CHIA;CHI3L2;OVGP1;CTBS
prerank	GO_Biological_Process_2023__Chitin Metabolic Process (GO:0006030)	0.634967	1.58796	0.0952381	0.116685	1	2024-05-05	0.3653	CHIT1;CHIA;CHI3L2;OVGP1;CTBS
prerank	GO_Molecular_Function_2023__Chitinase Activity (GO:0004568)	0.634967	1.58796	0.0952381	0.116685	1	2024-05-05	0.3653	CHIT1;CHIA;CHI3L2;OVGP1;CTBS
prerank	GO_Biological_Process_2023__Establishment Of Protein Localization To Plasma Membrane (GO:0061951)	-0.422891	-1.58765	0.01	0.123215	1	29/32	0.5047	OPTN;ATP6AP1;RAB7A;ARFRP1;GOLGA4;BLZF1;GOLGA7;RAB10;GGA1;SPTBN1;MACF1;GGA2;RAB34;RAB31;GCC2;KIF13A;GGA3;GORASP2;VAMP5;SYS1;RILPL2;RILPL1;GORASP1;GOLPH3;RDX;NSF;BBS1;PREPL;BBS2
prerank	CellMarker_2024__Collecting Duct And Ureteric Bud Cell Fetal Kidney Human	0.521801	1.58748	0	0.11683	1	2024-07-07	0.4785	AQP2;RET;CALB1;GATA2;KRT8;KRT18;CAPS
prerank	GO_Molecular_Function_2023__Glycine Transmembrane Transporter Activity (GO:0015187)	0.430185	1.58743	0	0.116618	1	2024-08-08	0.5701	SLC6A2;SLC36A2;SLC32A1;SLC38A5;SLC6A9;SLC7A8;SLC36A1;SLC38A1
prerank	GO_Biological_Process_2023__Transport Along Microtubule (GO:0010970)	-0.474981	-1.58673	0	0.124061	1	16/18	0.4522	BORCS7;COPG1;DYNC1I2;KXD1;SNAPIN;BLOC1S1;BAG3;COPG2;CDC42;SPG11;BLOC1S2;BORCS6;BORCS8;ARHGAP21;BORCS5;APP
prerank	GO_Cellular_Component_2023__Transcription Factor TFTC Complex (GO:0033276)	-0.532076	-1.5866	0.0106383	0.124097	1	2024-11-12	0.4072	TAF10;USP22;TAF7;TADA3;ATXN7L3;ENY2;TAF4;TAF12;TAF9B;TAF9;TAF5
prerank	GO_Molecular_Function_2023__DNA-directed 5'-3' RNA Polymerase Activity (GO:0003899)	-0.474993	-1.58638	0	0.124221	1	13/19	0.2826	POLR2E;POLRMT;POLR2H;POLR3E;POLR3H;POLR2C;POLR3K;POLR1E;MED21;POLR2B;POLR3F;POLR1A;POLR2I
prerank	HDSigDB_Human_2021__Genes Down-Regulated In Genes Changed In HDACi 4B Treated Vs Untreated Friedreich Ataxia Carrier Blood Cells GSE30933	-0.329761	-1.58626	0	0.124177	1	506/643	0.5461	M6PR;SNRPC;ALYREF;TUBA1A;THRAP3;RPS6KA4;BLOC1S6;HNRNPA3;PGLS;HDGF;MORC3;NAPA;BCKDHA;PPP2CB;GTF3C6;OS9;ILF3;RBMX;RAB2A;RAP2A;CALM2;PRDX3;PSMA1;ABCE1;CANX;ESF1;MAGED2;NCBP2;GAR1;TNPO1;MYD88;TOPBP1;CNIH1;PAK1IP1;SLC39A9;CHCHD3;MRPL12;EBNA1BP2;POR;CAPN1;SBNO1;POMP;CCT3;MAPK1;PRKAG2;VAMP7;MED8;THOC6;STRAP;DCUN1D5;STAG2;CRTAP;GTF2F1;RPS21;CREBBP;PPP2R3C;ACO2;SPCS2;SON;XPO1;DNM1L;ISOC2;UFM1;ADI1;ATP6V1H…
prerank	GO_Biological_Process_2023__Negative Regulation Of Proteasomal Protein Catabolic Process (GO:1901799)	-0.408959	-1.58583	0	0.124507	1	22/32	0.3866	N4BP1;EIF3H;HSP90AB1;USP25;CAMLG;RPL11;UBXN1;UCHL5;CCAR2;PARK7;BAG6;OGT;GIPC1;USP9X;DDRGK1;USP7;WAC;PSMF1;SDCBP;GABARAPL2;TAF9;PHF20L1
prerank	GO_Molecular_Function_2023__RNA Polymerase II Activity (GO:0001055)	-0.706675	-1.58581	0.0121951	0.124375	1	2024-04-05	0.1589	POLR2E;POLR2H;POLR2C;POLR2B
prerank	GO_Biological_Process_2023__Regulation Of Protein Export From Nucleus (GO:0046825)	-0.45863	-1.58578	0.0206186	0.124292	1	17/18	0.5101	YWHAE;RBM22;SIRT6;RANGAP1;PARK7;EMD;TPR;SIRT7;BAG3;RAPGEF3;CAMK1;GSK3B;IFI27;SP100;PTPN14;GAS6;FRAT1
prerank	CellMarker_2024__B Cell Spleen Human	0.775393	1.58556	0	0.117472	1	2024-05-05	0.2249	CR2;CR1;MS4A1;CD79A;CD38
prerank	GO_Biological_Process_2023__Histone H4 Acetylation (GO:0043967)	-0.433319	-1.58551	0	0.124317	1	27/28	0.5419	MORF4L2;MCRS1;EPC2;KANSL2;KAT5;ACTL6A;DMAP1;EP400;ING5;BRD8;OGT;KAT7;MORF4L1;PHF20;MSL1;KANSL3;JADE1;MSL2;ING4;RUVBL1;RUVBL2;MSL3;KANSL1;MBTD1;HCFC1;JADE2;MRGBP
prerank	GO_Biological_Process_2023__Protein Polyubiquitination (GO:0000209)	-0.354904	-1.58528	0	0.1244	1	128/166	0.4904	ZFP91;PRPF19;UBE2G1;RNF20;AMFR;PPIL2;RNF14;FBXO7;UBE3B;PELI3;IRF2BP1;ANAPC5;UBE3A;RNF19B;MDM2;UBE2W;CUL3;TOPORS;UBE2H;RFFL;CDC16;TRIM68;RNF115;UBE2K;ANAPC7;TRIM27;RNF31;SKP1;TPP2;ANKIB1;ARRDC4;RMND5A;LNPEP;RNF187;TAF1;SYVN1;RNF19A;ZNF598;TRIM22;KLHL20;SHARPIN;RNF26;DDA1;ITCH;CDC27;TRIM8;TRIM32;RC3H1;CTNNB1;ANAPC4;HUWE1;ZNRF1;THOP1;ARIH1;TRIM56;TRIM65;CDC23;TRIM25;UBE2G2;RUSC1;CDC34;SMURF1;LRSAM1;…
prerank	HDSigDB_Human_2021__Striatum Protein Module pM22 (Darkgreen) PMID26900923	-0.407767	-1.58491	0	0.124621	1	32/52	0.3074	TUBA4A;CCT7;YWHAB;PSIP1;MED25;ATP6V1A;HSP90AB1;HNRNPDL;HSPE1;PRDX2;COX6B1;NDUFA5;UQCRH;PGK1;IGBP1;SPAG7;LARP4B;TUBB;CHMP2A;CWC27;HIGD2A;ATP6V1B2;BSDC1;SLC25A5;LRSAM1;ESD;GNB1;UTP18;SLC25A4;GOT1;TBC1D12;GNS
prerank	GO_Biological_Process_2023__Protein Methylation (GO:0006479)	-0.438529	-1.58491	0	0.124479	1	17/26	0.3217	SNRPB;TRMT112;GSPT1;SNRPD3;CARM1;ETF1;FAM98B;VCPKMT;LCMT1;PRMT7;RAB6A;PRMT5;SETD3;ICMT;PRMT1;PRMT2;PCMT1
prerank	GO_Cellular_Component_2023__Swr1 Complex (GO:0000812)	-0.511952	-1.58428	0.0326087	0.124874	1	2024-07-11	0.1759	ZNHIT1;KAT5;ANP32E;CFDP1;DMAP1;EP400;BRD8
prerank	GO_Biological_Process_2023__Regulation Of Endosome Size (GO:0051036)	-0.561776	-1.58402	0.0106383	0.124947	1	2024-09-10	0.3509	BORCS7;RAB5A;KXD1;SNAPIN;BLOC1S1;BLOC1S2;RAB11A;BORCS6;BORCS8
prerank	GO_Biological_Process_2023__Formation Of Translation Preinitiation Complex (GO:0001731)	-0.698462	-1.58391	0.0365854	0.124864	1	2024-04-05	0.1253	DHX29;EIF2S2;EIF2S3;EIF5
prerank	GO_Biological_Process_2023__Regulation Of Establishment Of Endothelial Barrier (GO:1903140)	-0.505395	-1.58351	0.0210526	0.125121	1	2024-10-14	0.3471	VEGFA;ZDHHC21;TNFRSF1A;PPP1R12A;VCL;ROCK1;F11R;IKBKB;ROCK2;CLDN5
prerank	GO_Biological_Process_2023__Response To Laminar Fluid Shear Stress (GO:0034616)	-0.592936	-1.58233	0.0238095	0.12595	1	2024-08-08	0.4075	NFE2L2;KLF2;MAPK7;SREBF2;SMAD7;MAP2K5;KLF4;ASS1
prerank	CellMarker_2024__Monocyte Spleen Mouse	-0.365431	-1.58008	0	0.127716	1	106/127	0.5452	HNRNPL;PNN;CALM2;FKBP15;HDAC5;RBM38;WBP2;SELENOP;AURKAIP1;BRD4;HERPUD1;ARHGAP1;VPS16;COX8A;DDB1;DDX42;CUX1;KLF3;TBC1D17;CDK5RAP3;KLF2;SGK1;NDUFB5;HADHB;ACAP2;LDB1;STK38;GRK2;BIN1;HIP1R;NUDT16L1;ETFB;ADD3;FXYD5;PNPLA7;TPI1;LGALS3;MRPL40;PHAX;PRKACB;TRIM8;SLC50A1;SRSF9;CTNNB1;MRPL18;CST3;ETFA;GTF3A;CYP27A1;PIGQ;HAGH;MYH9;TMEM59;PSMD4;PPP1CA;ADD1;VIM;HSD17B8;MPC2;CLIC1;HMGCL;SLC25A4;ALKBH7;MBTPS1;HS…
prerank	GO_Biological_Process_2023__Response To Epidermal Growth Factor (GO:0070849)	-0.441429	-1.57998	0	0.127717	1	23/25	0.5199	PTPN11;EEF1A1;MAPK3;PTPN12;MAPK1;PLCG1;DUSP22;ZPR1;IQGAP1;ZFP36;TPR;SYAP1;ZFP36L2;SNAI2;PDE8A;MED1;PDPK1;ZFP36L1;STAT5B;EGFR;ERBB2;SOX9;KNSTRN
prerank	HDSigDB_Human_2021__Genes Down-Regulated In HD Grade 0 Markers In Human Frontal Lobe BA4 (HG-U133B) GSE3790	-0.419157	-1.5798	0	0.127747	1	32/36	0.5191	FLYWCH1;TTLL3;RBM17;ZDHHC5;USP30;ZNF777;TNRC6A;TMEM165;TMEM50B;AP2A1;HID1;TMEM43;NADSYN1;TANGO2;ZADH2;DNAJC27;RAPGEF1;AGAP3;ABTB1;SAV1;SH3GLB2;KIFC2;DDI2;SULF2;ARFGAP1;RHBDD2;GCLM;SELENOO;UBALD2;TTYH3;SLC2A11;KMT2E
prerank	GO_Biological_Process_2023__poly(A)+ mRNA Export From Nucleus (GO:0016973)	-0.489136	-1.57968	0.010101	0.127729	1	2024-11-18	0.2546	PABPN1;NXF1;GLE1;THOC2;MCM3AP;SARNP;DDX19B;ENY2;IWS1;POLDIP3;PCID2
prerank	HDSigDB_Human_2021__Genes Down-Regulated In Expression In SA01 Vs VUB03 NPCs GSE7178	-0.41695	-1.57906	0.01	0.128347	1	32/34	0.5369	MORF4L2;RBBP7;DDX3X;C1GALT1C1;NDUFB11;ELP5;EIF2S3;UBA1;LAMP2;ATP6AP2;HSDL2;PDHA1;TRAPPC3;FUNDC1;PRDX4;NKAP;PNPLA4;MTMR1;RNF213;AIFM1;TCEAL1;TRAPPC2;WDR44;USP11;BEX4;XIAP;CDC42SE2;XPNPEP3;CHM;HELQ;PSMD10;MOSPD2
prerank	GO_Molecular_Function_2023__Protein Serine Kinase Activity (GO:0106310)	-0.568274	-1.57893	0	0.128338	1	2024-06-09	0.2892	PIK3CB;DYRK1A;PINK1;PRKCD;SIK2;GSK3B
prerank	CellMarker_2024__T Helper Cell Liver Human	0.482037	1.57886	0	0.122075	1	2024-09-09	0.5183	GZMK;SLC4A10;DPP4;CD69;PVRIG;PARP8;CD4;CAPG;IFNGR1
prerank	HDSigDB_Human_2021__Markers Present In Astro Aqp4 Astrocytes PMID26727548	0.351243	1.57839	0	0.122209	1	16/16	0.6492	CBS;GABRG1;ACSBG1;RORB;MLC1;ACSL6;BCAN;SLC4A4;PLCD4;SCRG1;VCAM1;CHRDL1;EDNRB;CXCL14;PRODH;GJA1
prerank	GO_Biological_Process_2023__Glycine Transport (GO:0015816)	0.47718	1.5783	0	0.12206	1	2024-08-08	0.5231	SLC6A2;SLC36A2;SLC32A1;SLC6A17;SLC38A5;SLC6A9;SLC7A8;SLC36A1
prerank	GO_Biological_Process_2023__Retrograde Transport, Vesicle Recycling Within Golgi (GO:0000301)	-0.578658	-1.57823	0.047619	0.128848	1	2024-07-07	0.4217	COG4;COG3;COG5;GOLGA5;COG7;COG8;COG6
prerank	GO_Biological_Process_2023__Regulation Of Telomere Maintenance Via Telomere Lengthening (GO:1904356)	-0.542617	-1.57813	0.0326087	0.12881	1	2024-08-11	0.2952	HNRNPA2B1;PARP1;DHX36;TERF2;TNKS;SMG6;TNIP1;PINX1
prerank	GO_Cellular_Component_2023__Transcription Factor TFIIH Holo Complex (GO:0005675)	-0.611596	-1.57777	0.0481928	0.128953	1	2024-06-07	0.2767	ERCC3;GTF2H1;MMS19;GTF2H3;CDK7;ERCC2
prerank	GO_Cellular_Component_2023__Membrane Attack Complex (GO:0005579)	0.658008	1.57721	0	0.122898	1	2024-05-05	0.3422	C9;C8B;C8G;C6;C7
prerank	GO_Biological_Process_2023__Negative Regulation Of Mitochondrial Membrane Permeability (GO:0035795)	-0.546811	-1.57702	0.0113636	0.129412	1	2024-07-09	0.3552	HSPA1A;SLC25A6;SLC25A5;SLC25A4;TMEM14A;SLC35F6;BAK1
prerank	GO_Biological_Process_2023__Negative Regulation Of Mitochondrial Outer Membrane Permeabilization Involved In Apoptotic Signaling Pathway (GO:1901029)	-0.546811	-1.57702	0.0113636	0.129412	1	2024-07-09	0.3552	HSPA1A;SLC25A6;SLC25A5;SLC25A4;TMEM14A;SLC35F6;BAK1
prerank	GO_Molecular_Function_2023__Protein-Arginine N-methyltransferase Activity (GO:0016274)	-0.589547	-1.57698	0.045977	0.129278	1	2024-07-08	0.3763	NDUFAF7;PRMT7;PRMT5;PRMT1;PRMT2;PRMT3;PRMT6
prerank	GO_Biological_Process_2023__Protein Import Into Nucleus (GO:0006606)	-0.392026	-1.57675	0.010101	0.129354	1	49/62	0.4962	APLP2;FAM53C;AKT1;FAM53B;TNPO1;PHB2;NUP153;NUP50;EIF4ENIF1;RANBP2;RPL17;KPNA6;PTTG1IP;KPNA3;RPAIN;STAT3;HIKESHI;IPO7;TPR;TNPO3;NUP88;POM121C;KPNA4;PPP1R10;NUTF2;KPNB1;NUP85;IPO5;NUP62;TSC2;KPNA2;RANGRF;KPNA1;APPL1;IPO13;POM121;RANBP6;SEC13;TNPO2;NUP188;CBLB;IPO11;NUP54;NUP133;STK3;NUP35;IPO8;BCL3;CSE1L
prerank	GO_Biological_Process_2023__Glycerol-3-Phosphate Metabolic Process (GO:0006072)	0.572999	1.5766	0	0.12317	1	2024-05-05	0.4272	GCK;GPAT2;GPAM;GPD1;GK5
prerank	CellMarker_2024__Invariant Natural Killer T (iNKT)1 Cell Thymus Mouse	0.598675	1.5766	0	0.12295	1	2024-05-05	0.4016	IL4;XCL1;TBX21;GATA3;ZBTB16
prerank	GO_Biological_Process_2023__Fatty Acid Oxidation (GO:0019395)	-0.398814	-1.57641	0.01	0.129648	1	36/44	0.5553	ILVBL;ECHS1;HSD17B10;ACADS;ACAT1;HADHB;PHYH;ADH5;ECI1;HADHA;PPARD;ABCD3;AUH;DECR1;MCAT;ACAT2;ACOX1;HSD17B4;PEX13;ACAA2;ECHDC1;SCP2;BDH2;HACL1;PEX2;ECI2;ACADM;ECHDC2;ACAD11;ADIPOR2;ACAA1;CROT;SLC25A17;ABCD4;CPT2;CYP4V2
prerank	CellMarker_2024__Epithelial Cell Stomach Human	0.38163	1.57626	0	0.123082	1	2024-12-13	0.4625	MUC5AC;TFF2;MUC6;VIL1;TFF1;PGC;EPCAM;CLDN7;MUC1;KRT8;KRT19;KRT18
prerank	GO_Biological_Process_2023__Positive Regulation Of Proteasomal Protein Catabolic Process (GO:1901800)	-0.376705	-1.57623	0	0.129609	1	41/71	0.2892	PSMC3;PSMC5;VCP;PSMC6;DNAJB2;ELOB;KEAP1;RAD23A;PSMC2;RNF14;CSNK1D;GSK3A;AXIN1;RNF19B;MDM2;CSNK1E;FBXW7;ANKIB1;FMR1;HSPBP1;TMEM259;SUMO1;RACK1;PIAS1;HSPA1A;TAF1;DVL1;SUMO2;RNF19A;BAG6;CBFA2T3;DDA1;AXIN2;SMAD7;ARIH1;DDRGK1;CSNK1A1;STUB1;HSPA1B;USP5;GSK3B
prerank	GO_Biological_Process_2023__Import Into Nucleus (GO:0051170)	-0.388243	-1.57586	0.01	0.129675	1	48/59	0.4962	APLP2;HNRNPA1;FAM53C;AKT1;FAM53B;TNPO1;PHB2;NUP153;NUP50;EIF4ENIF1;KPNA6;PTTG1IP;KPNA3;RPAIN;STAT3;HTATIP2;HIKESHI;IPO7;TPR;TNPO3;NUP88;POM121C;KPNA4;PPP1R10;NUTF2;KPNB1;NUP85;CDAN1;IPO5;NUP62;TSC2;KPNA2;SNUPN;RANGRF;KPNA1;APPL1;IPO13;POM121;RANBP6;SEC13;TNPO2;NUP188;IPO11;NUP133;STK3;IPO8;BCL3;CSE1L
prerank	HDSigDB_Human_2021__Base Excision Repair Step 3B: Long-Patch DNA Re-synthesis And Ligation CHDI110	-0.637651	-1.57572	0.0384615	0.129645	1	2024-06-06	0.3627	HMGB1;LIG1;POLD1;PCNA;POLB;FEN1
prerank	HDSigDB_Human_2021__Insoluble Proteins Decreased In Brain Of 5 Wk R6/2 Mice Vs WT PMID29166617	-0.494722	-1.5755	0.010101	0.129711	1	2024-10-17	0.2129	NPM1;TUBA4A;HSP90AB1;NOP58;DNAJA1;UBA1;HNRNPUL2;SRSF7;RPL18;G3BP2
prerank	GO_Biological_Process_2023__Golgi To Plasma Membrane Protein Transport (GO:0043001)	-0.432252	-1.5751	0	0.129909	1	23/24	0.5376	OPTN;ARFRP1;GOLGA4;BLZF1;GOLGA7;RAB10;GGA1;SPTBN1;MACF1;GGA2;RAB34;RAB31;GCC2;KIF13A;GGA3;VAMP5;SYS1;GOLPH3;NSF;BBS1;PREPL;BBS2;KRT18
prerank	CellMarker_2024__T Cell Blood Mouse	0.582712	1.57506	0	0.124121	1	2024-05-05	0.4175	PDCD1;SELL;CD8A;CD4;ITGAE
prerank	GO_Biological_Process_2023__Vesicle-Mediated Transport To The Plasma Membrane (GO:0098876)	-0.384541	-1.57485	0	0.130059	1	55/67	0.4893	VPS51;EPS15;SNX33;PTPN23;EXOC7;ARFGEF2;VPS29;RAB14;MICALL1;WASHC2C;STX16;RABEP1;COMMD1;VPS26A;GOLGA7;RAB10;GGA1;STX12;VPS50;VPS53;LLGL1;SNF8;VPS35;GGA2;RAB35;VPS52;EXOC5;CMTM6;SEC16A;ARL3;CCDC93;GGA3;SNX17;EXOC4;OSBPL5;STX6;ARF6;HGS;EXOC6;SNX12;WASHC1;GOPC;VAMP4;LMTK2;RAB11FIP3;RAB13;EXOC8;ANKRD27;STEAP2;EXOC6B;EHD1;SNX4;EHD2;MICALL2;SNX7
prerank	HDSigDB_Human_2021__Genes Up-Regulated In HD Markers In Human Fibroblasts GSE45516	-0.327984	-1.57436	0	0.13035	1	831/948	0.6167	HNRNPA2B1;EIF4A2;PNN;HNRNPA1;OPTN;FUBP1;MORF4L2;RSRC2;SRSF1;SRP72;TARDBP;SRSF11;SFPQ;PABPN1;NFE2L2;LUC7L3;ZFR;HNRNPU;HNRNPA3;CGGBP1;RAD21;PCNP;SRSF3;SEC31A;KTN1;PAIP2;ZNF207;FAM120A;DDX46;PTPN11;CPSF6;ZNF146;RBM39;RBMX;LRPPRC;PSMC6;TLK1;N4BP1;RPS6KA3;FUS;PSIP1;BCLAF1;DDX3X;NAP1L1;ZBTB44;ABCE1;DCAF8;PSMB7;GTF2H1;EIF3J;HSP90B1;PSMD1;CRYZL1;TNPO1;FGFR1OP2;GOLGB1;HNRNPH2;TDRD3;MKNK1;TOPBP1;ELF2;UBXN4…
prerank	GO_Biological_Process_2023__Regulation Of PERK-mediated Unfolded Protein Response (GO:1903897)	-0.575086	-1.57424	0.0581395	0.130282	1	2024-06-07	0.3685	HSPA5;NCK1;PPP1R15A;PTPN1;NCK2;TMEM33
prerank	GO_Biological_Process_2023__Positive Regulation Of Post-Transcriptional Gene Silencing By RNA (GO:1900370)	-0.605924	-1.57407	0.0344828	0.130299	1	2024-06-08	0.1849	DHX9;FXR1;FMR1;PUM2;ZFP36;PUM1
prerank	GO_Biological_Process_2023__Membrane Lipid Catabolic Process (GO:0046466)	-0.625424	-1.57375	0.0246914	0.130496	1	2024-07-07	0.375	PPT1;ENPP2;SMPD2;MGST2;SGPL1;NAGA;FUCA1
prerank	GO_Molecular_Function_2023__NEDD8 Transferase Activity (GO:0019788)	-0.667281	-1.57355	0.075	0.130625	1	2024-04-05	0.1555	MDM2;UBE2M;UBA3;UBE2F
prerank	GO_Molecular_Function_2023__Ubiquitin-Like Protein Conjugating Enzyme Binding (GO:0044390)	-0.436748	-1.57337	0.0103093	0.130642	1	21/27	0.4291	UBA2;RNF14;RNF19B;DCUN1D5;AUP1;PPARA;RPS3;PARK7;RNF19A;TCERG1;ZMYM2;DCUN1D4;TOLLIP;ARIH1;RNF5;DCUN1D2;TRAF6;SIAH2;SIAH1;RNF144A;DCUN1D1
prerank	GO_Biological_Process_2023__Peptidyl-Threonine Phosphorylation (GO:0018107)	-0.393682	-1.57334	0	0.130499	1	37/49	0.4534	AKT1;PRKDC;GSK3A;MAPK1;GPI;HIPK2;CSNK2A1;OXSR1;TAF1;STK11;ATF2;CSNK2B;CDK10;DYRK1A;STK39;TBK1;CDC42BPB;HIPK3;TNKS;ROCK1;PRKCD;MARK2;CDK5;MAPK8;GSK3B;WNK1;ROCK2;CAD;PDPK1;CDC42BPA;LMTK2;MAP3K10;PRKD2;CAMK2D;DYRK1B;ACVR1B;HIPK1
prerank	GO_Biological_Process_2023__Positive Regulation Of Translation In Response To Stress (GO:0032056)	-0.648671	-1.57329	0.0361446	0.130441	1	2024-05-05	0.3516	EIF4G1;NCK1;IMPACT;EIF2AK4;NCK2
prerank	GO_Biological_Process_2023__Somatic Hypermutation Of Immunoglobulin Genes (GO:0016446)	-0.663819	-1.57262	0.0361446	0.130954	1	2024-04-05	0.1649	MLH1;MCM3AP;SAMHD1;MSH6
prerank	HDSigDB_Human_2021__Influence Of Spt4 Deletion On Expression In Yeasts (Biological Repeat 1) GSE33497	-0.331587	-1.5725	0	0.130914	1	199/361	0.3337	RPS27A;SRP72;HSPA9;NXF1;NAE1;RPS14;CRY2;PGLS;LUC7L;XRN2;PRELID3B;RAB5B;RPL27;DDX46;PRPF31;ZFAND1;PSMD6;DHX16;YWHAE;NMT1;PRKAR2A;GAPDH;TNPO1;CORO1C;SLC39A7;SDHAF2;TUFM;CHCHD2;LUC7L2;RAB5A;POR;RPL29;GSK3A;PEX5;HTATSF1;NCBP1;AGPAT1;VAMP7;ABCF3;PICALM;AP1G1;GNAI2;RPS29;RPS21;TOP1;COQ4;VAPA;UBE2H;ENO1;SMARCA5;RPL37A;TMBIM1;ATP6V1H;ARCN1;VAPB;ARFGEF2;MRPS9;CLTC;ZPR1;TMED9;PSMD9;RPL3;PTPA;STX4;MCCC1;RAB…
prerank	GO_Biological_Process_2023__Golgi Ribbon Formation (GO:0090161)	-0.57825	-1.57152	0.0123457	0.131697	1	2024-08-08	0.4222	OPTN;TRIP11;GOLGA2;PRMT5;MYO18A;GCC2;GOLPH3;TMED5
prerank	GO_Biological_Process_2023__Positive Regulation Of Lipid Metabolic Process (GO:0045834)	-0.448556	-1.57122	0.0102041	0.131861	1	2024-11-20	0.3775	AKT1;CREBL2;MLST8;PPARA;RPTOR;CREB1;NR1H3;FLNB;MTOR;SORBS1;APOE
prerank	HDSigDB_Human_2021__Genes Down-Regulated In iSPNs Of 6 Mon HdhQ111 Vs HdhQ20 PMID32681824	-0.330937	-1.57079	0	0.132165	1	296/455	0.4246	YWHAZ;ARPC2;RPS6KA4;RBBP7;PEX19;FLYWCH1;TSR3;DDX23;NAPA;CPSF7;PPP1R8;SMARCD1;CCT7;EIF4H;MTCH1;ZFAND2B;NFE2L1;CHMP3;MLF2;SNRPB;CALM2;MED25;ZNF428;GAPDH;MEF2D;CCDC124;NCKAP5L;FGFR1OP2;TTC4;MEPCE;GPS2;COG4;IFT20;AIP;NDUFB11;ANAPC16;ZMYM3;MRPL12;GTF2E2;COA3;GSK3A;RBM17;TACC1;PKM;RPL8;TMEM109;CTNNA1;RPL26;HNRNPDL;GIT1;TUBG2;THOC6;STOML2;PACS1;PICALM;FKBP8;SREK1;ZNF513;NR3C1;UBTF;ARNTL;SMARCA5;ABHD17A;…
prerank	GO_Biological_Process_2023__Spliceosomal tri-snRNP Complex Assembly (GO:0000244)	-0.517188	-1.57072	0.0103093	0.132143	1	2024-11-13	0.404	PRPF19;PRPF31;SART3;LSM2;SRSF10;PRPF6;PRPF8;CD2BP2;TSSC4;PRPF3;USP4
prerank	HDSigDB_Human_2021__Striatum Protein Module pM20 (Royalblue) PMID26900923	-0.341323	-1.57063	0	0.13212	1	212/259	0.5612	NPM1;TARDBP;ARL6IP4;PCNP;PQBP1;EIF3I;GPKOW;ECHS1;RPL5;EGLN1;HADH;DNAJA3;DIDO1;HNRNPH2;LAGE3;GTF2E2;EBNA1BP2;HDAC5;PPP4R1;CCDC91;RPS17;GNAI2;RPS21;DAZAP1;TOM1;ALDH9A1;RAVER2;UBL7;IVD;ACADS;AMT;MRPL45;WAPL;PTBP1;EDC3;GDI1;EIF2S3;NSD3;PSMA6;GUK1;UBA1;MICALL1;PYM1;INTS1;PGPEP1;TMEM259;MBNL1;RMND5A;GRSF1;MRPL28;DHRS1;CRTC2;COG1;RNMT;LEMD3;HNRNPD;AGTPBP1;HIP1R;CSTF2;FAM120B;IGFBP6;FAM98B;GMPPB;GGA1;OXS…
prerank	GO_Molecular_Function_2023__Voltage-Gated Potassium Channel Activity Involved In Ventricular Cardiac Muscle Cell Action Potential Repolarization (GO:1902282)	0.506891	1.57055	0.0666667	0.12781	1	2024-07-07	0.4934	KCNE2;KCNJ3;KCNJ5;KCNQ1;KCNE3;KCNE4;KCNJ8
prerank	GO_Biological_Process_2023__Establishment Of Protein Localization To Vacuole (GO:0072666)	-0.462434	-1.56979	0.02	0.132655	1	16/23	0.3346	TSG101;PTPN23;UBAP1;STAM2;VPS37C;PIK3R4;VPS36;VPS37B;SNF8;STAM;VPS28;VPS41;VPS25;HGS;VPS8;MVB12A
prerank	GO_Molecular_Function_2023__RNA Exonuclease Activity (GO:0004532)	-0.523246	-1.56955	0.0337079	0.132697	1	2024-09-12	0.2579	DCPS;EXOSC2;EXOSC8;EXOSC9;DCP2;EXOSC3;EXOSC4;EXOSC1;EXOSC10
prerank	HDSigDB_Human_2021__Top Neuron-Expressed Genes In Humans And Mice PMID29892006	-0.326675	-1.56855	0	0.133499	1	570/835	0.4715	EEF2;RPS25;HNRNPA2B1;SRRM2;EIF4A2;HNRNPK;NPM1;APLP2;EWSR1;HNRNPA1;FUBP1;MORF4L2;RBM5;RSRC2;SRSF2;YWHAZ;TUBA1B;TARDBP;SRSF11;SRSF6;SFPQ;ARGLU1;NCL;RPL14;HSPA9;TUBA1A;HNRNPC;UQCRB;HNRNPH1;NXF1;SF3B2;ARPC2;ATP6AP1;LUC7L3;PTMA;ZFR;HNRNPU;YWHAG;UBC;UBQLN1;HNRNPA3;RPS14;PSAP;TRA2B;PSMC5;RAD21;NUCKS1;SRSF3;KTN1;PAIP2;RPS6;CCT7;EIF4H;CPSF6;RBM39;MTCH1;EEF1A1;RAB2A;RPL5;YWHAB;YWHAE;PSMC6;U2SURP;RAB7A;CS;S…
prerank	GO_Biological_Process_2023__Regulation Of Stress Granule Assembly (GO:0062028)	-0.689933	-1.56816	0.04	0.133753	1	2024-05-05	0.3104	UBAP2L;USP10;G3BP1;G3BP2;STYXL1
prerank	KEGG_2021_Human__Propanoate metabolism	-0.431393	-1.56794	0.010101	0.133849	1	21/31	0.3483	BCKDHA;ECHS1;ACADS;ACAT1;LDHA;DLD;SUCLG1;LDHB;SUCLG2;SUCLA2;HADHA;HIBCH;ACAT2;ACOX1;ECHDC1;ACACA;BCKDHB;PCCB;ACSS1;ALDH6A1;PCCA
prerank	CellMarker_2024__T Cell Lymphoid Tissue Mouse	0.609593	1.56782	0.0714286	0.129743	1	2024-05-05	0.3906	CD3G;CD28;CD3D;CD3E;CD4
prerank	GO_Biological_Process_2023__Positive Regulation Of Transcription By RNA Polymerase I (GO:0045943)	-0.419121	-1.56727	0	0.134204	1	17/27	0.2717	NCL;SMARCA4;UBTF;SMARCA5;SMARCB1;SF3B1;CARM1;PIH1D1;PHF8;NOL11;RASL11A;MYBBP1A;SIRT7;BAZ1B;DEK;ATF4;EIF2AK3
prerank	GO_Cellular_Component_2023__Ficolin-1-Rich Granule Lumen (GO:1904813)	-0.353658	-1.56714	0	0.134262	1	74/115	0.3749	EEF2;XRCC6;PSMC3;ILF2;VCP;EEF1A1;PSMD6;DDX3X;PSMB7;PDAP1;PSMC2;CAPN1;PKM;HSP90AB1;MAPK1;PSMD2;PSMB1;GPI;PSMD3;HMGB1;CAB39;YPEL5;PPIA;NME2;ACTR2;PSMA5;IMPDH2;HSPA1A;OSTF1;PSMD7;ASAH1;GYG1;IMPDH1;PSMD13;ALDOA;CTSD;CTSB;CSNK2B;COMMD9;FTH1;HUWE1;LTA4H;GSN;CST3;PAFAH1B2;COMMD3;GUSB;CCT8;PRDX4;GSDMD;PSMD12;PPIE;CANT1;CTSH;VCL;KPNB1;CTSZ;HSPA1B;GSTP1;JUP;ARPC5;GNS;APEH;GLB1;MVP;PSMD14;HSPA8;GMFG;PGAM1;P…
prerank	HDSigDB_Human_2021__Genes Down-Regulated In Trichostatin A Treated STHdhQ111 Vs Control GSE129143	-0.334865	-1.56678	0	0.134477	1	399/462	0.591	SGSM2;MTA2;RXRA;NUMA1;GLYR1;GTF3C5;SECISBP2L;TBC1D13;KDM2A;LMNA;SPEN;DDX23;SEC31A;SMARCA4;DDX46;PTPN11;SIK3;CFLAR;DHX16;SZRD1;N4BP1;FUS;RAP2A;CELF1;TBL1X;MED25;CDC42EP4;ATP6V1A;TNPO1;FXR2;COG4;ACTN1;EPS8;MAPK1IP1L;UBE3B;SBNO1;CTNNA1;SHC1;SCAF1;PLXNB2;TMC6;AHNAK;EIF4G1;FOXK1;TADA2B;MLST8;RBM14;PPP4R1;DSTYK;BAHCC1;PPTC7;PIK3R1;UBTF;SNX9;NRBP1;TNRC18;MCM3AP;RARG;TXLNA;HIPK2;ARHGAP23;PAFAH1B1;PTBP1;A…
prerank	GO_Biological_Process_2023__Regulation Of Tissue Remodeling (GO:0034103)	0.326689	1.56629	0	0.130487	1	13/15	0.4629	IL12B;IL23A;LEP;IL15;LEPR;RUNX1;THBS4;SYT7;HAND2;IL18;FLT4;MDK;TGFB1
prerank	CellMarker_2024__Natural Killer Cell Intestine Mouse	0.427474	1.56522	0	0.13109	1	2024-08-08	0.5728	GZMB;IL2RB;GZMM;PRF1;GZMA;IRF8;TYROBP;FCER1G
prerank	GO_Biological_Process_2023__Peptidyl-Threonine Modification (GO:0018210)	-0.380721	-1.56501	0	0.136349	1	39/55	0.4338	AKT1;GALNT1;PRKDC;GSK3A;MAPK1;GPI;GALNT11;HIPK2;CSNK2A1;OXSR1;TAF1;STK11;ATF2;CSNK2B;CDK10;DYRK1A;STK39;TBK1;CDC42BPB;HIPK3;TNKS;ROCK1;PRKCD;MARK2;CDK5;MAPK8;GSK3B;WNK1;ROCK2;GALNT2;CAD;PDPK1;CDC42BPA;LMTK2;MAP3K10;PRKD2;CAMK2D;DYRK1B;ACVR1B
prerank	GO_Molecular_Function_2023__Ubiquitin Protein Ligase Binding (GO:0031625)	-0.344793	-1.56461	0	0.136506	1	157/225	0.4359	RPS27A;YWHAZ;TUBA1B;HSPA9;NFE2L2;NAE1;TRIM28;XRCC5;LAPTM4B;UBB;UBA52;UBE2G1;VCP;LRPPRC;RPL5;YWHAE;RNF20;RPA2;ELOB;PRKAR2A;PSMD1;PRDX6;TSG101;FBXO7;TANK;AXIN1;PA2G4;HSP90AB1;MDM2;PCBP2;UBE2W;UQCRC1;GPI;APBB1;AUP1;CUL3;DNAJA1;SLF2;MOAP1;CHKB;SNX9;DNM1L;RFFL;RPL17;PATZ1;UBE2K;FBXW7;USP25;HSPA5;NEDD8;RNF31;CAMLG;RPL11;HSPBP1;SUMO1;UBXN1;HSPA1A;PRKACA;NPLOC4;BLZF1;SUMO2;TNK2;JAK1;BAG6;NDUFS2;DERL1;BAG…
prerank	GO_Cellular_Component_2023__Mitochondrial Matrix (GO:0005759)	-0.341508	-1.56406	0	0.136929	1	231/309	0.5029	HSPA9;ISCU;BCKDHA;ECHS1;CS;SIRT3;PRDX3;MDH2;ABCE1;DNAJA3;HSD17B10;POLRMT;OGDH;MRPS22;HSPE1;ERAL1;TXN2;ALAS1;PPTC7;DLST;GLUD1;NR3C1;ACO2;MRPS12;PITRM1;IVD;ACADS;ACAT1;AMT;NUDT9;GLRX5;HARS2;C1QBP;PDK4;ISCA2;LONP1;ARL2;FASTKD1;IDH3B;DLD;MCCC1;NFS1;LYRM7;GFM2;SUCLG1;PPA2;POLG;MRPL28;MRPL20;GSTK1;NDUFA7;REXO2;PDHA1;CCAR2;RPS3;SUPV3L1;SUCLG2;NDUFB8;CLPX;TRMT61B;GRPEL1;PRDX5;ETFB;IDH3G;NDUFS2;GSTZ1;PUS1…
prerank	GO_Molecular_Function_2023__Hyaluronic Acid Binding (GO:0005540)	0.440979	1.5634	0.0909091	0.131898	1	2024-11-11	0.5594	IMPG2;IMPG1;ITIH1;STAB2;ITIH2;CHODL;TNFAIP6;LYVE1;CD44;HYAL2;LAYN
prerank	GO_Molecular_Function_2023__GDP Binding (GO:0019003)	-0.396514	-1.56298	0	0.137874	1	29/49	0.3126	RAB12;RAB5B;RRAS;RAB2A;RAB7A;RAP2A;RAB5A;RRAGC;MRAS;NME2;RAB14;RAB5C;RAB21;DYNC1LI1;SRP54;TRIM23;RAB10;RRAS2;RAB18;RAB9A;RAB28;RAB35;RAB31;RRAGD;GEM;ARL3;ARL8B;RAB22A;RALA
prerank	GO_Biological_Process_2023__Regulation Of TOR Signaling (GO:0032006)	-0.378339	-1.56289	0	0.137827	1	46/59	0.5149	DDIT4;LAMTOR5;LAMTOR2;LAMTOR1;GSK3A;TSC1;RRAGC;MLST8;RFFL;TELO2;FLCN;ITFG2;UBR2;NPRL2;PIH1D1;ARAF;SMCR8;RPTOR;LAMTOR4;HDAC3;RICTOR;WDR24;ENDOG;RRAGA;NPRL3;LAMTOR3;RRAGD;WDR59;GNA12;TSC2;MIOS;MAPKAPK5;PIK3CA;GOLPH3;RRAGB;SEC13;RPS6KA1;DGKQ;FNIP1;PRKAA1;DEPTOR;TTI1;UBR1;GAS6;TBCK;SIRT1
[truncated: 7,654 more rows]

## Sheet: 0-500 BioMarkers
Input Gene-Set	BioMarkers	Gene-Set Name	Number Changed	Number Measured	Z Score	FisherExactP	AdjustedP	gene symbols
[truncated: 29 more rows]

[truncated: 3 more sheets: 0-3000 BioMarkers, 0-100 - Diverse Gene Sets, correlation]
