# Supplementary material for: Quantifying tumor specificity using Bayesian probabilistic modeling for drug and immunotherapeutic target discovery
Source: Cell Rep Methods. 2024 Nov 7;4(11):100900. doi: 10.1016/j.crmeth.2024.100900 (PMC11705768; doi:10.1016/j.crmeth.2024.100900)
Supplement: Table S5. Correspondence between tissue expression profiles from BayesTS and HPA-documented consensus expression data, related to the discussion and STAR Methods sections — A range of background noise cutoffs, from TPM = 0 to TPM = 5 in intervals of 0.5, was benchmarked. Spearman correlation and area under the precision-recall curve (AUPR) were used to evaluate the correspondence. [file mmc6.xlsx]

## Sheet: noise_cutoff_0
	spearman	aupr
ENSG00000165076	0.280847	0.6			When choosing different noise cutoff, meaning when deriving tissue distribution, we only consider a sample expressing a gene if the TPM is greater than the noise cutoff. This of course introduce subjectivity, to avoid that, for each cutoff, for each gene, we calculate the correspondance betwen the tissue distribution (# sample per tissue) and the consensus rna expression level per tissue download…
ENSG00000160211		1
ENSG00000176083	0.395768	0.797619
ENSG00000124766		1
ENSG00000058668		1
ENSG00000148357	0.28517	0.871429
ENSG00000196954		1
ENSG00000133115	0.454081	0.430871
ENSG00000137962		0.986111
ENSG00000188089	0.2556	0.552687
ENSG00000145911		0.902778
ENSG00000160111		0.777778
ENSG00000102780		0.958333
ENSG00000183914	0.0535108	0.632353			mean_spearman	0.4093
ENSG00000136861		1			mean_aupr	0.9286
ENSG00000128944		1
ENSG00000185942	-0.0446021	0.377034
ENSG00000163528		1
ENSG00000123560	0.284894	0.985714
ENSG00000150760		0.986111
ENSG00000157353		1
ENSG00000140365		1
ENSG00000145826	0.0761934	0.418101
ENSG00000093167		1
ENSG00000170092	0.280461
ENSG00000204427		1
ENSG00000169313	0.380531	0.880295
ENSG00000101040		1
ENSG00000172348		0.986111
ENSG00000170522		0.986111
ENSG00000183747	0.436281	0.833333
ENSG00000141959		1
ENSG00000115221	0.45645	0.838818
ENSG00000174132		1
ENSG00000165629		1
ENSG00000125691		1
ENSG00000125848	0.35374	0.966017
ENSG00000147488	0.774425	0.73285
ENSG00000105778		1
ENSG00000134318		1
ENSG00000137285		0.930556
ENSG00000091483		1
ENSG00000102901		1
ENSG00000185567		0.972222
ENSG00000104518		1
ENSG00000131737	0.623643	0.596429
ENSG00000142303		1
ENSG00000180190		0.986111
ENSG00000146166	0.712104	0.75
ENSG00000139163		1
ENSG00000097033		1
ENSG00000128253	0.603826	0.8
ENSG00000135407		0.847222
ENSG00000152229		0.944444
ENSG00000182552		1
ENSG00000125888	0.542414	1
ENSG00000139835		1
ENSG00000186326	0.804129	0.555556
ENSG00000174483		1
ENSG00000135821		1
ENSG00000171408	0.285096	0.942857
ENSG00000114391		1
ENSG00000166387		1
ENSG00000025039		1
ENSG00000185864		1
ENSG00000125266		0.986111
ENSG00000132670		1
ENSG00000146776		1
ENSG00000082805		1
ENSG00000152495		0.736111
ENSG00000109775		1
ENSG00000118680		1
ENSG00000111799		0.972222
ENSG00000101849		1
ENSG00000155307		0.986111
ENSG00000188641		0.986111
ENSG00000135226	0.417187	0.195455
ENSG00000116350		1
ENSG00000117091	0.362088	0.984477
ENSG00000168496		1
ENSG00000141098		1
ENSG00000143437		1
ENSG00000141294		0.597222
ENSG00000186350		1
ENSG00000128340		0.986111
ENSG00000152939	0.228446	0.814286
ENSG00000162433		0.986111
ENSG00000164331		1
ENSG00000197122		1
ENSG00000118557		1
ENSG00000132872	0.716522	0.835573
ENSG00000137692		1
ENSG00000143862		1
ENSG00000006118		0.986111
ENSG00000011143		1
ENSG00000138698		1
ENSG00000134248		1
ENSG00000135617		1
ENSG00000177675		0.763889
ENSG00000132702	0.365434	0.661765
ENSG00000070814		1
ENSG00000131507		1
ENSG00000164715		1
ENSG00000143194	0.681379	0.757323
ENSG00000104808	0.532187	0.683333
ENSG00000134962	0.303131	0.642857
ENSG00000142856		0.986111
ENSG00000099889		1
ENSG00000151806		1
ENSG00000179361		1
ENSG00000205085		0.986111
ENSG00000116584		1
ENSG00000113971		0.986111
ENSG00000136518		1
ENSG00000146453	0.364083	0.617647
ENSG00000148843		1
ENSG00000170681	0.26796	0.661765
ENSG00000158773		1
ENSG00000129691		1
ENSG00000135424		0.986111
ENSG00000162702		1
ENSG00000143554		1
ENSG00000204257		1
ENSG00000090020		1
ENSG00000131435		0.986111
ENSG00000146963		1
ENSG00000153779	0.309662	1
ENSG00000161203		1
ENSG00000130717		1
ENSG00000139211		0.986111
ENSG00000090565		1
ENSG00000033030		1
ENSG00000109511	0.57268	0.416667
ENSG00000125257		0.986111
ENSG00000096433		1
ENSG00000164751		1
ENSG00000196220		0.861111
ENSG00000135776		1
ENSG00000180543	0.284986	1
ENSG00000148386
ENSG00000102786		1
ENSG00000140199		1
ENSG00000171861		1
ENSG00000141441	-0.130296	1
ENSG00000112576		1
ENSG00000182389		0.777778
ENSG00000198840		1
ENSG00000159433		0.902778
ENSG00000198826		0.888889
ENSG00000115145		1
ENSG00000132842		1
ENSG00000198892		0.986111
ENSG00000175003	0.429678	0.530303
ENSG00000100065		0.972222
ENSG00000138286		1
ENSG00000169218	0.794182	0.913043
ENSG00000169126	0.492724	0.675
ENSG00000118946	0.285078	0.828571
ENSG00000198917		1
ENSG00000185760	0.330232	0.578451
ENSG00000116685		1
ENSG00000162520	0.337856	0.968918
ENSG00000139410		1
ENSG00000119878		1
ENSG00000008086		0.986111
ENSG00000130021		1
ENSG00000168137		1
ENSG00000183655		0.986111
ENSG00000188452		0.722222
ENSG00000162062	0.188336	0.642857
ENSG00000164023		0.972222
ENSG00000172530		1
ENSG00000125977		1
ENSG00000163395	0.382723	0.560606
ENSG00000184602		1
ENSG00000169247	0.158068	0.514286
ENSG00000137171		1
ENSG00000124795		1
ENSG00000171310		1
ENSG00000167139	0.286766	1
ENSG00000165322		1
ENSG00000126790		1
ENSG00000170175		1
ENSG00000186496		0.902778
ENSG00000187097		1
ENSG00000124562		1
ENSG00000127412	0.59703	0.333916
ENSG00000167553		1
ENSG00000106003		1
ENSG00000184451		0.930556
ENSG00000204564		1
ENSG00000205978		0.986111
ENSG00000163581	0.530045	0.9
ENSG00000185344		1
ENSG00000196199		1
ENSG00000184381		1
ENSG00000096696		0.958333
ENSG00000100867	0.382323	0.791274
ENSG00000155066		0.847222
ENSG00000198382		1
ENSG00000273274	0.274107
ENSG00000233932	0.738689	0.75
ENSG00000115652		1
ENSG00000167711		0.944444
ENSG00000144036		1
ENSG00000168476		1
ENSG00000197879		1
ENSG00000177082		1
ENSG00000112624		1
ENSG00000150403		1
ENSG00000129151	0.798841	0.926731
ENSG00000137941		0.916667
ENSG00000143520	0.497297	0.586957
ENSG00000089057		1
ENSG00000104881		0.986111
ENSG00000197111		1
ENSG00000131446		1
ENSG00000138138		1
ENSG00000140450		1
ENSG00000181856		0.930556
ENSG00000185049		1
ENSG00000153814		1
ENSG00000152990		1
ENSG00000185640	0.530091	0.59881
ENSG00000118217		1
ENSG00000141519	0.285465	0.957143
ENSG00000157778		1
ENSG00000143324		1
ENSG00000184185	0.236957	0.785714
ENSG00000251192		0.861111
ENSG00000188917		1
ENSG00000107099		0.986111
ENSG00000204922		1
ENSG00000250479		1
ENSG00000102265		1
ENSG00000163683		1
ENSG00000167173		1
ENSG00000088325		0.847222
ENSG00000157315	0.286579	0.628571
ENSG00000137947		1
ENSG00000081692		1
ENSG00000221914		1
ENSG00000204175	0.742469	0.919635
ENSG00000129911		1
ENSG00000001629		1
ENSG00000121440	0.284912	1
ENSG00000159256		1
ENSG00000067900		1
ENSG00000036565	0.624333	0.566111
ENSG00000171680		0.986111
ENSG00000160999		1
ENSG00000161791		1
ENSG00000079999		1
ENSG00000137203	0.3246	0.757576
ENSG00000106665		1
ENSG00000113580		1
ENSG00000236444	0.664767	0.533333
ENSG00000088035		1
ENSG00000100116		1
ENSG00000100300		1
ENSG00000128595		1
ENSG00000157625		1
ENSG00000158122		1
ENSG00000184164		1
ENSG00000143110		1
ENSG00000168066		1
ENSG00000153339		1
ENSG00000175920	0.290142	0.779412
ENSG00000115216		1
ENSG00000164120	0.187264	0.926331
ENSG00000120457	0.285419	0.75
ENSG00000265107	0.285004	0.971429
ENSG00000114349	0.133857	0.625
ENSG00000135144		0.819444
ENSG00000147813		1
ENSG00000185340		1
ENSG00000100568		1
ENSG00000151092		1
ENSG00000163209	0.564648	0.989871
ENSG00000172023	0.244611	0.978345
ENSG00000133422		1
ENSG00000172922		1
ENSG00000166816		0.986111
ENSG00000174059		1
ENSG00000164733		1
ENSG00000174915		1
ENSG00000114013		0.972222
ENSG00000164291		1
ENSG00000158711		1
ENSG00000111700	0.716577	1
ENSG00000105755		1
ENSG00000124467
ENSG00000163527		1
ENSG00000156030		1
ENSG00000133477		0.861111
ENSG00000035862		1
ENSG00000166340		1
ENSG00000137573	0.285041	0.985714
ENSG00000073060		1
ENSG00000147113		0.986111
ENSG00000185250	0.397907	0.926471
ENSG00000104774		1
ENSG00000066777		1
ENSG00000163026		1
ENSG00000065361		0.972222
ENSG00000163735	0.562369	0.776394
ENSG00000158517	0.138404	0.970612
ENSG00000070748	0.632426
ENSG00000198018		0.930556
ENSG00000205356		1
ENSG00000056097		1
ENSG00000124334	0.845671	0.15
ENSG00000132326		1
ENSG00000170099	0.696006	0.819341
ENSG00000096070		1
ENSG00000134108		0.902778
ENSG00000164323		1
ENSG00000175198		1
ENSG00000126106		1
ENSG00000198692	0.244531	1
ENSG00000169347	0.612809	0.97867
ENSG00000177324	0.475363	0.75
ENSG00000167525		0.986111
ENSG00000099998		1
ENSG00000100294		1
ENSG00000128609		1
ENSG00000133302		0.916667
ENSG00000145730		1
ENSG00000152253	0.39155	0.612132
ENSG00000103995		0.902778
ENSG00000137474		0.902778
ENSG00000120341		0.902778
ENSG00000057019		1
ENSG00000162897	0.469492	0.722222
ENSG00000211456		1
ENSG00000006327		1
ENSG00000237649		0.805556
ENSG00000211584		1
ENSG00000146007		1
ENSG00000112787		1
ENSG00000172116	0.394149	0.912437
ENSG00000141682	-0.285188	0.926331
ENSG00000120160	0.824609	0.6
ENSG00000062650		1
ENSG00000122376		1
ENSG00000121578		1
ENSG00000140950		1
ENSG00000169180		1
ENSG00000137265	0.38609	0.779412
ENSG00000184916		0.958333
ENSG00000128694		1
ENSG00000131023		1
ENSG00000136643		1
ENSG00000108094		1
ENSG00000139637		1
ENSG00000163132	0.284968	0.928571
ENSG00000164347		1
ENSG00000169372		1
ENSG00000116678		1
ENSG00000143119		1
ENSG00000138449		1
ENSG00000087128	0.725625	0.798668
ENSG00000196860	0.361111	0.583333
ENSG00000156411		1
ENSG00000137331		0.986111
ENSG00000143420		1
ENSG00000165474	0.290984	0.904288
ENSG00000105618		1
ENSG00000134086		1
ENSG00000216649		0.513889
ENSG00000020129		1
ENSG00000107443		1
ENSG00000184154		1
ENSG00000153207		1
ENSG00000109576	0.285207	0.985714
ENSG00000101198	0.730038	0.852941
ENSG00000173678	0.460043	0.838542
ENSG00000144935		0.972222
ENSG00000104177	0.236055	0.985317
ENSG00000158874	0.481843	0.860857
ENSG00000162695		1
ENSG00000100802		1
ENSG00000100721	0.580577	0.67546
ENSG00000198218		1
ENSG00000007545		1
ENSG00000145864	0.415779	0.660714
ENSG00000172247	0.203745	0.871429
ENSG00000134760	0.583581	0.578644
ENSG00000185842		0.888889
ENSG00000105369	0.378587	0.878783
ENSG00000148677	0.183657	0.656192
ENSG00000136807		1
ENSG00000050344		0.944444
ENSG00000155657		0.666667
ENSG00000157014		1
ENSG00000145494		1
ENSG00000139329	0.260491	0.928571
ENSG00000172819		1
ENSG00000136758		1
ENSG00000039139	0.33793	0.553571
ENSG00000014914		0.986111
ENSG00000147454		1
ENSG00000114021		1
ENSG00000146555		0.736111
ENSG00000251322		1
ENSG00000183751		0.958333
ENSG00000169857		1
ENSG00000107562		1
ENSG00000139370		1
ENSG00000079112	0.428986	0.714376
ENSG00000117419		1
ENSG00000125703		1
ENSG00000198021	0.522233	1
ENSG00000115084		1
ENSG00000102057		0.972222
ENSG00000123360		0.916667
ENSG00000179913	0.668744	0.837709
ENSG00000167550	0.204913	0.628571
ENSG00000117394		1
ENSG00000197894		1
ENSG00000160075		1
ENSG00000170832		1
ENSG00000072832		0.958333
ENSG00000109132	0.612139	0.790179
ENSG00000204889	0.6013	0.75
ENSG00000079337		1
ENSG00000073598	0.187431	1
ENSG00000134193	0.63264	0.73267
ENSG00000172728		0.972222
ENSG00000165794	0.624595	0.715082
ENSG00000164815		1
ENSG00000182154		1
ENSG00000017260		1
ENSG00000185000		1
ENSG00000124256	0.443523	0.9185
ENSG00000182541		1
ENSG00000134909		1
ENSG00000102271	0.426083	0.693548
ENSG00000105854		1
ENSG00000153246	0.285262	0.9
ENSG00000168679		0.972222
ENSG00000169021		1
ENSG00000179119		1
ENSG00000175309		1
ENSG00000188895		1
ENSG00000147381	0.296726	1
ENSG00000162607		1
ENSG00000106804		1
ENSG00000110944	0.271352	0.661765
ENSG00000109572		1
ENSG00000132793	0.284894	0.985714
ENSG00000087088		1
ENSG00000115525		1
ENSG00000156831		1
ENSG00000036672	0.268632	0.985317
ENSG00000130159		1
ENSG00000134049		1
ENSG00000103485		1
ENSG00000138758		1
ENSG00000023909		1
ENSG00000173085		1
ENSG00000028203		1
ENSG00000186141		1
ENSG00000142546		1
ENSG00000154767		1
ENSG00000185324		1
ENSG00000104894		1
ENSG00000178965	0.557902	0.738095
ENSG00000074803	0.403683	0.545455
ENSG00000176406	0.540982	0.75
ENSG00000140465	0.2813	0.762839
ENSG00000101680	0.238812	0.588235
ENSG00000196914		1
ENSG00000166479		1
ENSG00000157303		0.972222
ENSG00000189139	0.286841	1
ENSG00000124557	0.277252	0.0217391
ENSG00000132207	0.0993335	1
ENSG00000100726		1
ENSG00000111801		1
ENSG00000109163	0.529573	0.541667
ENSG00000155393		1
ENSG00000103018		1
ENSG00000136488	-0.00749307	0.172536
ENSG00000037897		1
ENSG00000112499	0.452652	0.666667
ENSG00000241973		1
ENSG00000054179	0.396643	0.897059
ENSG00000110042		1
ENSG00000138495		1
ENSG00000181826		1
ENSG00000114127		1
ENSG00000173894	-0.187506	0.744716
ENSG00000134283		1
ENSG00000048707		1
ENSG00000198804		1
ENSG00000183513		1
ENSG00000154783		0.972222
ENSG00000125648		0.986111
ENSG00000171148		1
ENSG00000004660		0.986111
ENSG00000092531		1
ENSG00000108733		1
ENSG00000003402		1
ENSG00000148400		1
ENSG00000151748		1
ENSG00000043039	0.482713	0.796974
ENSG00000135678		0.972222
ENSG00000139350		1
ENSG00000131653		1
ENSG00000152266	0.461928	0.0555556
ENSG00000064687		0.986111
ENSG00000116062		1
ENSG00000143624		1
ENSG00000154723		1
ENSG00000149948	0.591722	0.582096
ENSG00000184787		1
ENSG00000166924	0.28517	0.8
ENSG00000185359		1
ENSG00000104695		1
ENSG00000177613		1
ENSG00000182578		1
ENSG00000166783		1
ENSG00000197555		1
ENSG00000143674	0.0488862	0.881746
ENSG00000173540		1
ENSG00000174417	0.387039
ENSG00000112984	0.522069	0.772837
ENSG00000005175		1
ENSG00000081791		1
ENSG00000107104		1
ENSG00000148339		1
ENSG00000154736	0.285059	0.857143
ENSG00000166272		1
ENSG00000277462		0.902778
ENSG00000132141		0.986111
ENSG00000164830		1
ENSG00000164877		1
ENSG00000075975		1
ENSG00000160818		1
ENSG00000244694	0.501478
ENSG00000050165		0.986111
ENSG00000174007		0.972222
ENSG00000164172		1
ENSG00000176986		1
ENSG00000138794		1
ENSG00000145675		1
ENSG00000162032		1
ENSG00000119950		1
ENSG00000124302	0.326977	0.65625
ENSG00000159224	0.298562	0.163406
ENSG00000115318		0.986111
ENSG00000143443		0.986111
ENSG00000104237	0.576614	0.625
ENSG00000136141		1
ENSG00000159720		1
ENSG00000173575		1
ENSG00000184574		0.902778
ENSG00000172840		1
ENSG00000105245		1
ENSG00000089685	-0.221519	0.751488
ENSG00000145708	0.378974	0.787879
ENSG00000114107		1
ENSG00000135316		1
ENSG00000117724		0.694444
ENSG00000203985	0.655901	0.765278
ENSG00000087299		1
ENSG00000163687	0.64909	0.983333
ENSG00000116161		1
ENSG00000273696	-0.0596838
ENSG00000165246	0.479462	0.768759
ENSG00000184887		1
ENSG00000183837		0.708333
ENSG00000144355	0.614114	0.565584
ENSG00000146826		1
ENSG00000107262		1
ENSG00000048471		1
ENSG00000146066		1
ENSG00000155959		1
ENSG00000122203		1
ENSG00000168309		0.986111
ENSG00000170889		1
ENSG00000166483		1
ENSG00000177731		1
ENSG00000170734		1
ENSG00000197408	0.521943	0.748653
ENSG00000169242		1
ENSG00000198585		1
ENSG00000120833		1
ENSG00000167513		0.763889
ENSG00000162598	0.664403	0.9
ENSG00000164253		1
ENSG00000163945		1
ENSG00000103274		1
ENSG00000198625		1
ENSG00000083444		1
ENSG00000105290	0.285059	0.942857
ENSG00000152484		1
ENSG00000198502		1
ENSG00000075856		1
ENSG00000109220		1
ENSG00000160345	0.285243	1
ENSG00000169057		1
ENSG00000135549	0.479445	0.969697
ENSG00000152904		1
ENSG00000133805		1
ENSG00000102290	0.708982	0.666667
ENSG00000167531	0.193256	0.791667
ENSG00000105176		1
ENSG00000120533		1
ENSG00000087157		1
ENSG00000165804		1
ENSG00000172987	0.71989	0.964286
ENSG00000163347	0.276897	0.942857
ENSG00000158055	0.345948	0.67641
ENSG00000161610	0.604694	0.75
ENSG00000083828		1
ENSG00000170482		0.694444
ENSG00000138772		1
ENSG00000139973	0.633822	0.769231
ENSG00000182330	0.28644
ENSG00000187243	0.787203	0.998715
ENSG00000101049	0.285041	0.942857
ENSG00000171159		1
ENSG00000183605		1
ENSG00000091136		0.986111
ENSG00000125810		0.986111
ENSG00000166987		1
ENSG00000162959		1
ENSG00000103260		1
ENSG00000143486		1
ENSG00000083807		1
ENSG00000172264	0.35763	0.984874
ENSG00000183690	0.437941	0.848485
ENSG00000145743		0.916667
ENSG00000132603		1
ENSG00000155719	0.559839	0.590909
ENSG00000127951		1
ENSG00000051108		1
ENSG00000122507		1
ENSG00000103310	0.382275	0.421078
ENSG00000111335		1
ENSG00000137502		1
ENSG00000146409		1
ENSG00000158716		1
ENSG00000161692		0.875
ENSG00000163093	0.285594	1
ENSG00000104957		1
ENSG00000140632		1
ENSG00000243477		1
ENSG00000274933	0.230097	1
ENSG00000198464		1
ENSG00000065427		1
ENSG00000116701		0.986111
ENSG00000123636		1
ENSG00000017483		0.958333
ENSG00000012963		1
ENSG00000005471	0.277993	0.628571
ENSG00000156261		1
ENSG00000173660		1
ENSG00000198003		0.736111
ENSG00000176884	0.528998	0.634615
ENSG00000165731	0.244479	0.814286
ENSG00000166016		0.986111
ENSG00000099974		0.986111
ENSG00000185670		0.986111
ENSG00000147383		1
ENSG00000131558		1
ENSG00000118094	0.357295	0.57869
ENSG00000162078	0.345466	0.99565
ENSG00000198756	0.122129	0.851801
ENSG00000112149		1
ENSG00000131808	0.29381	1
ENSG00000188706		1
ENSG00000078246		1
ENSG00000119682		1
ENSG00000044090		1
ENSG00000103202		1
ENSG00000071677	0.644962	0.1
ENSG00000166592		1
ENSG00000142102		1
ENSG00000147912		0.986111
ENSG00000106823	0.284894	0.985714
ENSG00000151704	0.464027	0.525
ENSG00000164647	0.38594	0.941176
ENSG00000268350		1
ENSG00000188687		0.875
ENSG00000175206		0.986111
ENSG00000010292		1
ENSG00000224712	0.265223	1
ENSG00000099901		1
ENSG00000089177		1
ENSG00000159189		1
ENSG00000141448	0.621997	0.9
ENSG00000131475		1
ENSG00000125735	0.496577	0.921875
ENSG00000151611		0.958333
ENSG00000124299		1
ENSG00000176473		1
ENSG00000176155		1
ENSG00000084754		1
ENSG00000126777		1
ENSG00000041982		0.986111
ENSG00000177992	0.287404	1
ENSG00000065618	0.385081	0.878788
ENSG00000155875	0.416164	0.666667
ENSG00000187288	0.617458	0.824348
ENSG00000198837		1
ENSG00000101473		1
ENSG00000168447	0.686565	0.910714
ENSG00000186635		1
ENSG00000205213	0.284912	1
ENSG00000140044		1
ENSG00000205571	0.0632609	1
ENSG00000006756		1
ENSG00000139651		1
ENSG00000026652		0.986111
ENSG00000139985	0.324628	0.520833
ENSG00000171766		1
ENSG00000172817	0.396873	0.955882
ENSG00000183549	0.384866	0.882353
ENSG00000133818	0.284912	1
ENSG00000111664	0.0407385	0.785714
ENSG00000102195	0.300942	0.75
ENSG00000135414		1
ENSG00000169230		1
ENSG00000164048		1
ENSG00000160062		1
ENSG00000162139		1
ENSG00000049192	0.265517
ENSG00000057704		1
ENSG00000100350		1
ENSG00000140577		1
ENSG00000183783	0.738524	0.757979
ENSG00000132153		1
ENSG00000136603		1
ENSG00000084676		1
ENSG00000086619		1
ENSG00000178718		0.986111
ENSG00000161654		1
ENSG00000233276		1
ENSG00000053770		1
ENSG00000100266		1
ENSG00000139656	0.587711	0.708333
ENSG00000065621		0.930556
ENSG00000110375	0.530065	0.242822
ENSG00000240857		1
ENSG00000167080	0.382574	0.811301
ENSG00000075089		1
ENSG00000236446	0.309309	1
ENSG00000125686		1
ENSG00000153827		1
ENSG00000169291		1
ENSG00000221878	0.359871	1
ENSG00000248483	0.150491	0.529412
ENSG00000177301	0.277273	0.671429
ENSG00000182346
ENSG00000157873		1
ENSG00000242372		1
ENSG00000163900		1
ENSG00000105552		1
ENSG00000126970		0.986111
ENSG00000203705		1
ENSG00000164951		1
ENSG00000129353		1
ENSG00000164932	0.285041	0.985714
ENSG00000140464		1
ENSG00000129170	0.474191	0.437086
ENSG00000183111		1
ENSG00000165807	0.437938	0.734375
ENSG00000170906		1
ENSG00000196296		0.958333
ENSG00000113658		1
ENSG00000180626	0.285613	1
ENSG00000174502	0.277554	0.608696
ENSG00000102003		0.972222
ENSG00000121281		0.986111
ENSG00000165630		1
ENSG00000006042	0.284894	1
ENSG00000275713	0.567766	0.820714
ENSG00000181754		0.986111
ENSG00000165410		1
ENSG00000122026		1
ENSG00000166741		0.944444
ENSG00000099330		1
ENSG00000041802		1
ENSG00000092621		1
ENSG00000124762		1
ENSG00000180938	0.28602	0.642857
ENSG00000144136		1
ENSG00000197872		1
ENSG00000103415		1
ENSG00000115041	0.285872	0.957143
ENSG00000115306		1
ENSG00000133083	0.284912	0.985714
ENSG00000205927	0.531583	0.928571
ENSG00000163424	0.388781	1
ENSG00000171467		1
ENSG00000151773	0.269083	0.985714
ENSG00000124813		0.861111
ENSG00000135218		0.986111
ENSG00000130052		0.986111
ENSG00000170340		1
ENSG00000242389	0.377964	1
ENSG00000101421		1
ENSG00000134986		1
ENSG00000132465	0.281339	0.948195
ENSG00000189180		1
ENSG00000083097		1
ENSG00000138722		0.875
ENSG00000108784		1
ENSG00000166268	0.745668	0.7
ENSG00000197467	0.285133	0.9
ENSG00000116885		1
ENSG00000121879		1
ENSG00000152670	0.719705	0.336111
ENSG00000166716		1
ENSG00000185043		1
ENSG00000136205		1
ENSG00000198315		1
ENSG00000242732		0.777778
ENSG00000125482		1
ENSG00000081913		1
ENSG00000166455		0.611111
ENSG00000114857		1
ENSG00000125046	0.277536	0.606061
ENSG00000110063		1
ENSG00000167165	0.788568	0.856463
ENSG00000164366		1
ENSG00000214717		1
ENSG00000088367		0.986111
ENSG00000123999	0.285096	0.842857
ENSG00000122565		1
ENSG00000197635	0.53125	0.9375
ENSG00000083937		1
ENSG00000110719		1
ENSG00000072858		0.847222
ENSG00000128923		1
ENSG00000144407	0.761667	0.602232
ENSG00000128322	0.647792	0.447917
ENSG00000116918		1
ENSG00000160539		0.972222
ENSG00000203485		1
ENSG00000186532		1
ENSG00000196620	0.710617	0.797574
ENSG00000072778		1
ENSG00000171729		0.986111
ENSG00000254122	0.285115	1
ENSG00000138660		1
ENSG00000133030		1
ENSG00000155085		1
ENSG00000087470		1
ENSG00000004478		1
ENSG00000197928	0.284986	1
ENSG00000085514		1
ENSG00000182504		0.972222
ENSG00000204967	0.322992	0.565217
ENSG00000165175		1
ENSG00000171791		1
ENSG00000135018		1
ENSG00000174236	0.592112	0.949547
ENSG00000144535		1
ENSG00000059145		1
ENSG00000127774		1
ENSG00000150787		1
ENSG00000108798		0.986111
ENSG00000131470		0.986111
ENSG00000181404		1
ENSG00000175203		1
ENSG00000138780		1
ENSG00000131236		1
ENSG00000136492	0.451823	0.578125
ENSG00000196507		1
ENSG00000197586		1
ENSG00000049883		1
ENSG00000125895		0.972222
ENSG00000183527		1
ENSG00000124107		1
ENSG00000156502		1
ENSG00000133121		0.986111
ENSG00000025708		1
ENSG00000059573		1
ENSG00000145700	0.267533	0.519231
ENSG00000105723		1
ENSG00000129925		1
ENSG00000112379	0.349871	0.867647
ENSG00000130653		1
ENSG00000080493	0.227959	0.885714
ENSG00000164068		1
ENSG00000173890		0.902778
ENSG00000214435		0.986111
ENSG00000173801		1
ENSG00000104687		1
ENSG00000074181		0.986111
ENSG00000132330		1
ENSG00000164300		1
ENSG00000126561		1
ENSG00000131015	0.222277	0.734396
ENSG00000165923	0.36404	0.676471
ENSG00000135506		1
ENSG00000243147		1
ENSG00000206026	0.28602	1
ENSG00000105173		0.902778
ENSG00000108306		1
ENSG00000167654	0.409694	0.686866
ENSG00000133812		1
ENSG00000182326		1
ENSG00000167434		0.944444
ENSG00000167863		1
ENSG00000112118		1
ENSG00000103197		1
ENSG00000179295		1
ENSG00000111540		1
ENSG00000173227	0.460071	0.712558
ENSG00000101126		1
ENSG00000139112		1
ENSG00000151617	0.284931	0.985714
ENSG00000179526		1
ENSG00000092208		1
ENSG00000143799		1
ENSG00000133063	0.166503	0.618599
ENSG00000144476		1
ENSG00000144802		1
ENSG00000259207		0.888889
ENSG00000148090		1
ENSG00000005302		1
ENSG00000196476		1
ENSG00000242875	-0.0285714
ENSG00000120693		0.944444
ENSG00000163702		1
ENSG00000181982		1
ENSG00000180251	0.407556	0.455317
ENSG00000260230	0.676946	0.78
ENSG00000168398	0.284912	0.857143
ENSG00000171476		1
ENSG00000135346	0.538647	0.707021
ENSG00000125492	0.396715	1
ENSG00000047597	0.276951	0.828571
ENSG00000196154		1
ENSG00000142949		1
ENSG00000213462		1
ENSG00000063241		1
ENSG00000110237		1
ENSG00000187754	0.0979515
ENSG00000157554		1
ENSG00000164051		1
ENSG00000164434	0.612723	0.905304
ENSG00000204195	0.462773	1
ENSG00000173467	0.765308	0.942111
ENSG00000213516		1
ENSG00000080815		1
ENSG00000166596	0.590487	0.682804
ENSG00000114544		1
ENSG00000134910		1
ENSG00000004700		1
ENSG00000110756		1
ENSG00000159674		1
ENSG00000108641		1
ENSG00000178982		1
ENSG00000204532
ENSG00000158186		1
ENSG00000053702		1
ENSG00000221994	0.189353	0.983214
ENSG00000185532	0.285078	0.942857
ENSG00000113448		0.916667
ENSG00000183114	0.316075	0.703125
ENSG00000024526	0.358555	0.599607
ENSG00000043093		1
ENSG00000124535		1
ENSG00000146469	0.392121	0.911765
ENSG00000171960		1
ENSG00000106355		1
ENSG00000185033		1
ENSG00000128891		1
ENSG00000172410	0.753544	0.100108
ENSG00000187017	0.319657	0.873446
ENSG00000009724		0.972222
ENSG00000141552		1
ENSG00000168955	0.315243	0.573331
ENSG00000105379		1
ENSG00000027001		1
ENSG00000013563		1
ENSG00000103194		1
ENSG00000243716		1
ENSG00000166548		1
ENSG00000243480	0.198432	0.955735
ENSG00000085274		1
ENSG00000112305		1
ENSG00000182551		1
ENSG00000183578		0.972222
ENSG00000273706	0.719223	0.802679
ENSG00000082515		1
ENSG00000162972		1
ENSG00000186871	0.342927	0.439046
ENSG00000196230		1
ENSG00000100380		1
ENSG00000183580	0.284912	1
ENSG00000173207		1
ENSG00000143612		1
ENSG00000110077		1
ENSG00000197496	0.26076	0.985317
ENSG00000010072		1
ENSG00000066468	0.284931	0.985714
ENSG00000189184	0.285225	0.985714
ENSG00000169189		1
ENSG00000129534		0.944444
ENSG00000118922		0.986111
ENSG00000124157	0.419644	0.499008
ENSG00000137270	0.411917	0.6
ENSG00000114120		1
ENSG00000164176	0.284949	0.985714
ENSG00000177455	0.547451	0.633333
ENSG00000185122		1
ENSG00000067082		1
ENSG00000135766		1
ENSG00000183423	0.406043
ENSG00000083799		1
ENSG00000113739	0.352	0.911765
ENSG00000146834		1
ENSG00000152969	0.540066	0.689655
ENSG00000135929		1
ENSG00000164106		0.75
ENSG00000179071	0.530178	0.66129
ENSG00000181617	0.601193	0.771615
ENSG00000183813	0.552873	0.575689
ENSG00000171121		1
ENSG00000114541		1
ENSG00000122986		1
ENSG00000138472	0.723035	0.573655
ENSG00000170819	0.203996
ENSG00000143217	0.365155	0.74267
ENSG00000135604	0.284986	0.957143
ENSG00000171478	0.410354	1
ENSG00000069869		0.986111
ENSG00000138032		1
ENSG00000162929		0.972222
ENSG00000185130	0.552383	0.25
ENSG00000137825	0.0761626	0.75
ENSG00000104320		1
ENSG00000149503		1
ENSG00000023171		0.888889
ENSG00000176160	0.518506	0.6
ENSG00000176994		1
ENSG00000169299		1
ENSG00000106244		1
ENSG00000120500	0.194656	0.571429
ENSG00000126246		1
ENSG00000187796		0.763889
ENSG00000186994		0.986111
ENSG00000164919		1
ENSG00000169862	0.335531	0.720588
ENSG00000111796	0.520155	0.872494
ENSG00000221968		1
ENSG00000231852	0.233967	0.831291
ENSG00000137842		1
ENSG00000168237		1
ENSG00000170484	0.448401	0.75
ENSG00000158825		0.972222
ENSG00000103064		1
ENSG00000253485	0.285909	0.657143
ENSG00000107201		1
ENSG00000165383	0.724823	1
ENSG00000164342	0.268788	0.928571
ENSG00000140943		1
ENSG00000179304	0.280838	1
ENSG00000160868	0.520779	0.658287
ENSG00000130948	0.285151	0.871429
ENSG00000143740		1
ENSG00000118690		1
ENSG00000184148	0.578724	0.783719
ENSG00000153406		1
ENSG00000152467	0.705363	0.772727
ENSG00000140995		1
ENSG00000101076	0.550907	0.720321
ENSG00000185303	0.173909	0.580696
ENSG00000266338		1
ENSG00000266074		1
ENSG00000082212		1
ENSG00000153767		1
ENSG00000173548		0.986111
ENSG00000188396	0.582014	0.608696
ENSG00000090061		1
ENSG00000089327		1
ENSG00000110367		1
ENSG00000175895		1
ENSG00000148429		1
ENSG00000111644		0.805556
ENSG00000054983		1
ENSG00000105695	0.606261	0.725
ENSG00000133794		1
ENSG00000163933		1
ENSG00000170275		1
ENSG00000183476	0.299602	0.653846
ENSG00000131634		0.986111
ENSG00000171469		1
ENSG00000188869	0.412726
ENSG00000100764		1
ENSG00000108823	0.285004	0.914286
ENSG00000122085		1
ENSG00000130703		1
ENSG00000047579		1
ENSG00000118777	0.138556	0.95588
ENSG00000215186	0.505936	0.791667
ENSG00000186094	0.273349	0.609375
ENSG00000080845		1
ENSG00000169047		0.958333
ENSG00000082153		1
ENSG00000151239		1
ENSG00000104818	0.654655	1
ENSG00000107021		1
ENSG00000219545		1
ENSG00000124333		1
ENSG00000128564	0.580556	0.715965
ENSG00000005700		1
ENSG00000157212		1
ENSG00000108255	0.164117
ENSG00000138119		0.986111
ENSG00000137207		1
ENSG00000255154	0.224763	1
ENSG00000023330		1
ENSG00000128789		1
ENSG00000203666		1
ENSG00000034713		1
ENSG00000167394		1
ENSG00000198604		1
ENSG00000110011		1
ENSG00000122375	0.575093	0.578947
ENSG00000106819	0.284931	0.914286
ENSG00000091986		1
ENSG00000173110		1
ENSG00000124733		1
ENSG00000120451		1
ENSG00000040341		1
ENSG00000128534		1
ENSG00000105550	0.303234	1
ENSG00000112077	0.713488	0.7
ENSG00000160404		1
ENSG00000127554		1
ENSG00000166888		1
ENSG00000182583	0.593234	1
ENSG00000126746		1
ENSG00000250799	0.588966	1
ENSG00000108561		1
ENSG00000129535		0.805556
ENSG00000197563		1
ENSG00000128422	0.0109463	0.844475
ENSG00000134571	0.235529	0.625
ENSG00000085832		1
ENSG00000131089		1
ENSG00000166920	0.483511	0.947259
ENSG00000277972		0.986111
ENSG00000101193		1
ENSG00000011275		1
ENSG00000176136	0.199444
ENSG00000111348		1
ENSG00000147206	0.542342	0.54816
ENSG00000167741	0.529867	0.775677
ENSG00000204104		1
ENSG00000183684		1
ENSG00000204287		0.986111
ENSG00000198208		0.986111
ENSG00000147684		1
ENSG00000168907	0.516684	0.855195
ENSG00000144589		1
ENSG00000076043		1
ENSG00000126467	0.624653	0.62963
ENSG00000013374		1
ENSG00000101928		1
ENSG00000198099	0.729539	0.736842
ENSG00000182287		1
ENSG00000134324		1
ENSG00000171724	0.412908	0.893939
ENSG00000240720	0.0778912	0.541667
ENSG00000196663		1
ENSG00000035499	0.231189	0.664593
ENSG00000078403		1
ENSG00000122257		1
ENSG00000184281		1
ENSG00000197763		0.972222
ENSG00000105278	0.234336	0.597527
ENSG00000129757		1
ENSG00000100271		1
ENSG00000105204		1
ENSG00000115421		1
ENSG00000131828		1
ENSG00000143314		1
ENSG00000167625		1
ENSG00000007171	0.431169	0.655172
ENSG00000109670		1
ENSG00000130787		1
ENSG00000164530	0.303668	0.984477
ENSG00000138131		0.902778
ENSG00000159322		1
ENSG00000162882		0.986111
ENSG00000177666		1
ENSG00000144199	0.285004	1
ENSG00000178585		1
ENSG00000131437		1
ENSG00000039537	0.579732	0.75
ENSG00000162368		1
ENSG00000203668		0.986111
ENSG00000069667		1
ENSG00000158792		1
ENSG00000170545		1
ENSG00000161896	0.404586	0.889707
ENSG00000124440	0.28517	1
ENSG00000168582	0.566786
ENSG00000120685		1
ENSG00000204843		1
ENSG00000164125		1
ENSG00000105323		1
ENSG00000168610		1
ENSG00000261609		0.916667
ENSG00000100600		1
ENSG00000164683		0.986111
ENSG00000135372		1
ENSG00000250317		1
ENSG00000174437		1
ENSG00000066629	0.284968	1
ENSG00000198301		1
ENSG00000167751	0.326575	0.49881
ENSG00000159348		1
ENSG00000185933	0.278593	0.6
ENSG00000158764	0.510536	0.644079
ENSG00000122873		0.986111
ENSG00000155099		1
ENSG00000197566	0.106016	0.836746
ENSG00000213995		1
ENSG00000068745		1
ENSG00000173991		1
ENSG00000129315		1
ENSG00000132485		1
ENSG00000134538	0.432424	0.75
ENSG00000165660		1
ENSG00000148948	0.358093	0.75
ENSG00000135677		1
ENSG00000120029		1
ENSG00000091009		1
ENSG00000165828	0.0469713	0.631818
ENSG00000172534		1
ENSG00000015676		1
ENSG00000162426		0.861111
ENSG00000197930		1
ENSG00000108474		1
ENSG00000186510	0.4962	0.65
ENSG00000058272		1
ENSG00000060566	0.81956	0.584921
ENSG00000160305		1
ENSG00000013375		1
ENSG00000104979		1
ENSG00000103066		1
ENSG00000000971		0.986111
ENSG00000124422		1
ENSG00000115884		0.930556
ENSG00000055917		1
ENSG00000078674		1
ENSG00000115808		1
ENSG00000177054		1
ENSG00000142864		1
ENSG00000100441		1
ENSG00000145293		1
ENSG00000121005	0.187421	0.970612
ENSG00000085449		1
ENSG00000134588	0.166757
ENSG00000166446		0.916667
ENSG00000156050		1
ENSG00000139083		0.986111
ENSG00000154764	0.784055	0.769231
ENSG00000276409	0.582951	0.982028
ENSG00000123130		1
ENSG00000001036		1
ENSG00000159596		1
ENSG00000134258	0.605844	0.815774
ENSG00000067715	0.290635	0.794118
ENSG00000143942	-0.285299	0.970612
ENSG00000103034		0.972222
ENSG00000249992		0.930556
ENSG00000145861	0.442536	0.878788
ENSG00000091704	0.362618	1
ENSG00000165487		1
ENSG00000175646	0.37424	0.983423
ENSG00000112981	0.567402	0.919355
ENSG00000113575		1
ENSG00000183479		0.694444
ENSG00000278023	0.444845	0.6
ENSG00000146067		1
ENSG00000121351	0.203753	1
ENSG00000221829		1
ENSG00000196724		1
ENSG00000095209		1
ENSG00000138750		1
ENSG00000187051		1
ENSG00000164134		1
ENSG00000136574	0.707837	0.92735
ENSG00000010310	0.073353	0.911508
ENSG00000177427		1
ENSG00000203786	0.64171	0.682341
ENSG00000197838	0.547001	0.25
ENSG00000105732		1
ENSG00000100373	0.584565	0.548937
ENSG00000067057		1
ENSG00000198889	0.757915	0.642857
ENSG00000085760		1
ENSG00000118689		1
ENSG00000157470	0.446828	0.818182
ENSG00000119541		1
ENSG00000160188	0.467657	0.878788
ENSG00000144908	0.284894	0.985714
ENSG00000118520	0.261681	0.682721
ENSG00000142669		1
ENSG00000135750	0.284912	0.971429
ENSG00000108091		1
ENSG00000109066		1
ENSG00000154080	0.359161	0.849329
ENSG00000160058		1
ENSG00000219200		1
ENSG00000275832		1
ENSG00000131462		1
ENSG00000185010		1
ENSG00000159733		1
ENSG00000241127	0.285133	1
ENSG00000088002	0.165179	0.676111
ENSG00000170956	0.598025	0.615385
ENSG00000259431		1
ENSG00000105393		1
ENSG00000101888		1
ENSG00000198408		1
ENSG00000149295	0.594605	0.633333
ENSG00000115993		1
ENSG00000143153		1
ENSG00000152193		1
ENSG00000167566		1
ENSG00000119414		1
ENSG00000185480	-0.28565	0.728968
ENSG00000144591		1
ENSG00000130649		0.986111
ENSG00000172382		0.75
ENSG00000211455		1
ENSG00000006016		0.986111
ENSG00000136352	0.651033	0.696429
ENSG00000197323		1
ENSG00000152601		1
ENSG00000112218	0.400506	0.647059
ENSG00000104341		1
ENSG00000133313		1
ENSG00000011590	0.388242	0.546875
ENSG00000170876		1
ENSG00000178950		1
ENSG00000144747		1
ENSG00000144426		0.916667
ENSG00000051523		1
ENSG00000065357		1
ENSG00000135241		1
ENSG00000171385		0.972222
ENSG00000123643		1
ENSG00000100253	0.497771	0.571388
ENSG00000136819		1
ENSG00000111077		0.986111
ENSG00000110075		1
ENSG00000066557		1
ENSG00000112029		1
ENSG00000130349		1
ENSG00000099783		1
ENSG00000138400	0.277398	0.757143
ENSG00000134453		1
ENSG00000136943	0.43002	0.792846
ENSG00000159216		0.986111
ENSG00000092201		1
ENSG00000028839		1
ENSG00000052723		1
ENSG00000077984		0.986111
ENSG00000109794	0.284931	1
ENSG00000136143		1
ENSG00000107669		1
ENSG00000133110	0.483492	0.9375
ENSG00000148187		1
ENSG00000106341	0.809086	0.697619
ENSG00000071575		1
ENSG00000028528		1
ENSG00000106636		1
ENSG00000135341		1
ENSG00000126878		1
ENSG00000175634		1
ENSG00000100558	0.469518	0.887188
ENSG00000187605		1
ENSG00000173744		1
ENSG00000184445		1
ENSG00000112078		1
ENSG00000143320		1
ENSG00000160285		1
ENSG00000116954		1
ENSG00000172915		0.972222
ENSG00000135127		1
ENSG00000141433	0.512482	0.867124
ENSG00000174827	-0.0245288	0.714286
ENSG00000141367		1
ENSG00000203880		1
ENSG00000120896		1
ENSG00000077782		1
ENSG00000175029		1
ENSG00000112559	0.284931	0.971429
ENSG00000105983		1
ENSG00000160633		1
ENSG00000127946		1
ENSG00000101951	0.385984	0.725507
ENSG00000117877		1
ENSG00000078687		0.916667
ENSG00000168495		1
ENSG00000204472		1
ENSG00000115648	0.284931	0.914286
ENSG00000147509	0.506204	0.666688
ENSG00000221900	0.299893	1
ENSG00000131788		1
ENSG00000111678		1
ENSG00000065154		1
ENSG00000174950	0.502727	0.599358
ENSG00000103150		0.819444
ENSG00000213626		1
ENSG00000106511	0.417843	0.871905
ENSG00000112941		1
ENSG00000144959		1
ENSG00000101084		1
ENSG00000164626	0.451747	0.939394
ENSG00000069399		1
ENSG00000139648	0.650237	0.607359
ENSG00000176209		1
ENSG00000086159	0.598337	0.694444
ENSG00000102145	0.608999	0.590909
ENSG00000134853		1
ENSG00000263001		1
ENSG00000140553		1
ENSG00000092929		1
ENSG00000110786	0.272599	0.744084
ENSG00000171858		1
ENSG00000139174		1
ENSG00000132879		1
ENSG00000021355		1
ENSG00000116679		1
ENSG00000166049	0.286822	1
ENSG00000107105	0.566836	0.8
ENSG00000258289		1
ENSG00000135387		1
ENSG00000153956	0.284949	0.971429
ENSG00000100985	0.115042	0.861111
ENSG00000115339		0.972222
ENSG00000162814	0.064964	0.279652
ENSG00000143633		1
ENSG00000188761	0.381444	0.634538
ENSG00000136636		1
ENSG00000123810		1
ENSG00000124935	0.552461	0.949564
ENSG00000171794	0.615472	0.666667
ENSG00000176108		1
ENSG00000186166		1
ENSG00000115758		1
ENSG00000131504		1
ENSG00000125650		0.722222
ENSG00000161914		1
ENSG00000133884		1
ENSG00000139722		1
ENSG00000117614		1
ENSG00000162753	0.539271	0.555556
ENSG00000108582		1
ENSG00000182197		0.972222
ENSG00000131069		1
ENSG00000104671		1
ENSG00000109917		1
ENSG00000138615		0.847222
ENSG00000162065		0.916667
ENSG00000170558	0.268788	0.828571
ENSG00000077585		1
ENSG00000134308		1
ENSG00000152932	0.388346	0.65625
ENSG00000105197		1
ENSG00000156313		1
ENSG00000136021		1
ENSG00000168077	0.284894	1
ENSG00000204524	0.270503	0.928571
ENSG00000144746		1
ENSG00000151553		1
ENSG00000166135		1
ENSG00000176978		1
ENSG00000166130		0.986111
ENSG00000010244		1
ENSG00000083782	0.527771
ENSG00000172466		1
ENSG00000116726
ENSG00000198754	0.639879	0.8125
ENSG00000156697		1
ENSG00000168216		1
ENSG00000180992		1
ENSG00000067836		1
ENSG00000123307	0.460026	0.4875
ENSG00000143157		1
ENSG00000020922		1
ENSG00000047849		1
ENSG00000116560		1
ENSG00000164181		0.902778
ENSG00000165029		1
ENSG00000105877	0.239109	0.528571
ENSG00000183496	-0.0571336	0.806435
ENSG00000147592		1
ENSG00000197448		1
ENSG00000242802		0.986111
ENSG00000105722		1
ENSG00000187783	0.56531	0.647685
ENSG00000101098	0.544915	0.75
ENSG00000059122		1
ENSG00000113638		0.986111
ENSG00000131115		1
ENSG00000136828		1
ENSG00000146576		1
ENSG00000151224	0.322357	0.65
ENSG00000184945	0.254265	1
ENSG00000159921		1
ENSG00000091656	0.28565	0.742857
ENSG00000164325	0.16129	1
ENSG00000086548	0.539599	0.799435
ENSG00000003249		0.972222
ENSG00000134569	0.284968	0.928571
ENSG00000117266		0.986111
ENSG00000213923		1
ENSG00000119771	0.285115	0.985714
ENSG00000143321		1
ENSG00000153902		0.986111
ENSG00000164687		1
ENSG00000163625		1
ENSG00000132698	0.352401	0.820238
ENSG00000174373		1
ENSG00000164346		1
ENSG00000198931		1
ENSG00000141401		0.986111
ENSG00000165813		1
ENSG00000128218	0.457131	0.867759
ENSG00000261857	0.418753	1
ENSG00000163466		1
ENSG00000102312		1
ENSG00000110092		1
ENSG00000129646		0.930556
ENSG00000116497		1
ENSG00000134371		1
ENSG00000152944		1
ENSG00000150768		1
ENSG00000105186		1
ENSG00000086475		1
ENSG00000109920		1
ENSG00000116194	0.252351	0.971429
ENSG00000167615		1
ENSG00000165376	0.675881	0.66905
ENSG00000135049		1
ENSG00000213949		0.958333
ENSG00000105223		1
ENSG00000116663		1
ENSG00000002330		1
ENSG00000166454		1
ENSG00000163482		1
ENSG00000106633	0.170719	0.703624
ENSG00000105662		1
ENSG00000088888		1
ENSG00000120093	0.450454	0.939394
ENSG00000164168		1
ENSG00000006071	0.346031	0.764706
ENSG00000196344	0.601337	0.55435
ENSG00000047230		1
ENSG00000138071		1
ENSG00000161265		1
ENSG00000127452		1
ENSG00000144035	0.471256	0.62381
ENSG00000175489	0.21195	0.95588
ENSG00000164362	0.40952
ENSG00000113648		1
ENSG00000015285		1
ENSG00000077514		1
ENSG00000053747	0.284949	0.971429
ENSG00000139351	0.374748	0.541667
ENSG00000145632		1
ENSG00000198131		1
ENSG00000176049	0.39774	0.757576
ENSG00000115361	0.39784	0.867647
ENSG00000134440		1
ENSG00000142319	0.641714	0.533333
ENSG00000223547		1
ENSG00000178234		1
ENSG00000103249		1
ENSG00000169231		1
ENSG00000137166		1
ENSG00000005194		1
ENSG00000161920		1
ENSG00000128918		0.944444
ENSG00000221955	0.19552	0.914286
ENSG00000153786		1
ENSG00000129255		1
ENSG00000179832		1
ENSG00000138100	0.152975	0.65324
ENSG00000177283	0.285004	0.928571
ENSG00000067646	0.107774	0.980149
ENSG00000164163		1
ENSG00000104164		1
ENSG00000076351		1
ENSG00000132437	0.498535	0.742721
ENSG00000196263	0.284968	1
ENSG00000159593		1
ENSG00000085563		0.972222
ENSG00000160799		1
ENSG00000125733		1
ENSG00000197601		1
ENSG00000188404		0.958333
ENSG00000164284		1
ENSG00000108100		1
ENSG00000129991	0.364549	0.806569
ENSG00000119965		0.986111
ENSG00000213658		1
ENSG00000165841	0.411215	0.563207
ENSG00000089053		1
ENSG00000137200		1
ENSG00000141338	0.284968	1
ENSG00000029153		0.888889
ENSG00000159708	0.0693427	0.535714
ENSG00000143226		1
ENSG00000215305		1
ENSG00000131013		1
ENSG00000177098	0.277022	0.942857
ENSG00000063015	0.653185	0.652174
ENSG00000109272	0.662501	0.833333
ENSG00000155629		0.944444
ENSG00000177674		1
ENSG00000213047		0.986111
ENSG00000173480		1
ENSG00000166949		1
ENSG00000185101		0.805556
ENSG00000265241		1
ENSG00000102870		1
ENSG00000070761		1
ENSG00000173905		1
ENSG00000162878	0.268649	0.985714
ENSG00000106635		1
ENSG00000163754		1
ENSG00000132423		1
ENSG00000100979		1
ENSG00000167034		0.819444
ENSG00000110801		1
ENSG00000176988	0.38219	1
ENSG00000105499		0.986111
ENSG00000149243	0.323958	0.647059
ENSG00000155096		1
ENSG00000109861		1
ENSG00000000938		1
ENSG00000115828		0.986111
ENSG00000165879		1
ENSG00000198643	0.742091	0.936469
ENSG00000078795	-0.03357	0.314164
ENSG00000204628		1
ENSG00000117480		1
ENSG00000113212	0.28615	0.728571
ENSG00000145016		1
ENSG00000186288	0.787207	1
ENSG00000118640		1
ENSG00000103222		1
ENSG00000182463		0.972222
ENSG00000122218		1
ENSG00000206077		0.833333
ENSG00000064545		1
ENSG00000160307		1
ENSG00000214128	0.399625	0.555502
ENSG00000163959		0.861111
ENSG00000188266		1
ENSG00000078898	0.395897	0.304503
ENSG00000153107		1
ENSG00000173653		1
ENSG00000179933		1
ENSG00000213139		1
ENSG00000131148		1
ENSG00000170037		1
ENSG00000140675	0.31583	0.547619
ENSG00000203859	0.411005	0.511295
ENSG00000184378	0.261521	0.771429
ENSG00000148840		1
ENSG00000183722		1
ENSG00000065150		1
ENSG00000104812		1
ENSG00000172232	0.343713	0.63009
ENSG00000206107
ENSG00000132763		1
ENSG00000163634		1
ENSG00000182768		1
ENSG00000138735		1
ENSG00000080345		1
ENSG00000115520		1
ENSG00000135525		1
ENSG00000102984		1
ENSG00000106078	0.284912	0.971429
ENSG00000178445	0.615756	0.783333
ENSG00000100142	0.145732	1
ENSG00000132600		1
ENSG00000128487		1
ENSG00000162975	0.80319	0.735294
ENSG00000204438		1
ENSG00000270946
ENSG00000161860	-0.272576	0.551389
ENSG00000124098		1
ENSG00000178381		1
ENSG00000167619	0.216681	0.68614
ENSG00000059691		1
ENSG00000163161		1
ENSG00000050405		1
ENSG00000182600	0.0325929	0.791162
ENSG00000149534	0.790204	0.891304
ENSG00000197641	0.441534	0.611252
ENSG00000100031		1
ENSG00000157060	0.28671	1
ENSG00000073754	0.565996	0.573338
ENSG00000182621		1
ENSG00000188611	0.215948	0.505615
ENSG00000213928		1
ENSG00000198546		1
ENSG00000107521		1
ENSG00000197721	0.386238	0.666667
ENSG00000134278		0.986111
ENSG00000143319		1
ENSG00000166527	0.586451	0.76339
ENSG00000169410		0.902778
ENSG00000178878		0.986111
ENSG00000003393		1
ENSG00000132613		1
ENSG00000102974		1
ENSG00000143436		1
ENSG00000048028		1
ENSG00000122042		1
ENSG00000134900		1
ENSG00000157103	0.00814455	0.866799
ENSG00000088543		0.986111
ENSG00000154258		0.986111
ENSG00000268182	0.399516	0.616667
ENSG00000171115		0.972222
ENSG00000166908		1
ENSG00000167037		0.847222
ENSG00000107566		1
ENSG00000055332		1
ENSG00000185274	0.285023	0.985714
ENSG00000105894	0.284894	1
ENSG00000183607	0.359228	0.793651
ENSG00000108849	0.402971	0.454834
ENSG00000173826	0.795362	0.75
ENSG00000170374	0.657267
ENSG00000100426		1
ENSG00000171049	0.514496	0.69988
ENSG00000140691		1
ENSG00000187837		1
ENSG00000261115	0.374372	0.705882
ENSG00000224531		1
ENSG00000197461		1
ENSG00000213930		1
ENSG00000183801	0.285243	0.942857
ENSG00000136261		1
ENSG00000163666	-0.119217	0.842266
ENSG00000152348		1
ENSG00000168904		1
ENSG00000135426	0.329306	0.852941
ENSG00000239672		1
ENSG00000120889		1
ENSG00000186654		1
ENSG00000137491		1
ENSG00000077549		1
ENSG00000186469		1
ENSG00000132024		1
ENSG00000134072		1
ENSG00000165650		1
ENSG00000215883		1
ENSG00000163874		1
ENSG00000182670		1
ENSG00000029363		1
ENSG00000060237		1
ENSG00000167658		1
ENSG00000214782	0.451862	0.258333
ENSG00000127472	0.497031	0.983456
ENSG00000268043		1
ENSG00000127241	0.285059	0.942857
ENSG00000109736		1
ENSG00000186479	0.184483	0.761117
ENSG00000170852		1
ENSG00000007129	0.388491	0.651515
ENSG00000140968		1
ENSG00000178235	0.713584	0.822294
ENSG00000119408		1
ENSG00000149782		1
ENSG00000154548		0.638889
ENSG00000215021		1
ENSG00000112183	0.397343	0.941176
ENSG00000170801		0.930556
ENSG00000148824		1
ENSG00000171860		0.986111
ENSG00000136485		1
ENSG00000196544		1
ENSG00000108239		1
ENSG00000144320		1
ENSG00000101871		0.986111
ENSG00000128815		0.791667
ENSG00000183735		1
ENSG00000186111		1
ENSG00000100418		1
ENSG00000176381	0.764267	0.818182
ENSG00000184047		1
ENSG00000213638		0.986111
ENSG00000189298		1
ENSG00000124469	0.331395	0.875
ENSG00000142327		1
ENSG00000163106	0.462213	0.90925
ENSG00000144824		0.944444
ENSG00000119411	0.105122	0.923693
ENSG00000164506		1
ENSG00000147647	0.83693	0.705882
ENSG00000185947		1
ENSG00000100258		1
ENSG00000137574		1
ENSG00000013016		1
ENSG00000181191		1
ENSG00000061938		1
ENSG00000089159		1
ENSG00000119888	-0.138377	0.970612
ENSG00000197409	0.654093	0.673064
ENSG00000106348		1
ENSG00000135596		1
ENSG00000075790		1
ENSG00000106245		1
ENSG00000086288	0.4663	0.558824
ENSG00000148153		1
ENSG00000135211		1
ENSG00000117906		1
ENSG00000114487	0.607746	0.75
ENSG00000132561		1
ENSG00000198466		1
ENSG00000116703	0.508114
ENSG00000175600	0.285354	0.885714
ENSG00000112110		1
ENSG00000169398		1
ENSG00000183688		1
ENSG00000144034		1
ENSG00000063660		0.986111
ENSG00000262874	0.643281	0.666667
ENSG00000177728		1
ENSG00000085063		1
ENSG00000159377		1
ENSG00000163071	0.284949	0.942857
ENSG00000178287	0.288164
ENSG00000083123		1
ENSG00000141526		1
ENSG00000169122		1
ENSG00000011405		1
ENSG00000159650	0.62416	0.5625
ENSG00000125743		1
ENSG00000113312		1
ENSG00000185345	0.285151	0.9
ENSG00000189143	0.236162	0.857143
ENSG00000186197	0.547432	0.710317
ENSG00000136059		1
ENSG00000180596	0.284986	1
ENSG00000143549		1
ENSG00000184007		1
ENSG00000112320		0.986111
ENSG00000120697		1
ENSG00000197506	0.59733	0.723763
ENSG00000065054		0.986111
ENSG00000171223		1
ENSG00000187514		1
ENSG00000243244		0.972222
ENSG00000171703		1
ENSG00000135250		1
ENSG00000128463		1
ENSG00000167701		0.930556
ENSG00000185813		1
ENSG00000125864		0.791667
ENSG00000168795		1
ENSG00000145431		0.888889
ENSG00000212725	0.376695	1
ENSG00000151322	0.39881	0.676471
ENSG00000204740	0.616788	0.582176
ENSG00000179796	0.848665	0.823932
ENSG00000132780		1
ENSG00000214193		0.958333
ENSG00000130119		1
ENSG00000059804		1
ENSG00000167508		1
ENSG00000171262		1
ENSG00000007237		1
ENSG00000118257		0.986111
ENSG00000162980		1
ENSG00000065060		1
ENSG00000196449		1
ENSG00000173214		0.916667
ENSG00000158669		1
ENSG00000128708		1
ENSG00000167286	0.515079	0.966235
ENSG00000178776	0.743454	0.873584
ENSG00000013619		1
ENSG00000027697		1
ENSG00000138823	0.510301	0.627356
ENSG00000171209	0.504956	0.308333
ENSG00000124120		1
ENSG00000168310		1
ENSG00000153721	0.268753	0.985714
ENSG00000171314		1
ENSG00000179456		1
ENSG00000214655		1
ENSG00000253729		1
ENSG00000264522		1
ENSG00000114098		1
ENSG00000083857		0.986111
ENSG00000126067		1
ENSG00000165185		1
ENSG00000166289		1
ENSG00000120549		0.986111
ENSG00000107036		1
ENSG00000185278		1
ENSG00000105851	0.472762	0.831134
ENSG00000101290		1
ENSG00000123066		1
ENSG00000182187	0.415842
ENSG00000111452		0.972222
ENSG00000062822		1
ENSG00000089351		1
ENSG00000133265		1
ENSG00000111261		1
ENSG00000179455	0.524647	0.734401
ENSG00000053372		1
ENSG00000132694		1
ENSG00000099624		1
ENSG00000177685		1
ENSG00000136932		1
ENSG00000185900		0.916667
ENSG00000107020		1
ENSG00000172053		1
ENSG00000075461	0.547561	0.702799
ENSG00000166963		0.944444
ENSG00000230797	0.264316	0.657143
ENSG00000115590	0.600886	0.966667
ENSG00000005961		0.666667
ENSG00000068971		1
ENSG00000125409	0.343806	0.546875
ENSG00000166860		1
ENSG00000185666	0.089516	0.683476
ENSG00000133773		1
ENSG00000072062		1
ENSG00000151247		1
ENSG00000204444		1
ENSG00000123364	0.539169	0.75
ENSG00000156232		1
ENSG00000089280		1
ENSG00000166025		1
ENSG00000233232	0.232805	0.71994
ENSG00000158158		1
ENSG00000005073	0.869187	0.862017
ENSG00000100722		1
ENSG00000144233		1
ENSG00000160299		1
ENSG00000173039		1
ENSG00000113645		0.958333
ENSG00000115317		1
ENSG00000236126
ENSG00000165105	0.368055	0.851822
ENSG00000110435		1
ENSG00000166436		0.875
ENSG00000133704		1
ENSG00000128610	0.569885	0.733929
ENSG00000166603	0.641653	1
ENSG00000182518		1
ENSG00000116604		1
ENSG00000100036		0.986111
ENSG00000141569		1
ENSG00000184110		1
ENSG00000087074		1
ENSG00000171495	0.196257	0.583333
ENSG00000163810	0.657954	0.666667
ENSG00000185664	0.458795	0.818182
ENSG00000155761	0.114157	0.594566
ENSG00000112539	0.746869	0.748214
ENSG00000123739		1
ENSG00000102981		1
ENSG00000159388		1
ENSG00000239857		1
ENSG00000104763		1
ENSG00000144827		1
ENSG00000214013		1
ENSG00000071242		1
ENSG00000111052		0.902778
ENSG00000118231	0.751807	0.921088
ENSG00000167967		1
ENSG00000176014		1
ENSG00000110218		1
ENSG00000265972		1
ENSG00000268629	0.295599	1
ENSG00000102104	0.721198
ENSG00000165475		1
ENSG00000105376	0.390384	0.617647
ENSG00000011114		1
ENSG00000090581		1
ENSG00000106771		1
ENSG00000163811		1
ENSG00000107742		1
ENSG00000117298		1
[truncated: 11,274 more rows]

## Sheet: noise_cutoff_0.5
	spearman	aupr
ENSG00000165076	0.318596	1
ENSG00000160211		1
ENSG00000176083	0.604967	0.919048
ENSG00000124766	-0.129957	1
ENSG00000058668		1
ENSG00000148357	0.815948	0.992672
ENSG00000196954		1
ENSG00000133115	0.879951	0.94375
ENSG00000137962	0.284912	1
ENSG00000188089	0.393832	0.655952
ENSG00000145911	0.470451	0.941904			mean_spearman	0.4532
ENSG00000160111	0.606117	0.845714			mean_aupr	0.9574
ENSG00000102780	0.639631	0.99731
ENSG00000183914	0.820586	0.960053
ENSG00000136861		1
ENSG00000128944	0.0244321	1
ENSG00000185942	0.112817	0.430456
ENSG00000163528		1
ENSG00000123560	0.703242	0.99958
ENSG00000150760	0.285004	1
ENSG00000157353		1
ENSG00000140365		1
ENSG00000145826	0.300801	0.557778
ENSG00000093167		1
ENSG00000170092	0.19613
ENSG00000204427		1
ENSG00000169313	0.693416	0.955021
ENSG00000101040		1
ENSG00000172348	0.284894	1
ENSG00000170522	0.201118	0.981902
ENSG00000183747	0.342253	1
ENSG00000141959		1
ENSG00000115221	0.613033	0.883838
ENSG00000174132		1
ENSG00000165629		1
ENSG00000125691		1
ENSG00000125848	0.633814	0.94968
ENSG00000147488	0.791933	1
ENSG00000105778	0.277416	1
ENSG00000134318	0.285023	1
ENSG00000137285	0.538408	0.972018
ENSG00000091483		1
ENSG00000102901		1
ENSG00000185567	0.737246	0.998715
ENSG00000104518		1
ENSG00000131737	0.789102	0.400595
ENSG00000142303	0.397454	1
ENSG00000180190	0.284968	1
ENSG00000146166	0.703594	0.598214
ENSG00000139163		1
ENSG00000097033		1
ENSG00000128253	0.738078	1
ENSG00000135407	0.591023	0.915595
ENSG00000152229	0.579395	1
ENSG00000182552	-0.0895497	1
ENSG00000125888	0.65063	1
ENSG00000139835	0.630304	1
ENSG00000186326	0.871301	0.270833
ENSG00000174483	0.284986	1
ENSG00000135821		1
ENSG00000171408	0.680932	0.99659
ENSG00000114391		1
ENSG00000166387		1
ENSG00000025039	0.268649	1
ENSG00000185864	0.345466	1
ENSG00000125266	0.385915	1
ENSG00000132670		1
ENSG00000146776	0.657707	1
ENSG00000082805	0.219903	1
ENSG00000152495	0.811716	0.848088
ENSG00000109775		1
ENSG00000118680		1
ENSG00000111799	0.716434	1
ENSG00000101849		1
ENSG00000155307	0.552046	1
ENSG00000188641	0.38594	1
ENSG00000135226	0.702195	0.166667
ENSG00000116350		1
ENSG00000117091	0.811612	0.996559
ENSG00000168496	0.114016	1
ENSG00000141098		1
ENSG00000143437		1
ENSG00000141294	0.760066	0.567335
ENSG00000186350		1
ENSG00000128340	0.425576	1
ENSG00000152939	0.62581	0.944585
ENSG00000162433	0.504979	0.997514
ENSG00000164331		1
ENSG00000197122		1
ENSG00000118557	0.287098	1
ENSG00000132872	0.789254	0.91314
ENSG00000137692		1
ENSG00000143862		1
ENSG00000006118	0.397266	1
ENSG00000011143	0.211704	1
ENSG00000138698		1
ENSG00000134248		1
ENSG00000135617		1
ENSG00000177675	0.759852	0.850013
ENSG00000132702	0.696118	0.770136
ENSG00000070814		1
ENSG00000131507		1
ENSG00000164715		1
ENSG00000143194	0.777958	0.827392
ENSG00000104808	0.794069	0.877382
ENSG00000134962	0.750647	0.855402
ENSG00000142856	0.0454162	0.983661
ENSG00000099889	0.170992	1
ENSG00000151806		1
ENSG00000179361	0.419764	1
ENSG00000205085	0.0938561	0.995263
ENSG00000116584		1
ENSG00000113971	0.154796	0.985317
ENSG00000136518		1
ENSG00000146453	0.609478	0.626064
ENSG00000148843		1
ENSG00000170681	0.681978	0.615146
ENSG00000158773		1
ENSG00000129691		1
ENSG00000135424		0.986111
ENSG00000162702		1
ENSG00000143554		1
ENSG00000204257		1
ENSG00000090020	0.285096	1
ENSG00000131435	0.513788	1
ENSG00000146963		1
ENSG00000153779	1	1
ENSG00000161203		1
ENSG00000130717		1
ENSG00000139211	0.524633	1
ENSG00000090565		1
ENSG00000033030		1
ENSG00000109511	0.649136	0.245833
ENSG00000125257	0.567873	1
ENSG00000096433	0.22793	1
ENSG00000164751		1
ENSG00000196220	0.702536	0.907015
ENSG00000135776	-0.284931	1
ENSG00000180543	0.397394	1
ENSG00000148386
ENSG00000102786	0.266317	1
ENSG00000140199		1
ENSG00000171861		1
ENSG00000141441	0.0830284	1
ENSG00000112576		1
ENSG00000182389	0.874976	0.974365
ENSG00000198840		1
ENSG00000159433	0.504425	0.93541
ENSG00000198826	0.425691	0.95863
ENSG00000115145		1
ENSG00000132842		1
ENSG00000198892		0.986111
ENSG00000175003	0.841714	0.7
ENSG00000100065	0.580805	0.998282
ENSG00000138286		1
ENSG00000169218	0.865208	0.998684
ENSG00000169126	0.759884	0.873469
ENSG00000118946	0.645212	0.884374
ENSG00000198917		1
ENSG00000185760	0.801229	0.69022
ENSG00000116685		1
ENSG00000162520	0.637529	0.993178
ENSG00000139410	0.482347	1
ENSG00000119878		1
ENSG00000008086	0.276944	0.981901
ENSG00000130021	0.00584051	1
ENSG00000168137		1
ENSG00000183655	0.363195	1
ENSG00000188452	0.635849	0.752405
ENSG00000162062	0.1489	0.494405
ENSG00000164023	0.41883	0.979616
ENSG00000172530	0.285409	1
ENSG00000125977		1
ENSG00000163395	0.820073	0.835337
ENSG00000184602		1
ENSG00000169247	0.637825	0.75
ENSG00000137171		1
ENSG00000124795		1
ENSG00000171310	0.137941	1
ENSG00000167139	0.473834	1
ENSG00000165322	0.285023	1
ENSG00000126790	0.285023	1
ENSG00000170175		1
ENSG00000186496	0.541482	0.895121
ENSG00000187097	0.0409443	1
ENSG00000124562		1
ENSG00000127412	0.834481	0.791667
ENSG00000167553		1
ENSG00000106003	0.306279	1
ENSG00000184451	0.597845	0.920219
ENSG00000204564		1
ENSG00000205978	0.426186	1
ENSG00000163581	0.7885	1
ENSG00000185344		1
ENSG00000196199		1
ENSG00000184381		1
ENSG00000096696	0.508178	1
ENSG00000100867	0.730745	0.939372
ENSG00000155066	0.662437	0.918152
ENSG00000198382		1
ENSG00000273274	0.612028
ENSG00000233932	0.830879	0.927083
ENSG00000115652		1
ENSG00000167711	0.698391	0.974478
ENSG00000144036	0.285004	1
ENSG00000168476		1
ENSG00000197879		1
ENSG00000177082		1
ENSG00000112624		1
ENSG00000150403		1
ENSG00000129151	0.793969	0.957042
ENSG00000137941	0.654187	0.985958
ENSG00000143520	0.558053	0.798958
ENSG00000089057		1
ENSG00000104881	0.284949	1
ENSG00000197111		1
ENSG00000131446		1
ENSG00000138138	0.285023	1
ENSG00000140450		1
ENSG00000181856	0.731829	0.997111
ENSG00000185049		1
ENSG00000153814		1
ENSG00000152990	0.153251	1
ENSG00000185640	0.622862	0.692227
ENSG00000118217		1
ENSG00000141519	0.323248	0.952633
ENSG00000157778		1
ENSG00000143324		1
ENSG00000184185	0.636558	0.789737
ENSG00000251192	-0.0314302	0.802466
ENSG00000188917		1
ENSG00000107099	0.717433	1
ENSG00000204922	-0.162965	1
ENSG00000250479		1
ENSG00000102265		1
ENSG00000163683		1
ENSG00000167173	0.285004	1
ENSG00000088325	0.376386	0.95371
ENSG00000157315	0.565245	0.625591
ENSG00000137947		1
ENSG00000081692		1
ENSG00000221914		1
ENSG00000204175	0.781589	0.97029
ENSG00000129911		1
ENSG00000001629	0.285133	1
ENSG00000121440	0.345997	1
ENSG00000159256		1
ENSG00000067900		1
ENSG00000036565	0.804594	0.888462
ENSG00000171680	0.397291	1
ENSG00000160999	0.163007	1
ENSG00000161791	0.303687	1
ENSG00000079999		1
ENSG00000137203	0.86577	0.984947
ENSG00000106665		1
ENSG00000113580		1
ENSG00000236444	0.566931	1
ENSG00000088035	0.362767	1
ENSG00000100116	-0.0244211	1
ENSG00000100300		1
ENSG00000128595		1
ENSG00000157625	-0.0799448	1
ENSG00000158122		1
ENSG00000184164		1
ENSG00000143110		1
ENSG00000168066		1
ENSG00000153339		1
ENSG00000175920	0.907121	0.938045
ENSG00000115216		1
ENSG00000164120	0.861785	0.989405
ENSG00000120457	0.728444	0.806852
ENSG00000265107	0.844157	1
ENSG00000114349	0.0856247	1
ENSG00000135144	0.406615	0.821953
ENSG00000147813		1
ENSG00000185340		1
ENSG00000100568		1
ENSG00000151092		1
ENSG00000163209	0.583561	0.986863
ENSG00000172023	0.297115	0.991045
ENSG00000133422		1
ENSG00000172922		1
ENSG00000166816	0.284894	1
ENSG00000174059	0.477237	1
ENSG00000164733		1
ENSG00000174915		1
ENSG00000114013	0.575492	0.992385
ENSG00000164291	0.494502	1
ENSG00000158711	-0.203614	1
ENSG00000111700	0.744827	0.902778
ENSG00000105755		1
ENSG00000124467
ENSG00000163527		1
ENSG00000156030		1
ENSG00000133477	0.692042	0.971394
ENSG00000035862		1
ENSG00000166340		1
ENSG00000137573	0.710873	1
ENSG00000073060		1
ENSG00000147113	0.397291	1
ENSG00000185250	0.814165	0.98765
ENSG00000104774		1
ENSG00000066777		1
ENSG00000163026	0.28528	1
ENSG00000065361	0.600146	1
ENSG00000163735	0.669432	0.834536
ENSG00000158517	0.792362	0.990688
ENSG00000070748	0.691943
ENSG00000198018	0.540723	0.975973
ENSG00000205356		1
ENSG00000056097		1
ENSG00000124334	0.66446	0.513889
ENSG00000132326	0.227945	1
ENSG00000170099	0.889738	0.93406
ENSG00000096070		1
ENSG00000134108		0.902778
ENSG00000164323	0.284931	1
ENSG00000175198	0.0851284	1
ENSG00000126106	-0.0298412	1
ENSG00000198692	0.157365	1
ENSG00000169347	0.629024	0.985178
ENSG00000177324	0.99972	1
ENSG00000167525	0.490374	1
ENSG00000099998	0.284949	1
ENSG00000100294	0.211677	1
ENSG00000128609	0.22793	1
ENSG00000133302	0.0804622	0.925625
ENSG00000145730		1
ENSG00000152253	0.445113	0.648642
ENSG00000103995	0.56761	0.96975
ENSG00000137474	0.459233	0.931127
ENSG00000120341	0.630216	0.982184
ENSG00000057019	0.397394	1
ENSG00000162897	0.654524	0.816667
ENSG00000211456		1
ENSG00000006327	0.195369	1
ENSG00000237649	0.645408	0.935462
ENSG00000211584		1
ENSG00000146007		1
ENSG00000112787		1
ENSG00000172116	0.822892	0.992156
ENSG00000141682	0.503625	0.982597
ENSG00000120160	0.628164	1
ENSG00000062650		1
ENSG00000122376	0.170947	1
ENSG00000121578		1
ENSG00000140950	0.425816	1
ENSG00000169180		1
ENSG00000137265	0.748742	0.969817
ENSG00000184916	0.397394	0.985294
ENSG00000128694	0.295321	1
ENSG00000131023	-0.284986	1
ENSG00000136643	0.219804	1
ENSG00000108094	0.0244352	1
ENSG00000139637		1
ENSG00000163132	0.543424	0.943645
ENSG00000164347		1
ENSG00000169372	-0.277004	1
ENSG00000116678	0.396385	1
ENSG00000143119	0.122121	1
ENSG00000138449		1
ENSG00000087128	0.813146	0.93623
ENSG00000196860	0.317437	1
ENSG00000156411		1
ENSG00000137331		0.986111
ENSG00000143420		1
ENSG00000165474	0.548054	0.97619
ENSG00000105618		1
ENSG00000134086		1
ENSG00000216649		0.513889
ENSG00000020129		1
ENSG00000107443	0.22881	1
ENSG00000184154	0.369175	1
ENSG00000153207		1
ENSG00000109576	0.381235	0.984008
ENSG00000101198	0.841012	0.982738
ENSG00000173678	0.171544	0.416667
ENSG00000144935	0.480209	1
ENSG00000104177	0.513553	1
ENSG00000158874	0.348613	0.753091
ENSG00000162695		1
ENSG00000100802	0.413006	1
ENSG00000100721	0.739739	0.772639
ENSG00000198218		1
ENSG00000007545		1
ENSG00000145864	0.747962	0.923293
ENSG00000172247	0.704952	0.952578
ENSG00000134760	0.611454	0.6932
ENSG00000185842	0.766563	0.939535
ENSG00000105369	0.628982	0.960205
ENSG00000148677	0.622695	0.768262
ENSG00000136807		1
ENSG00000050344	0.301064	0.967926
ENSG00000155657	0.523783	0.613588
ENSG00000157014		1
ENSG00000145494		1
ENSG00000139329	0.689068	0.999462
ENSG00000172819	0.284912	1
ENSG00000136758		1
ENSG00000039139	0.852511	0.605556
ENSG00000014914		0.986111
ENSG00000147454		1
ENSG00000114021	0.0570266	1
ENSG00000146555	0.754492	0.869565
ENSG00000251322	0.284894	1
ENSG00000183751		0.958333
ENSG00000169857	0.285096	1
ENSG00000107562	0.154667	1
ENSG00000139370		1
ENSG00000079112	0.698899	0.862915
ENSG00000117419		1
ENSG00000125703	0.219946	1
ENSG00000198021	1	1
ENSG00000115084	0.122247	1
ENSG00000102057	0.412401	0.986307
ENSG00000123360	0.457784	0.954545
ENSG00000179913	0.821473	0.975063
ENSG00000167550	0.466963	0.793251
ENSG00000117394	0.284949	1
ENSG00000197894		1
ENSG00000160075		1
ENSG00000170832		1
ENSG00000072832	0.47238	0.984403
ENSG00000109132	0.762324	0.975
ENSG00000204889	0.648821	0.902778
ENSG00000079337	0.397317	1
ENSG00000073598	0.333019	1
ENSG00000134193	0.670148	0.845615
ENSG00000172728	0.553275	0.998715
ENSG00000165794	0.679289	0.798807
ENSG00000164815	0.285078	1
ENSG00000182154		1
ENSG00000017260		1
ENSG00000185000		1
ENSG00000124256	0.626382	0.947958
ENSG00000182541		1
ENSG00000134909	0.368913	1
ENSG00000102271	0.800822	0.929554
ENSG00000105854	0.284949	1
ENSG00000153246	0.81512	0.988917
ENSG00000168679	0.337488	1
ENSG00000169021		1
ENSG00000179119		1
ENSG00000175309		1
ENSG00000188895		1
ENSG00000147381	0.404847	1
ENSG00000162607	-0.285041	1
ENSG00000106804	0.424059	1
ENSG00000110944	0.403026	0.524481
ENSG00000109572	0.236086	1
ENSG00000132793	0.519688	0.983117
ENSG00000087088		1
ENSG00000115525	0.403385	1
ENSG00000156831		1
ENSG00000036672	0.410684	0.999195
ENSG00000130159		1
ENSG00000134049		1
ENSG00000103485	0.203496	1
ENSG00000138758	0.268614	1
ENSG00000023909	0.0976843	1
ENSG00000173085	0.240622	1
ENSG00000028203	0.285299	1
ENSG00000186141		1
ENSG00000142546		1
ENSG00000154767		1
ENSG00000185324		1
ENSG00000104894	0.158958	1
ENSG00000178965	0.804976	0.985455
ENSG00000074803	0.672599	1
ENSG00000176406	0.858692	0.962763
ENSG00000140465	0.694078	0.906291
ENSG00000101680	0.871923	0.803571
ENSG00000196914		1
ENSG00000166479	0.0244195	1
ENSG00000157303	0.626461	0.998343
ENSG00000189139	0.594089	1
ENSG00000124557	0.693584	0.1
ENSG00000132207	-0.0664042	1
ENSG00000100726		1
ENSG00000111801		1
ENSG00000109163	0.465102	1
ENSG00000155393	0.28517	1
ENSG00000103018		1
ENSG00000136488	0.137812	0.0555556
ENSG00000037897	-0.00814088	1
ENSG00000112499	0.802073	1
ENSG00000241973		1
ENSG00000054179	0.770675	0.996169
ENSG00000110042	0.303677	1
ENSG00000138495		1
ENSG00000181826	0.623134	1
ENSG00000114127		1
ENSG00000173894	0.623251	0.833207
ENSG00000134283		1
ENSG00000048707		1
ENSG00000198804		1
ENSG00000183513		1
ENSG00000154783	0.398406	0.984009
ENSG00000125648	0.284894	1
ENSG00000171148		1
ENSG00000004660	0.323592	1
ENSG00000092531		1
ENSG00000108733	0.285631	1
ENSG00000003402		1
ENSG00000148400		1
ENSG00000151748	0.284931	1
ENSG00000043039	0.620547	0.906931
ENSG00000135678	0.195381	0.970612
ENSG00000139350	-0.26877	1
ENSG00000131653		1
ENSG00000152266	0.421774	0.0833333
ENSG00000064687	0.169484	0.9845
ENSG00000116062		1
ENSG00000143624		1
ENSG00000154723		1
ENSG00000149948	0.415969	0.652778
ENSG00000184787		1
ENSG00000166924	0.715461	0.906868
ENSG00000185359		1
ENSG00000104695		1
ENSG00000177613		1
ENSG00000182578	-0.0515701	1
ENSG00000166783		1
ENSG00000197555	0.276861	1
ENSG00000143674	0.584363	0.941511
ENSG00000173540		1
ENSG00000174417	0.63309
ENSG00000112984	0.702873	0.822937
ENSG00000005175	-0.0895612	1
ENSG00000081791		1
ENSG00000107104	0.284912	1
ENSG00000148339		1
ENSG00000154736	0.825223	0.991081
ENSG00000166272		1
ENSG00000277462	0.584391	0.971279
ENSG00000132141	0.187062	0.98476
ENSG00000164830	0.219875	1
ENSG00000164877	-0.0570229	1
ENSG00000075975		1
ENSG00000160818		1
ENSG00000244694	0.636508
ENSG00000050165	0.284894	1
ENSG00000174007	0.488997	0.995746
ENSG00000164172	0.284912	1
ENSG00000176986		1
ENSG00000138794		1
ENSG00000145675		1
ENSG00000162032		1
ENSG00000119950		1
ENSG00000124302	0.878209	0.954219
ENSG00000159224	0.679864	0.222222
ENSG00000115318	0.435042	0.981899
ENSG00000143443		0.986111
ENSG00000104237	0.889982	1
ENSG00000136141	0.252645	1
ENSG00000159720		1
ENSG00000173575		1
ENSG00000184574	0.324091	0.914134
ENSG00000172840	0.480188	1
ENSG00000105245		1
ENSG00000089685	0.60128	0.878914
ENSG00000145708	0.762878	0.892325
ENSG00000114107	0.164656	1
ENSG00000135316		1
ENSG00000117724	0.670104	0.790027
ENSG00000203985	0.536783	0.790186
ENSG00000087299	0.105699	1
ENSG00000163687	0.635007	1
ENSG00000116161		1
ENSG00000273696
ENSG00000165246	0.710959	0.884848
ENSG00000184887		1
ENSG00000183837	0.639627	0.850569
ENSG00000144355	0.758568	0.651512
ENSG00000146826		1
ENSG00000107262		1
ENSG00000048471		1
ENSG00000146066		1
ENSG00000155959		1
ENSG00000122203		1
ENSG00000168309	0.397266	1
ENSG00000170889		1
ENSG00000166483	0.515375	1
ENSG00000177731		1
ENSG00000170734	0.41722	1
ENSG00000197408	0.670455	0.979167
ENSG00000169242	0.284894	1
ENSG00000198585		1
ENSG00000120833	0.376654	1
ENSG00000167513	0.314292	0.856842
ENSG00000162598	0.741779	0.54375
ENSG00000164253		1
ENSG00000163945	0.277632	1
ENSG00000103274		1
ENSG00000198625		1
ENSG00000083444		1
ENSG00000105290	0.588041	0.998502
ENSG00000152484		1
ENSG00000198502	0.268614	1
ENSG00000075856		1
ENSG00000109220		1
ENSG00000160345	0.39066	1
ENSG00000169057		1
ENSG00000135549	0.559722	0.985668
ENSG00000152904		1
ENSG00000133805	0.34936	1
ENSG00000102290	0.796951	0.870833
ENSG00000167531	0.584997	1
ENSG00000105176		1
ENSG00000120533		1
ENSG00000087157		1
ENSG00000165804		1
ENSG00000172987	0.847375	1
ENSG00000163347	0.630132	0.979643
ENSG00000158055	0.696699	0.830044
ENSG00000161610	0.596428	1
ENSG00000083828	0.422444	1
ENSG00000170482	0.557042	0.839396
ENSG00000138772	0.337941	1
ENSG00000139973	0.84113	0.744859
ENSG00000182330	-0.0285714
ENSG00000187243	0.491758	0.977124
ENSG00000101049	0.688587	0.988056
ENSG00000171159		1
ENSG00000183605		1
ENSG00000091136	0.479683	1
ENSG00000125810	0.460882	0.999195
ENSG00000166987		1
ENSG00000162959	-0.353011	1
ENSG00000103260	0.284949	1
ENSG00000143486		1
ENSG00000083807	0.261381	1
ENSG00000172264	0.549207	0.997475
ENSG00000183690	0.69968	0.944067
ENSG00000145743	-0.0670109	0.906214
ENSG00000132603	-0.285078	1
ENSG00000155719	0.721827	1
ENSG00000127951	0.357602	1
ENSG00000051108		1
ENSG00000122507	0.363425	1
ENSG00000103310	0.706446	0.633929
ENSG00000111335	0.0658545	1
ENSG00000137502	0.0712216	1
ENSG00000146409	0.260542	1
ENSG00000158716		1
ENSG00000161692	0.240957	0.881729
ENSG00000163093	0.285594	1
ENSG00000104957		1
ENSG00000140632		1
ENSG00000243477		1
ENSG00000274933	0.301099	1
ENSG00000198464	-0.325523	1
ENSG00000065427		1
ENSG00000116701	0.575923	1
ENSG00000123636		1
ENSG00000017483	0.496111	0.977482
ENSG00000012963		1
ENSG00000005471	0.824042	0.878585
ENSG00000156261		1
ENSG00000173660		1
ENSG00000198003	0.841076	0.9031
ENSG00000176884	0.913108	0.803958
ENSG00000165731	0.459035	0.804954
ENSG00000166016	0.273327	0.984501
ENSG00000099974	0.278294	0.982792
ENSG00000185670	-0.175183	0.980024
ENSG00000147383		1
ENSG00000131558		1
ENSG00000118094	0.710099	0.825036
ENSG00000162078	0.511686	0.997885
ENSG00000198756	0.649432	0.885839
ENSG00000112149	0.0554709	1
ENSG00000131808	0.333198	1
ENSG00000188706	0.252335	1
ENSG00000078246	0.284912	1
ENSG00000119682		1
ENSG00000044090		1
ENSG00000103202		1
ENSG00000071677	0.580279	0.125
ENSG00000166592	0.321908	1
ENSG00000142102		1
ENSG00000147912	0.181736	1
ENSG00000106823	0.617422	1
ENSG00000151704	0.7763	1
ENSG00000164647	0.676749	0.997883
ENSG00000268350	0.202626	1
ENSG00000188687	0.42844	0.902349
ENSG00000175206	0.265895	0.995294
ENSG00000010292		1
ENSG00000224712	0.445622	0.996825
ENSG00000099901		1
ENSG00000089177	0.0958426	1
ENSG00000159189	0.105116	1
ENSG00000141448	0.803429	0.954421
ENSG00000131475		1
ENSG00000125735	0.692057	0.954337
ENSG00000151611	0.560816	0.9763
ENSG00000124299		1
ENSG00000176473	0	1
ENSG00000176155	0.211649	1
ENSG00000084754		1
ENSG00000126777		1
ENSG00000041982	0.780821	0.999195
ENSG00000177992	0.594089	1
ENSG00000065618	0.660341	0.967252
ENSG00000155875	0.44213	1
ENSG00000187288	0.833991	0.86228
ENSG00000198837		1
ENSG00000101473		1
ENSG00000168447	0.776266	0.973473
ENSG00000186635		1
ENSG00000205213	0.284912	1
ENSG00000140044		1
ENSG00000205571	0.283792	1
ENSG00000006756	0.295407	1
ENSG00000139651		1
ENSG00000026652	0.317895	1
ENSG00000139985	0.708689	1
ENSG00000171766	0.284894	1
ENSG00000172817	0.580303	0.956859
ENSG00000183549	0.640451	0.915715
ENSG00000133818	0.284912	1
ENSG00000111664	0.477485	0.829911
ENSG00000102195	0.601893	1
ENSG00000135414	0.366017	1
ENSG00000169230		1
ENSG00000164048		1
ENSG00000160062	0.642177	1
ENSG00000162139		1
ENSG00000049192	0.722777
ENSG00000057704	0.299494	1
ENSG00000100350	0.288825	1
ENSG00000140577		1
ENSG00000183783	0.774482	0.895836
ENSG00000132153		1
ENSG00000136603	-0.285059	1
ENSG00000084676		1
ENSG00000086619	-0.0814666	1
ENSG00000178718	0.284949	1
ENSG00000161654	-0.130279	1
ENSG00000233276		1
ENSG00000053770	-0.0895381	1
ENSG00000100266		1
ENSG00000139656	0.376341	1
ENSG00000065621	0.558943	0.992287
ENSG00000110375	0.500187	0.247904
ENSG00000240857	0.285041	1
ENSG00000167080	0.638029	0.858889
ENSG00000075089	0.154816	1
ENSG00000236446	1	1
ENSG00000125686		1
ENSG00000153827		1
ENSG00000169291	0.444404	1
ENSG00000221878	0.827741	1
ENSG00000248483	0.426334	1
ENSG00000177301	0.740329	0.800313
ENSG00000182346
ENSG00000157873		1
ENSG00000242372		1
ENSG00000163900		1
ENSG00000105552		1
ENSG00000126970	0.15277	0.984501
ENSG00000203705	-0.276951	1
ENSG00000164951	0.0733246	1
ENSG00000129353		1
ENSG00000164932	0.521727	1
ENSG00000140464		1
ENSG00000129170	0.474021	0.629621
ENSG00000183111	0.426531	1
ENSG00000165807	0.784155	0.804527
ENSG00000170906		1
ENSG00000196296	0.376726	0.932308
ENSG00000113658	0.187289	1
ENSG00000180626	0.513188	1
ENSG00000174502	0.657194	0.683788
ENSG00000102003	0.423958	1
ENSG00000121281	0.60176	1
ENSG00000165630		1
ENSG00000006042	0.284894	1
ENSG00000275713	0.658497	0.719002
ENSG00000181754	0.285207	1
ENSG00000165410	0.187216	1
ENSG00000122026		1
ENSG00000166741	0.647346	0.999527
ENSG00000099330		1
ENSG00000041802		1
ENSG00000092621	0.436978	1
ENSG00000124762		1
ENSG00000180938	0.537171	0.654286
ENSG00000144136		1
ENSG00000197872	0.380014	1
ENSG00000103415		1
ENSG00000115041	0.498156	0.982997
ENSG00000115306		1
ENSG00000133083	0.614159	1
ENSG00000205927	0.721418	1
ENSG00000163424	0.271055	1
ENSG00000171467		1
ENSG00000151773	0.611216	0.998269
ENSG00000124813	0.780791	0.955193
ENSG00000135218	0.702729	1
ENSG00000130052	0.203785	0.985317
ENSG00000170340		1
ENSG00000242389	1	1
ENSG00000101421		1
ENSG00000134986	-0.296729	1
ENSG00000132465	0.684717	0.995342
ENSG00000189180		1
ENSG00000083097	0.195469	1
ENSG00000138722	0.856533	0.985081
ENSG00000108784		1
ENSG00000166268	0.715026	0.974206
ENSG00000197467	0.783532	0.97531
ENSG00000116885	0.304496	1
ENSG00000121879	-0.252514	1
ENSG00000152670	0.492911	0.6
ENSG00000166716		1
ENSG00000185043		1
ENSG00000136205		1
ENSG00000198315		1
ENSG00000242732	0.285539	0.785714
ENSG00000125482		1
ENSG00000081913	-0.0244321	1
ENSG00000166455	0.494271	0.66
ENSG00000114857		1
ENSG00000125046	0.667108	0.697546
ENSG00000110063		1
ENSG00000167165	0.726437	0.860858
ENSG00000164366	0.0284201	1
ENSG00000214717		1
ENSG00000088367	0.385915	1
ENSG00000123999	0.706745	0.94846
ENSG00000122565		1
ENSG00000197635	0.770896	0.988859
ENSG00000083937		1
ENSG00000110719		1
ENSG00000072858	0.604835	0.90726
ENSG00000128923	0.236543	1
ENSG00000144407	0.815477	0.50151
ENSG00000128322	0.631338	0.791667
ENSG00000116918		1
ENSG00000160539	0.459201	1
ENSG00000203485		1
ENSG00000186532		1
ENSG00000196620	0.718464	0.923878
ENSG00000072778		1
ENSG00000171729	0.284949	1
ENSG00000254122	0.500478	1
ENSG00000138660	0.284986	1
ENSG00000133030		1
ENSG00000155085	0.264196	1
ENSG00000087470		1
ENSG00000004478		1
ENSG00000197928	0.512763	1
ENSG00000085514	0.315408	1
ENSG00000182504	0.237014	0.982377
ENSG00000204967	0.389144	0.589286
ENSG00000165175		1
ENSG00000171791	0.413809	1
ENSG00000135018		1
ENSG00000174236	0.667229	0.961081
ENSG00000144535	0.065169	1
ENSG00000059145		1
ENSG00000127774		1
ENSG00000150787	-0.105818	1
ENSG00000108798	0.264074	0.999603
ENSG00000131470	0.0340623	1
ENSG00000181404		1
ENSG00000175203		1
ENSG00000138780	0.29149	1
ENSG00000131236		1
ENSG00000136492	0.642126	0.403082
ENSG00000196507	0.268614	1
ENSG00000197586		1
ENSG00000049883	-0.0435398	1
ENSG00000125895	0.47603	0.998282
ENSG00000183527		1
ENSG00000124107	0.545681	1
ENSG00000156502		1
ENSG00000133121	0.284968	1
ENSG00000025708		1
ENSG00000059573		1
ENSG00000145700	0.510184	1
ENSG00000105723		1
ENSG00000129925		1
ENSG00000112379	0.652164	0.958691
ENSG00000130653	0.306541	1
ENSG00000080493	0.750348	0.986183
ENSG00000164068		1
ENSG00000173890	0.671527	0.966244
ENSG00000214435	0.284931	1
ENSG00000173801		1
ENSG00000104687		1
ENSG00000074181	0.284894	1
ENSG00000132330	-0.163165	1
ENSG00000164300		1
ENSG00000126561		1
ENSG00000131015	0.600078	0.85553
ENSG00000165923	0.900023	0.840387
ENSG00000135506		1
ENSG00000243147		1
ENSG00000206026	1	1
ENSG00000105173	0.256844	0.892589
ENSG00000108306		1
ENSG00000167654	0.86896	0.9566
ENSG00000133812		1
ENSG00000182326	0.284912	1
ENSG00000167434	0.512788	0.943307
ENSG00000167863		1
ENSG00000112118		1
ENSG00000103197		1
ENSG00000179295		1
ENSG00000111540		1
ENSG00000173227	0.857721	0.954607
ENSG00000101126		1
ENSG00000139112		1
ENSG00000151617	0.594489	0.999147
ENSG00000179526		1
ENSG00000092208	-0.352797	1
ENSG00000143799		1
ENSG00000133063	0.608194	0.798843
ENSG00000144476	0.276772	1
ENSG00000144802	0.374179	1
ENSG00000259207	0.703686	0.998746
ENSG00000148090		1
ENSG00000005302		1
ENSG00000196476		1
ENSG00000242875
ENSG00000120693	0.331132	0.982997
ENSG00000163702		1
ENSG00000181982		1
ENSG00000180251	0.605489	0.736622
ENSG00000260230	0.864901	0.917347
ENSG00000168398	0.900658	0.990496
ENSG00000171476	0.329031	1
ENSG00000135346	0.578776	0.72653
ENSG00000125492	0.764591	1
ENSG00000047597	0.649867	0.90268
ENSG00000196154		1
ENSG00000142949	0.460613	1
ENSG00000213462	0.432713	1
ENSG00000063241		1
ENSG00000110237	0.284912	1
ENSG00000187754
ENSG00000157554	0.0435126	1
ENSG00000164051		1
ENSG00000164434	0.737549	0.935341
ENSG00000204195	0.827741	1
ENSG00000173467	0.856338	0.959195
ENSG00000213516		1
ENSG00000080815		1
ENSG00000166596	0.691332	0.940359
ENSG00000114544		1
ENSG00000134910		1
ENSG00000004700		1
ENSG00000110756		1
ENSG00000159674	0.545531	1
ENSG00000108641	0.15329	1
ENSG00000178982		1
ENSG00000204532
ENSG00000158186	0.284949	1
ENSG00000053702	0.240816	1
ENSG00000221994	0.306404	0.976284
ENSG00000185532	0.635188	0.965569
ENSG00000113448	0.265815	0.927247
ENSG00000183114	0.762064	0.853833
ENSG00000024526	0.708837	0.800293
ENSG00000043093		1
ENSG00000124535		1
ENSG00000146469	0.449932	0.954079
ENSG00000171960		1
ENSG00000106355		1
ENSG00000185033		1
ENSG00000128891	-0.11419	1
ENSG00000172410	0.819324	0.204762
ENSG00000187017	0.786302	0.959565
ENSG00000009724	0.488891	0.989067
ENSG00000141552		1
ENSG00000168955	0.55397	0.896429
ENSG00000105379		1
ENSG00000027001	0.154667	1
ENSG00000013563		1
ENSG00000103194		1
ENSG00000243716	0.268614	1
ENSG00000166548		1
ENSG00000243480	0.227751	0.977459
ENSG00000085274	-0.285207	1
ENSG00000112305	-0.130254	1
ENSG00000182551		1
ENSG00000183578	0.622634	0.997872
ENSG00000273706	0.884508	1
ENSG00000082515		1
ENSG00000162972		1
ENSG00000186871	0.5359	0.141103
ENSG00000196230		1
ENSG00000100380		1
ENSG00000183580	0.479176	1
ENSG00000173207	-0.284894	1
ENSG00000143612		1
ENSG00000110077	0.542567	1
ENSG00000197496	0.593873	0.999195
ENSG00000010072	-0.277102	1
ENSG00000066468	0.620186	0.999147
ENSG00000189184	0.650298	0.999147
ENSG00000169189		1
ENSG00000129534	0.533448	0.992295
ENSG00000118922	0.138799	0.999195
ENSG00000124157	0.666819	0.738889
ENSG00000137270	0.482319	0.125
ENSG00000114120	0.0113519	1
ENSG00000164176	0.438177	1
ENSG00000177455	0.809901	0.76756
ENSG00000185122		1
ENSG00000067082		1
ENSG00000135766		1
ENSG00000183423	0.673687
ENSG00000083799		1
ENSG00000113739	0.665843	0.94966
ENSG00000146834		1
ENSG00000152969	0.893399	0.947359
ENSG00000135929		1
ENSG00000164106	0.658939	0.802069
ENSG00000179071	0.587988	0.711786
ENSG00000181617	0.676316	0.821453
ENSG00000183813	0.557838	0.583126
ENSG00000171121	-0.000206674	1
ENSG00000114541	-0.0814088	1
ENSG00000122986	0.3998	1
ENSG00000138472	0.844441	0.865385
ENSG00000170819	-0.0751994
ENSG00000143217	0.725587	0.855504
ENSG00000135604	0.647574	0.995265
ENSG00000171478		0.513889
ENSG00000069869	0.415839	1
ENSG00000138032		1
ENSG00000162929	0.456185	0.982198
ENSG00000185130	0.521186	0.166667
ENSG00000137825	0.764887	0.85045
ENSG00000104320		1
ENSG00000149503	-0.114751	1
ENSG00000023171	0.806306	0.988446
ENSG00000176160	0.597042	1
ENSG00000176994		1
ENSG00000169299		1
ENSG00000106244		1
ENSG00000120500	0.252855	0.75
ENSG00000126246	0.154717	1
ENSG00000187796	0.411838	0.750932
ENSG00000186994	0.198902	1
ENSG00000164919		1
ENSG00000169862	0.815604	0.885026
ENSG00000111796	0.806294	0.963247
ENSG00000221968		1
ENSG00000231852	0.474842	0.823466
ENSG00000137842		1
ENSG00000168237	0.338968	1
ENSG00000170484	0.509244	0.416667
ENSG00000158825	0.445471	0.981241
ENSG00000103064	0.477998	1
ENSG00000253485	0.571644	0.595348
ENSG00000107201		1
ENSG00000165383	0.587414	1
ENSG00000164342	0.735809	0.992844
ENSG00000140943		1
ENSG00000179304	0.128516	1
ENSG00000160868	0.75314	0.704193
ENSG00000130948	0.512159	0.890071
ENSG00000143740		1
ENSG00000118690	0.315471	1
ENSG00000184148	0.64328	0.753157
ENSG00000153406		1
ENSG00000152467	0.937796	0.996795
ENSG00000140995		1
ENSG00000101076	0.721239	0.958759
ENSG00000185303	0.266645	0.647137
ENSG00000266338	0.236116	1
ENSG00000266074	0.0326119	1
ENSG00000082212	-0.266411	1
ENSG00000153767	0.0163941	1
ENSG00000173548	0.285059	1
ENSG00000188396	0.588076	0.756053
ENSG00000090061	0.221968	1
ENSG00000089327		1
ENSG00000110367		1
ENSG00000175895	-0.284912	1
ENSG00000148429	0.276826	1
ENSG00000111644	0.792255	0.935053
ENSG00000054983		1
ENSG00000105695	0.778139	0.851139
ENSG00000133794	0.146621	1
ENSG00000163933		1
ENSG00000170275		1
ENSG00000183476	0.448363	0.823214
ENSG00000131634		0.986111
ENSG00000171469		1
ENSG00000188869	0.266283
ENSG00000100764		1
ENSG00000108823	0.779001	0.991051
ENSG00000122085		1
ENSG00000130703		1
ENSG00000047579		1
ENSG00000118777	0.623738	0.992139
ENSG00000215186	0.524145	1
ENSG00000186094	0.761582	0.883761
ENSG00000080845		1
ENSG00000169047	0.641253	0.996837
ENSG00000082153		1
ENSG00000151239	-0.0895381	1
ENSG00000104818	0.518199	1
ENSG00000107021		1
ENSG00000219545	-0.130321	1
ENSG00000124333		1
ENSG00000128564	0.867915	0.816306
ENSG00000005700	0.285004	1
ENSG00000157212	0.184784	1
ENSG00000108255	0.260701
ENSG00000138119	0.313293	0.984501
ENSG00000137207		1
ENSG00000255154	0.0552646	1
ENSG00000023330		1
ENSG00000128789		1
ENSG00000203666	-0.14057	1
ENSG00000034713		1
ENSG00000167394	-0.162627	1
ENSG00000198604		1
ENSG00000110011		1
ENSG00000122375	0.770093	0.511616
ENSG00000106819	0.755345	0.998293
ENSG00000091986	0.58231	1
ENSG00000173110	-0.210459	1
ENSG00000124733		1
ENSG00000120451		1
ENSG00000040341		1
ENSG00000128534		1
ENSG00000105550	0.428488	1
ENSG00000112077	0.740672	0.652301
ENSG00000160404		1
ENSG00000127554		1
ENSG00000166888		1
ENSG00000182583	0.534526	1
ENSG00000126746		1
ENSG00000250799	0.561391	1
ENSG00000108561		1
ENSG00000129535	0.644075	0.890514
ENSG00000197563	0.443586	1
ENSG00000128422	0.557381	0.93127
ENSG00000134571	0.67369	1
ENSG00000085832		1
ENSG00000131089	0.0390805	1
ENSG00000166920	0.662984	0.989611
ENSG00000277972		0.986111
ENSG00000101193		1
ENSG00000011275		1
ENSG00000176136	0.421324
ENSG00000111348		1
ENSG00000147206	0.800977	0.54032
ENSG00000167741	0.778865	0.883692
ENSG00000204104	0.285225	1
ENSG00000183684		1
ENSG00000204287		0.986111
ENSG00000198208	0.364639	0.998367
ENSG00000147684		1
ENSG00000168907	0.700749	0.955214
ENSG00000144589		1
ENSG00000076043		1
ENSG00000126467	0.862067	0.453983
ENSG00000013374		1
ENSG00000101928		1
ENSG00000198099	0.85035	0.592871
ENSG00000182287	0.122097	1
ENSG00000134324	0.284968	1
ENSG00000171724	0.873314	0.993002
ENSG00000240720	0.497392	1
ENSG00000196663		1
ENSG00000035499	0.635322	0.876822
ENSG00000078403		1
ENSG00000122257		1
ENSG00000184281		1
ENSG00000197763	0.468867	0.980566
ENSG00000105278	0.79246	0.978788
ENSG00000129757		1
ENSG00000100271	-0.146706	1
ENSG00000105204		1
ENSG00000115421	0.171612	1
ENSG00000131828		1
ENSG00000143314		1
ENSG00000167625	0.565457	1
ENSG00000007171	0.719982	0.713753
ENSG00000109670		1
ENSG00000130787		1
ENSG00000164530	0.638648	0.99548
ENSG00000138131	0.597223	0.997642
ENSG00000159322		1
ENSG00000162882	0.30977	0.999206
ENSG00000177666		1
ENSG00000144199	0.386065	1
ENSG00000178585		1
ENSG00000131437	0.305761	1
ENSG00000039537	0.772022	0.846964
ENSG00000162368		1
ENSG00000203668	0.112879	0.981901
ENSG00000069667	-0.219818	1
ENSG00000158792		1
ENSG00000170545	0.700058	1
ENSG00000161896	0.732387	0.986073
ENSG00000124440	0.452725	1
ENSG00000168582	0.999351
ENSG00000120685		1
ENSG00000204843		1
ENSG00000164125	0.343012	1
ENSG00000105323		1
ENSG00000168610		1
ENSG00000261609	0.478437	0.961814
ENSG00000100600		1
ENSG00000164683	0.419816	1
ENSG00000135372		1
ENSG00000250317		1
ENSG00000174437		1
ENSG00000066629	0.340601	1
ENSG00000198301		1
ENSG00000167751	0.237696	0.598611
ENSG00000159348		1
ENSG00000185933	0.794071	1
ENSG00000158764	0.632446	0.837418
ENSG00000122873	0.284912	1
ENSG00000155099	0.268718	1
ENSG00000197566	0.31599	0.8013
ENSG00000213995		1
ENSG00000068745		1
ENSG00000173991	0.25396	1
ENSG00000129315		1
ENSG00000132485		1
ENSG00000134538	0.703395	1
ENSG00000165660		1
ENSG00000148948	0.761698	0.884593
ENSG00000135677		1
ENSG00000120029		1
ENSG00000091009	-0.285594	1
ENSG00000165828	0.374368	0.616174
ENSG00000172534		1
ENSG00000015676		1
ENSG00000162426	0.383619	0.886546
ENSG00000197930		1
ENSG00000108474	0.344016	1
ENSG00000186510	0.767915	0.868911
ENSG00000058272		1
ENSG00000060566	0.88113	0.588451
ENSG00000160305		1
ENSG00000013375	0.28517	1
ENSG00000104979		1
ENSG00000103066		1
ENSG00000000971	0.284894	1
ENSG00000124422		1
ENSG00000115884	0.527903	0.99669
ENSG00000055917		1
ENSG00000078674		1
ENSG00000115808		1
ENSG00000177054	0.175136	1
ENSG00000142864		1
ENSG00000100441		1
ENSG00000145293		1
ENSG00000121005	0.639015	0.992981
ENSG00000085449		1
ENSG00000134588	0.594089
ENSG00000166446	0.345282	0.931704
ENSG00000156050	0.235693	1
ENSG00000139083		0.986111
ENSG00000154764	0.876839	0.970663
ENSG00000276409	0.654133	1
ENSG00000123130		1
ENSG00000001036		1
ENSG00000159596		1
ENSG00000134258	0.821924	0.950942
ENSG00000067715	0.761481	0.915463
ENSG00000143942	0.227048	0.944189
ENSG00000103034	0.479683	1
ENSG00000249992	0.599846	1
ENSG00000145861	0.698371	0.998462
ENSG00000091704	0.562231	1
ENSG00000165487		1
ENSG00000175646	0.443294	0.992027
ENSG00000112981	0.758408	0.937534
ENSG00000113575		1
ENSG00000183479	0.696717	0.807211
ENSG00000278023	0.485987	1
ENSG00000146067		1
ENSG00000121351	0.419081	1
ENSG00000221829		1
ENSG00000196724	0.333577	1
ENSG00000095209	-0.203601	1
ENSG00000138750		1
ENSG00000187051		1
ENSG00000164134	-0.285023	1
ENSG00000136574	0.713253	0.97138
ENSG00000010310	0.611627	0.973151
ENSG00000177427		1
ENSG00000203786	0.462099	0.772377
ENSG00000197838	0.923135	0.25
ENSG00000105732		1
ENSG00000100373	0.776745	0.811565
ENSG00000067057	0.284912	1
ENSG00000198889	0.83739	0.683333
ENSG00000085760		1
ENSG00000118689		1
ENSG00000157470	0.764322	0.894585
ENSG00000119541		1
ENSG00000160188	0.818361	0.985239
ENSG00000144908	0.537805	1
ENSG00000118520	0.717871	0.886448
ENSG00000142669		1
ENSG00000135750	0.1755	0.975266
ENSG00000108091		1
ENSG00000109066		1
ENSG00000154080	0.813244	0.975367
ENSG00000160058		1
ENSG00000219200		1
ENSG00000275832	0.348958	1
ENSG00000131462		1
ENSG00000185010	0.281067	1
ENSG00000159733	0.39202	1
ENSG00000241127	0.285133	1
ENSG00000088002	0.764386	0.891898
ENSG00000170956	0.7718	1
ENSG00000259431		1
ENSG00000105393		1
ENSG00000101888	0.130656	1
ENSG00000198408		1
ENSG00000149295	0.897369	0.698171
ENSG00000115993		1
ENSG00000143153	0.284894	1
ENSG00000152193	0.346323	1
ENSG00000167566		1
ENSG00000119414		1
ENSG00000185480	0.541958	0.786529
ENSG00000144591		1
ENSG00000130649	0.546753	1
ENSG00000172382	0.806467	0.876775
ENSG00000211455		1
ENSG00000006016	0.619786	1
ENSG00000136352	0.53162	1
ENSG00000197323		1
ENSG00000152601		1
ENSG00000112218	0.8186	0.80082
ENSG00000104341	0.284912	1
ENSG00000133313		1
ENSG00000011590	0.467926	0.833333
ENSG00000170876		1
ENSG00000178950		1
ENSG00000144747		1
ENSG00000144426	0.670939	0.994369
ENSG00000051523		1
ENSG00000065357		1
ENSG00000135241		1
ENSG00000171385	0.334379	1
ENSG00000123643	0.438713	1
ENSG00000100253	0.572754	0.617115
ENSG00000136819		1
ENSG00000111077	0.284912	1
ENSG00000110075		1
ENSG00000066557	-0.268632	1
ENSG00000112029	0.358835	1
ENSG00000130349	0.284931	1
ENSG00000099783		1
ENSG00000138400	0.690964	0.76364
ENSG00000134453		1
ENSG00000136943	0.780673	0.952234
ENSG00000159216	0.699306	1
ENSG00000092201		1
ENSG00000028839		1
ENSG00000052723		1
ENSG00000077984	0.431365	0.992962
ENSG00000109794	0.391941	1
ENSG00000136143	0.285004	1
ENSG00000107669	-0.203969	1
ENSG00000133110	0.804926	0.997447
ENSG00000148187		1
ENSG00000106341	0.866943	0.522619
ENSG00000071575		1
ENSG00000028528		1
ENSG00000106636		1
ENSG00000135341		1
ENSG00000126878	0.396643	1
ENSG00000175634		1
ENSG00000100558	0.635149	0.973976
ENSG00000187605	0.465887	1
ENSG00000173744		1
ENSG00000184445	0.495152	1
ENSG00000112078		1
ENSG00000143320	0.452585	1
ENSG00000160285		1
ENSG00000116954		1
ENSG00000172915	0.288974	1
ENSG00000135127	0.426078	1
ENSG00000141433	0.77841	0.935627
ENSG00000174827	0.670559	0.785466
ENSG00000141367		1
ENSG00000203880	0.285004	1
ENSG00000120896		1
ENSG00000077782	0.23607	1
ENSG00000175029		1
ENSG00000112559	0.625844	0.9972
ENSG00000105983		1
ENSG00000160633		1
ENSG00000127946		1
ENSG00000101951	0.471358	0.814723
ENSG00000117877	0.00258638	1
ENSG00000078687		0.916667
ENSG00000168495		1
ENSG00000204472		1
ENSG00000115648	0.745312	0.996579
ENSG00000147509	0.841107	0.899501
ENSG00000221900	0.717137	1
ENSG00000131788		1
ENSG00000111678		1
ENSG00000065154		1
ENSG00000174950	0.61603	0.832308
ENSG00000103150	0.208694	0.847805
ENSG00000213626		1
ENSG00000106511	0.90065	0.998431
ENSG00000112941		1
ENSG00000144959	0.136456	1
ENSG00000101084		1
ENSG00000164626	0.66708	0.977392
ENSG00000069399		1
ENSG00000139648	0.437263	0.573232
ENSG00000176209		1
ENSG00000086159	0.833365	0.945862
ENSG00000102145	0.770045	1
ENSG00000134853	0.357585	1
ENSG00000263001	0.181033	1
ENSG00000140553		1
ENSG00000092929	0.268684	1
ENSG00000110786	0.610679	0.782451
ENSG00000171858		1
ENSG00000139174	0.580066	1
ENSG00000132879		1
ENSG00000021355		1
ENSG00000116679		1
ENSG00000166049	0.717137	1
ENSG00000107105	0.743809	0.908802
ENSG00000258289		1
ENSG00000135387		1
ENSG00000153956	0.347277	1
ENSG00000100985	0.699493	0.96577
ENSG00000115339	0.468054	1
ENSG00000162814	0.589357	0.405556
ENSG00000143633	0.0316334	1
ENSG00000188761	0.627155	0.500106
ENSG00000136636	0.219804	1
ENSG00000123810		1
ENSG00000124935	0.65716	0.963065
ENSG00000171794	0.849011	1
ENSG00000176108		1
ENSG00000186166		1
ENSG00000115758		1
ENSG00000131504		1
ENSG00000125650	0.31555	0.698276
ENSG00000161914		1
ENSG00000133884		1
ENSG00000139722		1
ENSG00000117614		1
ENSG00000162753	0.601331	1
ENSG00000108582		1
ENSG00000182197	0.333253	0.968954
ENSG00000131069		1
ENSG00000104671		1
ENSG00000109917		1
ENSG00000138615	0.71752	0.946727
ENSG00000162065	-0.0922674	0.906214
ENSG00000170558	0.782128	0.937432
ENSG00000077585		1
ENSG00000134308		1
ENSG00000152932	0.862725	0.752887
ENSG00000105197		1
ENSG00000156313	-0.0382907	1
ENSG00000136021		1
ENSG00000168077	0.390221	1
ENSG00000204524	0.371604	0.959652
ENSG00000144746		1
ENSG00000151553	-0.284931	1
ENSG00000166135		1
ENSG00000176978		1
ENSG00000166130	0.519311	1
ENSG00000010244		1
ENSG00000083782	0.459264
ENSG00000172466		1
ENSG00000116726
ENSG00000198754	0.728091	0.895114
ENSG00000156697		1
ENSG00000168216		1
ENSG00000180992		1
ENSG00000067836		1
ENSG00000123307	0.868885	0.791667
ENSG00000143157		1
ENSG00000020922		1
ENSG00000047849		1
ENSG00000116560		1
ENSG00000164181	0.678861	1
ENSG00000165029	0.283923	1
ENSG00000105877	0.774418	0.508333
ENSG00000183496	0.439551	0.82455
ENSG00000147592	0.0617948	1
ENSG00000197448		1
ENSG00000242802		0.986111
ENSG00000105722		1
ENSG00000187783	0.808628	0.817766
ENSG00000101098	0.833947	0.897925
ENSG00000059122		1
ENSG00000113638	0.101352	1
ENSG00000131115		1
ENSG00000136828	0.400478	1
ENSG00000146576		1
ENSG00000151224	0.618465	0.974206
ENSG00000184945	0.440493	1
ENSG00000159921		1
ENSG00000091656	0.736041	0.914455
ENSG00000164325	0.66648	1
ENSG00000086548	0.74537	0.949222
ENSG00000003249	0.577874	0.978199
ENSG00000134569	0.392481	0.955827
ENSG00000117266	0.284894	1
ENSG00000213923		1
ENSG00000119771	0.441863	0.979253
ENSG00000143321		1
ENSG00000153902	0.284894	1
ENSG00000164687	0.252335	1
ENSG00000163625		1
ENSG00000132698	0.576039	0.901417
ENSG00000174373	0.285023	1
ENSG00000164346		1
ENSG00000198931		1
ENSG00000141401	0.479713	1
ENSG00000165813	-0.284968	1
ENSG00000128218	0.546981	0.845351
ENSG00000261857	0.651059	0.997971
ENSG00000163466		1
ENSG00000102312		1
ENSG00000110092	0.284894	1
ENSG00000129646	0.179839	0.935767
ENSG00000116497		1
ENSG00000134371		1
ENSG00000152944		1
ENSG00000150768	0.24451	1
ENSG00000105186		1
ENSG00000086475		1
ENSG00000109920		1
ENSG00000116194	0.721826	1
ENSG00000167615		1
ENSG00000165376	0.788286	0.763445
ENSG00000135049		1
ENSG00000213949	0.433092	0.983983
ENSG00000105223		1
ENSG00000116663		1
ENSG00000002330		1
ENSG00000166454		1
ENSG00000163482		1
ENSG00000106633	0.642835	0.853417
ENSG00000105662		1
ENSG00000088888		1
ENSG00000120093	0.800156	0.998831
ENSG00000164168		1
ENSG00000006071	0.843817	0.868763
ENSG00000196344	0.665882	0.775113
ENSG00000047230	-0.0244368	1
ENSG00000138071		1
ENSG00000161265		1
ENSG00000127452		1
ENSG00000144035	0.590109	0.735556
ENSG00000175489	0.584633	0.985917
ENSG00000164362	0.561741
ENSG00000113648		1
ENSG00000015285	0.184604	1
ENSG00000077514		1
ENSG00000053747	0.744592	0.998243
ENSG00000139351	0.460912	1
ENSG00000145632	0.219775	1
ENSG00000198131	0.187337	1
ENSG00000176049	0.800614	0.892712
ENSG00000115361	0.752526	0.92609
ENSG00000134440		1
ENSG00000142319	0.807714	0.0714286
ENSG00000223547	-0.0810635	1
ENSG00000178234		1
ENSG00000103249		1
ENSG00000169231		1
ENSG00000137166		1
ENSG00000005194		1
ENSG00000161920		1
ENSG00000128918	0.759907	0.98873
ENSG00000221955	0.462384	0.976688
ENSG00000153786		1
ENSG00000129255		1
ENSG00000179832		1
ENSG00000138100	0.693216	0.836993
ENSG00000177283	0.510453	0.95161
ENSG00000067646	0.211433	1
ENSG00000164163	-0.138386	1
ENSG00000104164	-0.284968	1
ENSG00000076351	0.359813	1
ENSG00000132437	0.797968	0.920556
ENSG00000196263	0.397368	1
ENSG00000159593	-0.268909	1
ENSG00000085563	0.331411	0.965497
ENSG00000160799		1
ENSG00000125733		1
ENSG00000197601	0.284931	1
ENSG00000188404	0.379833	0.986591
ENSG00000164284	-0.00814298	1
ENSG00000108100		1
ENSG00000129991	0.574943	0.84836
ENSG00000119965	0.244795	0.985317
ENSG00000213658	0.203588	1
ENSG00000165841	0.659539	0.704563
ENSG00000089053		1
ENSG00000137200		1
ENSG00000141338	0.284968	1
ENSG00000029153	0.646903	0.949756
ENSG00000159708	0.364669	0.875
ENSG00000143226	0.235637	1
ENSG00000215305		1
ENSG00000131013	-0.285023	1
ENSG00000177098	0.496823	0.982326
ENSG00000063015	0.813989	1
ENSG00000109272	0.715452	1
ENSG00000155629	0.612499	0.957046
ENSG00000177674		1
ENSG00000213047	0.340314	0.997526
ENSG00000173480	-0.023382	1
ENSG00000166949		1
ENSG00000185101	0.588795	0.877049
ENSG00000265241		1
ENSG00000102870	0.252677	1
ENSG00000070761		1
ENSG00000173905	0.252367	1
ENSG00000162878	0.268649	0.985714
ENSG00000106635		1
ENSG00000163754		1
ENSG00000132423	0.252367	1
ENSG00000100979		1
ENSG00000167034	0.599823	0.873947
ENSG00000110801		1
ENSG00000176988	0.302372	1
ENSG00000105499	0.413132	1
ENSG00000149243	0.861848	0.819957
ENSG00000155096		1
ENSG00000109861	0.463754	1
ENSG00000000938	0.0484016	1
ENSG00000115828	0.48984	0.999195
ENSG00000165879	0.00585108	1
ENSG00000198643	0.745916	0.977611
ENSG00000078795	0.0461648	0.325758
ENSG00000204628		1
ENSG00000117480		1
ENSG00000113212	0.590383	0.78829
ENSG00000145016		1
ENSG00000186288	0.953451	1
ENSG00000118640		1
ENSG00000103222	0.373865	1
ENSG00000182463	0.697741	1
ENSG00000122218		1
ENSG00000206077	0.356995	0.863636
ENSG00000064545		1
ENSG00000160307	0.43356	1
ENSG00000214128	0.674981	0.951389
ENSG00000163959	0.667562	0.940203
ENSG00000188266	0.514419	1
ENSG00000078898	0.587063	0.533394
ENSG00000153107	0.295188	1
ENSG00000173653		1
ENSG00000179933		1
ENSG00000213139	-0.18781	1
ENSG00000131148		1
ENSG00000170037		1
ENSG00000140675	0.42735	1
ENSG00000203859	0.676121	0.777411
ENSG00000184378	0.531725	0.742535
ENSG00000148840		1
ENSG00000183722	0.284912	1
ENSG00000065150		1
ENSG00000104812		1
ENSG00000172232	0.757449	0.843643
ENSG00000206107
ENSG00000132763	0.164828	1
ENSG00000163634		1
ENSG00000182768		1
ENSG00000138735	0.627394	1
ENSG00000080345	-0.285354	1
ENSG00000115520		1
ENSG00000135525	0.396582	1
ENSG00000102984	0.265192	1
ENSG00000106078	0.340376	1
ENSG00000178445	0.842632	0.934311
ENSG00000100142	0.210757	1
ENSG00000132600		1
ENSG00000128487	0.366879	1
ENSG00000162975	0.828765	0.873531
ENSG00000204438		1
ENSG00000270946
ENSG00000161860	0.453814	0.557811
ENSG00000124098		1
ENSG00000178381		1
ENSG00000167619	0.567953	0.877519
ENSG00000059691		1
ENSG00000163161		1
ENSG00000050405	0.284949	1
ENSG00000182600	0.708511	0.923311
ENSG00000149534	0.852893	0.974398
ENSG00000197641	0.716118	0.849468
ENSG00000100031	0.176627	1
ENSG00000157060	0.439267	1
ENSG00000073754	0.575012	0.783115
ENSG00000182621	0.286339	1
ENSG00000188611	0.272942	0.305385
ENSG00000213928		1
ENSG00000198546		1
ENSG00000107521		1
ENSG00000197721	0.574775	1
ENSG00000134278	0.191182	1
ENSG00000143319		1
ENSG00000166527	0.634018	0.956169
ENSG00000169410		0.902778
ENSG00000178878	0.249726	1
ENSG00000003393	0.146583	1
ENSG00000132613	0.284894	1
ENSG00000102974		1
ENSG00000143436		1
ENSG00000048028		1
ENSG00000122042		1
ENSG00000134900		1
ENSG00000157103	0.61983	0.929687
ENSG00000088543	0.391591	1
ENSG00000154258	0.54592	1
ENSG00000268182	0.563723	0.811905
ENSG00000171115	-0.122121	0.970612
ENSG00000166908		1
ENSG00000167037	0.660165	0.957461
ENSG00000107566		1
ENSG00000055332		1
ENSG00000185274	0.502809	1
ENSG00000105894	0.469907	1
ENSG00000183607	0.39555	0.791667
ENSG00000108849	0.437979	0.498474
ENSG00000173826	0.923034	0.970663
ENSG00000170374	0.710212
ENSG00000100426	0.138609	1
ENSG00000171049	0.703714	0.785993
ENSG00000140691		1
ENSG00000187837		1
ENSG00000261115	0.8694	0.885735
ENSG00000224531	0.277058	1
ENSG00000197461	0.284912	1
ENSG00000213930		1
ENSG00000183801	0.639086	0.998014
ENSG00000136261		1
ENSG00000163666	0.42754	0.865115
ENSG00000152348	0.23124	1
ENSG00000168904	0.0162181	1
ENSG00000135426	0.786521	0.963331
ENSG00000239672		1
ENSG00000120889		1
ENSG00000186654	0.219818	1
ENSG00000137491	0.284912	1
ENSG00000077549		1
ENSG00000186469	0.277605	1
ENSG00000132024		1
ENSG00000134072		1
ENSG00000165650		1
ENSG00000215883	0.0146206	1
ENSG00000163874	0.477998	1
ENSG00000182670		1
ENSG00000029363		1
ENSG00000060237		1
ENSG00000167658		1
ENSG00000214782	0.865441	0.375
ENSG00000127472	0.657829	1
ENSG00000268043	0.0394074	1
ENSG00000127241	0.63739	0.999496
ENSG00000109736		1
ENSG00000186479	0.655782	0.77478
ENSG00000170852		1
ENSG00000007129	0.709065	0.811977
ENSG00000140968	0.579082	1
ENSG00000178235	0.917987	0.958759
ENSG00000119408	0.171003	1
ENSG00000149782		1
ENSG00000154548	0.722876	0.833289
ENSG00000215021		1
ENSG00000112183	0.764048	0.988296
ENSG00000170801	0.686929	0.998976
ENSG00000148824		1
ENSG00000171860	0.308445	1
ENSG00000136485		1
ENSG00000196544		1
ENSG00000108239	0.285225	1
ENSG00000144320	-0.285023	1
ENSG00000101871	0.530644	0.999195
ENSG00000128815	0.656131	0.877307
ENSG00000183735		1
ENSG00000186111		1
ENSG00000100418		1
ENSG00000176381	0.925385	0.9375
ENSG00000184047		1
ENSG00000213638	0.487882	0.997526
ENSG00000189298	0.442936	1
ENSG00000124469	0.392313	1
ENSG00000142327		1
ENSG00000163106	0.819353	0.983597
ENSG00000144824	0.642419	0.996478
ENSG00000119411	0.464261	0.952386
ENSG00000164506	0.00814876	1
ENSG00000147647	0.847567	0.746795
ENSG00000185947	0.122137	1
ENSG00000100258		1
ENSG00000137574		1
ENSG00000013016	0.130298	1
ENSG00000181191	0.284968	1
ENSG00000061938		1
ENSG00000089159		1
ENSG00000119888	0.472295	1
ENSG00000197409	0.710329	0.635797
ENSG00000106348		1
ENSG00000135596		1
ENSG00000075790		1
ENSG00000106245		1
ENSG00000086288	0.503198	0.666667
ENSG00000148153		1
ENSG00000135211		1
ENSG00000117906	0.187252	1
ENSG00000114487	0.754653	1
ENSG00000132561	0.397266	1
ENSG00000198466		1
ENSG00000116703	0.348113
ENSG00000175600	0.643318	0.960789
ENSG00000112110		1
ENSG00000169398	0.284931	1
ENSG00000183688	0.227974	1
ENSG00000144034	-0.284894	1
ENSG00000063660	0.284912	1
ENSG00000262874	0.663295	1
ENSG00000177728		1
ENSG00000085063		1
ENSG00000159377		1
ENSG00000163071	0.66243	0.999496
ENSG00000178287	-0.0597614
ENSG00000083123	0.0118369	1
ENSG00000141526	0.339909	1
ENSG00000169122	0.070585	1
ENSG00000011405	0.276951	1
ENSG00000159650	0.712222	1
ENSG00000125743		1
ENSG00000113312		1
ENSG00000185345	0.41628	0.904719
ENSG00000189143	0.637465	0.97118
ENSG00000186197	0.803578	0.920635
ENSG00000136059	0.284968	1
ENSG00000180596	0.527312	1
ENSG00000143549		1
ENSG00000184007		1
ENSG00000112320	0.44163	1
ENSG00000120697		1
ENSG00000197506	0.739181	0.797364
ENSG00000065054	0.284894	1
ENSG00000171223		1
ENSG00000187514		1
ENSG00000243244	0.586218	0.981249
ENSG00000171703		1
ENSG00000135250		1
ENSG00000128463		1
ENSG00000167701	-0.0856645	0.921994
ENSG00000185813		1
ENSG00000125864	0.570497	0.804625
ENSG00000168795		1
ENSG00000145431	0.402513	0.917417
ENSG00000212725	0.499892	1
ENSG00000151322	0.741285	0.849334
ENSG00000204740	0.572971	0.72668
ENSG00000179796	0.868297	1
ENSG00000132780		1
ENSG00000214193	0.501974	0.981558
ENSG00000130119	0.27004	1
ENSG00000059804		1
ENSG00000167508		1
ENSG00000171262	0.0569935	1
ENSG00000007237	0.470014	1
ENSG00000118257	0.535095	0.995741
ENSG00000162980	0.170947	1
ENSG00000065060	-0.368904	1
ENSG00000196449		1
ENSG00000173214	0.551134	0.971756
ENSG00000158669		1
ENSG00000128708	-0.284931	1
ENSG00000167286	0.693307	0.990885
ENSG00000178776	0.812221	0.937573
ENSG00000013619	0.198753	1
ENSG00000027697		1
ENSG00000138823	0.808486	0.862045
ENSG00000171209	0.692831	0.791667
ENSG00000124120	0.260659	1
ENSG00000168310		1
ENSG00000153721	0.530036	1
ENSG00000171314		1
ENSG00000179456		1
ENSG00000214655		1
ENSG00000253729		1
ENSG00000264522	0.284986	1
ENSG00000114098		1
ENSG00000083857	0.479744	1
ENSG00000126067		1
ENSG00000165185	0.424414	1
ENSG00000166289		1
ENSG00000120549	0.676438	1
ENSG00000107036		1
ENSG00000185278	0.141923	1
ENSG00000105851	0.658762	0.840169
ENSG00000101290		1
ENSG00000123066		1
ENSG00000182187	1
ENSG00000111452	0.79488	0.998282
ENSG00000062822		1
ENSG00000089351		1
ENSG00000133265		1
ENSG00000111261		1
ENSG00000179455	0.654802	0.864868
ENSG00000053372		1
ENSG00000132694		1
ENSG00000099624		1
ENSG00000177685	0.411387	1
ENSG00000136932	0.228003	1
ENSG00000185900	0.346934	0.943657
ENSG00000107020		1
ENSG00000172053		1
ENSG00000075461	0.760473	0.929214
ENSG00000166963	0.405783	0.981913
ENSG00000230797	0.691935	0.582915
ENSG00000115590	0.702833	0.990699
ENSG00000005961	0.800779	0.875183
ENSG00000068971		1
ENSG00000125409	0.804516	0.875
ENSG00000166860	0.168465	1
ENSG00000185666	0.446328	0.785588
ENSG00000133773		1
ENSG00000072062		1
ENSG00000151247	-0.211294	1
ENSG00000204444	0.195216	1
ENSG00000123364	0.725893	1
ENSG00000156232		1
ENSG00000089280		1
ENSG00000166025	0.284931	1
ENSG00000233232	0.224685	0.590672
ENSG00000158158		1
ENSG00000005073	0.955797	0.970644
ENSG00000100722	-0.0569788	1
ENSG00000144233		1
ENSG00000160299		1
ENSG00000173039		1
ENSG00000113645	0.718491	0.994667
ENSG00000115317		1
ENSG00000236126
ENSG00000165105	0.653034	0.959498
ENSG00000110435	0.285023	1
ENSG00000166436	0.491994	0.921875
ENSG00000133704		1
ENSG00000128610	0.7458	1
ENSG00000166603	0.621731	1
ENSG00000182518		1
ENSG00000116604		1
ENSG00000100036	0.371998	1
ENSG00000141569		1
ENSG00000184110	0.512484	1
ENSG00000087074		1
ENSG00000171495	0.695264	1
ENSG00000163810	0.547226	0.270833
ENSG00000185664	0.70127	0.86914
ENSG00000155761	0.810338	0.827167
ENSG00000112539	0.870782	1
ENSG00000123739	0.252351	1
ENSG00000102981		1
ENSG00000159388		1
ENSG00000239857	0.159736	1
ENSG00000104763		1
ENSG00000144827		1
ENSG00000214013	0.195558	1
ENSG00000071242	0.236116	1
ENSG00000111052	0.656232	0.950398
ENSG00000118231	0.736122	0.897817
ENSG00000167967		1
ENSG00000176014		1
ENSG00000110218		1
ENSG00000265972		1
ENSG00000268629	0.717137	1
ENSG00000102104	0.938705
ENSG00000165475		1
ENSG00000105376	0.606417	0.691712
ENSG00000011114		1
ENSG00000090581		1
ENSG00000106771	0.284894	1
ENSG00000163811		1
ENSG00000107742	0.465654	1
ENSG00000117298		1
[truncated: 11,274 more rows]

## Sheet: noise_cutoff_1.0
	spearman	aupr
ENSG00000165076	0.398672	1
ENSG00000160211		1
ENSG00000176083	0.696198	0.817092
ENSG00000124766	0.178681	1
ENSG00000058668		1
ENSG00000148357	0.833908	0.999288
ENSG00000196954	0.536007	1
ENSG00000133115	0.887756	0.870833
ENSG00000137962	0.269302	1
ENSG00000188089	0.450313	0.691667				mean_spearman	0.4472
ENSG00000145911	0.501784	0.938491				mean_aupr	0.9638
ENSG00000160111	0.756875	0.928336
ENSG00000102780	0.78047	0.999095
ENSG00000183914	0.823357	0.983726
ENSG00000136861		1
ENSG00000128944	0.0787343	1
ENSG00000185942	0.204228	0.652778
ENSG00000163528	0.285096	1
ENSG00000123560	0.764567	0.999183
ENSG00000150760	0.285004	1
ENSG00000157353		1
ENSG00000140365		1
ENSG00000145826	0.406526	0.657778
ENSG00000093167		1
ENSG00000170092	0.202379
ENSG00000204427		1
ENSG00000169313	0.736363	0.94825
ENSG00000101040		1
ENSG00000172348	0.443156	1
ENSG00000170522	0.365202	0.996634
ENSG00000183747	0.314175	1
ENSG00000141959		1
ENSG00000115221	0.621827	0.87265
ENSG00000174132	0.284912	1
ENSG00000165629		1
ENSG00000125691		1
ENSG00000125848	0.745521	0.968464
ENSG00000147488	0.839313	0.988889
ENSG00000105778	0.248088	1
ENSG00000134318	0.285023	1
ENSG00000137285	0.663525	0.992135
ENSG00000091483		1
ENSG00000102901		1
ENSG00000185567	0.833382	1
ENSG00000104518		1
ENSG00000131737	0.796031	0.552083
ENSG00000142303	0.413341	1
ENSG00000180190	0.323571	1
ENSG00000146166	0.609113	0.549603
ENSG00000139163		1
ENSG00000097033		1
ENSG00000128253	0.829748	1
ENSG00000135407	0.576219	0.912125
ENSG00000152229	0.693746	1
ENSG00000182552	-0.169375	1
ENSG00000125888	0.562702	0.763889
ENSG00000139835	0.725518	1
ENSG00000186326	0.598412	0.188889
ENSG00000174483	0.284986	1
ENSG00000135821		1
ENSG00000171408	0.628021	0.995861
ENSG00000114391		1
ENSG00000166387	0.28396	1
ENSG00000025039	0.252914	1
ENSG00000185864	0.532949	1
ENSG00000125266	0.385915	1
ENSG00000132670		1
ENSG00000146776	0.701177	1
ENSG00000082805	0.219903	1
ENSG00000152495	0.813291	0.889797
ENSG00000109775		1
ENSG00000118680		1
ENSG00000111799	0.748243	1
ENSG00000101849	0.20364	1
ENSG00000155307	0.707996	1
ENSG00000188641	0.531578	1
ENSG00000135226	0.715502	0.208333
ENSG00000116350		1
ENSG00000117091	0.786255	0.998366
ENSG00000168496	-0.0272825	1
ENSG00000141098	0.363007	1
ENSG00000143437		1
ENSG00000141294	0.807873	0.635787
ENSG00000186350		1
ENSG00000128340	0.646262	1
ENSG00000152939	0.686081	0.965772
ENSG00000162433	0.626291	0.997947
ENSG00000164331	-0.268909	1
ENSG00000197122	0.284912	1
ENSG00000118557	0.350895	1
ENSG00000132872	0.796487	0.911189
ENSG00000137692		1
ENSG00000143862		1
ENSG00000006118	0.429533	1
ENSG00000011143	0.354735	1
ENSG00000138698	0.276808	1
ENSG00000134248		1
ENSG00000135617		1
ENSG00000177675	0.729974	0.855805
ENSG00000132702	0.812094	0.86895
ENSG00000070814		1
ENSG00000131507		1
ENSG00000164715	0.0733568	1
ENSG00000143194	0.834396	0.877231
ENSG00000104808	0.829368	0.944814
ENSG00000134962	0.685183	0.86504
ENSG00000142856	0.348136	0.973511
ENSG00000099889	0.0351977	1
ENSG00000151806	-0.280015	1
ENSG00000179361	0.60532	1
ENSG00000205085	0.326335	0.992815
ENSG00000116584		1
ENSG00000113971	0.379039	0.983661
ENSG00000136518		1
ENSG00000146453	0.710714	0.670455
ENSG00000148843		1
ENSG00000170681	0.698983	0.765033
ENSG00000158773		1
ENSG00000129691		1
ENSG00000135424	0.284912	1
ENSG00000162702	0.159977	1
ENSG00000143554	0.268701	1
ENSG00000204257		1
ENSG00000090020	0.285096	1
ENSG00000131435	0.389984	0.999603
ENSG00000146963		1
ENSG00000153779	1	1
ENSG00000161203		1
ENSG00000130717		1
ENSG00000139211	0.616164	1
ENSG00000090565	0.284949	1
ENSG00000033030	0.231512	1
ENSG00000109511	0.570563	0.245833
ENSG00000125257	0.734312	1
ENSG00000096433	0.464846	1
ENSG00000164751	0.0244337	1
ENSG00000196220	0.819799	0.94821
ENSG00000135776	-0.00470206	1
ENSG00000180543	0.228635	1
ENSG00000148386
ENSG00000102786	0.3461	1
ENSG00000140199	0.25253	1
ENSG00000171861		1
ENSG00000141441	0.272152	1
ENSG00000112576		1
ENSG00000182389	0.876999	0.966962
ENSG00000198840		1
ENSG00000159433	0.608035	0.975218
ENSG00000198826	0.538208	0.954851
ENSG00000115145	0.285096	1
ENSG00000132842	0.0977599	1
ENSG00000198892		0.986111
ENSG00000175003	0.78713	0.708333
ENSG00000100065	0.68989	1
ENSG00000138286	0.120686	1
ENSG00000169218	0.874481	1
ENSG00000169126	0.78259	0.936508
ENSG00000118946	0.752134	0.904751
ENSG00000198917		1
ENSG00000185760	0.712264	0.734137
ENSG00000116685		1
ENSG00000162520	0.667275	0.994586
ENSG00000139410	0.510437	1
ENSG00000119878		1
ENSG00000008086	0.265879	0.997947
ENSG00000130021	0.0928808	1
ENSG00000168137		1
ENSG00000183655	0.497208	0.999195
ENSG00000188452	0.708844	0.836511
ENSG00000162062	0.267946	0.542302
ENSG00000164023	0.575046	0.992105
ENSG00000172530	0.547323	1
ENSG00000125977		1
ENSG00000163395	0.813409	0.822552
ENSG00000184602		1
ENSG00000169247	0.548305	0.75
ENSG00000137171	-0.17918	1
ENSG00000124795		1
ENSG00000171310	0.390181	1
ENSG00000167139	0.594089	1
ENSG00000165322	0.285023	1
ENSG00000126790	0.336462	1
ENSG00000170175	-0.201499	1
ENSG00000186496	0.787411	0.939805
ENSG00000187097	0.147957	1
ENSG00000124562		1
ENSG00000127412	0.854382	1
ENSG00000167553	0.515564	1
ENSG00000106003	0.346132	1
ENSG00000184451	0.615375	0.90756
ENSG00000204564		1
ENSG00000205978	0.6381	1
ENSG00000163581	0.999136	1
ENSG00000185344	0.436766	1
ENSG00000196199		1
ENSG00000184381		1
ENSG00000096696	0.49592	1
ENSG00000100867	0.780085	0.96896
ENSG00000155066	0.813086	0.948909
ENSG00000198382		1
ENSG00000273274	0.580201
ENSG00000233932	0.754754	0.826389
ENSG00000115652		1
ENSG00000167711	0.734752	0.973761
ENSG00000144036	0.397419	1
ENSG00000168476		1
ENSG00000197879	0.284894	1
ENSG00000177082	0.286556	1
ENSG00000112624	0.040728	1
ENSG00000150403	0.23607	1
ENSG00000129151	0.774125	0.952804
ENSG00000137941	0.749506	0.987336
ENSG00000143520	0.448445	0.879464
ENSG00000089057		1
ENSG00000104881	0.4629	1
ENSG00000197111		1
ENSG00000131446		1
ENSG00000138138	0.285023	1
ENSG00000140450	0.122105	1
ENSG00000181856	0.843992	0.997569
ENSG00000185049		1
ENSG00000153814		1
ENSG00000152990	0.28097	1
ENSG00000185640	0.723623	0.700066
ENSG00000118217		1
ENSG00000141519	0.400552	0.908471
ENSG00000157778		1
ENSG00000143324	0.126488	1
ENSG00000184185	0.682653	0.835707
ENSG00000251192	0.168413	0.823583
ENSG00000188917	0.32168	1
ENSG00000107099	0.710166	1
ENSG00000204922	0.0785613	1
ENSG00000250479		1
ENSG00000102265		1
ENSG00000163683	0.260575	1
ENSG00000167173	0.688357	1
ENSG00000088325	0.503749	0.959716
ENSG00000157315	0.683491	0.775454
ENSG00000137947		1
ENSG00000081692	0.285705	1
ENSG00000221914		1
ENSG00000204175	0.749005	0.972605
ENSG00000129911		1
ENSG00000001629	0.285133	1
ENSG00000121440	0.54831	1
ENSG00000159256	-0.285078	1
ENSG00000067900	-0.285041	1
ENSG00000036565	0.818211	0.8
ENSG00000171680	0.470581	1
ENSG00000160999	0.453903	1
ENSG00000161791	0.306482	1
ENSG00000079999		1
ENSG00000137203	0.836607	0.980368
ENSG00000106665	0.284949	1
ENSG00000113580		1
ENSG00000236444	0.307412	1
ENSG00000088035	0.617473	1
ENSG00000100116	0.0169216	1
ENSG00000100300		1
ENSG00000128595		1
ENSG00000157625	0.397589	1
ENSG00000158122	-0.0677781	1
ENSG00000184164		1
ENSG00000143110	0	1
ENSG00000168066		1
ENSG00000153339	-0.057475	1
ENSG00000175920	0.922764	0.95225
ENSG00000115216		1
ENSG00000164120	0.867628	0.989908
ENSG00000120457	0.765559	0.84107
ENSG00000265107	0.835822	0.998636
ENSG00000114349	0.0663885	1
ENSG00000135144	0.658437	0.879285
ENSG00000147813		1
ENSG00000185340		1
ENSG00000100568		1
ENSG00000151092		1
ENSG00000163209	0.634709	0.990154
ENSG00000172023	0.314824	0.996444
ENSG00000133422		1
ENSG00000172922		1
ENSG00000166816	0.397266	1
ENSG00000174059	0.552995	1
ENSG00000164733		1
ENSG00000174915		1
ENSG00000114013	0.683379	0.982034
ENSG00000164291	0.486748	1
ENSG00000158711	-0.203614	1
ENSG00000111700	0.759212	1
ENSG00000105755		1
ENSG00000124467
ENSG00000163527		1
ENSG00000156030		1
ENSG00000133477	0.706377	0.975514
ENSG00000035862		1
ENSG00000166340		1
ENSG00000137573	0.766733	0.998282
ENSG00000073060	0.284894	1
ENSG00000147113	0.584075	1
ENSG00000185250	0.801605	0.979791
ENSG00000104774		1
ENSG00000066777	0.162902	1
ENSG00000163026	0.395157	1
ENSG00000065361	0.673768	1
ENSG00000163735	0.685184	0.817715
ENSG00000158517	0.773625	0.999147
ENSG00000070748	0.171078
ENSG00000198018	0.442505	0.986471
ENSG00000205356		1
ENSG00000056097		1
ENSG00000124334	0.583013	0.65
ENSG00000132326	0.389265	1
ENSG00000170099	0.71287	0.913889
ENSG00000096070		1
ENSG00000134108		0.902778
ENSG00000164323	0.32353	1
ENSG00000175198	0.186394	1
ENSG00000126106	0.0349358	1
ENSG00000198692	0.161372	1
ENSG00000169347	0.588893	0.970198
ENSG00000177324	0.816582	1
ENSG00000167525	0.664574	0.999603
ENSG00000099998	0.284949	1
ENSG00000100294	0.16682	1
ENSG00000128609	0.22793	1
ENSG00000133302	0.110495	0.885912
ENSG00000145730	0.397266	1
ENSG00000152253	0.515089	0.688857
ENSG00000103995	0.649479	0.991349
ENSG00000137474	0.651724	0.938267
ENSG00000120341	0.641681	0.99381
ENSG00000057019	0.47527	1
ENSG00000162897	0.654712	0.85
ENSG00000211456	0.285059	1
ENSG00000006327	0.448693	1
ENSG00000237649	0.689756	0.953952
ENSG00000211584		1
ENSG00000146007		1
ENSG00000112787		1
ENSG00000172116	0.782803	0.970231
ENSG00000141682	0.581432	0.987394
ENSG00000120160	0.466161	1
ENSG00000062650		1
ENSG00000122376	0.170947	1
ENSG00000121578	0.186564	1
ENSG00000140950	0.572972	1
ENSG00000169180		1
ENSG00000137265	0.761731	0.970767
ENSG00000184916	0.40676	0.984403
ENSG00000128694	0.133056	1
ENSG00000131023	-0.284986	1
ENSG00000136643	0.274504	1
ENSG00000108094	-0.118283	1
ENSG00000139637		1
ENSG00000163132	0.638695	0.947779
ENSG00000164347	-0.170958	1
ENSG00000169372	0.286306	1
ENSG00000116678	0.690489	1
ENSG00000143119	0.447831	1
ENSG00000138449		1
ENSG00000087128	0.810746	0.911332
ENSG00000196860	0.330063	1
ENSG00000156411		1
ENSG00000137331		0.986111
ENSG00000143420		1
ENSG00000165474	0.615055	0.979189
ENSG00000105618		1
ENSG00000134086		1
ENSG00000216649		0.513889
ENSG00000020129		1
ENSG00000107443	0.536188	1
ENSG00000184154	0.362473	1
ENSG00000153207		1
ENSG00000109576	0.731364	0.999147
ENSG00000101198	0.817794	0.987637
ENSG00000173678		0.555556
ENSG00000144935	0.317191	1
ENSG00000104177	0.614239	1
ENSG00000158874	0.37493	0.779304
ENSG00000162695	0.568731	1
ENSG00000100802	0.452099	1
ENSG00000100721	0.627959	0.785606
ENSG00000198218		1
ENSG00000007545	0.2444	1
ENSG00000145864	0.742351	0.944834
ENSG00000172247	0.822797	0.953442
ENSG00000134760	0.618014	0.752734
ENSG00000185842	0.701821	0.913156
ENSG00000105369	0.722469	0.96884
ENSG00000148677	0.413967	0.671934
ENSG00000136807		1
ENSG00000050344	0.548476	0.975752
ENSG00000155657	0.517881	0.629697
ENSG00000157014		1
ENSG00000145494		1
ENSG00000139329	0.725593	0.997883
ENSG00000172819	0.545212	1
ENSG00000136758		1
ENSG00000039139	0.864039	0.902778
ENSG00000014914	0.300925	0.983661
ENSG00000147454		1
ENSG00000114021	0.190649	1
ENSG00000146555	0.804788	0.932353
ENSG00000251322	0.284894	1
ENSG00000183751		0.958333
ENSG00000169857	0.285096	1
ENSG00000107562	0.487858	1
ENSG00000139370		1
ENSG00000079112	0.611769	0.758027
ENSG00000117419		1
ENSG00000125703	0.29745	1
ENSG00000198021		0.513889
ENSG00000115084	0.277615	1
ENSG00000102057	0.59153	0.990427
ENSG00000123360	0.571381	0.980141
ENSG00000179913	0.829604	0.979642
ENSG00000167550	0.584484	0.876267
ENSG00000117394	0.324463	1
ENSG00000197894		1
ENSG00000160075		1
ENSG00000170832	0	1
ENSG00000072832	0.361552	0.982538
ENSG00000109132	0.783166	1
ENSG00000204889	0.615874	0.847222
ENSG00000079337	0.397317	1
ENSG00000073598	0.318331	1
ENSG00000134193	0.665554	0.868939
ENSG00000172728	0.590329	0.995956
ENSG00000165794	0.679212	0.83912
ENSG00000164815	0.368488	1
ENSG00000182154		1
ENSG00000017260	-0.203574	1
ENSG00000185000		1
ENSG00000124256	0.583222	0.918507
ENSG00000182541		1
ENSG00000134909	0.551791	1
ENSG00000102271	0.770323	0.919329
ENSG00000105854	0.284949	1
ENSG00000153246	0.829261	0.987119
ENSG00000168679	0.497673	1
ENSG00000169021		1
ENSG00000179119	0.476811	1
ENSG00000175309		1
ENSG00000188895		1
ENSG00000147381	0.502212	1
ENSG00000162607	-0.285041	1
ENSG00000106804	0.545379	1
ENSG00000110944	0.517319	0.668405
ENSG00000109572	0.236086	1
ENSG00000132793	0.64946	1
ENSG00000087088		1
ENSG00000115525	0.607438	1
ENSG00000156831	-0.181424	1
ENSG00000036672	0.335582	0.999195
ENSG00000130159		1
ENSG00000134049	-0.114009	1
ENSG00000103485	0.474635	1
ENSG00000138758	0.268614	1
ENSG00000023909	-0.056572	1
ENSG00000173085	0.490392	1
ENSG00000028203	0.285299	1
ENSG00000186141		1
ENSG00000142546		1
ENSG00000154767		1
ENSG00000185324		1
ENSG00000104894	0.26934	1
ENSG00000178965	0.902062	1
ENSG00000074803	0.56163	1
ENSG00000176406	0.870577	0.954505
ENSG00000140465	0.792758	0.981722
ENSG00000101680	0.875796	0.731319
ENSG00000196914	0.268874	1
ENSG00000166479	0.0244195	1
ENSG00000157303	0.762128	0.997872
ENSG00000189139	0.594089	1
ENSG00000124557	0.667002	0.0833333
ENSG00000132207	-0.175316	1
ENSG00000100726		1
ENSG00000111801		1
ENSG00000109163	0.359396	1
ENSG00000155393	0.28517	1
ENSG00000103018		1
ENSG00000136488	0.11818	0.0555556
ENSG00000037897	0.388417	1
ENSG00000112499	0.617307	1
ENSG00000241973		1
ENSG00000054179	0.778934	0.999339
ENSG00000110042	0.343545	1
ENSG00000138495		1
ENSG00000181826	0.587088	1
ENSG00000114127	0.343316	1
ENSG00000173894	0.682553	0.924077
ENSG00000134283	-0.195558	1
ENSG00000048707		1
ENSG00000198804		1
ENSG00000183513		1
ENSG00000154783	0.640432	0.999147
ENSG00000125648	0.284894	1
ENSG00000171148		1
ENSG00000004660	0.284598	1
ENSG00000092531		1
ENSG00000108733	-0.019119	1
ENSG00000003402		1
ENSG00000148400		1
ENSG00000151748	0.284931	1
ENSG00000043039	0.669613	0.938095
ENSG00000135678	0.53803	0.998269
ENSG00000139350	0.197095	1
ENSG00000131653		1
ENSG00000152266	0.309949	0.0454545
ENSG00000064687	0.371308	0.999195
ENSG00000116062	-0.0116855	1
ENSG00000143624		1
ENSG00000154723		1
ENSG00000149948	0.343008	0.680556
ENSG00000184787		1
ENSG00000166924	0.803039	0.924545
ENSG00000185359		1
ENSG00000104695		1
ENSG00000177613		1
ENSG00000182578	0.241898	1
ENSG00000166783		1
ENSG00000197555	0.397095	1
ENSG00000143674	0.668165	0.968129
ENSG00000173540		1
ENSG00000174417	1
ENSG00000112984	0.745503	0.840628
ENSG00000005175	-0.230474	1
ENSG00000081791		1
ENSG00000107104	0.284912	1
ENSG00000148339	0.22793	1
ENSG00000154736	0.843334	0.986285
ENSG00000166272		1
ENSG00000277462	0.539043	0.991607
ENSG00000132141	0.437094	0.992408
ENSG00000164830	0.219875	1
ENSG00000164877	-0.0570229	1
ENSG00000075975		1
ENSG00000160818		1
ENSG00000244694	0.620457
ENSG00000050165	0.397266	1
ENSG00000174007	0.729335	0.996559
ENSG00000164172	0.284912	1
ENSG00000176986		1
ENSG00000138794	0.315655	1
ENSG00000145675		1
ENSG00000162032		1
ENSG00000119950		1
ENSG00000124302	0.895227	0.963485
ENSG00000159224	0.592212	0.263889
ENSG00000115318	0.506704	0.99431
ENSG00000143443	0.183938	0.999206
ENSG00000104237	0.71738	1
ENSG00000136141	0.365829	1
ENSG00000159720		1
ENSG00000173575		1
ENSG00000184574	0.40439	0.942076
ENSG00000172840	0.486989	1
ENSG00000105245		1
ENSG00000089685	0.679432	0.923859
ENSG00000145708	0.804798	0.942192
ENSG00000114107	0.164656	1
ENSG00000135316		1
ENSG00000117724	0.653457	0.873921
ENSG00000203985	0.571133	0.893519
ENSG00000087299	0.234885	1
ENSG00000163687	0.646035	0.994681
ENSG00000116161		1
ENSG00000273696
ENSG00000165246	0.767677	0.94055
ENSG00000184887		1
ENSG00000183837	0.796943	0.928043
ENSG00000144355	0.800493	0.499697
ENSG00000146826		1
ENSG00000107262		1
ENSG00000048471	0.257263	1
ENSG00000146066		1
ENSG00000155959		1
ENSG00000122203		1
ENSG00000168309	0.397266	1
ENSG00000170889		1
ENSG00000166483	0.494613	1
ENSG00000177731		1
ENSG00000170734	0.621197	1
ENSG00000197408	0.682145	0.902778
ENSG00000169242	0.284894	1
ENSG00000198585		1
ENSG00000120833	0.552445	1
ENSG00000167513	0.447835	0.872208
ENSG00000162598	0.781046	0.5
ENSG00000164253	-0.130304	1
ENSG00000163945	0.633303	1
ENSG00000103274		1
ENSG00000198625		1
ENSG00000083444		1
ENSG00000105290	0.739318	0.998976
ENSG00000152484	-0.284949	1
ENSG00000198502	0.442178	1
ENSG00000075856		1
ENSG00000109220		1
ENSG00000160345	0.778649	1
ENSG00000169057		1
ENSG00000135549	0.609613	0.986908
ENSG00000152904		1
ENSG00000133805	0.430286	1
ENSG00000102290	0.7977	0.908333
ENSG00000167531	0.584997	1
ENSG00000105176	-0.203496	1
ENSG00000120533		1
ENSG00000087157		1
ENSG00000165804	0.284894	1
ENSG00000172987	0.87788	1
ENSG00000163347	0.671118	0.985201
ENSG00000158055	0.763946	0.847254
ENSG00000161610	0.257117	1
ENSG00000083828	0.59808	1
ENSG00000170482	0.668802	0.860119
ENSG00000138772	0.56102	1
ENSG00000139973	0.869144	0.846429
ENSG00000182330	-0.0285714
ENSG00000187243	0.324115	0.974673
ENSG00000101049	0.695365	0.991066
ENSG00000171159		1
ENSG00000183605	-0.22793	1
ENSG00000091136	0.647575	1
ENSG00000125810	0.475778	0.999195
ENSG00000166987		1
ENSG00000162959	-0.348183	1
ENSG00000103260	0.284949	1
ENSG00000143486		1
ENSG00000083807	0.321999	1
ENSG00000172264	0.644188	0.996732
ENSG00000183690	0.727238	0.948569
ENSG00000145743	-0.153189	0.900777
ENSG00000132603	0.282254	1
ENSG00000155719	0.597949	1
ENSG00000127951	0.544283	1
ENSG00000051108		1
ENSG00000122507	0.239635	1
ENSG00000103310	0.690498	0.708333
ENSG00000111335	0.480478	1
ENSG00000137502	0.138507	1
ENSG00000146409	0.356658	1
ENSG00000158716		1
ENSG00000161692	0.423797	0.882305
ENSG00000163093	0.243392	1
ENSG00000104957		1
ENSG00000140632		1
ENSG00000243477	0.0175215	1
ENSG00000274933	0.301099	1
ENSG00000198464	0.246876	1
ENSG00000065427		1
ENSG00000116701	0.705622	1
ENSG00000123636	-0.150734	1
ENSG00000017483	0.588291	0.995471
ENSG00000012963		1
ENSG00000005471	0.685313	0.793691
ENSG00000156261		1
ENSG00000173660		1
ENSG00000198003	0.848905	0.953093
ENSG00000176884	0.946465	0.951814
ENSG00000165731	0.573512	0.844837
ENSG00000166016	0.427351	0.998787
ENSG00000099974	0.435924	0.980976
ENSG00000185670	0.0787128	0.956987
ENSG00000147383	-0.0976969	1
ENSG00000131558		1
ENSG00000118094	0.679093	0.831169
ENSG00000162078	0.535934	0.994669
ENSG00000198756	0.753468	0.89525
ENSG00000112149	0.360956	1
ENSG00000131808	0.30145	1
ENSG00000188706	0.252335	1
ENSG00000078246	0.284912	1
ENSG00000119682		1
ENSG00000044090	0.285059	1
ENSG00000103202		1
ENSG00000071677	0.418134	1
ENSG00000166592	0.510187	1
ENSG00000142102		1
ENSG00000147912	0.119564	1
ENSG00000106823	0.765585	1
ENSG00000151704	0.640919	1
ENSG00000164647	0.720417	1
ENSG00000268350	0.0504317	1
ENSG00000188687	0.580805	0.91822
ENSG00000175206	0.323126	0.994804
ENSG00000010292		1
ENSG00000224712	0.444216	0.990476
ENSG00000099901		1
ENSG00000089177	0.277934	1
ENSG00000159189	-0.0595899	1
ENSG00000141448	0.839187	0.944469
ENSG00000131475		1
ENSG00000125735	0.812282	0.989522
ENSG00000151611	0.466152	0.963313
ENSG00000124299		1
ENSG00000176473	-0.0417055	1
ENSG00000176155	0.406787	1
ENSG00000084754		1
ENSG00000126777	0.284894	1
ENSG00000041982	0.769647	0.999195
ENSG00000177992	0.717137	1
ENSG00000065618	0.721562	0.96796
ENSG00000155875	0.489938	1
ENSG00000187288	0.827788	0.870161
ENSG00000198837		1
ENSG00000101473		1
ENSG00000168447	0.771594	0.998149
ENSG00000186635		1
ENSG00000205213	0.460374	1
ENSG00000140044		1
ENSG00000205571	0.308609	1
ENSG00000006756	0.474363	1
ENSG00000139651		1
ENSG00000026652	0.439235	1
ENSG00000139985	0.659845	1
ENSG00000171766	0.209983	1
ENSG00000172817	0.562929	0.980547
ENSG00000183549	0.751488	0.911149
ENSG00000133818	0.229296	1
ENSG00000111664	0.468861	0.808829
ENSG00000102195	0.724468	1
ENSG00000135414	0.560354	1
ENSG00000169230		1
ENSG00000164048	0.342776	1
ENSG00000160062	0.718075	1
ENSG00000162139	0.210744	1
ENSG00000049192	0.741894
ENSG00000057704	0.545716	1
ENSG00000100350	0.434264	1
ENSG00000140577		1
ENSG00000183783	0.789527	0.913882
ENSG00000132153		1
ENSG00000136603	-0.30664	1
ENSG00000084676		1
ENSG00000086619	0.0365142	1
ENSG00000178718	0.401911	1
ENSG00000161654	-0.153408	1
ENSG00000233276		1
ENSG00000053770	-0.179499	1
ENSG00000100266		1
ENSG00000139656	0.381332	1
ENSG00000065621	0.660561	0.992832
ENSG00000110375	0.643007	0.465909
ENSG00000240857	0.285041	1
ENSG00000167080	0.616798	0.827778
ENSG00000075089	-0.0108752	1
ENSG00000236446	1	1
ENSG00000125686	0.0868954	1
ENSG00000153827		1
ENSG00000169291	0.659284	1
ENSG00000221878	0.827741	1
ENSG00000248483	0.314733	1
ENSG00000177301	0.790007	0.903314
ENSG00000182346
ENSG00000157873		1
ENSG00000242372		1
ENSG00000163900	-0.0732821	1
ENSG00000105552		1
ENSG00000126970	0.283004	0.998367
ENSG00000203705	-0.323393	1
ENSG00000164951	0.225253	1
ENSG00000129353		1
ENSG00000164932	0.614238	1
ENSG00000140464		1
ENSG00000129170	0.415438	0.686645
ENSG00000183111	0.362702	1
ENSG00000165807	0.872777	0.883581
ENSG00000170906		1
ENSG00000196296	0.480636	0.955007
ENSG00000113658	0.187289	1
ENSG00000180626	0.630236	1
ENSG00000174502	0.677479	0.725556
ENSG00000102003	0.546538	0.999147
ENSG00000121281	0.820581	1
ENSG00000165630		1
ENSG00000006042	0.221334	1
ENSG00000275713	0.665332	0.84437
ENSG00000181754	0.177554	1
ENSG00000165410	0.187216	1
ENSG00000122026		1
ENSG00000166741	0.726707	1
ENSG00000099330		1
ENSG00000041802		1
ENSG00000092621	0.487958	1
ENSG00000124762		1
ENSG00000180938	0.574902	0.659524
ENSG00000144136		1
ENSG00000197872	0.555705	1
ENSG00000103415		1
ENSG00000115041	0.560946	0.97997
ENSG00000115306	0.252351	1
ENSG00000133083	0.752088	1
ENSG00000205927	0.658303	1
ENSG00000163424	0.402374	1
ENSG00000171467	0.119375	1
ENSG00000151773	0.6258	1
ENSG00000124813	0.766904	0.958153
ENSG00000135218	0.772165	0.999603
ENSG00000130052	0.525758	0.998367
ENSG00000170340	-0.284894	1
ENSG00000242389	1	1
ENSG00000101421		1
ENSG00000134986	0.177712	1
ENSG00000132465	0.671573	0.995107
ENSG00000189180	0.195369	1
ENSG00000083097	0.219557	1
ENSG00000138722	0.854697	0.992722
ENSG00000108784		1
ENSG00000166268	0.715612	0.958333
ENSG00000197467	0.824535	0.980217
ENSG00000116885	0.374876	1
ENSG00000121879	-0.34479	1
ENSG00000152670	0.344846	0.875
ENSG00000166716		1
ENSG00000185043		1
ENSG00000136205	0.284894	1
ENSG00000198315	-0.285078	1
ENSG00000242732	0.395766	0.8125
ENSG00000125482	-0.391946	1
ENSG00000081913	0.376544	1
ENSG00000166455	0.688734	0.661325
ENSG00000114857		1
ENSG00000125046	0.623491	0.670821
ENSG00000110063		1
ENSG00000167165	0.726962	0.866911
ENSG00000164366	0.0789469	1
ENSG00000214717		1
ENSG00000088367	0.479145	1
ENSG00000123999	0.787725	0.968774
ENSG00000122565		1
ENSG00000197635	0.818543	0.987046
ENSG00000083937		1
ENSG00000110719		1
ENSG00000072858	0.714517	0.939136
ENSG00000128923	0.362016	1
ENSG00000144407	0.783125	0.543428
ENSG00000128322	0.423962	0.791667
ENSG00000116918		1
ENSG00000160539	0.573009	1
ENSG00000203485		1
ENSG00000186532	0.418265	1
ENSG00000196620	0.736057	0.942857
ENSG00000072778		1
ENSG00000171729	0.400798	1
ENSG00000254122	0.550232	1
ENSG00000138660	0.380363	1
ENSG00000133030		1
ENSG00000155085	0.130149	1
ENSG00000087470		1
ENSG00000004478		1
ENSG00000197928	0.578138	1
ENSG00000085514	0.40995	1
ENSG00000182504	0.381123	0.999147
ENSG00000204967	0.274329	0.694444
ENSG00000165175		1
ENSG00000171791	0.642491	1
ENSG00000135018		1
ENSG00000174236	0.644566	0.961912
ENSG00000144535	0.161626	1
ENSG00000059145	0.464311	1
ENSG00000127774		1
ENSG00000150787	-0.105818	1
ENSG00000108798	0.504442	1
ENSG00000131470	0.175249	1
ENSG00000181404	0.113994	1
ENSG00000175203		1
ENSG00000138780	0.239448	1
ENSG00000131236		1
ENSG00000136492	0.615083	0.497386
ENSG00000196507	0.268614	1
ENSG00000197586		1
ENSG00000049883	-0.160236	1
ENSG00000125895	0.668333	0.997824
ENSG00000183527	-0.237972	1
ENSG00000124107	0.716453	1
ENSG00000156502		1
ENSG00000133121	0.397368	1
ENSG00000025708	0.292007	1
ENSG00000059573	0.040707	1
ENSG00000145700	0.527194	1
ENSG00000105723		1
ENSG00000129925		1
ENSG00000112379	0.788987	0.964089
ENSG00000130653	0.509819	1
ENSG00000080493	0.79986	0.990913
ENSG00000164068	0.105136	1
ENSG00000173890	0.676712	0.977829
ENSG00000214435	0.0564247	1
ENSG00000173801	0.170936	1
ENSG00000104687		1
ENSG00000074181	0.452287	1
ENSG00000132330	-0.0814884	1
ENSG00000164300	0.286314	1
ENSG00000126561	0.268736	1
ENSG00000131015	0.559878	0.873008
ENSG00000165923	0.889923	0.900728
ENSG00000135506		1
ENSG00000243147		1
ENSG00000206026	1	1
ENSG00000105173	0.506506	0.916263
ENSG00000108306	0.00776026	1
ENSG00000167654	0.888208	0.968712
ENSG00000133812		1
ENSG00000182326	0.284912	1
ENSG00000167434	0.589222	0.948736
ENSG00000167863		1
ENSG00000112118		1
ENSG00000103197		1
ENSG00000179295	-0.105818	1
ENSG00000111540		1
ENSG00000173227	0.853713	0.956571
ENSG00000101126		1
ENSG00000139112		1
ENSG00000151617	0.743035	0.999147
ENSG00000179526		1
ENSG00000092208	-0.206581	1
ENSG00000143799		1
ENSG00000133063	0.732746	0.79723
ENSG00000144476	0.536827	1
ENSG00000144802	0.588651	1
ENSG00000259207	0.777947	0.998172
ENSG00000148090	-0.244321	1
ENSG00000005302		1
ENSG00000196476	0.151821	1
ENSG00000242875
ENSG00000120693	0.369967	0.998062
ENSG00000163702	0.236116	1
ENSG00000181982		1
ENSG00000180251	0.650123	0.744444
ENSG00000260230	0.849704	0.894367
ENSG00000168398	0.915317	0.989914
ENSG00000171476	0.149845	1
ENSG00000135346	0.535299	0.713864
ENSG00000125492	0.878233	1
ENSG00000047597	0.765479	0.951283
ENSG00000196154		1
ENSG00000142949	0.460613	1
ENSG00000213462	0.450407	1
ENSG00000063241	0.284912	1
ENSG00000110237	0.284912	1
ENSG00000187754
ENSG00000157554	0.288701	1
ENSG00000164051	0.238368	1
ENSG00000164434	0.832914	0.950855
ENSG00000204195	0.827741	1
ENSG00000173467	0.853954	0.955203
ENSG00000213516	-0.0407675	1
ENSG00000080815		1
ENSG00000166596	0.789894	0.951389
ENSG00000114544		1
ENSG00000134910		1
ENSG00000004700	-0.122153	1
ENSG00000110756	0.270784	1
ENSG00000159674	0.594078	1
ENSG00000108641	0.134879	1
ENSG00000178982		1
ENSG00000204532
ENSG00000158186	0.397343	1
ENSG00000053702	0.182238	1
ENSG00000221994	0.542349	0.996637
ENSG00000185532	0.671234	0.979724
ENSG00000113448	0.46522	0.97248
ENSG00000183114	0.768998	0.906299
ENSG00000024526	0.672059	0.777823
ENSG00000043093	-0.271995	1
ENSG00000124535		1
ENSG00000146469	0.534411	0.94294
ENSG00000171960		1
ENSG00000106355	-0.284949	1
ENSG00000185033	0.048839	1
ENSG00000128891	-0.0993794	1
ENSG00000172410	0.859498	0.2875
ENSG00000187017	0.741732	0.964314
ENSG00000009724	0.526974	0.996637
ENSG00000141552		1
ENSG00000168955	0.41504	0.857639
ENSG00000105379		1
ENSG00000027001	0.375014	1
ENSG00000013563	0.252351	1
ENSG00000103194		1
ENSG00000243716	0.362566	1
ENSG00000166548		1
ENSG00000243480	0.150817	0.952422
ENSG00000085274	0.258912	1
ENSG00000112305	0.0604126	1
ENSG00000182551		1
ENSG00000183578	0.73909	0.99791
ENSG00000273706	0.83788	1
ENSG00000082515	-0.355685	1
ENSG00000162972		1
ENSG00000186871	0.433139	0.143308
ENSG00000196230		1
ENSG00000100380		1
ENSG00000183580	0.479176	1
ENSG00000173207	0.010206	1
ENSG00000143612		1
ENSG00000110077	0.649121	1
ENSG00000197496	0.837803	0.998379
ENSG00000010072	0.138457	1
ENSG00000066468	0.671767	0.999183
ENSG00000189184	0.726289	0.999147
ENSG00000169189		1
ENSG00000129534	0.624736	0.995368
ENSG00000118922	0.235602	1
ENSG00000124157	0.737538	0.75
ENSG00000137270	0.490128	0.1
ENSG00000114120	0.0113519	1
ENSG00000164176	0.442738	1
ENSG00000177455	0.752471	0.76076
ENSG00000185122		1
ENSG00000067082		1
ENSG00000135766		1
ENSG00000183423	0.655389
ENSG00000083799	-0.0814613	1
ENSG00000113739	0.795596	0.979451
ENSG00000146834		1
ENSG00000152969	0.893406	0.963607
ENSG00000135929		1
ENSG00000164106	0.732287	0.831388
ENSG00000179071	0.661901	0.79986
ENSG00000181617	0.555368	0.813772
ENSG00000183813	0.529759	0.578209
ENSG00000171121	-0.0298209	1
ENSG00000114541	0.206942	1
ENSG00000122986	0.700385	1
ENSG00000138472	0.901436	0.885101
ENSG00000170819	-0.0596322
ENSG00000143217	0.764249	0.888051
ENSG00000135604	0.735138	0.995786
ENSG00000171478		0.513889
ENSG00000069869	0.546744	1
ENSG00000138032		1
ENSG00000162929	0.367413	0.973523
ENSG00000185130	0.44327	0.666667
ENSG00000137825	0.840296	0.888849
ENSG00000104320		1
ENSG00000149503	0.306135	1
ENSG00000023171	0.844601	0.985383
ENSG00000176160	0.578498	1
ENSG00000176994	0.565272	1
ENSG00000169299	0.00584051	1
ENSG00000106244		1
ENSG00000120500	0.416473	0.180556
ENSG00000126246	0.162868	1
ENSG00000187796	0.710586	0.843112
ENSG00000186994	0.283466	1
ENSG00000164919		1
ENSG00000169862	0.867962	0.914355
ENSG00000111796	0.781608	0.958131
ENSG00000221968	0.284949	1
ENSG00000231852	0.596924	0.891019
ENSG00000137842	0.171003	1
ENSG00000168237	0.558044	1
ENSG00000170484	0.575927	0.416667
ENSG00000158825	0.59678	0.974781
ENSG00000103064	0.541072	1
ENSG00000253485	0.685694	0.713421
ENSG00000107201	0.146735	1
ENSG00000165383	0.590689	1
ENSG00000164342	0.63243	0.991138
ENSG00000140943		1
ENSG00000179304		1
ENSG00000160868	0.742154	0.806939
ENSG00000130948	0.664719	0.909605
ENSG00000143740	-0.211649	1
ENSG00000118690	0.420311	1
ENSG00000184148	0.644068	0.75
ENSG00000153406		1
ENSG00000152467	0.897852	1
ENSG00000140995		1
ENSG00000101076	0.742763	0.980867
ENSG00000185303	0.077472	0.587026
ENSG00000266338	0.55129	1
ENSG00000266074	0.21665	1
ENSG00000082212	-0.196489	1
ENSG00000153767	0.040641	1
ENSG00000173548	0.386139	1
ENSG00000188396	0.563451	0.684665
ENSG00000090061	0.452529	1
ENSG00000089327	0.284912	1
ENSG00000110367		1
ENSG00000175895	0.0620632	1
ENSG00000148429	0.503552	1
ENSG00000111644	0.819341	0.91405
ENSG00000054983		1
ENSG00000105695	0.804325	0.933829
ENSG00000133794	0.193257	1
ENSG00000163933	0.105982	1
ENSG00000170275		1
ENSG00000183476	0.587129	0.958333
ENSG00000131634	0.284894	1
ENSG00000171469	0.0408968	1
ENSG00000188869	0.102642
ENSG00000100764		1
ENSG00000108823	0.834104	0.993287
ENSG00000122085		1
ENSG00000130703		1
ENSG00000047579		1
ENSG00000118777	0.728939	0.995563
ENSG00000215186	0.301887	0.638889
ENSG00000186094	0.673131	0.805556
ENSG00000080845		1
ENSG00000169047	0.695506	0.997742
ENSG00000082153		1
ENSG00000151239	-0.0895381	1
ENSG00000104818	0.433289	1
ENSG00000107021		1
ENSG00000219545	-0.0222288	1
ENSG00000124333		1
ENSG00000128564	0.789833	0.861081
ENSG00000005700	0.285004	1
ENSG00000157212	0.376769	1
ENSG00000108255	-0.0588235
ENSG00000138119	0.606043	0.999603
ENSG00000137207		1
ENSG00000255154	0.123326	1
ENSG00000023330		1
ENSG00000128789		1
ENSG00000203666	0.170136	1
ENSG00000034713		1
ENSG00000167394	0.0579222	1
ENSG00000198604	0.2524	1
ENSG00000110011		1
ENSG00000122375	0.803219	0.485084
ENSG00000106819	0.753371	1
ENSG00000091986	0.74835	1
ENSG00000173110	-0.0932961	1
ENSG00000124733		1
ENSG00000120451		1
ENSG00000040341	-0.266429	1
ENSG00000128534	0.343726	1
ENSG00000105550	0.402261	1
ENSG00000112077	0.743532	0.66971
ENSG00000160404	0.285004	1
ENSG00000127554	0.284912	1
ENSG00000166888		1
ENSG00000182583	0.336798	1
ENSG00000126746		1
ENSG00000250799	0.718216	1
ENSG00000108561		1
ENSG00000129535	0.690701	0.946371
ENSG00000197563	0.429286	1
ENSG00000128422	0.545206	0.926074
ENSG00000134571	0.694411	1
ENSG00000085832		1
ENSG00000131089	0.276854	1
ENSG00000166920	0.690594	0.994233
ENSG00000277972		0.986111
ENSG00000101193		1
ENSG00000011275		1
ENSG00000176136	0.419054
ENSG00000111348		1
ENSG00000147206	0.827722	0.685164
ENSG00000167741	0.814867	0.94696
ENSG00000204104	0.285225	1
ENSG00000183684		1
ENSG00000204287		0.986111
ENSG00000198208	0.494602	0.999195
ENSG00000147684		1
ENSG00000168907	0.746271	0.960208
ENSG00000144589		1
ENSG00000076043		1
ENSG00000126467	0.839923	0.530702
ENSG00000013374		1
ENSG00000101928	0.0234747	1
ENSG00000198099	0.812509	0.620393
ENSG00000182287	0.122097	1
ENSG00000134324	0.284968	1
ENSG00000171724	0.860381	0.987136
ENSG00000240720	0.32864	1
ENSG00000196663	-0.114097	1
ENSG00000035499	0.675384	0.907271
ENSG00000078403	-0.268718	1
ENSG00000122257		1
ENSG00000184281		1
ENSG00000197763	0.709478	0.992846
ENSG00000105278	0.793188	1
ENSG00000129757	0.284894	1
ENSG00000100271	0.256286	1
ENSG00000105204		1
ENSG00000115421	0.428808	1
ENSG00000131828		1
ENSG00000143314		1
ENSG00000167625	0.657272	1
ENSG00000007171	0.745056	0.740055
ENSG00000109670	-0.138431	1
ENSG00000130787		1
ENSG00000164530	0.673937	0.997364
ENSG00000138131	0.664032	1
ENSG00000159322		1
ENSG00000162882	0.592014	0.999195
ENSG00000177666		1
ENSG00000144199	0.187003	1
ENSG00000178585		1
ENSG00000131437	0.314769	1
ENSG00000039537	0.801961	0.8671
ENSG00000162368		1
ENSG00000203668	0.292415	0.969503
ENSG00000069667	0.410996	1
ENSG00000158792	0.203561	1
ENSG00000170545	0.650174	1
ENSG00000161896	0.764238	0.997446
ENSG00000124440	0.482735	1
ENSG00000168582	0.706512
ENSG00000120685		1
ENSG00000204843		1
ENSG00000164125	0.438963	1
ENSG00000105323		1
ENSG00000168610		1
ENSG00000261609	0.492396	0.968218
ENSG00000100600	0.268614	1
ENSG00000164683	0.532375	1
ENSG00000135372		1
ENSG00000250317		1
ENSG00000174437		1
ENSG00000066629	0.308343	1
ENSG00000198301	0.268961	1
ENSG00000167751	0.271374	0.599359
ENSG00000159348		1
ENSG00000185933	0.764468	1
ENSG00000158764	0.643087	0.847222
ENSG00000122873	0.0170268	1
ENSG00000155099	0.396771	1
ENSG00000197566	0.477249	0.869538
ENSG00000213995		1
ENSG00000068745		1
ENSG00000173991	0.262823	1
ENSG00000129315		1
ENSG00000132485	-0.252351	1
ENSG00000134538	0.665331	1
ENSG00000165660		1
ENSG00000148948	0.765391	0.899285
ENSG00000135677		1
ENSG00000120029		1
ENSG00000091009	0.0265275	1
ENSG00000165828	0.423404	0.705244
ENSG00000172534		1
ENSG00000015676		1
ENSG00000162426	0.602589	0.934697
ENSG00000197930		1
ENSG00000108474	0.610715	1
ENSG00000186510	0.813872	0.941975
ENSG00000058272		1
ENSG00000060566	0.776753	0.619331
ENSG00000160305		1
ENSG00000013375	0.198825	1
ENSG00000104979		1
ENSG00000103066	0.113987	1
ENSG00000000971	0.363214	1
ENSG00000124422		1
ENSG00000115884	0.486425	0.995862
ENSG00000055917		1
ENSG00000078674		1
ENSG00000115808	-0.304236	1
ENSG00000177054	0.326596	1
ENSG00000142864		1
ENSG00000100441		1
ENSG00000145293		1
ENSG00000121005	0.660828	0.990071
ENSG00000085449		1
ENSG00000134588	0.594089
ENSG00000166446	0.665403	0.974355
ENSG00000156050	0.313729	1
ENSG00000139083	0.558601	1
ENSG00000154764	0.890824	0.958759
ENSG00000276409	0.688164	1
ENSG00000123130		1
ENSG00000001036		1
ENSG00000159596		1
ENSG00000134258	0.838861	0.974075
ENSG00000067715	0.831433	0.926627
ENSG00000143942	0.139807	0.930929
ENSG00000103034	0.662889	1
ENSG00000249992	0.656113	1
ENSG00000145861	0.695488	0.997719
ENSG00000091704	0.53645	1
ENSG00000165487		1
ENSG00000175646	0.408812	0.995043
ENSG00000112981	0.828748	0.926083
ENSG00000113575		1
ENSG00000183479	0.759352	0.843356
ENSG00000278023	0.391181	1
ENSG00000146067		1
ENSG00000121351	0.5365	1
ENSG00000221829	0.397582	1
ENSG00000196724	0.231886	1
ENSG00000095209	-0.19308	1
ENSG00000138750	-0.284894	1
ENSG00000187051		1
ENSG00000164134	-0.323634	1
ENSG00000136574	0.641726	0.966821
ENSG00000010310	0.660526	0.983959
ENSG00000177427	0.0236477	1
ENSG00000203786	0.533321	0.835859
ENSG00000197838	0.897976	1
ENSG00000105732	0.433544	1
ENSG00000100373	0.74962	0.835591
ENSG00000067057	0.284912	1
ENSG00000198889	0.816866	0.6625
ENSG00000085760	0.0977158	1
ENSG00000118689		1
ENSG00000157470	0.786909	0.913794
ENSG00000119541		1
ENSG00000160188	0.811567	0.990562
ENSG00000144908	0.690462	1
ENSG00000118520	0.740501	0.89923
ENSG00000142669		1
ENSG00000135750	0.244216	0.991889
ENSG00000108091	0.0162807	1
ENSG00000109066		1
ENSG00000154080	0.822226	0.97746
ENSG00000160058		1
ENSG00000219200		1
ENSG00000275832	0.447886	1
ENSG00000131462		1
ENSG00000185010	0.518611	1
ENSG00000159733	0.20469	1
ENSG00000241127	0.285133	1
ENSG00000088002	0.8177	0.939521
ENSG00000170956	0.605921	1
ENSG00000259431	-0.113994	1
ENSG00000105393		1
ENSG00000101888	0.331641	1
ENSG00000198408		1
ENSG00000149295	0.923857	0.755344
ENSG00000115993		1
ENSG00000143153	0.284894	1
ENSG00000152193	0.173645	1
ENSG00000167566		1
ENSG00000119414		1
ENSG00000185480	0.585147	0.855022
ENSG00000144591		1
ENSG00000130649	0.679198	0.999195
ENSG00000172382	0.777906	0.877172
ENSG00000211455		1
ENSG00000006016	0.628035	1
ENSG00000136352	0.557651	1
ENSG00000197323	-0.072671	1
ENSG00000152601		1
ENSG00000112218	0.828526	0.691263
ENSG00000104341	0.284912	1
ENSG00000133313		1
ENSG00000011590	0.448701	0.933333
ENSG00000170876		1
ENSG00000178950		1
ENSG00000144747	-0.087619	1
ENSG00000144426	0.577718	0.987302
ENSG00000051523		1
ENSG00000065357	0.45919	1
ENSG00000135241	-0.284894	1
ENSG00000171385	0.558747	1
ENSG00000123643	0.578934	1
ENSG00000100253	0.661023	0.628284
ENSG00000136819		1
ENSG00000111077	0.284912	1
ENSG00000110075		1
ENSG00000066557	-0.32286	1
ENSG00000112029	0.461958	1
ENSG00000130349	0.0170279	1
ENSG00000099783		1
ENSG00000138400	0.793878	0.832365
ENSG00000134453		1
ENSG00000136943	0.788151	0.936711
ENSG00000159216	0.730678	1
ENSG00000092201		1
ENSG00000028839	0	1
ENSG00000052723	-0.203653	1
ENSG00000077984	0.604492	0.99708
ENSG00000109794	0.559572	1
ENSG00000136143	0.285004	1
ENSG00000107669	-0.203969	1
ENSG00000133110	0.853934	1
ENSG00000148187	0.339164	1
ENSG00000106341	0.799282	0.628175
ENSG00000071575		1
ENSG00000028528		1
ENSG00000106636		1
ENSG00000135341	0.285115	1
ENSG00000126878	0.396643	1
ENSG00000175634		1
ENSG00000100558	0.673451	0.980763
ENSG00000187605	0.365747	1
ENSG00000173744		1
ENSG00000184445	0.579292	1
ENSG00000112078		1
ENSG00000143320	0.595403	1
ENSG00000160285		1
ENSG00000116954		1
ENSG00000172915	0.344791	1
ENSG00000135127	0.521254	1
ENSG00000141433	0.788716	0.960775
ENSG00000174827	0.779566	0.922494
ENSG00000141367		1
ENSG00000203880	0.285004	1
ENSG00000120896	0.284894	1
ENSG00000077782	0.372643	1
ENSG00000175029	0.284894	1
ENSG00000112559	0.552491	0.998163
ENSG00000105983	-0.0835335	1
ENSG00000160633		1
ENSG00000127946		1
ENSG00000101951	0.482742	0.79578
ENSG00000117877	0.17794	1
ENSG00000078687	-0.0407912	0.911508
ENSG00000168495	0.124716	1
ENSG00000204472	0.404351	1
ENSG00000115648	0.723556	0.997789
ENSG00000147509	0.810124	0.883102
ENSG00000221900	0.717137	1
ENSG00000131788		1
ENSG00000111678		1
ENSG00000065154		1
ENSG00000174950	0.664933	0.885208
ENSG00000103150	0.262418	0.860553
ENSG00000213626	0.350386	1
ENSG00000106511	0.914429	1
ENSG00000112941		1
ENSG00000144959	0.157216	1
ENSG00000101084		1
ENSG00000164626	0.738264	0.97049
ENSG00000069399	0.252335	1
ENSG00000139648	0.523607	0.652778
ENSG00000176209	0.203496	1
ENSG00000086159	0.774189	0.958333
ENSG00000102145	0.753852	1
ENSG00000134853	0.56757	1
ENSG00000263001	0.175382	1
ENSG00000140553		1
ENSG00000092929	0.353978	1
ENSG00000110786	0.699968	0.845949
ENSG00000171858		1
ENSG00000139174	0.646892	1
ENSG00000132879		1
ENSG00000021355		1
ENSG00000116679		1
ENSG00000166049	1	1
ENSG00000107105	0.671722	0.901031
ENSG00000258289		1
ENSG00000135387		1
ENSG00000153956	0.344571	1
ENSG00000100985	0.709615	0.964016
ENSG00000115339	0.357455	1
ENSG00000162814	0.649868	0.536616
ENSG00000143633	0.146635	1
ENSG00000188761	0.637404	0.578911
ENSG00000136636	0.219804	1
ENSG00000123810	0.303437	1
ENSG00000124935	0.6811	0.968077
ENSG00000171794	0.80661	1
ENSG00000176108		1
ENSG00000186166		1
ENSG00000115758		1
ENSG00000131504		1
ENSG00000125650	0.507387	0.725785
ENSG00000161914	0.031167	1
ENSG00000133884		1
ENSG00000139722		1
ENSG00000117614		1
ENSG00000162753	0.639615	1
ENSG00000108582		1
ENSG00000182197	0.540523	0.980986
ENSG00000131069		1
ENSG00000104671		1
ENSG00000109917	-0.00814403	1
ENSG00000138615	0.832451	0.9895
ENSG00000162065	0.0846833	0.913596
ENSG00000170558	0.79953	0.931994
ENSG00000077585		1
ENSG00000134308		1
ENSG00000152932	0.819041	0.822634
ENSG00000105197		1
ENSG00000156313	0.0377966	1
ENSG00000136021	-0.187264	1
ENSG00000168077	0.565253	1
ENSG00000204524	0.428118	0.962796
ENSG00000144746		1
ENSG00000151553	0	1
ENSG00000166135	-0.262066	1
ENSG00000176978		1
ENSG00000166130	0.569432	1
ENSG00000010244		1
ENSG00000083782	0.319684
ENSG00000172466		1
ENSG00000116726
ENSG00000198754	0.785812	0.960833
ENSG00000156697	0.410019	1
ENSG00000168216		1
ENSG00000180992		1
ENSG00000067836		1
ENSG00000123307	0.868885	0.791667
ENSG00000143157		1
ENSG00000020922	0.0841214	1
ENSG00000047849		1
ENSG00000116560		1
ENSG00000164181	0.666944	1
ENSG00000165029	0.540228	1
ENSG00000105877	0.777752	0.633333
ENSG00000183496	0.596325	0.836157
ENSG00000147592	0.228083	1
ENSG00000197448		1
ENSG00000242802		0.986111
ENSG00000105722		1
ENSG00000187783	0.799505	0.833333
ENSG00000101098	0.869541	0.957458
ENSG00000059122		1
ENSG00000113638	-0.220018	1
ENSG00000131115	0.319128	1
ENSG00000136828	0.533868	1
ENSG00000146576		1
ENSG00000151224	0.644281	1
ENSG00000184945	0.585981	1
ENSG00000159921	-0.211677	1
ENSG00000091656	0.718597	0.867046
ENSG00000164325	0.816582	1
ENSG00000086548	0.778175	0.958081
ENSG00000003249	0.654423	0.968076
ENSG00000134569	0.5881	0.985737
ENSG00000117266	0.300787	1
ENSG00000213923		1
ENSG00000119771	0.375001	0.974802
ENSG00000143321		1
ENSG00000153902	0.513441	1
ENSG00000164687	0.456674	1
ENSG00000163625	0.228224	1
ENSG00000132698	0.703289	0.970419
ENSG00000174373	0.369056	1
ENSG00000164346		1
ENSG00000198931		1
ENSG00000141401	0.58041	1
ENSG00000165813	0.187967	1
ENSG00000128218	0.572381	0.856675
ENSG00000261857	0.762501	0.997526
ENSG00000163466		1
ENSG00000102312	0.285023	1
ENSG00000110092	0.284894	1
ENSG00000129646	0.309293	0.938481
ENSG00000116497		1
ENSG00000134371	-0.097741	1
ENSG00000152944	-0.268649	1
ENSG00000150768	0.24451	1
ENSG00000105186	0.258795	1
ENSG00000086475		1
ENSG00000109920		1
ENSG00000116194	0.702821	1
ENSG00000167615		1
ENSG00000165376	0.754781	0.807292
ENSG00000135049	-0.113987	1
ENSG00000213949	0.507141	0.982537
ENSG00000105223		1
ENSG00000116663		1
ENSG00000002330		1
ENSG00000166454		1
ENSG00000163482	0.285465	1
ENSG00000106633	0.725286	0.941907
ENSG00000105662		1
ENSG00000088888		1
ENSG00000120093	0.844695	1
ENSG00000164168	0.203535	1
ENSG00000006071	0.927346	0.960586
ENSG00000196344	0.735086	0.819444
ENSG00000047230	0.118291	1
ENSG00000138071		1
ENSG00000161265		1
ENSG00000127452		1
ENSG00000144035	0.630082	0.929167
ENSG00000175489	0.703031	0.990941
ENSG00000164362	0.684505
ENSG00000113648		1
ENSG00000015285	0.288405	1
ENSG00000077514	0.482158	1
ENSG00000053747	0.787601	0.998243
ENSG00000139351	0.443917	1
ENSG00000145632	0.219775	1
ENSG00000198131	0.129142	1
ENSG00000176049	0.79763	0.887362
ENSG00000115361	0.816347	0.956712
ENSG00000134440		1
ENSG00000142319	0.739498	0.125
ENSG00000223547	0.213839	1
ENSG00000178234		1
ENSG00000103249		1
ENSG00000169231	0.285041	1
ENSG00000137166	0.284912	1
ENSG00000005194		1
ENSG00000161920		1
ENSG00000128918	0.787145	0.990508
ENSG00000221955	0.528877	0.978374
ENSG00000153786		1
ENSG00000129255		1
ENSG00000179832		1
ENSG00000138100	0.728128	0.861136
ENSG00000177283	0.596275	0.943735
ENSG00000067646	0.330025	1
ENSG00000164163	-0.138386	1
ENSG00000104164	-0.284968	1
ENSG00000076351	0.499031	1
ENSG00000132437	0.826376	0.931003
ENSG00000196263	0.309781	1
ENSG00000159593	-0.268909	1
ENSG00000085563	0.70746	0.985838
ENSG00000160799		1
ENSG00000125733	0.268614	1
ENSG00000197601	0.0113519	1
ENSG00000188404	0.60565	0.989846
ENSG00000164284	0.112475	1
ENSG00000108100		1
ENSG00000129991	0.573127	0.862638
ENSG00000119965	0.325662	0.982794
ENSG00000213658	0.380586	1
ENSG00000165841	0.720213	0.75
ENSG00000089053		1
ENSG00000137200		1
ENSG00000141338	0.386015	1
ENSG00000029153	0.669093	0.986794
ENSG00000159708	0.264856	1
ENSG00000143226	0.499702	1
ENSG00000215305		1
ENSG00000131013	-0.285023	1
ENSG00000177098	0.60708	0.972441
ENSG00000063015	0.829593	1
ENSG00000109272	0.702951	1
ENSG00000155629	0.668971	0.978228
ENSG00000177674		1
ENSG00000213047	0.179067	0.999603
ENSG00000173480	0.252654	1
ENSG00000166949		1
ENSG00000185101	0.66129	0.918008
ENSG00000265241		1
ENSG00000102870	-0.00698187	1
ENSG00000070761		1
ENSG00000173905	0.252367	1
ENSG00000162878	0.450465	0.984009
ENSG00000106635		1
ENSG00000163754		1
ENSG00000132423	-0.00697332	1
ENSG00000100979	0.284894	1
ENSG00000167034	0.576579	0.834052
ENSG00000110801		1
ENSG00000176988	0.343303	1
ENSG00000105499	0.610136	1
ENSG00000149243	0.829267	0.889599
ENSG00000155096		1
ENSG00000109861	0.653885	1
ENSG00000000938	0.359466	1
ENSG00000115828	0.657161	0.999195
ENSG00000165879	0.205791	1
ENSG00000198643	0.787824	0.983187
ENSG00000078795	0.289596	0.666667
ENSG00000204628		1
ENSG00000117480	0.244242	1
ENSG00000113212	0.665111	0.831241
ENSG00000145016		1
ENSG00000186288	0.891717	1
ENSG00000118640	0.284894	1
ENSG00000103222	0.642525	1
ENSG00000182463	0.763694	1
ENSG00000122218		1
ENSG00000206077	0.359879	0.852827
ENSG00000064545		1
ENSG00000160307	0.535569	1
ENSG00000214128	0.697573	0.988095
ENSG00000163959	0.522912	0.905331
ENSG00000188266	0.519754	1
ENSG00000078898	0.599381	0.521296
ENSG00000153107	0.467964	1
ENSG00000173653		1
ENSG00000179933		1
ENSG00000213139	-0.29228	1
ENSG00000131148		1
ENSG00000170037		1
ENSG00000140675	0.46059	1
ENSG00000203859	0.559729	0.845663
ENSG00000184378	0.622616	0.796577
ENSG00000148840	0.227809	1
ENSG00000183722	0.284912	1
ENSG00000065150		1
ENSG00000104812		1
ENSG00000172232	0.606116	0.846882
ENSG00000206107
ENSG00000132763	-0.0071119	1
ENSG00000163634		1
ENSG00000182768		1
ENSG00000138735	0.708608	1
ENSG00000080345	0.121594	1
ENSG00000115520		1
ENSG00000135525	0.498669	1
ENSG00000102984	0.542357	1
ENSG00000106078	0.53512	1
ENSG00000178445	0.845072	0.931443
ENSG00000100142	0.217722	1
ENSG00000132600		1
ENSG00000128487	0.389018	1
ENSG00000162975	0.825974	0.913651
ENSG00000204438		1
ENSG00000270946
ENSG00000161860	0.648558	0.551908
ENSG00000124098		1
ENSG00000178381		1
ENSG00000167619	0.594656	0.862951
ENSG00000059691	-0.27679	1
ENSG00000163161		1
ENSG00000050405	0.284949	1
ENSG00000182600	0.759525	0.93646
ENSG00000149534	0.823939	0.966615
ENSG00000197641	0.778399	0.856624
ENSG00000100031	0.451936	1
ENSG00000157060	0.594089	1
ENSG00000073754	0.586797	0.876923
ENSG00000182621	0.458745	1
ENSG00000188611	0.273269	0.561667
ENSG00000213928		1
ENSG00000198546		1
ENSG00000107521		1
ENSG00000197721	0.578414	1
ENSG00000134278	0.285913	1
ENSG00000143319		1
ENSG00000166527	0.707808	0.973923
ENSG00000169410	-0.187313	0.896648
ENSG00000178878	0.249726	1
ENSG00000003393	0.146583	1
ENSG00000132613	0.284894	1
ENSG00000102974		1
ENSG00000143436		1
ENSG00000048028	0.261333	1
ENSG00000122042		1
ENSG00000134900	-0.269048	1
ENSG00000157103	0.743206	0.963571
ENSG00000088543	0.491804	1
ENSG00000154258	0.688187	1
ENSG00000268182	0.580023	0.893074
ENSG00000171115	0.552144	0.995084
ENSG00000166908		1
ENSG00000167037	0.637484	0.977482
ENSG00000107566	0.379707	1
ENSG00000055332		1
ENSG00000185274	0.594739	1
ENSG00000105894	0.44881	1
ENSG00000183607	0.448034	0.728175
ENSG00000108849	0.350717	0.626984
ENSG00000173826	0.861531	0.980867
ENSG00000170374	0.653713
ENSG00000100426	0.34182	1
ENSG00000171049	0.689874	0.768045
ENSG00000140691	-0.268874	1
ENSG00000187837		1
ENSG00000261115	0.842025	0.938089
ENSG00000224531	0.0905786	1
ENSG00000197461	0.363238	1
ENSG00000213930		1
ENSG00000183801	0.678984	0.997918
ENSG00000136261		1
ENSG00000163666	0.452598	0.898504
ENSG00000152348	0.107279	1
ENSG00000168904	0.283667	1
ENSG00000135426	0.804019	0.967717
ENSG00000239672		1
ENSG00000120889		1
ENSG00000186654	0.213084	1
ENSG00000137491	0.340536	1
ENSG00000077549		1
ENSG00000186469	0.33629	1
ENSG00000132024		1
ENSG00000134072		1
ENSG00000165650	0.228033	1
ENSG00000215883	0.229707	1
ENSG00000163874	0.607583	1
ENSG00000182670	0.105818	1
ENSG00000029363		1
ENSG00000060237		1
ENSG00000167658		1
ENSG00000214782	0.857633	0.25
ENSG00000127472	0.778383	1
ENSG00000268043	0.0394074	1
ENSG00000127241	0.825298	0.999496
ENSG00000109736		1
ENSG00000186479	0.693158	0.823947
ENSG00000170852		1
ENSG00000007129	0.752463	0.775812
ENSG00000140968	0.754972	1
ENSG00000178235	0.873254	0.946854
ENSG00000119408	0.245265	1
ENSG00000149782		1
ENSG00000154548	0.778737	0.909593
ENSG00000215021		1
ENSG00000112183	0.830349	0.992577
ENSG00000170801	0.790098	1
ENSG00000148824		1
ENSG00000171860	0.516605	1
ENSG00000136485		1
ENSG00000196544		1
ENSG00000108239	0.295455	1
ENSG00000144320	-0.282754	1
ENSG00000101871	0.492045	0.999603
ENSG00000128815	0.567611	0.852844
ENSG00000183735	-0.268961	1
ENSG00000186111		1
ENSG00000100418		1
ENSG00000176381	0.891494	0.980867
ENSG00000184047	-0.0651228	1
ENSG00000213638	0.609718	0.994789
ENSG00000189298	0.635663	1
ENSG00000124469	0.590445	1
ENSG00000142327		1
ENSG00000163106	0.786891	0.978702
ENSG00000144824	0.667067	0.996885
ENSG00000119411	0.558785	0.981299
ENSG00000164506	0.486765	1
ENSG00000147647	0.792216	0.800794
ENSG00000185947	0.413048	1
ENSG00000100258		1
ENSG00000137574	0.207736	1
ENSG00000013016	0.127153	1
ENSG00000181191	0.284968	1
ENSG00000061938		1
ENSG00000089159		1
ENSG00000119888	0.484867	1
ENSG00000197409	0.713592	0.635778
ENSG00000106348		1
ENSG00000135596		1
ENSG00000075790	0.268632	1
ENSG00000106245		1
ENSG00000086288	0.381705	0.791667
ENSG00000148153	-0.00584039	1
ENSG00000135211		1
ENSG00000117906	0.336687	1
ENSG00000114487	0.714553	1
ENSG00000132561	0.211565	1
ENSG00000198466	0.433605	1
ENSG00000116703	0.414039
ENSG00000175600	0.681816	0.952604
ENSG00000112110		1
ENSG00000169398	0.284931	1
ENSG00000183688	0.326977	1
ENSG00000144034	-0.284894	1
ENSG00000063660	0.284912	1
ENSG00000262874	0.666072	1
ENSG00000177728		1
ENSG00000085063		1
ENSG00000159377		1
ENSG00000163071	0.774295	0.998014
ENSG00000178287	-0.0597614
ENSG00000083123	0.0118369	1
ENSG00000141526	0.469104	1
ENSG00000169122	0.486715	1
ENSG00000011405	0.276951	1
ENSG00000159650	0.654789	1
ENSG00000125743		1
ENSG00000113312		1
ENSG00000185345	0.534659	0.932562
ENSG00000189143	0.653084	0.978982
ENSG00000186197	0.828043	0.9197
ENSG00000136059	0.376213	1
ENSG00000180596	0.542437	1
ENSG00000143549		1
ENSG00000184007		1
ENSG00000112320	0.562807	1
ENSG00000120697		1
ENSG00000197506	0.782864	0.873578
ENSG00000065054	0.284894	1
ENSG00000171223		1
ENSG00000187514		1
ENSG00000243244	0.644904	0.99643
ENSG00000171703	0.284894	1
ENSG00000135250	-0.016287	1
ENSG00000128463		1
ENSG00000167701	0.335033	0.926879
ENSG00000185813		1
ENSG00000125864	0.609631	0.816742
ENSG00000168795	-0.236192	1
ENSG00000145431	0.633227	0.951658
ENSG00000212725	0.72731	1
ENSG00000151322	0.805325	0.949236
ENSG00000204740	0.428497	0.666667
ENSG00000179796	0.79722	1
ENSG00000132780		1
ENSG00000214193	0.597836	0.993573
ENSG00000130119	0.340865	1
ENSG00000059804	0.198552	1
ENSG00000167508		1
ENSG00000171262	0.0865048	1
ENSG00000007237	0.49834	1
ENSG00000118257	0.678035	0.997514
ENSG00000162980	-0.066972	1
ENSG00000065060	0.173547	1
ENSG00000196449		1
ENSG00000173214	0.574144	0.97706
ENSG00000158669		1
ENSG00000128708	-0.284931	1
ENSG00000167286	0.750597	0.988466
ENSG00000178776	0.80093	0.940359
ENSG00000013619	0.421255	1
ENSG00000027697		1
ENSG00000138823	0.771086	0.885691
ENSG00000171209	0.826912	0.791667
ENSG00000124120	0.348948	1
ENSG00000168310		1
ENSG00000153721	0.644	1
ENSG00000171314		1
ENSG00000179456		1
ENSG00000214655		1
ENSG00000253729		1
ENSG00000264522	0.232759	1
ENSG00000114098		1
ENSG00000083857	0.494713	1
ENSG00000126067		1
ENSG00000165185	0.601512	1
ENSG00000166289	0.295288	1
ENSG00000120549	0.677655	1
ENSG00000107036	0.374082	1
ENSG00000185278	0.348896	1
ENSG00000105851	0.674543	0.848008
ENSG00000101290		1
ENSG00000123066		1
ENSG00000182187	0.717137
ENSG00000111452	0.742671	1
ENSG00000062822	0.387238	1
ENSG00000089351		1
ENSG00000133265	0.284912	1
ENSG00000111261	0.434239	1
ENSG00000179455	0.599065	0.861979
ENSG00000053372	0.122105	1
ENSG00000132694		1
ENSG00000099624		1
ENSG00000177685	0.402378	1
ENSG00000136932	0.24994	1
ENSG00000185900	0.146739	0.913117
ENSG00000107020		1
ENSG00000172053		1
ENSG00000075461	0.814932	0.983333
ENSG00000166963	0.499361	0.998046
ENSG00000230797	0.657394	0.625443
ENSG00000115590	0.740799	1
ENSG00000005961	0.859491	0.933701
ENSG00000068971		1
ENSG00000125409	0.770043	0.902778
ENSG00000166860	0.224902	1
ENSG00000185666	0.523529	0.790405
ENSG00000133773		1
ENSG00000072062		1
ENSG00000151247	-0.152678	1
ENSG00000204444	0.257961	1
ENSG00000123364	0.721906	1
ENSG00000156232	-0.285207	1
ENSG00000089280		1
ENSG00000166025	0.284931	1
ENSG00000233232	0.266067	0.605208
ENSG00000158158	0.326995	1
ENSG00000005073	0.950518	0.977389
ENSG00000100722	0.230609	1
ENSG00000144233	0.285115	1
ENSG00000160299	-0.00584277	1
ENSG00000173039		1
ENSG00000113645	0.700107	0.997757
ENSG00000115317		1
ENSG00000236126
ENSG00000165105	0.660237	0.960061
ENSG00000110435	0.285023	1
ENSG00000166436	0.505154	0.940581
ENSG00000133704	0.13844	1
ENSG00000128610	0.71431	1
ENSG00000166603	0.66856	1
ENSG00000182518	0.0525748	1
ENSG00000116604		1
ENSG00000100036	0.288931	1
ENSG00000141569		1
ENSG00000184110	0.480373	1
ENSG00000087074		1
ENSG00000171495	0.484805	1
ENSG00000163810	0.583911	0.416667
ENSG00000185664	0.85028	0.94672
ENSG00000155761	0.846306	0.839611
ENSG00000112539	0.900279	0.963333
ENSG00000123739	0.0384319	1
ENSG00000102981	0.201357	1
ENSG00000159388		1
ENSG00000239857	0.0756484	1
ENSG00000104763		1
ENSG00000144827	0.105879	1
ENSG00000214013	0.332181	1
ENSG00000071242	0.236116	1
ENSG00000111052	0.641314	0.93788
ENSG00000118231	0.834621	0.906746
ENSG00000167967		1
ENSG00000176014	0.175193	1
ENSG00000110218	0.246005	1
ENSG00000265972		1
ENSG00000268629	1	1
ENSG00000102104	0.826171
ENSG00000165475		1
ENSG00000105376	0.705788	0.856223
ENSG00000011114	0.133392	1
ENSG00000090581		1
ENSG00000106771	0.284894	1
ENSG00000163811	-0.0851394	1
ENSG00000107742	0.598602	1
ENSG00000117298		1
[truncated: 11,274 more rows]

## Sheet: noise_cutoff_1.5
	spearman	aupr
ENSG00000165076	0.343303	1
ENSG00000160211		1
ENSG00000176083	0.711474	0.799876
ENSG00000124766	0.173491	1
ENSG00000058668		1
ENSG00000148357	0.831286	0.993234
ENSG00000196954	0.584051	1
ENSG00000133115	0.820474	0.825
ENSG00000137962	0.360454	1
ENSG00000188089	0.594998	0.740278
ENSG00000145911	0.533993	0.929897
ENSG00000160111	0.775984	0.942421
ENSG00000102780	0.76966	1					mean_spearman	0.4498
ENSG00000183914	0.79467	0.994444					mean_aupr	0.9661
ENSG00000136861	-0.244226	1
ENSG00000128944	0.0562887	1
ENSG00000185942	-0.0998902	0.0555556
ENSG00000163528	-0.0728366	1
ENSG00000123560	0.800348	1
ENSG00000150760	0.285004	1
ENSG00000157353	0.236329	1
ENSG00000140365		1
ENSG00000145826	0.404422	0.657778
ENSG00000093167		1
ENSG00000170092	0.440766
ENSG00000204427		1
ENSG00000169313	0.708238	0.931158
ENSG00000101040	-0.0673093	1
ENSG00000172348	0.443156	1
ENSG00000170522	0.415003	0.997514
ENSG00000183747	0.455282	1
ENSG00000141959		1
ENSG00000115221	0.643602	0.903861
ENSG00000174132	0.284912	1
ENSG00000165629		1
ENSG00000125691		1
ENSG00000125848	0.777892	0.976883
ENSG00000147488	0.765045	0.902778
ENSG00000105778	0.19573	1
ENSG00000134318	0.285023	1
ENSG00000137285	0.700326	0.993915
ENSG00000091483		1
ENSG00000102901		1
ENSG00000185567	0.872646	0.999183
ENSG00000104518		1
ENSG00000131737	0.727479	0.5375
ENSG00000142303	0.211066	1
ENSG00000180190	0.323571	1
ENSG00000146166	0.563398	0.430556
ENSG00000139163	0.0782524	1
ENSG00000097033		1
ENSG00000128253	0.721888	1
ENSG00000135407	0.554869	0.907075
ENSG00000152229	0.723865	1
ENSG00000182552	0.204763	1
ENSG00000125888	0.562702	0.763889
ENSG00000139835	0.800267	1
ENSG00000186326	0.505575	0.119949
ENSG00000174483	0.284986	1
ENSG00000135821		1
ENSG00000171408	0.702211	0.996469
ENSG00000114391		1
ENSG00000166387	0.226665	1
ENSG00000025039	0.454492	1
ENSG00000185864	0.520861	1
ENSG00000125266	0.460882	1
ENSG00000132670		1
ENSG00000146776	0.650485	1
ENSG00000082805	0.142604	1
ENSG00000152495	0.800668	0.898158
ENSG00000109775	0.284968	1
ENSG00000118680		1
ENSG00000111799	0.827534	1
ENSG00000101849	0.20364	1
ENSG00000155307	0.727536	1
ENSG00000188641	0.652874	1
ENSG00000135226	0.622029	0.138889
ENSG00000116350		1
ENSG00000117091	0.780258	0.997549
ENSG00000168496	0.107832	1
ENSG00000141098	0.247087	1
ENSG00000143437		1
ENSG00000141294	0.780513	0.640134
ENSG00000186350		1
ENSG00000128340	0.648769	1
ENSG00000152939	0.705363	0.971265
ENSG00000162433	0.601158	0.997947
ENSG00000164331	-0.163693	1
ENSG00000197122	0.500377	1
ENSG00000118557	0.492087	1
ENSG00000132872	0.762048	0.898413
ENSG00000137692	0.285059	1
ENSG00000143862		1
ENSG00000006118	0.444874	1
ENSG00000011143	0.49353	1
ENSG00000138698	0.25511	1
ENSG00000134248		1
ENSG00000135617		1
ENSG00000177675	0.710106	0.877835
ENSG00000132702	0.823952	0.855111
ENSG00000070814		1
ENSG00000131507		1
ENSG00000164715	0.0205572	1
ENSG00000143194	0.774873	0.889607
ENSG00000104808	0.835808	0.956446
ENSG00000134962	0.579159	0.872863
ENSG00000142856	0.322287	0.963202
ENSG00000099889	0.0351977	1
ENSG00000151806	-0.280779	1
ENSG00000179361	0.705584	1
ENSG00000205085	0.476516	0.990698
ENSG00000116584	0.268614	1
ENSG00000113971	0.379039	0.983661
ENSG00000136518	0.170947	1
ENSG00000146453	0.703488	0.660038
ENSG00000148843	0.43205	1
ENSG00000170681	0.657217	0.776671
ENSG00000158773		1
ENSG00000129691		1
ENSG00000135424	0.397291	1
ENSG00000162702	0.288149	1
ENSG00000143554	0.450251	1
ENSG00000204257		1
ENSG00000090020	0.397548	1
ENSG00000131435	0.455753	0.999603
ENSG00000146963		1
ENSG00000153779	1	1
ENSG00000161203		1
ENSG00000130717		1
ENSG00000139211	0.678084	1
ENSG00000090565	0.284949	1
ENSG00000033030	0.392858	1
ENSG00000109511	0.567598	0.245833
ENSG00000125257	0.770047	0.999603
ENSG00000096433	0.469095	1
ENSG00000164751	-0.0160621	1
ENSG00000196220	0.814975	0.969841
ENSG00000135776	0.183871	1
ENSG00000180543	0.0674777	1
ENSG00000148386
ENSG00000102786	0.24288	1
ENSG00000140199	0.349443	1
ENSG00000171861	-0.00584202	1
ENSG00000141441	0.319802	1
ENSG00000112576		1
ENSG00000182389	0.874197	0.953355
ENSG00000198840		1
ENSG00000159433	0.644722	0.993073
ENSG00000198826	0.606671	0.947345
ENSG00000115145	0.210781	1
ENSG00000132842	0.0977599	1
ENSG00000198892	0.280802	0.999206
ENSG00000175003	0.650592	0.708333
ENSG00000100065	0.691009	1
ENSG00000138286	0.0499891	1
ENSG00000169218	0.88893	1
ENSG00000169126	0.825644	0.932568
ENSG00000118946	0.717936	0.896281
ENSG00000198917		1
ENSG00000185760	0.686831	0.740812
ENSG00000116685		1
ENSG00000162520	0.672882	0.995566
ENSG00000139410	0.64603	1
ENSG00000119878	-0.0418912	1
ENSG00000008086	0.360189	0.997514
ENSG00000130021	0.265129	1
ENSG00000168137		1
ENSG00000183655	0.425064	0.998787
ENSG00000188452	0.772557	0.841386
ENSG00000162062	0.301236	0.582973
ENSG00000164023	0.583108	0.9961
ENSG00000172530	0.431313	1
ENSG00000125977		1
ENSG00000163395	0.754561	0.808036
ENSG00000184602	0.373817	1
ENSG00000169247	0.543353	0.75
ENSG00000137171	-0.17918	1
ENSG00000124795	-0.284931	1
ENSG00000171310	0.524675	1
ENSG00000167139	0.594089	1
ENSG00000165322	0.221434	1
ENSG00000126790	0.519752	1
ENSG00000170175	-0.0106043	1
ENSG00000186496	0.818181	0.946105
ENSG00000187097	0.495586	1
ENSG00000124562		1
ENSG00000127412	0.862784	1
ENSG00000167553	0.547788	1
ENSG00000106003	0.552837	1
ENSG00000184451	0.67713	0.906142
ENSG00000204564		1
ENSG00000205978	0.630169	1
ENSG00000163581	0.999136	1
ENSG00000185344	0.559743	1
ENSG00000196199		1
ENSG00000184381		1
ENSG00000096696	0.512359	1
ENSG00000100867	0.765499	0.953326
ENSG00000155066	0.738702	0.946724
ENSG00000198382	0.22369	1
ENSG00000273274	0.396663
ENSG00000233932	0.754728	0.826389
ENSG00000115652	-0.297828	1
ENSG00000167711	0.824857	0.997542
ENSG00000144036	0.285499	1
ENSG00000168476	0.440455	1
ENSG00000197879	0.374565	1
ENSG00000177082	0.256411	1
ENSG00000112624	0.503431	1
ENSG00000150403	0.0491344	1
ENSG00000129151	0.775687	0.947569
ENSG00000137941	0.781524	0.990634
ENSG00000143520	0.414221	0.861111
ENSG00000089057	0.19552	1
ENSG00000104881	0.512797	1
ENSG00000197111		1
ENSG00000131446		1
ENSG00000138138	0.285023	1
ENSG00000140450	0.158106	1
ENSG00000181856	0.844056	0.998502
ENSG00000185049		1
ENSG00000153814	-0.130304	1
ENSG00000152990	0.215059	1
ENSG00000185640	0.753921	0.712482
ENSG00000118217	0.130262	1
ENSG00000141519	0.38936	0.89147
ENSG00000157778		1
ENSG00000143324	0.275714	1
ENSG00000184185	0.681432	0.867897
ENSG00000251192	0.152228	0.806609
ENSG00000188917	0.424652	1
ENSG00000107099	0.72703	1
ENSG00000204922	0.242143	1
ENSG00000250479	0.284894	1
ENSG00000102265		1
ENSG00000163683	0.390769	1
ENSG00000167173	0.666971	1
ENSG00000088325	0.627658	0.976544
ENSG00000157315	0.802705	0.887324
ENSG00000137947		1
ENSG00000081692	0.159359	1
ENSG00000221914		1
ENSG00000204175	0.748059	0.972304
ENSG00000129911		1
ENSG00000001629	0.352159	1
ENSG00000121440	0.644869	1
ENSG00000159256	-0.285078	1
ENSG00000067900	-0.285041	1
ENSG00000036565	0.579107	0.822222
ENSG00000171680	0.435765	1
ENSG00000160999	0.461754	1
ENSG00000161791	0.369611	1
ENSG00000079999		1
ENSG00000137203	0.845115	0.982115
ENSG00000106665	0.363285	1
ENSG00000113580	-0.285059	1
ENSG00000236444	0.309379	1
ENSG00000088035	0.668506	1
ENSG00000100116	0.0169216	1
ENSG00000100300		1
ENSG00000128595		1
ENSG00000157625	0.436116	1
ENSG00000158122	0.132048	1
ENSG00000184164		1
ENSG00000143110	0.224365	1
ENSG00000168066		1
ENSG00000153339	-0.0594233	1
ENSG00000175920	0.921678	0.970023
ENSG00000115216		1
ENSG00000164120	0.872326	0.991611
ENSG00000120457	0.72457	0.841858
ENSG00000265107	0.830063	0.997718
ENSG00000114349	0.0663885	1
ENSG00000135144	0.674813	0.866695
ENSG00000147813		1
ENSG00000185340		1
ENSG00000100568		1
ENSG00000151092	-0.162923	1
ENSG00000163209	0.683464	0.989269
ENSG00000172023	0.287212	0.992374
ENSG00000133422		1
ENSG00000172922		1
ENSG00000166816	0.301145	1
ENSG00000174059	0.610123	1
ENSG00000164733		1
ENSG00000174915		1
ENSG00000114013	0.679216	0.992383
ENSG00000164291	0.525671	1
ENSG00000158711	0.427002	1
ENSG00000111700	0.658785	1
ENSG00000105755		1
ENSG00000124467
ENSG00000163527		1
ENSG00000156030	0.154905	1
ENSG00000133477	0.725341	0.973291
ENSG00000035862		1
ENSG00000166340		1
ENSG00000137573	0.747073	0.997872
ENSG00000073060	0.321187	1
ENSG00000147113	0.714895	1
ENSG00000185250	0.792771	0.975887
ENSG00000104774		1
ENSG00000066777	0.485032	1
ENSG00000163026	0.480704	1
ENSG00000065361	0.708088	1
ENSG00000163735	0.628349	0.805635
ENSG00000158517	0.820432	0.994834
ENSG00000070748	-0.0753029
ENSG00000198018	0.411608	0.985251
ENSG00000205356		1
ENSG00000056097		1
ENSG00000124334	0.475938	0.589286
ENSG00000132326	0.436729	1
ENSG00000170099	0.726354	0.924603
ENSG00000096070	0.130254	1
ENSG00000134108		0.902778
ENSG00000164323	0.366658	1
ENSG00000175198	0.305389	1
ENSG00000126106	0.0598685	1
ENSG00000198692	0.15501	1
ENSG00000169347	0.633987	0.978081
ENSG00000177324	0.816582	1
ENSG00000167525	0.755953	0.999195
ENSG00000099998	0.347975	1
ENSG00000100294	0.0200278	1
ENSG00000128609	0.22793	1
ENSG00000133302	0.0702062	0.848936
ENSG00000145730	0.396617	1
ENSG00000152253	0.468323	0.699749
ENSG00000103995	0.613877	0.99428
ENSG00000137474	0.693816	0.956553
ENSG00000120341	0.628877	0.991084
ENSG00000057019	0.560335	1
ENSG00000162897	0.646113	0.861111
ENSG00000211456	0.285059	1
ENSG00000006327	0.57755	1
ENSG00000237649	0.703564	0.949413
ENSG00000211584		1
ENSG00000146007		1
ENSG00000112787		1
ENSG00000172116	0.791897	0.964235
ENSG00000141682	0.596601	0.987045
ENSG00000120160	0.378854	1
ENSG00000062650	0.162891	1
ENSG00000122376	0.440064	1
ENSG00000121578	0.342933	1
ENSG00000140950	0.645093	1
ENSG00000169180		1
ENSG00000137265	0.756581	0.969258
ENSG00000184916	0.489873	0.999554
ENSG00000128694	-0.0101653	1
ENSG00000131023	0.354555	1
ENSG00000136643	0.275527	1
ENSG00000108094	-0.122714	1
ENSG00000139637		1
ENSG00000163132	0.640003	0.949588
ENSG00000164347	-0.307637	1
ENSG00000169372	0.4498	1
ENSG00000116678	0.785648	1
ENSG00000143119	0.499335	1
ENSG00000138449	0.23836	1
ENSG00000087128	0.753743	0.901925
ENSG00000196860	0.411655	1
ENSG00000156411		1
ENSG00000137331	0.327027	0.9845
ENSG00000143420		1
ENSG00000165474	0.603702	0.981295
ENSG00000105618		1
ENSG00000134086	0.277112	1
ENSG00000216649		0.513889
ENSG00000020129		1
ENSG00000107443	0.488451	1
ENSG00000184154	0.236793	1
ENSG00000153207	0.217545	1
ENSG00000109576	0.759141	0.999147
ENSG00000101198	0.847034	0.983315
ENSG00000173678		0.555556
ENSG00000144935	0.453604	1
ENSG00000104177	0.649772	1
ENSG00000158874	0.414033	0.780262
ENSG00000162695	0.578915	1
ENSG00000100802	0.510969	1
ENSG00000100721	0.625382	0.804654
ENSG00000198218		1
ENSG00000007545	0.28265	1
ENSG00000145864	0.735684	0.950047
ENSG00000172247	0.828588	0.945105
ENSG00000134760	0.613188	0.765234
ENSG00000185842	0.692624	0.924603
ENSG00000105369	0.713376	0.956552
ENSG00000148677	0.39272	0.66217
ENSG00000136807		1
ENSG00000050344	0.567983	0.976924
ENSG00000155657	0.593025	0.72872
ENSG00000157014		1
ENSG00000145494		1
ENSG00000139329	0.764176	0.99741
ENSG00000172819	0.60975	1
ENSG00000136758		1
ENSG00000039139	0.851611	0.902778
ENSG00000014914	0.47957	0.997514
ENSG00000147454		1
ENSG00000114021	0.261576	1
ENSG00000146555	0.791848	0.920335
ENSG00000251322	0.284894	1
ENSG00000183751		0.958333
ENSG00000169857	0.0170378	1
ENSG00000107562	0.59832	1
ENSG00000139370		1
ENSG00000079112	0.569809	0.696717
ENSG00000117419		1
ENSG00000125703	0.235095	1
ENSG00000198021		0.513889
ENSG00000115084	0.30435	1
ENSG00000102057	0.652571	0.993941
ENSG00000123360	0.603735	0.965184
ENSG00000179913	0.811272	0.980724
ENSG00000167550	0.660685	0.902205
ENSG00000117394	0.393769	1
ENSG00000197894		1
ENSG00000160075		1
ENSG00000170832	0	1
ENSG00000072832	0.468045	0.996223
ENSG00000109132	0.790155	0.95
ENSG00000204889	0.546979	0.916667
ENSG00000079337	0.529082	1
ENSG00000073598	0.403127	1
ENSG00000134193	0.66755	0.87298
ENSG00000172728	0.672889	0.998269
ENSG00000165794	0.599065	0.843434
ENSG00000164815	0.577923	1
ENSG00000182154		1
ENSG00000017260	-0.203574	1
ENSG00000185000		1
ENSG00000124256	0.599062	0.918226
ENSG00000182541		1
ENSG00000134909	0.608254	1
ENSG00000102271	0.764157	0.941868
ENSG00000105854	0.284949	1
ENSG00000153246	0.885919	0.990894
ENSG00000168679	0.512015	1
ENSG00000169021		1
ENSG00000179119	0.409572	1
ENSG00000175309	0.356294	1
ENSG00000188895		1
ENSG00000147381	0.502212	1
ENSG00000162607	-0.0908505	1
ENSG00000106804	0.51341	1
ENSG00000110944	0.492934	0.71454
ENSG00000109572	0.0831933	1
ENSG00000132793	0.68539	1
ENSG00000087088		1
ENSG00000115525	0.684358	1
ENSG00000156831	0.136362	1
ENSG00000036672	0.453696	0.999195
ENSG00000130159		1
ENSG00000134049	-0.114009	1
ENSG00000103485	0.446379	1
ENSG00000138758	0.268614	1
ENSG00000023909	0.160981	1
ENSG00000173085	0.373575	1
ENSG00000028203	0.039783	1
ENSG00000186141	0.444395	1
ENSG00000142546		1
ENSG00000154767		1
ENSG00000185324		1
ENSG00000104894	0.461724	1
ENSG00000178965	0.927647	0.982576
ENSG00000074803	0.535369	1
ENSG00000176406	0.842465	0.945667
ENSG00000140465	0.793099	0.982114
ENSG00000101680	0.86826	0.746843
ENSG00000196914	0.268874	1
ENSG00000166479	0.0244195	1
ENSG00000157303	0.752152	0.997872
ENSG00000189139	0.594089	1
ENSG00000124557	0.653061	0.0833333
ENSG00000132207	-0.260311	1
ENSG00000100726		1
ENSG00000111801	0.402791	1
ENSG00000109163	0.410472	1
ENSG00000155393	0.218566	1
ENSG00000103018		1
ENSG00000136488	0.11818	0.0555556
ENSG00000037897	0.541616	1
ENSG00000112499	0.543164	1
ENSG00000241973		1
ENSG00000054179	0.753668	1
ENSG00000110042	0.462448	1
ENSG00000138495		1
ENSG00000181826	0.614125	1
ENSG00000114127	0.503024	1
ENSG00000173894	0.739188	0.931208
ENSG00000134283	0.107079	1
ENSG00000048707	0.0198838	1
ENSG00000198804		1
ENSG00000183513	0.285023	1
ENSG00000154783	0.749157	0.999147
ENSG00000125648	0.284894	1
ENSG00000171148		1
ENSG00000004660	0.37822	1
ENSG00000092531		1
ENSG00000108733	-0.195938	1
ENSG00000003402	0.252335	1
ENSG00000148400		1
ENSG00000151748	0.284931	1
ENSG00000043039	0.650931	0.940826
ENSG00000135678	0.603616	0.999147
ENSG00000139350	0.446421	1
ENSG00000131653		1
ENSG00000152266	0.213067	0.05
ENSG00000064687	0.342964	1
ENSG00000116062	0.327891	1
ENSG00000143624		1
ENSG00000154723		1
ENSG00000149948	0.207685	0.5
ENSG00000184787		1
ENSG00000166924	0.862217	0.946982
ENSG00000185359		1
ENSG00000104695	0.284894	1
ENSG00000177613	-0.211704	1
ENSG00000182578	0.248919	1
ENSG00000166783		1
ENSG00000197555	0.397095	1
ENSG00000143674	0.732443	0.973564
ENSG00000173540	0.219775	1
ENSG00000174417	1
ENSG00000112984	0.728093	0.845568
ENSG00000005175	0.0626625	1
ENSG00000081791		1
ENSG00000107104	0.284912	1
ENSG00000148339	0.406924	1
ENSG00000154736	0.839734	0.981695
ENSG00000166272		1
ENSG00000277462	0.599942	0.987526
ENSG00000132141	0.438883	0.987277
ENSG00000164830	-0.0822223	1
ENSG00000164877	-0.0570229	1
ENSG00000075975		1
ENSG00000160818	0.252465	1
ENSG00000244694	0.529461
ENSG00000050165	0.397266	1
ENSG00000174007	0.63196	0.996559
ENSG00000164172	0.0397291	1
ENSG00000176986	0.236177	1
ENSG00000138794	0.465587	1
ENSG00000145675		1
ENSG00000162032		1
ENSG00000119950		1
ENSG00000124302	0.904264	0.97202
ENSG00000159224	0.592212	0.263889
ENSG00000115318	0.55081	0.992306
ENSG00000143443	0.311266	0.999603
ENSG00000104237	0.714225	0.683333
ENSG00000136141	0.60928	1
ENSG00000159720		1
ENSG00000173575		1
ENSG00000184574	0.398217	0.925063
ENSG00000172840	0.406832	1
ENSG00000105245	0.397266	1
ENSG00000089685	0.706537	0.947567
ENSG00000145708	0.82174	0.952523
ENSG00000114107	0.176103	1
ENSG00000135316	-0.203496	1
ENSG00000117724	0.636318	0.869382
ENSG00000203985	0.624263	0.899306
ENSG00000087299	0.193227	1
ENSG00000163687	0.69772	0.996388
ENSG00000116161		1
ENSG00000273696
ENSG00000165246	0.785436	0.94032
ENSG00000184887		1
ENSG00000183837	0.825139	0.966877
ENSG00000144355	0.792995	0.837906
ENSG00000146826		1
ENSG00000107262		1
ENSG00000048471	0.344844	1
ENSG00000146066		1
ENSG00000155959	-0.170947	1
ENSG00000122203		1
ENSG00000168309	0.397266	1
ENSG00000170889		1
ENSG00000166483	0.584243	1
ENSG00000177731		1
ENSG00000170734	0.591148	1
ENSG00000197408	0.68214	0.902778
ENSG00000169242	0.284894	1
ENSG00000198585		1
ENSG00000120833	0.65814	1
ENSG00000167513	0.57031	0.915575
ENSG00000162598	0.832706	0.483333
ENSG00000164253	-0.260708	1
ENSG00000163945	0.705745	1
ENSG00000103274		1
ENSG00000198625	0.268666	1
ENSG00000083444		1
ENSG00000105290	0.803696	1
ENSG00000152484	-0.284949	1
ENSG00000198502	0.630142	1
ENSG00000075856		1
ENSG00000109220		1
ENSG00000160345	0.792949	1
ENSG00000169057		1
ENSG00000135549	0.704865	0.989276
ENSG00000152904	0.175053	1
ENSG00000133805	0.400482	1
ENSG00000102290	0.686773	0.927083
ENSG00000167531	0.575564	0.916667
ENSG00000105176	-0.184039	1
ENSG00000120533		1
ENSG00000087157		1
ENSG00000165804	0.284894	1
ENSG00000172987	0.892392	1
ENSG00000163347	0.682395	0.984277
ENSG00000158055	0.655409	0.828186
ENSG00000161610	0.194552	1
ENSG00000083828	0.55913	1
ENSG00000170482	0.746744	0.896321
ENSG00000138772	0.637004	1
ENSG00000139973	0.873627	0.915693
ENSG00000182330	-0.0285714
ENSG00000187243	0.386164	0.973856
ENSG00000101049	0.756334	0.989857
ENSG00000171159		1
ENSG00000183605	-0.22793	1
ENSG00000091136	0.646485	1
ENSG00000125810	0.584259	0.999195
ENSG00000166987		1
ENSG00000162959	-0.300817	1
ENSG00000103260	0.284949	1
ENSG00000143486		1
ENSG00000083807	0.344339	1
ENSG00000172264	0.643183	0.994281
ENSG00000183690	0.785508	0.972149
ENSG00000145743	0.0929392	0.919565
ENSG00000132603	0.378534	1
ENSG00000155719	0.51478	1
ENSG00000127951	0.547433	1
ENSG00000051108		1
ENSG00000122507	0.238381	1
ENSG00000103310	0.690498	0.708333
ENSG00000111335	0.670187	1
ENSG00000137502	0.0891378	1
ENSG00000146409	0.449718	1
ENSG00000158716		1
ENSG00000161692	0.683854	0.957657
ENSG00000163093	0.249789	1
ENSG00000104957		1
ENSG00000140632		1
ENSG00000243477	-0.154362	1
ENSG00000274933	0.301099	1
ENSG00000198464	0.31058	1
ENSG00000065427		1
ENSG00000116701	0.684205	1
ENSG00000123636	0.147972	1
ENSG00000017483	0.71523	0.998216
ENSG00000012963		1
ENSG00000005471	0.718003	0.812446
ENSG00000156261		1
ENSG00000173660		1
ENSG00000198003	0.856136	0.95354
ENSG00000176884	0.893917	0.991071
ENSG00000165731	0.622804	0.841192
ENSG00000166016	0.518046	0.999195
ENSG00000099974	0.485836	0.994313
ENSG00000185670	0.281602	0.989046
ENSG00000147383	0.0926052	1
ENSG00000131558	0.244258	1
ENSG00000118094	0.719879	0.824265
ENSG00000162078	0.569132	0.995247
ENSG00000198756	0.780639	0.922487
ENSG00000112149	0.471146	1
ENSG00000131808	0.36112	1
ENSG00000188706	0.252335	1
ENSG00000078246	0.284912	1
ENSG00000119682	-0.16307	1
ENSG00000044090	0.643378	1
ENSG00000103202		1
ENSG00000071677	0.31832	1
ENSG00000166592	0.658834	1
ENSG00000142102	0.252481	1
ENSG00000147912	0.171185	1
ENSG00000106823	0.738954	1
ENSG00000151704	0.632979	1
ENSG00000164647	0.755014	1
ENSG00000268350	0.268632	1
ENSG00000188687	0.533826	0.912918
ENSG00000175206	0.445714	0.99382
ENSG00000010292	0.294663	1
ENSG00000224712	0.43317	0.988492
ENSG00000099901		1
ENSG00000089177	0.313926	1
ENSG00000159189	0.225074	1
ENSG00000141448	0.849502	0.956231
ENSG00000131475		1
ENSG00000125735	0.787262	0.994461
ENSG00000151611	0.462337	0.9811
ENSG00000124299		1
ENSG00000176473	-0.0823709	1
ENSG00000176155	0.407401	1
ENSG00000084754		1
ENSG00000126777	0.284894	1
ENSG00000041982	0.720342	0.999195
ENSG00000177992	1	1
ENSG00000065618	0.68096	0.954333
ENSG00000155875	0.489938	1
ENSG00000187288	0.886889	0.930111
ENSG00000198837		1
ENSG00000101473		1
ENSG00000168447	0.787099	0.998149
ENSG00000186635		1
ENSG00000205213	0.407825	1
ENSG00000140044	0.397462	1
ENSG00000205571	0.353742	1
ENSG00000006756	0.66618	1
ENSG00000139651	0.203758	1
ENSG00000026652	0.642405	1
ENSG00000139985	0.57924	1
ENSG00000171766	0.209983	1
ENSG00000172817	0.560339	0.980843
ENSG00000183549	0.762066	0.929022
ENSG00000133818	0.365078	1
ENSG00000111664	0.495129	0.827094
ENSG00000102195	0.724468	1
ENSG00000135414	0.565273	1
ENSG00000169230		1
ENSG00000164048	0.504414	1
ENSG00000160062	0.7333	1
ENSG00000162139	0.188209	1
ENSG00000049192	0.799165
ENSG00000057704	0.563825	1
ENSG00000100350	0.386958	1
ENSG00000140577		1
ENSG00000183783	0.788004	0.918198
ENSG00000132153		1
ENSG00000136603	-0.179233	1
ENSG00000084676		1
ENSG00000086619	0.117959	1
ENSG00000178718	0.346303	1
ENSG00000161654	-0.285975	1
ENSG00000233276		1
ENSG00000053770	0.101442	1
ENSG00000100266		1
ENSG00000139656	0.290974	0.763889
ENSG00000065621	0.741798	0.991039
ENSG00000110375	0.656919	0.556277
ENSG00000240857	0.285041	1
ENSG00000167080	0.709048	0.866667
ENSG00000075089	-0.0108752	1
ENSG00000236446	1	1
ENSG00000125686	0.259704	1
ENSG00000153827		1
ENSG00000169291	0.744182	1
ENSG00000221878	0.577115	0.763889
ENSG00000248483	0.314733	1
ENSG00000177301	0.809189	0.923748
ENSG00000182346
ENSG00000157873		1
ENSG00000242372		1
ENSG00000163900	0.0716195	1
ENSG00000105552		1
ENSG00000126970	0.106298	0.998366
ENSG00000203705	-0.323393	1
ENSG00000164951	0.156556	1
ENSG00000129353		1
ENSG00000164932	0.740771	1
ENSG00000140464	0.203496	1
ENSG00000129170	0.378195	0.675
ENSG00000183111	0.400892	1
ENSG00000165807	0.8505	0.91075
ENSG00000170906		1
ENSG00000196296	0.419743	0.945463
ENSG00000113658	0.187289	1
ENSG00000180626	0.682073	1
ENSG00000174502	0.714356	0.686667
ENSG00000102003	0.600829	0.998318
ENSG00000121281	0.834059	1
ENSG00000165630	0.0813983	1
ENSG00000006042	0.284157	1
ENSG00000275713	0.68573	0.832091
ENSG00000181754	0.206615	1
ENSG00000165410	0.330947	1
ENSG00000122026		1
ENSG00000166741	0.721809	1
ENSG00000099330		1
ENSG00000041802	-0.285078	1
ENSG00000092621	0.593095	1
ENSG00000124762		1
ENSG00000180938	0.597443	0.733639
ENSG00000144136		1
ENSG00000197872	0.578853	1
ENSG00000103415		1
ENSG00000115041	0.695906	0.993539
ENSG00000115306	0.252351	1
ENSG00000133083	0.80026	0.999183
ENSG00000205927	0.735629	1
ENSG00000163424	0.402374	1
ENSG00000171467	0.415599	1
ENSG00000151773	0.568498	0.996732
ENSG00000124813	0.762252	0.936029
ENSG00000135218	0.832565	0.999603
ENSG00000130052	0.606026	1
ENSG00000170340	0.0376116	1
ENSG00000242389		0.513889
ENSG00000101421		1
ENSG00000134986	0.329503	1
ENSG00000132465	0.626636	0.99449
ENSG00000189180	0.138322	1
ENSG00000083097	0.505513	1
ENSG00000138722	0.844467	0.991331
ENSG00000108784		1
ENSG00000166268	0.691067	0.924423
ENSG00000197467	0.839749	0.98439
ENSG00000116885	0.277156	1
ENSG00000121879	0.191754	1
ENSG00000152670	0.344846	0.875
ENSG00000166716		1
ENSG00000185043		1
ENSG00000136205	0.284894	1
ENSG00000198315	-0.0113578	1
ENSG00000242732	0.458183	0.822581
ENSG00000125482	-0.145192	1
ENSG00000081913	0.470882	1
ENSG00000166455	0.7603	0.758333
ENSG00000114857		1
ENSG00000125046	0.556415	0.725624
ENSG00000110063	0.445524	1
ENSG00000167165	0.728888	0.858783
ENSG00000164366	0.0181151	1
ENSG00000214717		1
ENSG00000088367	0.501043	1
ENSG00000123999	0.8206	0.973596
ENSG00000122565		1
ENSG00000197635	0.870082	0.988678
ENSG00000083937		1
ENSG00000110719	0.260491	1
ENSG00000072858	0.717671	0.929793
ENSG00000128923	0.282196	1
ENSG00000144407	0.689752	0.626091
ENSG00000128322	0.257261	0.791667
ENSG00000116918	0.26884	1
ENSG00000160539	0.656149	1
ENSG00000203485		1
ENSG00000186532	0.551734	1
ENSG00000196620	0.736057	0.942857
ENSG00000072778		1
ENSG00000171729	0.612459	1
ENSG00000254122	0.617461	0.999603
ENSG00000138660	0.380363	1
ENSG00000133030		1
ENSG00000155085	0.362637	1
ENSG00000087470	0.0732679	1
ENSG00000004478		1
ENSG00000197928	0.552239	1
ENSG00000085514	0.394343	1
ENSG00000182504	0.429549	1
ENSG00000204967		0.541667
ENSG00000165175		1
ENSG00000171791	0.6869	1
ENSG00000135018		1
ENSG00000174236	0.645164	0.970675
ENSG00000144535	0.30632	1
ENSG00000059145	0.531613	1
ENSG00000127774		1
ENSG00000150787	-0.105818	1
ENSG00000108798	0.429824	1
ENSG00000131470	0.233444	1
ENSG00000181404	0.113994	1
ENSG00000175203		1
ENSG00000138780	0.233559	1
ENSG00000131236		1
ENSG00000136492	0.631234	0.51519
ENSG00000196507	0.396617	1
ENSG00000197586		1
ENSG00000049883	-0.0525226	1
ENSG00000125895	0.763274	0.999147
ENSG00000183527	-0.237972	1
ENSG00000124107	0.706293	1
ENSG00000156502		1
ENSG00000133121	0.577801	1
ENSG00000025708	0.398866	1
ENSG00000059573	0.160559	1
ENSG00000145700	0.527194	1
ENSG00000105723		1
ENSG00000129925		1
ENSG00000112379	0.855214	0.98121
ENSG00000130653	0.640506	1
ENSG00000080493	0.82403	0.989878
ENSG00000164068	-0.0498106	1
ENSG00000173890	0.729652	0.974977
ENSG00000214435	0.177039	1
ENSG00000173801	0.170936	1
ENSG00000104687		1
ENSG00000074181	0.564222	1
ENSG00000132330	-0.103351	1
ENSG00000164300	0.372467	1
ENSG00000126561	0.527714	1
ENSG00000131015	0.550606	0.867279
ENSG00000165923	0.901555	0.921555
ENSG00000135506		1
ENSG00000243147		1
ENSG00000206026	1	1
ENSG00000105173	0.61729	0.948551
ENSG00000108306	0.129341	1
ENSG00000167654	0.892131	0.981995
ENSG00000133812	0.32637	1
ENSG00000182326	0.284912	1
ENSG00000167434	0.653241	0.967221
ENSG00000167863		1
ENSG00000112118		1
ENSG00000103197		1
ENSG00000179295	-0.105818	1
ENSG00000111540		1
ENSG00000173227	0.784972	0.933961
ENSG00000101126		1
ENSG00000139112		1
ENSG00000151617	0.837649	1
ENSG00000179526		1
ENSG00000092208	-0.130349	1
ENSG00000143799		1
ENSG00000133063	0.717593	0.808201
ENSG00000144476	0.603773	1
ENSG00000144802	0.586365	1
ENSG00000259207	0.783823	0.999384
ENSG00000148090	0.0397471	1
ENSG00000005302	0.187349	1
ENSG00000196476	0.287419	1
ENSG00000242875
ENSG00000120693	0.434692	0.9965
ENSG00000163702	0.236116	1
ENSG00000181982	0.244554	1
ENSG00000180251	0.653699	0.779167
ENSG00000260230	0.867552	0.939501
ENSG00000168398	0.904126	0.984035
ENSG00000171476	0.351763	1
ENSG00000135346	0.489529	0.718697
ENSG00000125492	0.878233	1
ENSG00000047597	0.801968	0.957937
ENSG00000196154	0.545531	1
ENSG00000142949	0.460071	1
ENSG00000213462	0.63863	1
ENSG00000063241	0.284912	1
ENSG00000110237	0.397291	1
ENSG00000187754
ENSG00000157554	0.536954	1
ENSG00000164051	0.33589	1
ENSG00000164434	0.831418	0.950855
ENSG00000204195	0.827741	1
ENSG00000173467	0.853923	0.951828
ENSG00000213516	-0.229014	1
ENSG00000080815	0.260542	1
ENSG00000166596	0.749271	0.958889
ENSG00000114544		1
ENSG00000134910		1
ENSG00000004700	0.10104	1
ENSG00000110756	0.404869	1
ENSG00000159674	0.596198	1
ENSG00000108641	0.0276235	1
ENSG00000178982		1
ENSG00000204532
ENSG00000158186	0.580809	1
ENSG00000053702	0.325674	1
ENSG00000221994	0.56762	0.994853
ENSG00000185532	0.708394	0.973458
ENSG00000113448	0.454305	0.958131
ENSG00000183114	0.801317	0.919657
ENSG00000024526	0.607673	0.770134
ENSG00000043093	-0.0808632	1
ENSG00000124535		1
ENSG00000146469	0.639392	0.933348
ENSG00000171960	-0.0407149	1
ENSG00000106355	-0.334903	1
ENSG00000185033	0.048839	1
ENSG00000128891	-0.0770186	1
ENSG00000172410	0.792404	0.875
ENSG00000187017	0.772583	0.953788
ENSG00000009724	0.592562	0.996559
ENSG00000141552		1
ENSG00000168955	0.41504	0.857639
ENSG00000105379		1
ENSG00000027001	0.538266	1
ENSG00000013563	0.203259	1
ENSG00000103194		1
ENSG00000243716	0.326281	1
ENSG00000166548		1
ENSG00000243480	0.320167	0.956446
ENSG00000085274	0.402013	1
ENSG00000112305	0.281553	1
ENSG00000182551		1
ENSG00000183578	0.794643	0.998343
ENSG00000273706	0.83788	1
ENSG00000082515	-0.211426	1
ENSG00000162972	-0.178897	1
ENSG00000186871	0.356451	0.280903
ENSG00000196230		1
ENSG00000100380		1
ENSG00000183580	0.526098	1
ENSG00000173207	0.442181	1
ENSG00000143612		1
ENSG00000110077	0.790854	1
ENSG00000197496	0.84656	0.998787
ENSG00000010072	0.18032	1
ENSG00000066468	0.673446	0.999183
ENSG00000189184	0.76788	1
ENSG00000169189		1
ENSG00000129534	0.685913	0.9976
ENSG00000118922	0.369028	1
ENSG00000124157	0.731768	0.738889
ENSG00000137270	0.325436	0.0138889
ENSG00000114120	0.0113519	1
ENSG00000164176	0.567836	1
ENSG00000177455	0.73291	0.758443
ENSG00000185122		1
ENSG00000067082		1
ENSG00000135766	0.122105	1
ENSG00000183423	0.637021
ENSG00000083799	-0.0814613	1
ENSG00000113739	0.773756	0.981676
ENSG00000146834		1
ENSG00000152969	0.892254	0.977389
ENSG00000135929		1
ENSG00000164106	0.727258	0.861185
ENSG00000179071	0.726288	0.875513
ENSG00000181617	0.422451	0.799967
ENSG00000183813	0.626737	0.642345
ENSG00000171121	-0.062708	1
ENSG00000114541	0.330684	1
ENSG00000122986	0.598736	1
ENSG00000138472	0.824762	0.893519
ENSG00000170819	-0.0509219
ENSG00000143217	0.787661	0.910326
ENSG00000135604	0.818917	0.9976
ENSG00000171478		0.513889
ENSG00000069869	0.670339	0.999603
ENSG00000138032	-0.262823	1
ENSG00000162929	0.239152	0.956972
ENSG00000185130	0.283545	0.25
ENSG00000137825	0.838375	0.903609
ENSG00000104320	-0.0351977	1
ENSG00000149503	0.324993	1
ENSG00000023171	0.83954	0.975553
ENSG00000176160	0.39159	1
ENSG00000176994	0.698567	1
ENSG00000169299	0.450554	1
ENSG00000106244		1
ENSG00000120500	0.257946	0.0277778
ENSG00000126246	0.243081	1
ENSG00000187796	0.758733	0.865234
ENSG00000186994	0.451765	1
ENSG00000164919	0.0895381	1
ENSG00000169862	0.874036	0.94273
ENSG00000111796	0.759856	0.953012
ENSG00000221968	0.284949	1
ENSG00000231852	0.576189	0.877991
ENSG00000137842	0.214377	1
ENSG00000168237	0.554859	1
ENSG00000170484	0.624768	0.416667
ENSG00000158825	0.67656	0.970941
ENSG00000103064	0.557062	1
ENSG00000253485	0.711224	0.776099
ENSG00000107201	0.515172	1
ENSG00000165383	0.501678	1
ENSG00000164342	0.597596	0.991052
ENSG00000140943		1
ENSG00000179304		1
ENSG00000160868	0.787595	0.871172
ENSG00000130948	0.641358	0.867622
ENSG00000143740	-0.0146426	1
ENSG00000118690	0.458995	1
ENSG00000184148	0.644068	0.75
ENSG00000153406	0.0977158	1
ENSG00000152467	0.873067	1
ENSG00000140995		1
ENSG00000101076	0.703734	0.980867
ENSG00000185303	0.0138305	0.539081
ENSG00000266338	0.651306	1
ENSG00000266074	0.299815	1
ENSG00000082212	-0.0698371	1
ENSG00000153767	0.229433	1
ENSG00000173548	0.461149	1
ENSG00000188396	0.630771	0.745887
ENSG00000090061	0.522914	1
ENSG00000089327	0.367977	1
ENSG00000110367		1
ENSG00000175895	0.315178	1
ENSG00000148429	0.323923	1
ENSG00000111644	0.828982	0.939701
ENSG00000054983	0.13434	1
ENSG00000105695	0.784842	0.938355
ENSG00000133794	0.0498652	1
ENSG00000163933	0.541542	1
ENSG00000170275		1
ENSG00000183476	0.588295	1
ENSG00000131634	0.340514	1
ENSG00000171469	0.518493	1
ENSG00000188869	0.203019
ENSG00000100764		1
ENSG00000108823	0.847118	0.991347
ENSG00000122085	-0.117272	1
ENSG00000130703		1
ENSG00000047579	0.0965037	1
ENSG00000118777	0.759648	0.997819
ENSG00000215186	0.473581	0.763889
ENSG00000186094	0.594447	0.819444
ENSG00000080845		1
ENSG00000169047	0.748846	0.998243
ENSG00000082153		1
ENSG00000151239	0.126963	1
ENSG00000104818	0.432582	0.25
ENSG00000107021		1
ENSG00000219545	-0.0452202	1
ENSG00000124333		1
ENSG00000128564	0.825298	0.881645
ENSG00000005700	0.285004	1
ENSG00000157212	0.431782	1
ENSG00000108255	-0.040996
ENSG00000138119	0.770275	0.999195
ENSG00000137207		1
ENSG00000255154	0.171619	1
ENSG00000023330		1
ENSG00000128789		1
ENSG00000203666	0.23026	1
ENSG00000034713		1
ENSG00000167394	0.20745	1
ENSG00000198604	0.561757	1
ENSG00000110011		1
ENSG00000122375	0.744213	0.465278
ENSG00000106819	0.714278	0.998236
ENSG00000091986	0.820416	1
ENSG00000173110	-0.0541908	1
ENSG00000124733		1
ENSG00000120451		1
ENSG00000040341	-0.150936	1
ENSG00000128534	0.424271	1
ENSG00000105550	0.593922	1
ENSG00000112077	0.776778	0.567708
ENSG00000160404	0.519484	1
ENSG00000127554	0.284912	1
ENSG00000166888		1
ENSG00000182583	0.309662	1
ENSG00000126746	0.23607	1
ENSG00000250799	0.718371	1
ENSG00000108561		1
ENSG00000129535	0.687168	0.934882
ENSG00000197563	0.265927	1
ENSG00000128422	0.5577	0.930327
ENSG00000134571	0.700816	1
ENSG00000085832		1
ENSG00000131089	0.430458	1
ENSG00000166920	0.691328	0.988175
ENSG00000277972		0.986111
ENSG00000101193		1
ENSG00000011275		1
ENSG00000176136	0.548819
ENSG00000111348		1
ENSG00000147206	0.824777	0.707852
ENSG00000167741	0.792141	0.956178
ENSG00000204104	0.357955	1
ENSG00000183684		1
ENSG00000204287		0.986111
ENSG00000198208	0.508531	0.999195
ENSG00000147684		1
ENSG00000168907	0.765969	0.967664
ENSG00000144589	0.47554	1
ENSG00000076043		1
ENSG00000126467	0.816464	0.700964
ENSG00000013374		1
ENSG00000101928	0.202712	1
ENSG00000198099	0.821268	0.650992
ENSG00000182287	0.158999	1
ENSG00000134324	0.210038	1
ENSG00000171724	0.844519	0.980404
ENSG00000240720	0.355836	1
ENSG00000196663	-0.114097	1
ENSG00000035499	0.649515	0.91659
ENSG00000078403	-0.0900088	1
ENSG00000122257		1
ENSG00000184281		1
ENSG00000197763	0.668882	0.992631
ENSG00000105278	0.768179	1
ENSG00000129757	0.385915	1
ENSG00000100271	0.26483	1
ENSG00000105204	0.236055	1
ENSG00000115421	0.546675	1
ENSG00000131828		1
ENSG00000143314		1
ENSG00000167625	0.628072	1
ENSG00000007171	0.661461	0.708731
ENSG00000109670	-0.162943	1
ENSG00000130787		1
ENSG00000164530	0.684123	0.996904
ENSG00000138131	0.701185	1
ENSG00000159322		1
ENSG00000162882	0.644311	0.999206
ENSG00000177666		1
ENSG00000144199	0.185929	1
ENSG00000178585		1
ENSG00000131437	0.464625	1
ENSG00000039537	0.832439	0.89502
ENSG00000162368	0.187216	1
ENSG00000203668	0.38378	0.990698
ENSG00000069667	0.392298	1
ENSG00000158792	0.336346	1
ENSG00000170545	0.515628	1
ENSG00000161896	0.851247	0.994755
ENSG00000124440	0.410214	1
ENSG00000168582
ENSG00000120685	0.285023	1
ENSG00000204843		1
ENSG00000164125	0.545823	1
ENSG00000105323		1
ENSG00000168610		1
ENSG00000261609	0.514997	0.9537
ENSG00000100600	0.268614	1
ENSG00000164683	0.674502	1
ENSG00000135372	-0.154737	1
ENSG00000250317	0.252432	1
ENSG00000174437		1
ENSG00000066629	0.407735	1
ENSG00000198301	0.268961	1
ENSG00000167751	0.1735	0.635417
ENSG00000159348		1
ENSG00000185933	0.762986	1
ENSG00000158764	0.571983	0.853889
ENSG00000122873	0.0170268	1
ENSG00000155099	0.248615	1
ENSG00000197566	0.485773	0.87521
ENSG00000213995		1
ENSG00000068745		1
ENSG00000173991	0.302868	1
ENSG00000129315	0.317697	1
ENSG00000132485	-0.252351	1
ENSG00000134538	0.492263	1
ENSG00000165660	-0.0776695	1
ENSG00000148948	0.78242	0.908413
ENSG00000135677		1
ENSG00000120029		1
ENSG00000091009	0.20481	1
ENSG00000165828	0.482225	0.722273
ENSG00000172534		1
ENSG00000015676		1
ENSG00000162426	0.635989	0.921064
ENSG00000197930	0.0325677	1
ENSG00000108474	0.694167	1
ENSG00000186510	0.847431	1
ENSG00000058272	-0.170947	1
ENSG00000060566	0.750218	0.728175
ENSG00000160305		1
ENSG00000013375	0.198825	1
ENSG00000104979		1
ENSG00000103066	0.147402	1
ENSG00000000971	0.461419	1
ENSG00000124422		1
ENSG00000115884	0.542416	0.996294
ENSG00000055917		1
ENSG00000078674	-0.171058	1
ENSG00000115808	-0.1819	1
ENSG00000177054	0.464522	1
ENSG00000142864		1
ENSG00000100441		1
ENSG00000145293	-0.154757	1
ENSG00000121005	0.674719	0.988646
ENSG00000085449	-0.285262	1
ENSG00000134588
ENSG00000166446	0.653526	0.977709
ENSG00000156050	0.261121	1
ENSG00000139083	0.652332	1
ENSG00000154764	0.838947	0.970663
ENSG00000276409	0.657614	1
ENSG00000123130	0.362065	1
ENSG00000001036		1
ENSG00000159596	-0.276968	1
ENSG00000134258	0.786037	0.939236
ENSG00000067715	0.82687	0.935883
ENSG00000143942	0.30721	0.960279
ENSG00000103034	0.734685	1
ENSG00000249992	0.743069	1
ENSG00000145861	0.732098	0.998431
ENSG00000091704	0.530629	1
ENSG00000165487	-0.170981	1
ENSG00000175646	0.366561	0.995084
ENSG00000112981	0.833704	0.926334
ENSG00000113575		1
ENSG00000183479	0.768358	0.873077
ENSG00000278023	0.422243	1
ENSG00000146067		1
ENSG00000121351	0.5365	1
ENSG00000221829	0.442187	1
ENSG00000196724	0.345265	1
ENSG00000095209	-0.00772166	1
ENSG00000138750	-0.284894	1
ENSG00000187051		1
ENSG00000164134	0.104878	1
ENSG00000136574	0.668056	0.970609
ENSG00000010310	0.719469	0.990749
ENSG00000177427	0.229041	1
ENSG00000203786	0.533321	0.835859
ENSG00000197838	0.766031	1
ENSG00000105732	0.489	1
ENSG00000100373	0.717501	0.882143
ENSG00000067057	0.374589	1
ENSG00000198889	0.740366	0.791667
ENSG00000085760	-0.109655	1
ENSG00000118689		1
ENSG00000157470	0.76946	0.895692
ENSG00000119541		1
ENSG00000160188	0.846294	0.994835
ENSG00000144908	0.714751	1
ENSG00000118520	0.760329	0.917735
ENSG00000142669		1
ENSG00000135750	0.376243	0.998675
ENSG00000108091	0.203348	1
ENSG00000109066	0.0131443	1
ENSG00000154080	0.819662	0.964199
ENSG00000160058		1
ENSG00000219200		1
ENSG00000275832	0.447886	1
ENSG00000131462		1
ENSG00000185010	0.57593	1
ENSG00000159733	0.353984	1
ENSG00000241127	0.15967	1
ENSG00000088002	0.7979	0.955759
ENSG00000170956	0.564814	1
ENSG00000259431	-0.164196	1
ENSG00000105393		1
ENSG00000101888	0.270974	1
ENSG00000198408		1
ENSG00000149295	0.891972	0.838457
ENSG00000115993	-0.236055	1
ENSG00000143153	0.284894	1
ENSG00000152193	0.242908	1
ENSG00000167566	0.122137	1
ENSG00000119414		1
ENSG00000185480	0.491132	0.830525
ENSG00000144591		1
ENSG00000130649	0.56259	0.999195
ENSG00000172382	0.800836	0.927857
ENSG00000211455	0.284931	1
ENSG00000006016	0.590666	1
ENSG00000136352	0.525572	1
ENSG00000197323	-0.072671	1
ENSG00000152601		1
ENSG00000112218	0.810902	0.774235
ENSG00000104341	0.284912	1
ENSG00000133313		1
ENSG00000011590	0.582767	1
ENSG00000170876		1
ENSG00000178950		1
ENSG00000144747	0.0835497	1
ENSG00000144426	0.587448	0.989255
ENSG00000051523		1
ENSG00000065357	0.592902	1
ENSG00000135241	-0.300787	1
ENSG00000171385	0.631705	1
ENSG00000123643	0.574557	1
ENSG00000100253	0.591929	0.672778
ENSG00000136819		1
ENSG00000111077	0.284912	1
ENSG00000110075		1
ENSG00000066557	-0.39806	1
ENSG00000112029	0.408734	1
ENSG00000130349	0.0170279	1
ENSG00000099783		1
ENSG00000138400	0.796946	0.873617
ENSG00000134453		1
ENSG00000136943	0.782011	0.903211
ENSG00000159216	0.698849	0.999603
ENSG00000092201		1
ENSG00000028839	-0.24678	1
ENSG00000052723	0.0537725	1
ENSG00000077984	0.761897	0.996634
ENSG00000109794	0.572596	1
ENSG00000136143	0.285004	1
ENSG00000107669	-0.343744	1
ENSG00000133110	0.856771	0.99704
ENSG00000148187	0.371423	1
ENSG00000106341	0.784695	0.7
ENSG00000071575	0.187216	1
ENSG00000028528		1
ENSG00000106636		1
ENSG00000135341	0.0170389	1
ENSG00000126878	0.397129	1
ENSG00000175634		1
ENSG00000100558	0.683244	0.97715
ENSG00000187605	0.331977	1
ENSG00000173744	0.0162797	1
ENSG00000184445	0.621658	1
ENSG00000112078		1
ENSG00000143320	0.638413	1
ENSG00000160285	0.284894	1
ENSG00000116954		1
ENSG00000172915	0.488876	1
ENSG00000135127	0.550141	1
ENSG00000141433	0.811798	0.960919
ENSG00000174827	0.81037	0.908547
ENSG00000141367		1
ENSG00000203880	0.285004	1
ENSG00000120896	0.284894	1
ENSG00000077782	0.372643	1
ENSG00000175029	0.284894	1
ENSG00000112559	0.640288	0.998162
ENSG00000105983	0.146309	1
ENSG00000160633		1
ENSG00000127946	0.268666	1
ENSG00000101951	0.446729	0.840823
ENSG00000117877	0.0806374	1
ENSG00000078687	-0.0571247	0.895184
ENSG00000168495	0.459819	1
ENSG00000204472	0.405517	1
ENSG00000115648	0.795194	0.994979
ENSG00000147509	0.812361	0.898313
ENSG00000221900	1	1
ENSG00000131788		1
ENSG00000111678		1
ENSG00000065154		1
ENSG00000174950	0.673929	0.900794
ENSG00000103150	0.394693	0.871144
ENSG00000213626	0.422744	1
ENSG00000106511	0.906187	1
ENSG00000112941	-0.0227082	1
ENSG00000144959	0.172927	1
ENSG00000101084		1
ENSG00000164626	0.818156	0.989858
ENSG00000069399	0.478071	1
ENSG00000139648	0.413974	0.694444
ENSG00000176209	0.0251331	1
ENSG00000086159	0.84012	0.956066
ENSG00000102145	0.63066	1
ENSG00000134853	0.567495	1
ENSG00000263001	0.201642	1
ENSG00000140553		1
ENSG00000092929	0.43022	1
ENSG00000110786	0.719935	0.870661
ENSG00000171858		1
ENSG00000139174	0.631016	1
ENSG00000132879		1
ENSG00000021355		1
ENSG00000116679		1
ENSG00000166049	1	1
ENSG00000107105	0.730019	0.929167
ENSG00000258289	-0.171135	1
ENSG00000135387		1
ENSG00000153956	0.305987	1
ENSG00000100985	0.722047	0.967698
ENSG00000115339	0.418317	0.999183
ENSG00000162814	0.544627	0.541667
ENSG00000143633	0.224063	1
ENSG00000188761	0.630896	0.614582
ENSG00000136636	0.219804	1
ENSG00000123810	0.268259	1
ENSG00000124935	0.623929	0.956796
ENSG00000171794	0.479127	1
ENSG00000176108		1
ENSG00000186166		1
ENSG00000115758		1
ENSG00000131504		1
ENSG00000125650	0.532794	0.707842
ENSG00000161914	0.111386	1
ENSG00000133884		1
ENSG00000139722		1
ENSG00000117614		1
ENSG00000162753	0.506971	1
ENSG00000108582	0.130246	1
ENSG00000182197	0.598828	0.992491
ENSG00000131069		1
ENSG00000104671		1
ENSG00000109917	-0.00814403	1
ENSG00000138615	0.843715	0.994002
ENSG00000162065	0.246493	0.923108
ENSG00000170558	0.845611	0.953218
ENSG00000077585	0.0895237	1
ENSG00000134308		1
ENSG00000152932	0.868367	0.865579
ENSG00000105197		1
ENSG00000156313	0.136115	1
ENSG00000136021	-0.138025	1
ENSG00000168077	0.604142	1
ENSG00000204524	0.454443	0.960214
ENSG00000144746		1
ENSG00000151553	0.262644	1
ENSG00000166135	0.31977	1
ENSG00000176978		1
ENSG00000166130	0.651622	0.999603
ENSG00000010244		1
ENSG00000083782	0.388768
ENSG00000172466	-0.162881	1
ENSG00000116726
ENSG00000198754	0.718449	0.886667
ENSG00000156697	0.608234	1
ENSG00000168216		1
ENSG00000180992		1
ENSG00000067836		1
ENSG00000123307	0.868885	0.791667
ENSG00000143157	0.285405	1
ENSG00000020922	0.505374	1
ENSG00000047849	0.284912	1
ENSG00000116560		1
ENSG00000164181	0.661631	1
ENSG00000165029	0.47695	1
ENSG00000105877	0.705061	0.6625
ENSG00000183496	0.635993	0.864289
ENSG00000147592	0.368021	1
ENSG00000197448		1
ENSG00000242802		0.986111
ENSG00000105722		1
ENSG00000187783	0.720026	0.840278
ENSG00000101098	0.880367	0.971966
ENSG00000059122		1
ENSG00000113638	-0.0996941	1
ENSG00000131115	0.264897	1
ENSG00000136828	0.490462	1
ENSG00000146576		1
ENSG00000151224	0.679385	1
ENSG00000184945	0.727747	1
ENSG00000159921	0.0188842	1
ENSG00000091656	0.722823	0.847714
ENSG00000164325	0.816582	1
ENSG00000086548	0.788606	0.959074
ENSG00000003249	0.709437	0.987642
ENSG00000134569	0.665584	0.987953
ENSG00000117266	0.459624	1
ENSG00000213923		1
ENSG00000119771	0.388181	0.972293
ENSG00000143321		1
ENSG00000153902	0.615593	1
ENSG00000164687	0.448178	1
ENSG00000163625	0.355751	1
ENSG00000132698	0.701612	0.981788
ENSG00000174373	0.184724	1
ENSG00000164346		1
ENSG00000198931		1
ENSG00000141401	0.580735	1
ENSG00000165813	0.424959	1
ENSG00000128218	0.507717	0.835354
ENSG00000261857	0.83311	1
ENSG00000163466		1
ENSG00000102312	0.211661	1
ENSG00000110092	0.284894	1
ENSG00000129646	0.432519	0.945747
ENSG00000116497	0.154136	1
ENSG00000134371	-0.0989286	1
ENSG00000152944	-0.268649	1
ENSG00000150768	-0.0129887	1
ENSG00000105186	0.290303	1
ENSG00000086475	-0.00814929	1
ENSG00000109920		1
ENSG00000116194	0.736243	0.999554
ENSG00000167615		1
ENSG00000165376	0.72413	0.793413
ENSG00000135049	-0.113987	1
ENSG00000213949	0.757925	0.995734
ENSG00000105223		1
ENSG00000116663	-0.0488736	1
ENSG00000002330		1
ENSG00000166454	0.285041	1
ENSG00000163482	0.515999	1
ENSG00000106633	0.73897	0.949409
ENSG00000105662	0.0862417	1
ENSG00000088888		1
ENSG00000120093	0.83992	1
ENSG00000164168	0.117905	1
ENSG00000006071	0.9553	0.981636
ENSG00000196344	0.693579	0.844104
ENSG00000047230	0.362577	1
ENSG00000138071		1
ENSG00000161265		1
ENSG00000127452	0.379633	1
ENSG00000144035	0.634306	0.951429
ENSG00000175489	0.765215	0.989539
ENSG00000164362	0.734158
ENSG00000113648		1
ENSG00000015285	0.389655	1
ENSG00000077514	0.535532	1
ENSG00000053747	0.786968	0.998243
ENSG00000139351	0.58039	1
ENSG00000145632	0.219775	1
ENSG00000198131	-0.0120332	1
ENSG00000176049	0.859209	0.916519
ENSG00000115361	0.849622	0.960161
ENSG00000134440		1
ENSG00000142319	0.694959	0.25
ENSG00000223547	0.374539	1
ENSG00000178234	0.268614	1
ENSG00000103249		1
ENSG00000169231	0.396822	1
ENSG00000137166	0.284912	1
ENSG00000005194		1
ENSG00000161920		1
ENSG00000128918	0.804928	0.987916
ENSG00000221955	0.58818	0.981842
ENSG00000153786		1
ENSG00000129255		1
ENSG00000179832	0.0895843	1
ENSG00000138100	0.680857	0.82956
ENSG00000177283	0.564346	0.93722
ENSG00000067646	0.472867	1
ENSG00000164163	-0.138386	1
ENSG00000104164	-0.255451	1
ENSG00000076351	0.483202	1
ENSG00000132437	0.837954	0.94798
ENSG00000196263	0.572845	1
ENSG00000159593	-0.268909	1
ENSG00000085563	0.645555	0.986696
ENSG00000160799		1
ENSG00000125733	0.268614	1
ENSG00000197601	0.0113519	1
ENSG00000188404	0.622192	0.990702
ENSG00000164284	0.465692	1
ENSG00000108100		1
ENSG00000129991	0.554449	0.859624
ENSG00000119965	0.353593	0.998367
ENSG00000213658	0.583825	1
ENSG00000165841	0.743658	0.768519
ENSG00000089053		1
ENSG00000137200		1
ENSG00000141338	0.442941	1
ENSG00000029153	0.648722	0.982261
ENSG00000159708	0.322241	1
ENSG00000143226	0.554779	1
ENSG00000215305		1
ENSG00000131013	-0.285023	1
ENSG00000177098	0.598612	0.99144
ENSG00000063015	0.797016	1
ENSG00000109272	0.739167	1
ENSG00000155629	0.749959	0.980854
ENSG00000177674		1
ENSG00000213047	0.188519	1
ENSG00000173480	0.278278	1
ENSG00000166949	0.0569825	1
ENSG00000185101	0.700401	0.947496
ENSG00000265241		1
ENSG00000102870	0.180449	1
ENSG00000070761		1
ENSG00000173905	0.252367	1
ENSG00000162878	0.593165	0.997377
ENSG00000106635		1
ENSG00000163754		1
ENSG00000132423	-0.0746747	1
ENSG00000100979	0.284894	1
ENSG00000167034	0.6334	0.827166
ENSG00000110801		1
ENSG00000176988	0.343303	1
ENSG00000105499	0.580427	1
ENSG00000149243	0.80636	0.887222
ENSG00000155096		1
ENSG00000109861	0.699088	1
ENSG00000000938	0.380395	1
ENSG00000115828	0.761843	0.999603
ENSG00000165879	0.339629	1
ENSG00000198643	0.784777	0.992481
ENSG00000078795	0.289596	0.666667
ENSG00000204628		1
ENSG00000117480	0.219755	1
ENSG00000113212	0.70128	0.882996
ENSG00000145016	0.162657	1
ENSG00000186288	0.902709	1
ENSG00000118640	0.318623	1
ENSG00000103222	0.606935	1
ENSG00000182463	0.815265	1
ENSG00000122218		1
ENSG00000206077	0.616411	0.918149
ENSG00000064545	0.285023	1
ENSG00000160307	0.611622	1
ENSG00000214128	0.727375	0.988095
ENSG00000163959	0.673154	0.968155
ENSG00000188266	0.425981	1
ENSG00000078898	0.633088	0.540171
ENSG00000153107	0.476107	1
ENSG00000173653		1
ENSG00000179933		1
ENSG00000213139	-0.201131	1
ENSG00000131148		1
ENSG00000170037		1
ENSG00000140675	0.530627	1
ENSG00000203859	0.607371	0.827381
ENSG00000184378	0.631397	0.7782
ENSG00000148840	0.514856	1
ENSG00000183722	0.284912	1
ENSG00000065150		1
ENSG00000104812		1
ENSG00000172232	0.670833	0.865385
ENSG00000206107
ENSG00000132763	0.0205878	1
ENSG00000163634		1
ENSG00000182768		1
ENSG00000138735	0.754663	1
ENSG00000080345	0.349761	1
ENSG00000115520		1
ENSG00000135525	0.621416	1
ENSG00000102984	0.626744	1
ENSG00000106078	0.606504	1
ENSG00000178445	0.826807	0.940535
ENSG00000100142	0.261649	1
ENSG00000132600	-0.0484242	1
ENSG00000128487	0.551115	1
ENSG00000162975	0.787847	0.920973
ENSG00000204438	-0.00470294	1
ENSG00000270946
ENSG00000161860	0.542506	0.553337
ENSG00000124098		1
ENSG00000178381		1
ENSG00000167619	0.580017	0.837868
ENSG00000059691	-0.174982	1
ENSG00000163161		1
ENSG00000050405	0.284949	1
ENSG00000182600	0.757503	0.924537
ENSG00000149534	0.819452	0.996995
ENSG00000197641	0.732437	0.858016
ENSG00000100031	0.596904	1
ENSG00000157060	0.594089	1
ENSG00000073754	0.707808	0.9
ENSG00000182621	0.560023	1
ENSG00000188611	0.243676	0.641667
ENSG00000213928		1
ENSG00000198546		1
ENSG00000107521		1
ENSG00000197721	0.707413	1
ENSG00000134278	0.365522	1
ENSG00000143319	0.130262	1
ENSG00000166527	0.580516	0.882937
ENSG00000169410	0.298844	0.924521
ENSG00000178878	0.309121	1
ENSG00000003393	-0.144502	1
ENSG00000132613	0.385915	1
ENSG00000102974		1
ENSG00000143436		1
ENSG00000048028	0.428999	1
ENSG00000122042	0.170947	1
ENSG00000134900	-0.221041	1
ENSG00000157103	0.774958	0.963086
ENSG00000088543	0.466745	1
ENSG00000154258	0.71406	1
ENSG00000268182	0.597005	1
ENSG00000171115	0.593505	0.991243
ENSG00000166908		1
ENSG00000167037	0.67629	0.976394
ENSG00000107566	0.526842	1
ENSG00000055332		1
ENSG00000185274	0.632105	1
ENSG00000105894	0.598966	1
ENSG00000183607	0.383073	0.736111
ENSG00000108849	0.442448	0.769841
ENSG00000173826	0.808544	1
ENSG00000170374	0.209329
ENSG00000100426	0.413761	1
ENSG00000171049	0.62714	0.753728
ENSG00000140691	-0.076186	1
ENSG00000187837		1
ENSG00000261115	0.868989	0.971369
ENSG00000224531	0.192876	1
ENSG00000197461	0.363238	1
ENSG00000213930		1
ENSG00000183801	0.727974	0.997918
ENSG00000136261	0.268649	1
ENSG00000163666	0.519938	0.916643
ENSG00000152348	0.23501	1
ENSG00000168904	0.296505	1
ENSG00000135426	0.777888	0.948822
ENSG00000239672	0.0759169	1
ENSG00000120889	0.284894	1
ENSG00000186654	0.406966	1
ENSG00000137491	0.423158	1
ENSG00000077549		1
ENSG00000186469	0.580804	1
ENSG00000132024		1
ENSG00000134072		1
ENSG00000165650	0.327062	1
ENSG00000215883	0.282709	1
ENSG00000163874	0.619959	1
ENSG00000182670	0.105818	1
ENSG00000029363	-0.284986	1
ENSG00000060237		1
ENSG00000167658		1
ENSG00000214782	0.352232	0.0277778
ENSG00000127472	0.815102	1
ENSG00000268043	0.427984	1
ENSG00000127241	0.814942	0.998976
ENSG00000109736		1
ENSG00000186479	0.761215	0.869312
ENSG00000170852		1
ENSG00000007129	0.739639	0.864145
ENSG00000140968	0.776425	1
ENSG00000178235	0.874015	0.958759
ENSG00000119408	0.461725	1
ENSG00000149782	0.284894	1
ENSG00000154548	0.771268	0.916306
ENSG00000215021		1
ENSG00000112183	0.859901	0.992986
ENSG00000170801	0.827111	0.998976
ENSG00000148824		1
ENSG00000171860	0.628309	1
ENSG00000136485		1
ENSG00000196544	0.0350589	1
ENSG00000108239	0.347334	1
ENSG00000144320	-0.0626326	1
ENSG00000101871	0.565799	0.999603
ENSG00000128815	0.634936	0.883503
ENSG00000183735	-0.268961	1
ENSG00000186111		1
ENSG00000100418		1
ENSG00000176381	0.801345	0.991071
ENSG00000184047	-0.0651228	1
ENSG00000213638	0.484906	0.992817
ENSG00000189298	0.654868	1
ENSG00000124469	0.592193	1
ENSG00000142327		1
ENSG00000163106	0.806971	0.981964
ENSG00000144824	0.65434	0.996478
ENSG00000119411	0.587384	0.986188
ENSG00000164506	0.515133	1
ENSG00000147647	0.84743	0.856803
ENSG00000185947	0.411672	1
ENSG00000100258		1
ENSG00000137574	0.379101	1
ENSG00000013016	0.390427	1
ENSG00000181191	0.362105	1
ENSG00000061938		1
ENSG00000089159		1
ENSG00000119888	0.563104	0.999183
ENSG00000197409	0.715251	0.63931
ENSG00000106348	0.284912	1
ENSG00000135596		1
ENSG00000075790	0.268632	1
ENSG00000106245		1
ENSG00000086288	0.576843	1
ENSG00000148153	0.204015	1
ENSG00000135211		1
ENSG00000117906	0.225579	1
ENSG00000114487	0.540475	1
ENSG00000132561	0.372792	1
ENSG00000198466	0.482256	1
ENSG00000116703	0.414039
ENSG00000175600	0.689189	0.958702
ENSG00000112110		1
ENSG00000169398	0.284931	1
ENSG00000183688	0.326977	1
ENSG00000144034	-0.284894	1
ENSG00000063660	0.284912	1
ENSG00000262874	0.580836	1
ENSG00000177728		1
ENSG00000085063		1
ENSG00000159377		1
ENSG00000163071	0.771564	0.998976
ENSG00000178287
ENSG00000083123	0.225505	1
ENSG00000141526	0.638008	1
ENSG00000169122	0.540228	1
ENSG00000011405	0.276951	1
ENSG00000159650	0.412694	1
ENSG00000125743		1
ENSG00000113312		1
ENSG00000185345	0.524223	0.911302
ENSG00000189143	0.681258	0.983668
ENSG00000186197	0.788406	0.890486
ENSG00000136059	0.417504	1
ENSG00000180596	0.557214	0.999603
ENSG00000143549		1
ENSG00000184007		1
ENSG00000112320	0.603411	0.999603
ENSG00000120697	0.146003	1
ENSG00000197506	0.780741	0.872958
ENSG00000065054	0.284894	1
ENSG00000171223		1
ENSG00000187514		1
ENSG00000243244	0.715497	0.995465
ENSG00000171703	0.284894	1
ENSG00000135250	-0.016287	1
ENSG00000128463		1
ENSG00000167701	0.386893	0.928266
ENSG00000185813		1
ENSG00000125864	0.654372	0.810752
ENSG00000168795	0.295226	1
ENSG00000145431	0.645892	0.966384
ENSG00000212725	0.72731	1
ENSG00000151322	0.808093	0.943912
ENSG00000204740	0.558473	0.752381
ENSG00000179796	0.781553	1
ENSG00000132780		1
ENSG00000214193	0.693226	0.997784
ENSG00000130119	0.342789	1
ENSG00000059804	0.198552	1
ENSG00000167508		1
ENSG00000171262	0.146567	1
ENSG00000007237	0.573417	1
ENSG00000118257	0.802941	0.998787
ENSG00000162980	-0.066972	1
ENSG00000065060	0.147526	1
ENSG00000196449	0.211717	1
ENSG00000173214	0.593037	0.983832
ENSG00000158669		1
ENSG00000128708	-0.334881	1
ENSG00000167286	0.75996	0.984302
ENSG00000178776	0.810317	0.943889
ENSG00000013619	0.433427	1
ENSG00000027697		1
ENSG00000138823	0.709781	0.885169
ENSG00000171209	0.827766	0.916667
ENSG00000124120	0.35357	1
ENSG00000168310		1
ENSG00000153721	0.655938	0.999183
ENSG00000171314		1
ENSG00000179456		1
ENSG00000214655		1
ENSG00000253729	-0.0081435	1
ENSG00000264522	0.339594	1
ENSG00000114098	-0.246709	1
ENSG00000083857	0.597047	1
ENSG00000126067		1
ENSG00000165185	0.678212	1
ENSG00000166289	0.45602	1
ENSG00000120549	0.676818	1
ENSG00000107036	0.418597	1
ENSG00000185278	0.462582	1
ENSG00000105851	0.699639	0.844211
ENSG00000101290		1
ENSG00000123066	0.496966	1
ENSG00000182187	0.717137
ENSG00000111452	0.755059	1
ENSG00000062822	0.605791	1
ENSG00000089351		1
ENSG00000133265	0.284912	1
ENSG00000111261	0.587135	1
ENSG00000179455	0.629874	0.886364
ENSG00000053372	0.122105	1
ENSG00000132694		1
ENSG00000099624		1
ENSG00000177685	0.507389	1
ENSG00000136932	0.333289	1
ENSG00000185900	0.091327	0.882376
ENSG00000107020	-0.227945	1
ENSG00000172053		1
ENSG00000075461	0.846858	0.996212
ENSG00000166963	0.569274	1
ENSG00000230797	0.513226	0.626636
ENSG00000115590	0.772076	1
ENSG00000005961	0.824735	0.922793
ENSG00000068971		1
ENSG00000125409	0.754939	0.847222
ENSG00000166860	0.421059	1
ENSG00000185666	0.666242	0.821795
ENSG00000133773		1
ENSG00000072062		1
ENSG00000151247	-0.104554	1
ENSG00000204444	0.230624	1
ENSG00000123364	0.805462	1
ENSG00000156232	0.264322	1
ENSG00000089280		1
ENSG00000166025	0.530026	1
ENSG00000233232	0.384141	0.622222
ENSG00000158158	0.411584	1
ENSG00000005073	0.950604	0.97977
ENSG00000100722	0.337957	1
ENSG00000144233	0.285115	1
ENSG00000160299	0.252704	1
ENSG00000173039		1
ENSG00000113645	0.748653	0.99736
ENSG00000115317		1
ENSG00000236126
ENSG00000165105	0.717609	0.964962
ENSG00000110435	0.285023	1
ENSG00000166436	0.537658	0.932359
ENSG00000133704	0.215594	1
ENSG00000128610	0.651776	1
ENSG00000166603	0.633128	0.645833
ENSG00000182518	0.132708	1
ENSG00000116604		1
ENSG00000100036	0.373452	0.999603
ENSG00000141569		1
ENSG00000184110	0.511207	1
ENSG00000087074		1
ENSG00000171495	0.313725	1
ENSG00000163810	0.623914	0.416667
ENSG00000185664	0.850126	0.951746
ENSG00000155761	0.841408	0.831417
ENSG00000112539	0.906031	0.938095
ENSG00000123739	0.0384319	1
ENSG00000102981	0.313506	1
ENSG00000159388		1
ENSG00000239857	0.403607	1
ENSG00000104763		1
ENSG00000144827	0.105879	1
ENSG00000214013	0.511338	1
ENSG00000071242	0.372715	1
ENSG00000111052	0.65085	0.946008
ENSG00000118231	0.871808	0.909993
ENSG00000167967		1
ENSG00000176014	0.383748	1
ENSG00000110218	0.405767	1
ENSG00000265972		1
ENSG00000268629	1	1
ENSG00000102104	0.545876
ENSG00000165475		1
ENSG00000105376	0.691128	0.876151
ENSG00000011114	0.346424	1
ENSG00000090581		1
ENSG00000106771	0.284894	1
ENSG00000163811	-0.0851394	1
ENSG00000107742	0.649405	1
ENSG00000117298		1
[truncated: 11,274 more rows]

## Sheet: noise_cutoff_2.0
	spearman	aupr
ENSG00000165076	0.522233	1
ENSG00000160211	0.0813983	1
ENSG00000176083	0.597586	0.730388
ENSG00000124766	0.321945	1
ENSG00000058668	0.170936	1
ENSG00000148357	0.853333	0.987778
ENSG00000196954	0.687856	1
ENSG00000133115	0.818712	0.766667
ENSG00000137962	0.586317	1
ENSG00000188089	0.594998	0.740278				mean_spearman	0.4527
ENSG00000145911	0.568419	0.945573				mean_aupr	0.9667
ENSG00000160111	0.816661	0.961332
ENSG00000102780	0.771351	0.996405
ENSG00000183914	0.630436	0.875
ENSG00000136861	-0.244226	1
ENSG00000128944	0.106652	1
ENSG00000185942		0.555556
ENSG00000163528	-0.0635819	1
ENSG00000123560	0.794151	1
ENSG00000150760	0.285004	1
ENSG00000157353	0.36871	1
ENSG00000140365	-0.236116	1
ENSG00000145826	0.301911	0.641667
ENSG00000093167	-0.27679	1
ENSG00000170092	0.442208
ENSG00000204427		1
ENSG00000169313	0.712656	0.921013
ENSG00000101040	-0.0759364	1
ENSG00000172348	0.594322	1
ENSG00000170522	0.458658	1
ENSG00000183747	0.455282	1
ENSG00000141959		1
ENSG00000115221	0.659147	0.883199
ENSG00000174132	0.284912	1
ENSG00000165629		1
ENSG00000125691		1
ENSG00000125848	0.760355	0.974473
ENSG00000147488	0.737135	0.916667
ENSG00000105778	0.103358	1
ENSG00000134318	0.119234	1
ENSG00000137285	0.727851	0.998057
ENSG00000091483		1
ENSG00000102901		1
ENSG00000185567	0.910018	0.999183
ENSG00000104518		1
ENSG00000131737	0.772616	0.579167
ENSG00000142303	0.341875	1
ENSG00000180190	0.538143	1
ENSG00000146166	0.562231	0.126389
ENSG00000139163	0.187343	1
ENSG00000097033		1
ENSG00000128253	0.703649	1
ENSG00000135407	0.612916	0.900068
ENSG00000152229	0.737902	1
ENSG00000182552	0.326037	1
ENSG00000125888	0.560354	0.680556
ENSG00000139835	0.832947	1
ENSG00000186326	0.450151	0.430556
ENSG00000174483	0.28953	1
ENSG00000135821		1
ENSG00000171408	0.779585	0.99635
ENSG00000114391		1
ENSG00000166387	0.3433	1
ENSG00000025039	0.445025	1
ENSG00000185864	0.627248	1
ENSG00000125266	0.545531	1
ENSG00000132670		1
ENSG00000146776	0.675611	1
ENSG00000082805	0.235498	1
ENSG00000152495	0.759112	0.888148
ENSG00000109775	0.284968	1
ENSG00000118680		1
ENSG00000111799	0.788162	0.99958
ENSG00000101849	0.292076	1
ENSG00000155307	0.726865	0.999206
ENSG00000188641	0.697823	1
ENSG00000135226	0.44279	0.0277778
ENSG00000116350		1
ENSG00000117091	0.787187	0.995915
ENSG00000168496	0.173664	1
ENSG00000141098	0.301795	1
ENSG00000143437		1
ENSG00000141294	0.82519	0.717092
ENSG00000186350		1
ENSG00000128340	0.66706	1
ENSG00000152939	0.694633	0.974989
ENSG00000162433	0.672067	0.997513
ENSG00000164331	-0.00268874	1
ENSG00000197122	0.609224	1
ENSG00000118557	0.475387	1
ENSG00000132872	0.809699	0.901509
ENSG00000137692	0.00053747	1
ENSG00000143862		1
ENSG00000006118	0.5435	1
ENSG00000011143	0.653309	1
ENSG00000138698	0.372323	1
ENSG00000134248		1
ENSG00000135617		1
ENSG00000177675	0.653135	0.845209
ENSG00000132702	0.804387	0.844228
ENSG00000070814	0.040947	1
ENSG00000131507		1
ENSG00000164715	-0.0116228	1
ENSG00000143194	0.660351	0.85201
ENSG00000104808	0.835984	0.976754
ENSG00000134962	0.523453	0.852778
ENSG00000142856	0.410513	0.986026
ENSG00000099889	0.137007	1
ENSG00000151806	-0.110302	1
ENSG00000179361	0.800515	1
ENSG00000205085	0.547629	0.989578
ENSG00000116584	0.268614	1
ENSG00000113971	0.456135	0.980979
ENSG00000136518	0.228159	1
ENSG00000146453	0.6556	0.616071
ENSG00000148843	0.516747	1
ENSG00000170681	0.593639	0.751588
ENSG00000158773		1
ENSG00000129691		1
ENSG00000135424	0.397291	1
ENSG00000162702	0.35991	1
ENSG00000143554	0.50779	1
ENSG00000204257	0.327866	1
ENSG00000090020	0.601679	1
ENSG00000131435	0.494452	0.999195
ENSG00000146963		1
ENSG00000153779	1	1
ENSG00000161203		1
ENSG00000130717		1
ENSG00000139211	0.689537	1
ENSG00000090565	0.284949	1
ENSG00000033030	0.507169	1
ENSG00000109511	0.602132	0.245833
ENSG00000125257	0.801096	0.999603
ENSG00000096433	0.468167	1
ENSG00000164751	-0.0175294	1
ENSG00000196220	0.825646	0.970179
ENSG00000135776	0.31375	1
ENSG00000180543	0.102514	1
ENSG00000148386
ENSG00000102786	0.26992	1
ENSG00000140199	0.548388	1
ENSG00000171861	-0.00850139	1
ENSG00000141441	0.442707	1
ENSG00000112576		1
ENSG00000182389	0.819975	0.925621
ENSG00000198840		1
ENSG00000159433	0.730029	0.992475
ENSG00000198826	0.630555	0.967018
ENSG00000115145	0.453511	1
ENSG00000132842	0.225414	1
ENSG00000198892	0.353493	0.999603
ENSG00000175003	0.488491	0.708333
ENSG00000100065	0.690636	1
ENSG00000138286	0.0435267	1
ENSG00000169218	0.900956	1
ENSG00000169126	0.785042	0.899745
ENSG00000118946	0.70683	0.885775
ENSG00000198917	-0.0325719	1
ENSG00000185760	0.687598	0.749583
ENSG00000116685		1
ENSG00000162520	0.730295	0.994571
ENSG00000139410	0.692666	1
ENSG00000119878	-0.0418912	1
ENSG00000008086	0.524251	0.995725
ENSG00000130021	0.2431	1
ENSG00000168137		1
ENSG00000183655	0.406648	0.998787
ENSG00000188452	0.770904	0.846976
ENSG00000162062	0.372366	0.644397
ENSG00000164023	0.563125	0.997502
ENSG00000172530	0.40217	1
ENSG00000125977		1
ENSG00000163395	0.76717	0.803102
ENSG00000184602	0.37334	1
ENSG00000169247	0.50954	0.75
ENSG00000137171	0.00421833	1
ENSG00000124795	-0.284931	1
ENSG00000171310	0.629658	1
ENSG00000167139	0.594089	1
ENSG00000165322	0.221434	1
ENSG00000126790	0.467739	1
ENSG00000170175	0.161837	1
ENSG00000186496	0.808375	0.943764
ENSG00000187097	0.501959	1
ENSG00000124562		1
ENSG00000127412	0.607899	1
ENSG00000167553	0.583672	1
ENSG00000106003	0.487303	1
ENSG00000184451	0.698477	0.916577
ENSG00000204564		1
ENSG00000205978	0.749042	1
ENSG00000163581	0.999136	1
ENSG00000185344	0.557376	1
ENSG00000196199		1
ENSG00000184381	0.397257	1
ENSG00000096696	0.546622	0.999095
ENSG00000100867	0.765984	0.958069
ENSG00000155066	0.791009	0.975767
ENSG00000198382	0.303831	1
ENSG00000273274	0.397348
ENSG00000233932	0.637143	0.795139
ENSG00000115652	-0.122741	1
ENSG00000167711	0.836392	0.997021
ENSG00000144036	0.472361	1
ENSG00000168476	0.516889	1
ENSG00000197879	0.469477	1
ENSG00000177082	0.298346	1
ENSG00000112624	0.553876	1
ENSG00000150403	0.0491344	1
ENSG00000129151	0.786301	0.950292
ENSG00000137941	0.816013	0.991912
ENSG00000143520	0.431963	0.875
ENSG00000089057	0.297469	1
ENSG00000104881	0.636635	1
ENSG00000197111		1
ENSG00000131446		1
ENSG00000138138	0.0170334	1
ENSG00000140450	0.0295456	1
ENSG00000181856	0.838184	1
ENSG00000185049	-0.227945	1
ENSG00000153814	0.179024	1
ENSG00000152990	0.216217	1
ENSG00000185640	0.749356	0.708694
ENSG00000118217	0.387635	1
ENSG00000141519	0.439149	0.906993
ENSG00000157778		1
ENSG00000143324	0.311542	1
ENSG00000184185	0.739581	0.901873
ENSG00000251192	0.200761	0.815223
ENSG00000188917	0.416524	1
ENSG00000107099	0.75054	0.999603
ENSG00000204922	0.170895	1
ENSG00000250479	0.284894	1
ENSG00000102265		1
ENSG00000163683	0.390769	1
ENSG00000167173	0.706996	1
ENSG00000088325	0.655869	0.985039
ENSG00000157315	0.801065	0.928412
ENSG00000137947	0.276879	1
ENSG00000081692	0.0497026	1
ENSG00000221914	-0.0814088	1
ENSG00000204175	0.748124	0.971681
ENSG00000129911	0.147017	1
ENSG00000001629	0.352159	1
ENSG00000121440	0.707015	1
ENSG00000159256	-0.20444	1
ENSG00000067900	-0.119042	1
ENSG00000036565	0.578011	0.797222
ENSG00000171680	0.505774	1
ENSG00000160999	0.661237	1
ENSG00000161791	0.469437	1
ENSG00000079999		1
ENSG00000137203	0.81748	0.967198
ENSG00000106665	0.391291	1
ENSG00000113580	-0.270784	1
ENSG00000236444	0.309379	1
ENSG00000088035	0.599887	1
ENSG00000100116	-0.0588749	1
ENSG00000100300		1
ENSG00000128595	0.21979	1
ENSG00000157625	0.459079	1
ENSG00000158122	0.216072	1
ENSG00000184164		1
ENSG00000143110	0.460091	1
ENSG00000168066		1
ENSG00000153339	0.215538	1
ENSG00000175920	0.897194	0.970023
ENSG00000115216		1
ENSG00000164120	0.881547	0.985812
ENSG00000120457	0.7369	0.852478
ENSG00000265107	0.826255	0.99646
ENSG00000114349	0.230953	1
ENSG00000135144	0.675983	0.851085
ENSG00000147813	0.236146	1
ENSG00000185340		1
ENSG00000100568		1
ENSG00000151092	0.0332663	1
ENSG00000163209	0.776645	0.990081
ENSG00000172023	0.232223	0.989188
ENSG00000133422	0.249257	1
ENSG00000172922		1
ENSG00000166816	0.546173	1
ENSG00000174059	0.711694	1
ENSG00000164733		1
ENSG00000174915	0.285004	1
ENSG00000114013	0.64567	0.98666
ENSG00000164291	0.548955	1
ENSG00000158711	0.427603	1
ENSG00000111700	0.659274	1
ENSG00000105755	0.146545	1
ENSG00000124467
ENSG00000163527		1
ENSG00000156030	0.329928	1
ENSG00000133477	0.725894	0.967949
ENSG00000035862		1
ENSG00000166340		1
ENSG00000137573	0.782631	0.997872
ENSG00000073060	0.323488	1
ENSG00000147113	0.735647	1
ENSG00000185250	0.806308	0.97318
ENSG00000104774		1
ENSG00000066777	0.418793	1
ENSG00000163026	0.452554	1
ENSG00000065361	0.770445	1
ENSG00000163735	0.58879	0.802679
ENSG00000158517	0.831366	0.996732
ENSG00000070748
ENSG00000198018	0.396804	0.988005
ENSG00000205356		1
ENSG00000056097	-0.154747	1
ENSG00000124334	0.488013	0.541667
ENSG00000132326	0.510696	1
ENSG00000170099	0.726354	0.924603
ENSG00000096070	-0.0118384	1
ENSG00000134108		0.902778
ENSG00000164323	0.424078	1
ENSG00000175198	0.273366	1
ENSG00000126106	0.146547	1
ENSG00000198692	0.0726813	1
ENSG00000169347	0.59737	0.963246
ENSG00000177324	0.816582	1
ENSG00000167525	0.807737	0.998787
ENSG00000099998	0.348683	1
ENSG00000100294	-0.0819422	1
ENSG00000128609	-0.0249726	1
ENSG00000133302	0.0927723	0.84744
ENSG00000145730	0.396617	1
ENSG00000152253	0.482153	0.713362
ENSG00000103995	0.659666	0.995201
ENSG00000137474	0.77786	0.969212
ENSG00000120341	0.623616	0.980824
ENSG00000057019	0.585499	1
ENSG00000162897	0.668567	0.902778
ENSG00000211456	0.289604	1
ENSG00000006327	0.555206	1
ENSG00000237649	0.685235	0.9599
ENSG00000211584		1
ENSG00000146007		1
ENSG00000112787		1
ENSG00000172116	0.798115	0.937167
ENSG00000141682	0.585476	0.992366
ENSG00000120160	0.297923	1
ENSG00000062650	-0.067331	1
ENSG00000122376	0.574777	1
ENSG00000121578	0.506705	1
ENSG00000140950	0.745478	1
ENSG00000169180		1
ENSG00000137265	0.769814	0.97176
ENSG00000184916	0.615687	1
ENSG00000128694	0.0974896	1
ENSG00000131023	0.434193	1
ENSG00000136643	0.358978	1
ENSG00000108094	-0.191271	1
ENSG00000139637		1
ENSG00000163132	0.673272	0.947615
ENSG00000164347	-0.166003	1
ENSG00000169372	0.236467	1
ENSG00000116678	0.834348	1
ENSG00000143119	0.48818	1
ENSG00000138449	0.35345	1
ENSG00000087128	0.757547	0.945707
ENSG00000196860	0.322468	1
ENSG00000156411		1
ENSG00000137331	0.421067	0.983658
ENSG00000143420		1
ENSG00000165474	0.642684	0.985083
ENSG00000105618		1
ENSG00000134086	0.277112	1
ENSG00000216649		0.513889
ENSG00000020129	0.284949	1
ENSG00000107443	0.603084	1
ENSG00000184154	0.329235	1
ENSG00000153207	0.4173	1
ENSG00000109576	0.671971	1
ENSG00000101198	0.838558	0.987637
ENSG00000173678		0.555556
ENSG00000144935	0.459901	1
ENSG00000104177	0.694912	1
ENSG00000158874	0.305458	0.738775
ENSG00000162695	0.57856	1
ENSG00000100802	0.504805	1
ENSG00000100721	0.650339	0.791667
ENSG00000198218		1
ENSG00000007545	0.445195	1
ENSG00000145864	0.731119	0.960494
ENSG00000172247	0.852416	0.945282
ENSG00000134760	0.634929	0.799167
ENSG00000185842	0.558299	0.912698
ENSG00000105369	0.72056	0.962433
ENSG00000148677	0.37411	0.710791
ENSG00000136807		1
ENSG00000050344	0.630892	0.968826
ENSG00000155657	0.629425	0.781746
ENSG00000157014		1
ENSG00000145494		1
ENSG00000139329	0.762604	0.99566
ENSG00000172819	0.606931	1
ENSG00000136758		1
ENSG00000039139	0.777956	1
ENSG00000014914	0.619858	0.997081
ENSG00000147454	0.252384	1
ENSG00000114021	0.334651	1
ENSG00000146555	0.798406	0.927091
ENSG00000251322	0.284894	1
ENSG00000183751	-0.0314083	0.953359
ENSG00000169857	0.0553666	1
ENSG00000107562	0.713092	1
ENSG00000139370	-0.0977032	1
ENSG00000079112	0.408119	0.657828
ENSG00000117419		1
ENSG00000125703	0.496448	1
ENSG00000198021		0.513889
ENSG00000115084	0.491195	1
ENSG00000102057	0.631749	0.995161
ENSG00000123360	0.614076	0.955769
ENSG00000179913	0.78995	0.972354
ENSG00000167550	0.687439	0.912979
ENSG00000117394	0.393769	1
ENSG00000197894		1
ENSG00000160075		1
ENSG00000170832	-0.012404	1
ENSG00000072832	0.426989	0.990119
ENSG00000109132	0.780723	1
ENSG00000204889	0.541618	1
ENSG00000079337	0.529082	1
ENSG00000073598	0.403127	1
ENSG00000134193	0.678099	0.885101
ENSG00000172728	0.630618	0.997872
ENSG00000165794	0.643496	0.87037
ENSG00000164815	0.566469	1
ENSG00000182154		1
ENSG00000017260	-0.203574	1
ENSG00000185000		1
ENSG00000124256	0.569022	0.906955
ENSG00000182541		1
ENSG00000134909	0.526395	1
ENSG00000102271	0.688455	0.930199
ENSG00000105854	0.284949	1
ENSG00000153246	0.889915	0.987302
ENSG00000168679	0.625763	1
ENSG00000169021		1
ENSG00000179119	0.367917	1
ENSG00000175309	0.43083	1
ENSG00000188895		1
ENSG00000147381	0.502212	1
ENSG00000162607	-0.0817988	1
ENSG00000106804	0.528312	1
ENSG00000110944	0.47433	0.746087
ENSG00000109572	0.0831933	1
ENSG00000132793	0.712101	1
ENSG00000087088		1
ENSG00000115525	0.759164	1
ENSG00000156831	0.257596	1
ENSG00000036672	0.472859	0.999195
ENSG00000130159		1
ENSG00000134049	0.246626	1
ENSG00000103485	0.515707	1
ENSG00000138758	0.268614	1
ENSG00000023909	0.173683	1
ENSG00000173085	0.355894	1
ENSG00000028203	0.039783	1
ENSG00000186141	0.598238	1
ENSG00000142546		1
ENSG00000154767	0.19552	1
ENSG00000185324		1
ENSG00000104894	0.509006	1
ENSG00000178965	0.92843	0.982576
ENSG00000074803	0.367845	1
ENSG00000176406	0.844342	0.944834
ENSG00000140465	0.822756	0.991839
ENSG00000101680	0.84637	0.824306
ENSG00000196914	0.268874	1
ENSG00000166479	0.104737	1
ENSG00000157303	0.792662	0.998715
ENSG00000189139	0.594089	1
ENSG00000124557	0.185075	0.75
ENSG00000132207	-0.288471	1
ENSG00000100726		1
ENSG00000111801	0.456948	1
ENSG00000109163	0.299679	1
ENSG00000155393	0.396682	1
ENSG00000103018		1
ENSG00000136488	0.11818	0.0555556
ENSG00000037897	0.465104	1
ENSG00000112499	0.43123	1
ENSG00000241973		1
ENSG00000054179	0.73927	0.998037
ENSG00000110042	0.522388	1
ENSG00000138495	-0.203496	1
ENSG00000181826	0.711261	1
ENSG00000114127	0.587467	1
ENSG00000173894	0.710589	0.915551
ENSG00000134283	0.0889108	1
ENSG00000048707	0.0296628	1
ENSG00000198804		1
ENSG00000183513	0.285023	1
ENSG00000154783	0.687423	1
ENSG00000125648	0.107829	1
ENSG00000171148		1
ENSG00000004660	0.502414	1
ENSG00000092531	0.0584089	1
ENSG00000108733	-0.10283	1
ENSG00000003402	0.252335	1
ENSG00000148400		1
ENSG00000151748	0.130547	1
ENSG00000043039	0.603027	0.941945
ENSG00000135678	0.694232	0.99958
ENSG00000139350	0.50597	1
ENSG00000131653		1
ENSG00000152266	0.213067	0.05
ENSG00000064687	0.364599	1
ENSG00000116062	0.366767	1
ENSG00000143624	0.23639	1
ENSG00000154723		1
ENSG00000149948	0.220901	0.340278
ENSG00000184787		1
ENSG00000166924	0.885203	0.968004
ENSG00000185359		1
ENSG00000104695	0.284894	1
ENSG00000177613	-0.211704	1
ENSG00000182578	0.319794	1
ENSG00000166783		1
ENSG00000197555	0.301462	1
ENSG00000143674	0.798855	0.987275
ENSG00000173540	0.38199	1
ENSG00000174417	1
ENSG00000112984	0.723817	0.866989
ENSG00000005175	0.209468	1
ENSG00000081791		1
ENSG00000107104	0.286059	1
ENSG00000148339	0.58503	1
ENSG00000154736	0.843119	0.987696
ENSG00000166272		1
ENSG00000277462	0.639022	0.985366
ENSG00000132141	0.388423	0.995741
ENSG00000164830	-0.035299	1
ENSG00000164877	-0.0570229	1
ENSG00000075975		1
ENSG00000160818	0.0384492	1
ENSG00000244694	0.612984
ENSG00000050165	0.397266	1
ENSG00000174007	0.677483	0.993028
ENSG00000164172	0.0397291	1
ENSG00000176986	0.236177	1
ENSG00000138794	0.560182	1
ENSG00000145675	-0.164555	1
ENSG00000162032		1
ENSG00000119950		1
ENSG00000124302	0.892317	0.981667
ENSG00000159224	0.438663	0.763889
ENSG00000115318	0.486288	0.996187
ENSG00000143443	0.465923	0.999195
ENSG00000104237	0.616684	0.576389
ENSG00000136141	0.594582	1
ENSG00000159720		1
ENSG00000173575	0.276879	1
ENSG00000184574	0.46134	0.94065
ENSG00000172840	0.452568	1
ENSG00000105245	0.408765	1
ENSG00000089685	0.67893	0.94175
ENSG00000145708	0.808835	0.950598
ENSG00000114107	0.403095	1
ENSG00000135316	-0.203496	1
ENSG00000117724	0.610994	0.867582
ENSG00000203985	0.693472	0.906746
ENSG00000087299	0.271469	1
ENSG00000163687	0.692922	0.990216
ENSG00000116161	-0.0814036	1
ENSG00000273696
ENSG00000165246	0.765589	0.938677
ENSG00000184887		1
ENSG00000183837	0.832153	0.979656
ENSG00000144355	0.754783	0.829825
ENSG00000146826	0.294177	1
ENSG00000107262		1
ENSG00000048471	0.527118	1
ENSG00000146066		1
ENSG00000155959	-0.170947	1
ENSG00000122203		1
ENSG00000168309	0.57973	1
ENSG00000170889		1
ENSG00000166483	0.584284	1
ENSG00000177731		1
ENSG00000170734	0.560736	1
ENSG00000197408	0.612191	0.827778
ENSG00000169242	0.385915	1
ENSG00000198585		1
ENSG00000120833	0.706142	1
ENSG00000167513	0.557376	0.908235
ENSG00000162598	0.745666	0.4625
ENSG00000164253	-0.24937	1
ENSG00000163945	0.658767	1
ENSG00000103274	0.154412	1
ENSG00000198625	0.331335	1
ENSG00000083444		1
ENSG00000105290	0.816691	1
ENSG00000152484	-0.0851449	1
ENSG00000198502	0.651214	1
ENSG00000075856		1
ENSG00000109220	0.353306	1
ENSG00000160345	0.819729	0.999603
ENSG00000169057	-0.0916498	1
ENSG00000135549	0.736276	0.985855
ENSG00000152904	0.208647	1
ENSG00000133805	0.584372	1
ENSG00000102290	0.565662	0.857639
ENSG00000167531	0.575564	0.916667
ENSG00000105176	-0.181033	1
ENSG00000120533		1
ENSG00000087157		1
ENSG00000165804	0.25858	1
ENSG00000172987	0.908651	1
ENSG00000163347	0.723637	0.981709
ENSG00000158055	0.693077	0.833188
ENSG00000161610	0.194552	1
ENSG00000083828	0.598466	1
ENSG00000170482	0.803065	0.910184
ENSG00000138772	0.658343	1
ENSG00000139973	0.871259	0.896475
ENSG00000182330	-0.0285714
ENSG00000187243		0.972222
ENSG00000101049	0.775755	0.990482
ENSG00000171159		1
ENSG00000183605	-0.140917	1
ENSG00000091136	0.646485	1
ENSG00000125810	0.629994	0.998366
ENSG00000166987	0.284949	1
ENSG00000162959	-0.306045	1
ENSG00000103260	0.329227	1
ENSG00000143486		1
ENSG00000083807	0.457333	1
ENSG00000172264	0.651515	0.991013
ENSG00000183690	0.798188	0.976637
ENSG00000145743	-0.0720926	0.908827
ENSG00000132603	0.426238	1
ENSG00000155719	0.4688	0.875
ENSG00000127951	0.611112	1
ENSG00000051108		1
ENSG00000122507	0.285739	1
ENSG00000103310	0.601653	0.791667
ENSG00000111335	0.704688	1
ENSG00000137502	0.0922729	1
ENSG00000146409	0.486654	1
ENSG00000158716		1
ENSG00000161692	0.587021	0.957003
ENSG00000163093	0.121601	1
ENSG00000104957		1
ENSG00000140632		1
ENSG00000243477	-0.151989	1
ENSG00000274933	0.301099	1
ENSG00000198464	0.228174	1
ENSG00000065427		1
ENSG00000116701	0.805334	1
ENSG00000123636	0.298017	1
ENSG00000017483	0.802635	1
ENSG00000012963	-0.21996	1
ENSG00000005471	0.69568	0.78845
ENSG00000156261		1
ENSG00000173660		1
ENSG00000198003	0.866792	0.95241
ENSG00000176884	0.86094	1
ENSG00000165731	0.653156	0.862663
ENSG00000166016	0.481278	0.999195
ENSG00000099974	0.462415	0.994314
ENSG00000185670	0.24063	0.982461
ENSG00000147383	0.0926052	1
ENSG00000131558	0.244258	1
ENSG00000118094	0.755571	0.851732
ENSG00000162078	0.596057	0.992463
ENSG00000198756	0.754719	0.911302
ENSG00000112149	0.503305	1
ENSG00000131808	0.576176	1
ENSG00000188706	0.252335	1
ENSG00000078246	0.397291	1
ENSG00000119682	0.289594	1
ENSG00000044090	0.63971	1
ENSG00000103202		1
ENSG00000071677	0.30939	1
ENSG00000166592	0.752976	1
ENSG00000142102	0.385648	1
ENSG00000147912	0.130415	1
ENSG00000106823	0.758157	1
ENSG00000151704	0.562868	1
ENSG00000164647	0.757878	1
ENSG00000268350	0.268632	1
ENSG00000188687	0.50507	0.898433
ENSG00000175206	0.439773	0.99382
ENSG00000010292	0.42995	1
ENSG00000224712	0.437969	0.987302
ENSG00000099901		1
ENSG00000089177	0.374386	1
ENSG00000159189	0.330368	1
ENSG00000141448	0.86809	0.973591
ENSG00000131475		1
ENSG00000125735	0.786222	0.992563
ENSG00000151611	0.463402	0.981912
ENSG00000124299		1
ENSG00000176473	-0.214279	1
ENSG00000176155	0.469465	1
ENSG00000084754		1
ENSG00000126777	0.284894	1
ENSG00000041982	0.660862	0.999603
ENSG00000177992	1	1
ENSG00000065618	0.681311	0.946843
ENSG00000155875	0.489938	1
ENSG00000187288	0.893673	0.954864
ENSG00000198837		1
ENSG00000101473	-0.211704	1
ENSG00000168447	0.794503	0.998149
ENSG00000186635		1
ENSG00000205213	0.417471	1
ENSG00000140044	0.405381	1
ENSG00000205571	0.327544	1
ENSG00000006756	0.698883	1
ENSG00000139651	0.465416	1
ENSG00000026652	0.640356	1
ENSG00000139985	0.319438	1
ENSG00000171766	0.329278	1
ENSG00000172817	0.550326	0.983757
ENSG00000183549	0.809008	0.95205
ENSG00000133818	0.44953	1
ENSG00000111664	0.511032	0.848119
ENSG00000102195	0.724468	1
ENSG00000135414	0.714988	1
ENSG00000169230		1
ENSG00000164048	0.620091	1
ENSG00000160062	0.777407	1
ENSG00000162139	0.150029	1
ENSG00000049192	0.750637
ENSG00000057704	0.535243	1
ENSG00000100350	0.41493	1
ENSG00000140577	0.252416	1
ENSG00000183783	0.780348	0.905639
ENSG00000132153		1
ENSG00000136603	-0.156427	1
ENSG00000084676		1
ENSG00000086619	0.382722	1
ENSG00000178718	0.27842	1
ENSG00000161654	-0.539741	1
ENSG00000233276		1
ENSG00000053770	0.0117565	1
ENSG00000100266		1
ENSG00000139656	0.290974	0.763889
ENSG00000065621	0.750585	0.991039
ENSG00000110375	0.607748	0.676361
ENSG00000240857	0.374758	1
ENSG00000167080	0.709048	0.866667
ENSG00000075089	-0.0108752	1
ENSG00000236446	1	1
ENSG00000125686	0.388408	1
ENSG00000153827		1
ENSG00000169291	0.779632	1
ENSG00000221878	0.577115	0.763889
ENSG00000248483	0.314733	1
ENSG00000177301	0.782902	0.896297
ENSG00000182346
ENSG00000157873		1
ENSG00000242372		1
ENSG00000163900	0.207587	1
ENSG00000105552	0.284912	1
ENSG00000126970	0.183913	0.997947
ENSG00000203705	-0.315765	1
ENSG00000164951	0.0747671	1
ENSG00000129353		1
ENSG00000164932	0.754406	1
ENSG00000140464	0.411463	1
ENSG00000129170	0.386504	0.7125
ENSG00000183111	0.378271	1
ENSG00000165807	0.816306	0.887047
ENSG00000170906		1
ENSG00000196296	0.442761	0.956046
ENSG00000113658	0.12101	1
ENSG00000180626	0.679561	1
ENSG00000174502	0.77959	0.719841
ENSG00000102003	0.669823	0.998318
ENSG00000121281	0.848164	1
ENSG00000165630	0.174055	1
ENSG00000006042	0.28926	1
ENSG00000275713	0.648231	0.836677
ENSG00000181754	0.375455	1
ENSG00000165410	0.234035	1
ENSG00000122026		1
ENSG00000166741	0.7467	0.999038
ENSG00000099330	0.0233636	1
ENSG00000041802	-0.285078	1
ENSG00000092621	0.666337	1
ENSG00000124762		1
ENSG00000180938	0.58381	0.713506
ENSG00000144136		1
ENSG00000197872	0.567867	1
ENSG00000103415		1
ENSG00000115041	0.673544	0.99255
ENSG00000115306	0.252351	1
ENSG00000133083	0.831311	0.998366
ENSG00000205927	0.735629	1
ENSG00000163424	0.402374	1
ENSG00000171467	0.399123	1
ENSG00000151773	0.509265	0.993464
ENSG00000124813	0.832777	0.963593
ENSG00000135218	0.841826	0.999603
ENSG00000130052	0.70091	1
ENSG00000170340	0.328927	1
ENSG00000242389		0.513889
ENSG00000101421		1
ENSG00000134986	0.314531	1
ENSG00000132465	0.624589	0.992523
ENSG00000189180	0.346835	1
ENSG00000083097	0.511019	1
ENSG00000138722	0.875855	0.989928
ENSG00000108784	0.20364	1
ENSG00000166268	0.695083	0.862269
ENSG00000197467	0.838673	0.984998
ENSG00000116885	0.306947	1
ENSG00000121879	0.147854	1
ENSG00000152670	0.344846	0.875
ENSG00000166716	-0.0570266	1
ENSG00000185043		1
ENSG00000136205	0.306462	1
ENSG00000198315	0.395021	1
ENSG00000242732	0.527359	0.858102
ENSG00000125482	0.026173	1
ENSG00000081913	0.400464	1
ENSG00000166455	0.807971	0.768966
ENSG00000114857		1
ENSG00000125046	0.455619	0.746032
ENSG00000110063	0.469509	1
ENSG00000167165	0.725931	0.878472
ENSG00000164366	-0.0291233	1
ENSG00000214717		1
ENSG00000088367	0.53153	1
ENSG00000123999	0.847137	0.966205
ENSG00000122565		1
ENSG00000197635	0.860124	0.98267
ENSG00000083937		1
ENSG00000110719	0.260491	1
ENSG00000072858	0.761714	0.931532
ENSG00000128923	0.372057	1
ENSG00000144407	0.597527	0.532664
ENSG00000128322	0.410472	0.791667
ENSG00000116918	0.26884	1
ENSG00000160539	0.696169	1
ENSG00000203485	0.268632	1
ENSG00000186532	0.63822	1
ENSG00000196620	0.736133	0.942857
ENSG00000072778		1
ENSG00000171729	0.634096	1
ENSG00000254122	0.577767	0.999603
ENSG00000138660	0.360281	1
ENSG00000133030	0.284894	1
ENSG00000155085	0.368564	1
ENSG00000087470	0.0732679	1
ENSG00000004478		1
ENSG00000197928	0.501234	1
ENSG00000085514	0.576715	1
ENSG00000182504	0.448383	0.999183
ENSG00000204967		0.541667
ENSG00000165175		1
ENSG00000171791	0.64593	1
ENSG00000135018		1
ENSG00000174236	0.589586	0.956879
ENSG00000144535	0.43549	1
ENSG00000059145	0.722965	1
ENSG00000127774		1
ENSG00000150787	0.092263	1
ENSG00000108798	0.438639	1
ENSG00000131470	0.25155	0.999603
ENSG00000181404	0.345462	1
ENSG00000175203		1
ENSG00000138780	0.236244	1
ENSG00000131236		1
ENSG00000136492	0.510267	0.557778
ENSG00000196507	0.396617	1
ENSG00000197586		1
ENSG00000049883	0.0550708	1
ENSG00000125895	0.82323	0.998269
ENSG00000183527	-0.0902537	1
ENSG00000124107	0.724702	1
ENSG00000156502	-0.367022	1
ENSG00000133121	0.553371	1
ENSG00000025708	0.457766	1
ENSG00000059573	0.160559	1
ENSG00000145700	0.525931	1
ENSG00000105723		1
ENSG00000129925		1
ENSG00000112379	0.865216	0.980012
ENSG00000130653	0.575001	1
ENSG00000080493	0.839388	0.985147
ENSG00000164068	-0.0741663	1
ENSG00000173890	0.755676	0.975388
ENSG00000214435	0.238374	1
ENSG00000173801	0.170936	1
ENSG00000104687	-0.0162797	1
ENSG00000074181	0.56524	1
ENSG00000132330	-0.0783698	1
ENSG00000164300	0.374348	1
ENSG00000126561	0.528781	1
ENSG00000131015	0.544654	0.84828
ENSG00000165923	0.872656	0.971726
ENSG00000135506		1
ENSG00000243147		1
ENSG00000206026	1	1
ENSG00000105173	0.700865	0.964973
ENSG00000108306	0.11525	1
ENSG00000167654	0.907011	0.970563
ENSG00000133812	0.417521	1
ENSG00000182326	0.583077	1
ENSG00000167434	0.681938	0.969642
ENSG00000167863		1
ENSG00000112118	-0.284949	1
ENSG00000103197		1
ENSG00000179295	-0.105818	1
ENSG00000111540		1
ENSG00000173227	0.825998	0.935341
ENSG00000101126	-0.105818	1
ENSG00000139112		1
ENSG00000151617	0.864312	1
ENSG00000179526		1
ENSG00000092208	-0.0459097	1
ENSG00000143799		1
ENSG00000133063	0.708593	0.828704
ENSG00000144476	0.639031	1
ENSG00000144802	0.583982	1
ENSG00000259207	0.746296	0.997634
ENSG00000148090	0.0397471	1
ENSG00000005302	0.121049	1
ENSG00000196476	0.353417	1
ENSG00000242875
ENSG00000120693	0.417572	0.999038
ENSG00000163702	0.236116	1
ENSG00000181982	0.245023	1
ENSG00000180251	0.629305	0.848611
ENSG00000260230	0.872161	0.941612
ENSG00000168398	0.918613	0.985262
ENSG00000171476	0.532073	1
ENSG00000135346	0.525808	0.725397
ENSG00000125492	0.878233	1
ENSG00000047597	0.814815	0.969151
ENSG00000196154	0.601146	1
ENSG00000142949	0.544351	1
ENSG00000213462	0.724212	1
ENSG00000063241	0.284912	1
ENSG00000110237	0.397291	1
ENSG00000187754
ENSG00000157554	0.589715	1
ENSG00000164051	0.285038	1
ENSG00000164434	0.832168	0.950855
ENSG00000204195	0.827741	1
ENSG00000173467	0.842524	0.948697
ENSG00000213516	-0.184158	1
ENSG00000080815	0.260542	1
ENSG00000166596	0.759838	0.963889
ENSG00000114544	0.284968	1
ENSG00000134910		1
ENSG00000004700	0.297202	1
ENSG00000110756	0.38458	1
ENSG00000159674	0.596504	1
ENSG00000108641	0.199585	1
ENSG00000178982		1
ENSG00000204532
ENSG00000158186	0.397631	1
ENSG00000053702	0.448948	1
ENSG00000221994	0.596885	0.992103
ENSG00000185532	0.762522	0.979881
ENSG00000113448	0.456567	0.956228
ENSG00000183114	0.782159	0.921637
ENSG00000024526	0.577757	0.72702
ENSG00000043093	-0.019478	1
ENSG00000124535	-0.268632	1
ENSG00000146469	0.69105	0.961816
ENSG00000171960	0.209632	1
ENSG00000106355	-0.262184	1
ENSG00000185033	0.048839	1
ENSG00000128891	0.0847235	1
ENSG00000172410	0.774285	1
ENSG00000187017	0.784162	0.954915
ENSG00000009724	0.622538	0.994879
ENSG00000141552		1
ENSG00000168955	0.415394	0.857639
ENSG00000105379	-0.260491	1
ENSG00000027001	0.480624	1
ENSG00000013563	0.240088	1
ENSG00000103194	-0.0162807	1
ENSG00000243716	0.207023	1
ENSG00000166548	0.0244258	1
ENSG00000243480	0.28359	0.9375
ENSG00000085274	0.361294	1
ENSG00000112305	0.336235	1
ENSG00000182551	0.252335	1
ENSG00000183578	0.769296	0.998343
ENSG00000273706	0.83788	1
ENSG00000082515	0.00138958	1
ENSG00000162972	-0.0633624	1
ENSG00000186871	0.405309	0.37721
ENSG00000196230		1
ENSG00000100380		1
ENSG00000183580	0.536894	1
ENSG00000173207	0.460589	1
ENSG00000143612		1
ENSG00000110077	0.728512	1
ENSG00000197496	0.859007	0.999195
ENSG00000010072	0.205663	1
ENSG00000066468	0.713439	0.999183
ENSG00000189184	0.791195	1
ENSG00000169189		1
ENSG00000129534	0.726506	0.997684
ENSG00000118922	0.353425	1
ENSG00000124157	0.709315	0.736111
ENSG00000137270	0.337688	0.0138889
ENSG00000114120	-0.127592	1
ENSG00000164176	0.595041	0.999183
ENSG00000177455	0.765783	0.777671
ENSG00000185122		1
ENSG00000067082		1
ENSG00000135766	0.122105	1
ENSG00000183423	0.52581
ENSG00000083799	-0.0814613	1
ENSG00000113739	0.800596	0.987055
ENSG00000146834		1
ENSG00000152969	0.908204	0.977389
ENSG00000135929		1
ENSG00000164106	0.710348	0.865808
ENSG00000179071	0.703424	0.838167
ENSG00000181617	0.506445	0.840307
ENSG00000183813	0.561953	0.737807
ENSG00000171121	-0.0244709	1
ENSG00000114541	0.573637	1
ENSG00000122986	0.660584	1
ENSG00000138472	0.824156	0.893519
ENSG00000170819	-0.0509219
ENSG00000143217	0.837046	0.962415
ENSG00000135604	0.856126	0.997017
ENSG00000171478		0.513889
ENSG00000069869	0.690872	0.999603
ENSG00000138032	-0.259959	1
ENSG00000162929	0.413366	0.975101
ENSG00000185130	0.220769	0.75
ENSG00000137825	0.865917	0.914899
ENSG00000104320	-0.0351977	1
ENSG00000149503	0.414528	1
ENSG00000023171	0.842942	0.97495
ENSG00000176160	0.218827	1
ENSG00000176994	0.680998	1
ENSG00000169299	0.468628	1
ENSG00000106244		1
ENSG00000120500	0.257946	0.0277778
ENSG00000126246	0.276969	1
ENSG00000187796	0.768254	0.875319
ENSG00000186994	0.636234	1
ENSG00000164919	0.0895381	1
ENSG00000169862	0.879603	0.978406
ENSG00000111796	0.750012	0.946138
ENSG00000221968	0.284949	1
ENSG00000231852	0.608339	0.901473
ENSG00000137842	0.30479	1
ENSG00000168237	0.571359	1
ENSG00000170484	0.625115	0.916667
ENSG00000158825	0.682197	0.987
ENSG00000103064	0.570763	1
ENSG00000253485	0.652472	0.794993
ENSG00000107201	0.633333	1
ENSG00000165383	0.467168	1
ENSG00000164342	0.634473	0.989921
ENSG00000140943		1
ENSG00000179304		1
ENSG00000160868	0.708552	0.859226
ENSG00000130948	0.678669	0.891585
ENSG00000143740	0.0564216	1
ENSG00000118690	0.442176	1
ENSG00000184148	0.694017	0.769841
ENSG00000153406	0.0977158	1
ENSG00000152467	0.873435	1
ENSG00000140995		1
ENSG00000101076	0.71733	0.980867
ENSG00000185303	-0.0227975	0.494242
ENSG00000266338	0.717331	1
ENSG00000266074	0.196731	1
ENSG00000082212	0.068066	1
ENSG00000153767	0.171553	1
ENSG00000173548	0.543285	1
ENSG00000188396	0.628073	0.744444
ENSG00000090061	0.639499	1
ENSG00000089327	0.451747	1
ENSG00000110367		1
ENSG00000175895	0.505326	1
ENSG00000148429	0.345181	1
ENSG00000111644	0.828105	0.957325
ENSG00000054983	0.000134353	1
ENSG00000105695	0.830548	0.965622
ENSG00000133794	0.487232	1
ENSG00000163933	0.623164	1
ENSG00000170275		1
ENSG00000183476	0.588295	1
ENSG00000131634	0.340514	1
ENSG00000171469	0.49608	1
ENSG00000188869	0.281804
ENSG00000100764		1
ENSG00000108823	0.852833	0.989714
ENSG00000122085	-0.117272	1
ENSG00000130703	-0.0976843	1
ENSG00000047579	0.0965037	1
ENSG00000118777	0.704702	0.996054
ENSG00000215186	0.473581	0.763889
ENSG00000186094	0.595636	0.819444
ENSG00000080845		1
ENSG00000169047	0.748344	0.997784
ENSG00000082153	0.146517	1
ENSG00000151239	0.263476	1
ENSG00000104818	0.292972	0.0138889
ENSG00000107021		1
ENSG00000219545	-0.0067165	1
ENSG00000124333		1
ENSG00000128564	0.819512	0.898303
ENSG00000005700	0.0851613	1
ENSG00000157212	0.454303	1
ENSG00000108255	-0.040996
ENSG00000138119	0.753495	0.999195
ENSG00000137207		1
ENSG00000255154	0.165854	1
ENSG00000023330		1
ENSG00000128789		1
ENSG00000203666	0.242195	1
ENSG00000034713		1
ENSG00000167394	0.225392	1
ENSG00000198604	0.684209	1
ENSG00000110011		1
ENSG00000122375	0.693962	0.45873
ENSG00000106819	0.70122	0.998236
ENSG00000091986	0.811791	1
ENSG00000173110	0.0359617	1
ENSG00000124733		1
ENSG00000120451	0.285078	1
ENSG00000040341	-0.206972	1
ENSG00000128534	0.527256	1
ENSG00000105550	0.593922	1
ENSG00000112077	0.639384	0.617735
ENSG00000160404	0.536248	1
ENSG00000127554	0.284912	1
ENSG00000166888	0.219775	1
ENSG00000182583	0.309662	1
ENSG00000126746	0.544858	1
ENSG00000250799	0.718371	1
ENSG00000108561		1
ENSG00000129535	0.74378	0.937443
ENSG00000197563	0.281169	1
ENSG00000128422	0.612498	0.934192
ENSG00000134571	0.700553	1
ENSG00000085832		1
ENSG00000131089	0.506717	1
ENSG00000166920	0.711685	0.989274
ENSG00000277972		0.986111
ENSG00000101193		1
ENSG00000011275	-0.227989	1
ENSG00000176136	0.462418
ENSG00000111348		1
ENSG00000147206	0.838535	0.7158
ENSG00000167741	0.788675	0.962363
ENSG00000204104	0.504129	1
ENSG00000183684		1
ENSG00000204287		0.986111
ENSG00000198208	0.637891	0.999195
ENSG00000147684		1
ENSG00000168907	0.732814	0.956527
ENSG00000144589	0.612796	1
ENSG00000076043		1
ENSG00000126467	0.818943	0.89246
ENSG00000013374		1
ENSG00000101928	0.228914	1
ENSG00000198099	0.780241	0.671296
ENSG00000182287	0.140079	1
ENSG00000134324	0.146682	1
ENSG00000171724	0.859853	0.985043
ENSG00000240720	0.317186	1
ENSG00000196663	0.239127	1
ENSG00000035499	0.63609	0.920486
ENSG00000078403	0.241446	1
ENSG00000122257	-0.130555	1
ENSG00000184281		1
ENSG00000197763	0.626683	0.993564
ENSG00000105278	0.770762	1
ENSG00000129757	0.385915	1
ENSG00000100271	0.454685	1
ENSG00000105204	0.268629	1
ENSG00000115421	0.652145	1
ENSG00000131828		1
ENSG00000143314		1
ENSG00000167625	0.611066	1
ENSG00000007171	0.700819	0.763918
ENSG00000109670	0.000894236	1
ENSG00000130787	0.23607	1
ENSG00000164530	0.611934	0.995956
ENSG00000138131	0.74125	1
ENSG00000159322		1
ENSG00000162882	0.720615	0.998367
ENSG00000177666		1
ENSG00000144199	0.397288	1
ENSG00000178585	0.0977032	1
ENSG00000131437	0.578961	1
ENSG00000039537	0.828799	0.906279
ENSG00000162368	0.187216	1
ENSG00000203668	0.389336	0.990695
ENSG00000069667	0.510367	1
ENSG00000158792	0.378756	1
ENSG00000170545	0.538539	1
ENSG00000161896	0.855852	0.998723
ENSG00000124440	0.544372	1
ENSG00000168582
ENSG00000120685	0.321985	1
ENSG00000204843		1
ENSG00000164125	0.650548	1
ENSG00000105323		1
ENSG00000168610		1
ENSG00000261609	0.634172	0.975784
ENSG00000100600	0.268614	1
ENSG00000164683	0.708127	1
ENSG00000135372	0.109099	1
ENSG00000250317	0.00437972	1
ENSG00000174437	0.0569788	1
ENSG00000066629	0.493943	1
ENSG00000198301	0.209605	1
ENSG00000167751	0.219594	0.64881
ENSG00000159348		1
ENSG00000185933	0.763543	1
ENSG00000158764	0.575903	0.858333
ENSG00000122873	0.110125	1
ENSG00000155099	0.331756	1
ENSG00000197566	0.545973	0.89289
ENSG00000213995		1
ENSG00000068745		1
ENSG00000173991	0.423641	1
ENSG00000129315	0.411755	1
ENSG00000132485	-0.252351	1
ENSG00000134538	0.473834	1
ENSG00000165660	0.285869	1
ENSG00000148948	0.794672	0.903023
ENSG00000135677		1
ENSG00000120029		1
ENSG00000091009	0.27925	1
ENSG00000165828	0.462222	0.702222
ENSG00000172534		1
ENSG00000015676	-0.0326605	1
ENSG00000162426	0.611673	0.904351
ENSG00000197930	0.0325677	1
ENSG00000108474	0.656863	1
ENSG00000186510	0.850348	0.978788
ENSG00000058272	-0.170947	1
ENSG00000060566	0.759619	0.853175
ENSG00000160305	-0.0116893	1
ENSG00000013375	0.283356	1
ENSG00000104979		1
ENSG00000103066	0.0973697	1
ENSG00000000971	0.596769	1
ENSG00000124422		1
ENSG00000115884	0.607589	0.995744
ENSG00000055917		1
ENSG00000078674	-0.171058	1
ENSG00000115808	-0.158759	1
ENSG00000177054	0.469396	1
ENSG00000142864		1
ENSG00000100441		1
ENSG00000145293	-0.154757	1
ENSG00000121005	0.674993	0.991434
ENSG00000085449	-0.285262	1
ENSG00000134588
ENSG00000166446	0.697381	0.970685
ENSG00000156050	0.366114	1
ENSG00000139083	0.677466	1
ENSG00000154764	0.758801	0.970663
ENSG00000276409	0.645256	1
ENSG00000123130	0.421669	1
ENSG00000001036		1
ENSG00000159596	-0.276968	1
ENSG00000134258	0.745541	0.925214
ENSG00000067715	0.855307	0.955652
ENSG00000143942	0.363419	0.977512
ENSG00000103034	0.769575	1
ENSG00000249992	0.780956	1
ENSG00000145861	0.724078	0.99698
ENSG00000091704	0.546631	1
ENSG00000165487	-0.311245	1
ENSG00000175646	0.314105	0.994816
ENSG00000112981	0.888458	0.963334
ENSG00000113575		1
ENSG00000183479	0.786649	0.893877
ENSG00000278023	0.202437	1
ENSG00000146067		1
ENSG00000121351	0.444321	0.847222
ENSG00000221829	0.541738	1
ENSG00000196724	0.313542	1
ENSG00000095209	0.0670444	1
ENSG00000138750	-0.0851284	1
ENSG00000187051		1
ENSG00000164134	0.071065	1
ENSG00000136574	0.660616	0.958678
ENSG00000010310	0.735481	0.989921
ENSG00000177427	0.514622	1
ENSG00000203786	0.531707	0.800926
ENSG00000197838	0.764441	0.666667
ENSG00000105732	0.553531	1
ENSG00000100373	0.758873	0.898052
ENSG00000067057	0.470176	1
ENSG00000198889	0.754937	0.791667
ENSG00000085760	-0.109655	1
ENSG00000118689	0.113965	1
ENSG00000157470	0.763556	0.921589
ENSG00000119541	-0.236055	1
ENSG00000160188	0.867889	0.996319
ENSG00000144908	0.835753	1
ENSG00000118520	0.773839	0.921988
ENSG00000142669		1
ENSG00000135750	0.420156	1
ENSG00000108091	0.223204	1
ENSG00000109066	0.0478441	1
ENSG00000154080	0.781076	0.943237
ENSG00000160058		1
ENSG00000219200		1
ENSG00000275832	0.509046	1
ENSG00000131462		1
ENSG00000185010	0.609923	1
ENSG00000159733	0.429545	1
ENSG00000241127	0.15967	1
ENSG00000088002	0.811392	0.968452
ENSG00000170956	0.558476	1
ENSG00000259431	-0.127466	1
ENSG00000105393		1
ENSG00000101888	0.341567	1
ENSG00000198408		1
ENSG00000149295	0.906175	0.885399
ENSG00000115993	-0.236055	1
ENSG00000143153	0.391591	1
ENSG00000152193	0.283187	1
ENSG00000167566	0.122137	1
ENSG00000119414		1
ENSG00000185480	0.500958	0.797685
ENSG00000144591		1
ENSG00000130649	0.61513	0.998787
ENSG00000172382	0.802729	0.944573
ENSG00000211455	-0.0638137	1
ENSG00000006016	0.669184	1
ENSG00000136352	0.525572	1
ENSG00000197323	0.184629	1
ENSG00000152601		1
ENSG00000112218	0.834523	0.800759
ENSG00000104341	0.284912	1
ENSG00000133313		1
ENSG00000011590	0.628224	1
ENSG00000170876		1
ENSG00000178950		1
ENSG00000144747	0.369727	1
ENSG00000144426	0.586271	0.987678
ENSG00000051523	0.479579	1
ENSG00000065357	0.69626	1
ENSG00000135241	-0.294625	1
ENSG00000171385	0.749151	1
ENSG00000123643	0.507069	1
ENSG00000100253	0.431933	0.591667
ENSG00000136819		1
ENSG00000111077	0.284912	1
ENSG00000110075		1
ENSG00000066557	-0.12843	1
ENSG00000112029	0.440177	1
ENSG00000130349	-0.0725257	1
ENSG00000099783		1
ENSG00000138400	0.783929	0.890009
ENSG00000134453		1
ENSG00000136943	0.770641	0.901597
ENSG00000159216	0.79089	0.999603
ENSG00000092201		1
ENSG00000028839	-0.093148	1
ENSG00000052723	0.214654	1
ENSG00000077984	0.749196	0.999206
ENSG00000109794	0.589899	1
ENSG00000136143	0.0170323	1
ENSG00000107669	0.113286	1
ENSG00000133110	0.872324	0.994246
ENSG00000148187	0.434634	1
ENSG00000106341	0.788952	0.790476
ENSG00000071575	0.187216	1
ENSG00000028528		1
ENSG00000106636		1
ENSG00000135341	0.0170389	1
ENSG00000126878	0.469803	1
ENSG00000175634		1
ENSG00000100558	0.71093	0.981852
ENSG00000187605	0.410386	1
ENSG00000173744	0.0162797	1
ENSG00000184445	0.648712	1
ENSG00000112078		1
ENSG00000143320	0.562772	1
ENSG00000160285	0.284894	1
ENSG00000116954		1
ENSG00000172915	0.551854	1
ENSG00000135127	0.548882	1
ENSG00000141433	0.831006	0.95094
ENSG00000174827	0.803323	0.926282
ENSG00000141367		1
ENSG00000203880	0.285004	1
ENSG00000120896	0.284894	1
ENSG00000077782	0.372643	1
ENSG00000175029	0.312137	1
ENSG00000112559	0.648426	0.999554
ENSG00000105983	0.101008	1
ENSG00000160633		1
ENSG00000127946	0.389487	1
ENSG00000101951	0.380176	0.779563
ENSG00000117877	0.0292995	1
ENSG00000078687	-0.0892243	0.871137
ENSG00000168495	0.523405	1
ENSG00000204472	0.408515	1
ENSG00000115648	0.790006	0.995498
ENSG00000147509	0.78517	0.864779
ENSG00000221900	1	1
ENSG00000131788		1
ENSG00000111678		1
ENSG00000065154		1
ENSG00000174950	0.716335	0.913194
ENSG00000103150	0.342866	0.839489
ENSG00000213626	0.510137	1
ENSG00000106511	0.917858	0.997719
ENSG00000112941	0.223244	1
ENSG00000144959	0.281019	1
ENSG00000101084		1
ENSG00000164626	0.839304	0.993153
ENSG00000069399	0.545177	1
ENSG00000139648	0.41409	0.694444
ENSG00000176209	0.0251331	1
ENSG00000086159	0.867187	0.982143
ENSG00000102145	0.54696	1
ENSG00000134853	0.554774	1
ENSG00000263001	0.425293	1
ENSG00000140553		1
ENSG00000092929	0.425273	1
ENSG00000110786	0.672122	0.846895
ENSG00000171858		1
ENSG00000139174	0.639252	1
ENSG00000132879	0.0244242	1
ENSG00000021355		1
ENSG00000116679		1
ENSG00000166049	1	1
ENSG00000107105	0.761339	0.939043
ENSG00000258289	-0.171135	1
ENSG00000135387		1
ENSG00000153956	0.33845	1
ENSG00000100985	0.732361	0.970695
ENSG00000115339	0.456574	0.997549
ENSG00000162814	0.449838	0.549603
ENSG00000143633	0.23367	1
ENSG00000188761	0.748796	0.745541
ENSG00000136636	0.332287	1
ENSG00000123810	0.209296	1
ENSG00000124935	0.609528	0.949967
ENSG00000171794	0.612529	1
ENSG00000176108	0.327153	1
ENSG00000186166		1
ENSG00000115758	-0.0895555	1
ENSG00000131504		1
ENSG00000125650	0.589315	0.753596
ENSG00000161914	-0.0846676	1
ENSG00000133884		1
ENSG00000139722		1
ENSG00000117614		1
ENSG00000162753	0.4909	1
ENSG00000108582	0.236834	1
ENSG00000182197	0.597499	0.993413
ENSG00000131069	-0.211636	1
ENSG00000104671	-0.0244211	1
ENSG00000109917	-0.204738	1
ENSG00000138615	0.839195	0.992982
ENSG00000162065	0.421317	0.9303
ENSG00000170558	0.799367	0.936258
ENSG00000077585	0.195994	1
ENSG00000134308		1
ENSG00000152932	0.78737	0.859288
ENSG00000105197	-0.23607	1
ENSG00000156313	0.191136	1
ENSG00000136021	0.169969	1
ENSG00000168077	0.558977	1
ENSG00000204524	0.44318	0.953491
ENSG00000144746		1
ENSG00000151553	0.246855	1
ENSG00000166135	0.420877	1
ENSG00000176978		1
ENSG00000166130	0.669517	0.999603
ENSG00000010244		1
ENSG00000083782
ENSG00000172466	-0.162881	1
ENSG00000116726
ENSG00000198754	0.758217	0.905556
ENSG00000156697	0.599843	1
ENSG00000168216		1
ENSG00000180992		1
ENSG00000067836	0.297828	1
ENSG00000123307	0.521894	0.763889
ENSG00000143157	0.287027	1
ENSG00000020922	0.55059	1
ENSG00000047849	0.284912	1
ENSG00000116560		1
ENSG00000164181	0.755922	1
ENSG00000165029	0.660455	1
ENSG00000105877	0.70677	0.6625
ENSG00000183496	0.629272	0.860282
ENSG00000147592	0.486944	1
ENSG00000197448		1
ENSG00000242802		0.986111
ENSG00000105722		1
ENSG00000187783	0.71945	0.840278
ENSG00000101098	0.889334	0.97918
ENSG00000059122	0.236192	1
ENSG00000113638	-0.063185	1
ENSG00000131115	0.17783	1
ENSG00000136828	0.530645	1
ENSG00000146576		1
ENSG00000151224	0.652598	1
ENSG00000184945	0.521894	1
ENSG00000159921	0.181229	1
ENSG00000091656	0.752068	0.882942
ENSG00000164325	0.816582	1
ENSG00000086548	0.782359	0.961881
ENSG00000003249	0.807608	0.995218
ENSG00000134569	0.647397	0.991091
ENSG00000117266	0.504386	1
ENSG00000213923		1
ENSG00000119771	0.468951	0.968086
ENSG00000143321		1
ENSG00000153902	0.699928	1
ENSG00000164687	0.505755	1
ENSG00000163625	0.316568	1
ENSG00000132698	0.700967	0.982332
ENSG00000174373	0.22164	1
ENSG00000164346		1
ENSG00000198931		1
ENSG00000141401	0.629568	1
ENSG00000165813	0.360709	1
ENSG00000128218	0.593326	0.863742
ENSG00000261857	0.852681	0.999206
ENSG00000163466		1
ENSG00000102312	0.143911	1
ENSG00000110092	0.284894	1
ENSG00000129646	0.485125	0.95896
ENSG00000116497	0.253349	1
ENSG00000134371	0.0442799	1
ENSG00000152944	-0.21704	1
ENSG00000150768	0.122173	1
ENSG00000105186	0.304243	1
ENSG00000086475	-0.00814929	1
ENSG00000109920		1
ENSG00000116194	0.766762	0.999554
ENSG00000167615		1
ENSG00000165376	0.745901	0.782692
ENSG00000135049	0.148831	1
ENSG00000213949	0.764695	0.998163
ENSG00000105223		1
ENSG00000116663	0.162751	1
ENSG00000002330		1
ENSG00000166454	0.285041	1
ENSG00000163482	0.639133	1
ENSG00000106633	0.728107	0.944845
ENSG00000105662	-0.0351522	1
ENSG00000088888		1
ENSG00000120093	0.840474	1
ENSG00000164168	0.117905	1
ENSG00000006071	0.956228	0.976017
ENSG00000196344	0.693455	0.844104
ENSG00000047230	0.441062	1
ENSG00000138071		1
ENSG00000161265		1
ENSG00000127452	0.34498	1
ENSG00000144035	0.729273	1
ENSG00000175489	0.784775	0.985034
ENSG00000164362	0.653273
ENSG00000113648		1
ENSG00000015285	0.579372	1
ENSG00000077514	0.461652	1
ENSG00000053747	0.794988	0.998162
ENSG00000139351	0.589342	1
ENSG00000145632	0.457659	1
ENSG00000198131	-0.0853858	1
ENSG00000176049	0.795263	0.909477
ENSG00000115361	0.845461	0.958506
ENSG00000134440		1
ENSG00000142319	0.639928	0.25
ENSG00000223547	0.336534	1
ENSG00000178234	0.0891683	1
ENSG00000103249		1
ENSG00000169231	0.420794	1
ENSG00000137166	0.390759	1
ENSG00000005194		1
ENSG00000161920	-0.154806	1
ENSG00000128918	0.811659	0.989332
ENSG00000221955	0.646228	0.985016
ENSG00000153786		1
ENSG00000129255		1
ENSG00000179832	0.319595	1
ENSG00000138100	0.735454	0.856302
ENSG00000177283	0.608125	0.927909
ENSG00000067646	0.487834	1
ENSG00000164163	-0.11335	1
ENSG00000104164	-0.246693	1
ENSG00000076351	0.597894	1
ENSG00000132437	0.864297	0.934734
ENSG00000196263	0.616695	1
ENSG00000159593	-0.249335	1
ENSG00000085563	0.663245	0.981488
ENSG00000160799		1
ENSG00000125733	0.268614	1
ENSG00000197601	0.0113519	1
ENSG00000188404	0.639309	0.988594
ENSG00000164284	0.406571	1
ENSG00000108100		1
ENSG00000129991	0.598798	0.88274
ENSG00000119965	0.395641	0.998367
ENSG00000213658	0.603314	1
ENSG00000165841	0.740172	0.768519
ENSG00000089053		1
ENSG00000137200		1
ENSG00000141338	0.509304	1
ENSG00000029153	0.629248	0.984092
ENSG00000159708	0.348998	1
ENSG00000143226	0.658223	1
ENSG00000215305		1
ENSG00000131013	-0.181689	1
ENSG00000177098	0.657529	0.996267
ENSG00000063015	0.758912	1
ENSG00000109272	0.716042	1
ENSG00000155629	0.797174	0.978585
ENSG00000177674	0.284894	1
ENSG00000213047	0.233319	0.997946
ENSG00000173480	0.320985	1
ENSG00000166949	0.375283	1
ENSG00000185101	0.701011	0.954855
ENSG00000265241		1
ENSG00000102870	0.116549	1
ENSG00000070761		1
ENSG00000173905	0.252367	1
ENSG00000162878	0.648472	0.998715
ENSG00000106635		1
ENSG00000163754		1
ENSG00000132423	0.0350649	1
ENSG00000100979	0.397266	1
ENSG00000167034	0.678574	0.886887
ENSG00000110801	0.0570192	1
ENSG00000176988	0.343303	1
ENSG00000105499	0.586915	1
ENSG00000149243	0.804384	0.917564
ENSG00000155096		1
ENSG00000109861	0.687952	1
ENSG00000000938	0.488146	1
ENSG00000115828	0.863643	0.999603
ENSG00000165879	0.533549	1
ENSG00000198643	0.799905	0.97076
ENSG00000078795	0.289596	0.666667
ENSG00000204628		1
ENSG00000117480	0.219755	1
ENSG00000113212	0.689808	0.895579
ENSG00000145016	0.162657	1
ENSG00000186288	0.90802	1
ENSG00000118640	0.425967	1
ENSG00000103222	0.606935	1
ENSG00000182463	0.813177	1
ENSG00000122218		1
ENSG00000206077	0.675377	0.921873
ENSG00000064545	0.285023	1
ENSG00000160307	0.661896	1
ENSG00000214128	0.727375	0.988095
ENSG00000163959	0.762281	0.980391
ENSG00000188266	0.404854	1
ENSG00000078898	0.661929	0.549495
ENSG00000153107	0.460322	1
ENSG00000173653		1
ENSG00000179933		1
ENSG00000213139	-0.376457	1
ENSG00000131148	-0.276933	1
ENSG00000170037	0.195419	1
ENSG00000140675	0.469306	1
ENSG00000203859	0.466084	0.786706
ENSG00000184378	0.680073	0.773999
ENSG00000148840	0.508848	1
ENSG00000183722	0.397291	1
ENSG00000065150	-0.00813983	1
ENSG00000104812		1
ENSG00000172232	0.673168	0.894522
ENSG00000206107
ENSG00000132763	0.181347	1
ENSG00000163634		1
ENSG00000182768		1
ENSG00000138735	0.821094	1
ENSG00000080345	0.372845	1
ENSG00000115520		1
ENSG00000135525	0.66068	1
ENSG00000102984	0.68317	1
ENSG00000106078	0.644873	1
ENSG00000178445	0.809906	0.932161
ENSG00000100142	0.266426	1
ENSG00000132600	-0.140251	1
ENSG00000128487	0.548445	1
ENSG00000162975	0.716951	0.863886
ENSG00000204438	0.108251	1
ENSG00000270946
ENSG00000161860	0.532439	0.538461
ENSG00000124098		1
ENSG00000178381		1
ENSG00000167619	0.598206	0.828332
ENSG00000059691	-0.053097	1
ENSG00000163161		1
ENSG00000050405	0.284949	1
ENSG00000182600	0.775957	0.93996
ENSG00000149534	0.844032	0.998538
ENSG00000197641	0.690487	0.824603
ENSG00000100031	0.60553	1
ENSG00000157060	0.594089	1
ENSG00000073754	0.759458	0.911111
ENSG00000182621	0.58264	1
ENSG00000188611	0.236973	0.608333
ENSG00000213928		1
ENSG00000198546		1
ENSG00000107521		1
ENSG00000197721	0.816582	1
ENSG00000134278	0.426922	1
ENSG00000143319	0.401447	1
ENSG00000166527	0.484263	0.80941
ENSG00000169410	0.351543	0.93582
ENSG00000178878	0.390118	1
ENSG00000003393	-0.0881737	1
ENSG00000132613	0.339484	1
ENSG00000102974		1
ENSG00000143436		1
ENSG00000048028	0.433966	1
ENSG00000122042	0.296266	1
ENSG00000134900	0.0990681	1
ENSG00000157103	0.790246	0.956714
ENSG00000088543	0.582244	1
ENSG00000154258	0.765867	1
ENSG00000268182	0.523863	1
ENSG00000171115	0.611514	0.990689
ENSG00000166908		1
ENSG00000167037	0.656017	0.964669
ENSG00000107566	0.606305	1
ENSG00000055332	0.298382	1
ENSG00000185274	0.663909	1
ENSG00000105894	0.591974	1
ENSG00000183607	0.383073	0.736111
ENSG00000108849	0.442448	0.769841
ENSG00000173826	0.809055	0.991071
ENSG00000170374	0.209329
ENSG00000100426	0.435804	1
ENSG00000171049	0.642722	0.735828
ENSG00000140691	-0.0908915	1
ENSG00000187837		1
ENSG00000261115	0.828174	0.971535
ENSG00000224531	0.133786	1
ENSG00000197461	0.363239	1
ENSG00000213930		1
ENSG00000183801	0.814981	0.998976
ENSG00000136261	0.397155	1
ENSG00000163666	0.449723	0.895746
ENSG00000152348	0.262766	1
ENSG00000168904	0.251648	1
ENSG00000135426	0.756039	0.937092
ENSG00000239672	0.0835069	1
ENSG00000120889	0.385915	1
ENSG00000186654	0.484277	1
ENSG00000137491	0.495535	1
ENSG00000077549		1
ENSG00000186469	0.669132	1
ENSG00000132024		1
ENSG00000134072		1
ENSG00000165650	0.438279	1
ENSG00000215883	0.352254	1
ENSG00000163874	0.620332	1
ENSG00000182670	0.123396	1
ENSG00000029363	-0.284986	1
ENSG00000060237		1
ENSG00000167658		1
ENSG00000214782	0.352232	0.0277778
ENSG00000127472	0.836126	1
ENSG00000268043	0.476551	1
ENSG00000127241	0.824942	0.995114
ENSG00000109736		1
ENSG00000186479	0.747528	0.877644
ENSG00000170852		1
ENSG00000007129	0.767943	0.84631
ENSG00000140968	0.74946	1
ENSG00000178235	0.871335	0.951814
ENSG00000119408	0.518708	1
ENSG00000149782	0.563641	1
ENSG00000154548	0.751195	0.912998
ENSG00000215021		1
ENSG00000112183	0.87278	0.991648
ENSG00000170801	0.829328	0.998502
ENSG00000148824		1
ENSG00000171860	0.623877	1
ENSG00000136485		1
ENSG00000196544	0.0952661	1
ENSG00000108239	0.379296	1
ENSG00000144320	0.0508761	1
ENSG00000101871	0.644268	0.999603
ENSG00000128815	0.682585	0.876064
ENSG00000183735	-0.0643203	1
ENSG00000186111		1
ENSG00000100418		1
ENSG00000176381	0.799289	0.980867
ENSG00000184047	-0.0435461	1
ENSG00000213638	0.43355	0.99382
ENSG00000189298	0.667514	1
ENSG00000124469	0.586727	1
ENSG00000142327		1
ENSG00000163106	0.815417	0.981482
ENSG00000144824	0.641259	0.997317
ENSG00000119411	0.603111	0.990804
ENSG00000164506	0.579206	1
ENSG00000147647	0.821239	0.85102
ENSG00000185947	0.404988	1
ENSG00000100258		1
ENSG00000137574	0.544643	1
ENSG00000013016	0.521067	1
ENSG00000181191	0.365631	1
ENSG00000061938	0.0488421	1
ENSG00000089159	0.252335	1
ENSG00000119888	0.589474	0.998366
ENSG00000197409	0.717537	0.712611
ENSG00000106348	0.284912	1
ENSG00000135596	0.284894	1
ENSG00000075790	0.268632	1
ENSG00000106245		1
ENSG00000086288	0.612796	1
ENSG00000148153	0.0910647	1
ENSG00000135211	0.221911	1
ENSG00000117906	0.231829	1
ENSG00000114487	0.226562	1
ENSG00000132561	0.500013	1
ENSG00000198466	0.537972	1
ENSG00000116703
ENSG00000175600	0.624875	0.934121
ENSG00000112110		1
ENSG00000169398	0.284931	1
ENSG00000183688	0.295989	1
ENSG00000144034	-0.300787	1
ENSG00000063660	0.284912	1
ENSG00000262874	0.580836	1
ENSG00000177728		1
ENSG00000085063		1
ENSG00000159377		1
ENSG00000163071	0.813994	0.998502
ENSG00000178287
ENSG00000083123	0.2264	1
ENSG00000141526	0.629177	1
ENSG00000169122	0.472837	1
ENSG00000011405	0.283638	1
ENSG00000159650	0.412694	1
ENSG00000125743		1
ENSG00000113312		1
ENSG00000185345	0.626703	0.961957
ENSG00000189143	0.692399	0.98246
ENSG00000186197	0.796997	0.906052
ENSG00000136059	0.459817	1
ENSG00000180596	0.594191	0.999603
ENSG00000143549		1
ENSG00000184007		1
ENSG00000112320	0.544796	0.999603
ENSG00000120697	0.140917	1
ENSG00000197506	0.794951	0.876845
ENSG00000065054	0.284894	1
ENSG00000171223		1
ENSG00000187514		1
ENSG00000243244	0.733267	0.992835
ENSG00000171703	0.284894	1
ENSG00000135250	-0.016287	1
ENSG00000128463		1
ENSG00000167701	0.563415	0.973612
ENSG00000185813	0.0624275	1
ENSG00000125864	0.656919	0.807244
ENSG00000168795	0.383629	1
ENSG00000145431	0.643177	0.960321
ENSG00000212725	0.72731	1
ENSG00000151322	0.800854	0.929407
ENSG00000204740	0.52144	0.827381
ENSG00000179796	0.774053	1
ENSG00000132780		1
ENSG00000214193	0.634325	0.999095
ENSG00000130119	0.376694	1
ENSG00000059804	0.20366	1
ENSG00000167508		1
ENSG00000171262	0.119597	1
ENSG00000007237	0.60939	1
ENSG00000118257	0.790243	0.999603
ENSG00000162980	0.0203465	1
ENSG00000065060	0.121867	1
ENSG00000196449	0.211717	1
ENSG00000173214	0.621693	0.973609
ENSG00000158669		1
ENSG00000128708	-0.332909	1
ENSG00000167286	0.750442	0.973843
ENSG00000178776	0.773909	0.951389
ENSG00000013619	0.658192	1
ENSG00000027697		1
ENSG00000138823	0.633461	0.899306
ENSG00000171209	0.673429	1
ENSG00000124120	0.412129	1
ENSG00000168310		1
ENSG00000153721	0.643505	0.998366
ENSG00000171314		1
ENSG00000179456		1
ENSG00000214655	0.252351	1
ENSG00000253729	0.380379	1
ENSG00000264522	0.438019	1
ENSG00000114098	-0.260337	1
ENSG00000083857	0.601281	0.999603
ENSG00000126067		1
ENSG00000165185	0.650385	1
ENSG00000166289	0.690766	1
ENSG00000120549	0.678028	1
ENSG00000107036	0.493097	1
ENSG00000185278	0.530778	1
ENSG00000105851	0.610475	0.825397
ENSG00000101290	0.252432	1
ENSG00000123066	0.470965	1
ENSG00000182187
ENSG00000111452	0.781859	1
ENSG00000062822	0.617692	1
ENSG00000089351		1
ENSG00000133265	0.284912	1
ENSG00000111261	0.721656	1
ENSG00000179455	0.66482	0.87037
ENSG00000053372	0.110125	1
ENSG00000132694	0.0959354	1
ENSG00000099624		1
ENSG00000177685	0.586134	1
ENSG00000136932	0.306955	1
ENSG00000185900	0.0427243	0.865779
ENSG00000107020	0.15624	1
ENSG00000172053		1
ENSG00000075461	0.824542	0.99208
ENSG00000166963	0.606666	1
ENSG00000230797	0.448592	0.566919
ENSG00000115590	0.786177	1
ENSG00000005961	0.857063	0.938675
ENSG00000068971		1
ENSG00000125409	0.758385	0.958333
ENSG00000166860	0.520907	1
ENSG00000185666	0.662624	0.840909
ENSG00000133773		1
ENSG00000072062		1
ENSG00000151247	-0.05683	1
ENSG00000204444	0.437498	1
ENSG00000123364	0.640877	1
ENSG00000156232	0.37113	1
ENSG00000089280		1
ENSG00000166025	0.487183	1
ENSG00000233232	0.207316	0.586806
ENSG00000158158	0.464989	1
ENSG00000005073	0.95015	0.977389
ENSG00000100722	0.414743	1
ENSG00000144233	0.51487	1
ENSG00000160299	0.288081	1
ENSG00000173039		1
ENSG00000113645	0.743059	0.996901
ENSG00000115317		1
ENSG00000236126
ENSG00000165105	0.742461	0.959369
ENSG00000110435	0.0170334	1
ENSG00000166436	0.546341	0.920494
ENSG00000133704	0.215594	1
ENSG00000128610	0.651917	1
ENSG00000166603	0.506272	0.666667
ENSG00000182518	0.139967	1
ENSG00000116604		1
ENSG00000100036	0.452365	0.999603
ENSG00000141569	0.268718	1
ENSG00000184110	0.467177	1
ENSG00000087074		1
ENSG00000171495	0.313725	1
ENSG00000163810	0.453633	0.625
ENSG00000185664	0.888936	0.962985
ENSG00000155761	0.844477	0.892514
ENSG00000112539	0.871734	0.951429
ENSG00000123739	0.0384319	1
ENSG00000102981	0.487545	1
ENSG00000159388	0.268614	1
ENSG00000239857	0.386311	1
ENSG00000104763		1
ENSG00000144827	0.105879	1
ENSG00000214013	0.45847	1
ENSG00000071242	0.372715	1
ENSG00000111052	0.664936	0.955545
ENSG00000118231	0.869173	0.909993
ENSG00000167967		1
ENSG00000176014	0.383748	1
ENSG00000110218	0.368505	1
ENSG00000265972		1
ENSG00000268629	1	1
ENSG00000102104	0.391468
ENSG00000165475		1
ENSG00000105376	0.647549	0.85962
ENSG00000011114	0.422985	1
ENSG00000090581		1
ENSG00000106771	0.051077	1
ENSG00000163811	0.257988	1
ENSG00000107742	0.813321	1
ENSG00000117298		1
[truncated: 11,274 more rows]

## Sheet: noise_cutoff_2.5
	spearman	aupr
ENSG00000165076	0.522233	1
ENSG00000160211	0.266736	1
ENSG00000176083	0.673905	0.662312
ENSG00000124766	0.287831	1
ENSG00000058668	0.170936	1
ENSG00000148357	0.847811	0.987778
ENSG00000196954	0.68795	1
ENSG00000133115	0.818712	0.766667
ENSG00000137962	0.57503	1
ENSG00000188089	0.595794	0.761111				mean_spearman	0.457
ENSG00000145911	0.618111	0.974593				mean_aupr	0.9669
ENSG00000160111	0.819013	0.95509
ENSG00000102780	0.806211	0.999109
ENSG00000183914	0.629835	0.875
ENSG00000136861	-0.244226	1
ENSG00000128944	-0.0915911	1
ENSG00000185942		0.555556
ENSG00000163528	-0.0542915	1
ENSG00000123560	0.791394	0.999183
ENSG00000150760	0.285004	1
ENSG00000157353	0.376602	1
ENSG00000140365	-0.0232446	1
ENSG00000145826	0.301911	0.641667
ENSG00000093167	-0.27679	1
ENSG00000170092	0.420575
ENSG00000204427		1
ENSG00000169313	0.736726	0.933271
ENSG00000101040	0.136565	1
ENSG00000172348	0.595519	1
ENSG00000170522	0.515917	0.999603
ENSG00000183747	0.455282	1
ENSG00000141959		1
ENSG00000115221	0.677692	0.878061
ENSG00000174132	0.175943	1
ENSG00000165629		1
ENSG00000125691		1
ENSG00000125848	0.770216	0.975411
ENSG00000147488	0.735239	0.916667
ENSG00000105778	0.000525472	1
ENSG00000134318	0.331786	1
ENSG00000137285	0.718902	0.995253
ENSG00000091483		1
ENSG00000102901		1
ENSG00000185567	0.912769	0.999183
ENSG00000104518	0.268632	1
ENSG00000131737	0.786403	0.56875
ENSG00000142303	0.3769	1
ENSG00000180190	0.608999	1
ENSG00000146166	0.349402	0.513889
ENSG00000139163	0.238941	1
ENSG00000097033		1
ENSG00000128253	0.703944	1
ENSG00000135407	0.6424	0.922717
ENSG00000152229	0.83728	1
ENSG00000182552	0.303972	1
ENSG00000125888	0.453781	0.472222
ENSG00000139835	0.857816	1
ENSG00000186326	0.394782	0.576389
ENSG00000174483	0.387953	1
ENSG00000135821		1
ENSG00000171408	0.746817	0.993351
ENSG00000114391		1
ENSG00000166387	0.456086	1
ENSG00000025039	0.463612	1
ENSG00000185864	0.65952	1
ENSG00000125266	0.474499	1
ENSG00000132670		1
ENSG00000146776	0.681138	1
ENSG00000082805	0.307692	1
ENSG00000152495	0.758267	0.892452
ENSG00000109775	0.0283834	1
ENSG00000118680		1
ENSG00000111799	0.835598	1
ENSG00000101849	0.468212	1
ENSG00000155307	0.721427	0.999206
ENSG00000188641	0.716273	1
ENSG00000135226	0.44279	0.0277778
ENSG00000116350		1
ENSG00000117091	0.790629	0.995915
ENSG00000168496	0.208604	1
ENSG00000141098	0.280553	1
ENSG00000143437		1
ENSG00000141294	0.8543	0.755187
ENSG00000186350	0.385424	1
ENSG00000128340	0.739555	1
ENSG00000152939	0.712869	0.976125
ENSG00000162433	0.713806	0.997946
ENSG00000164331	0.0319618	1
ENSG00000197122	0.698696	1
ENSG00000118557	0.393654	1
ENSG00000132872	0.804994	0.89765
ENSG00000137692	0.160349	1
ENSG00000143862		1
ENSG00000006118	0.555197	0.999603
ENSG00000011143	0.692215	1
ENSG00000138698	0.372323	1
ENSG00000134248		1
ENSG00000135617	0.284912	1
ENSG00000177675	0.644595	0.832812
ENSG00000132702	0.801893	0.888004
ENSG00000070814	0.040947	1
ENSG00000131507		1
ENSG00000164715	-0.0738004	1
ENSG00000143194	0.609106	0.767929
ENSG00000104808	0.822576	0.988875
ENSG00000134962	0.559817	0.861111
ENSG00000142856	0.396588	0.983973
ENSG00000099889	0.213822	1
ENSG00000151806	-0.0352241	1
ENSG00000179361	0.715484	1
ENSG00000205085	0.55152	0.983972
ENSG00000116584	0.268614	1
ENSG00000113971	0.506835	0.980027
ENSG00000136518	0.407699	1
ENSG00000146453	0.677979	0.61833
ENSG00000148843	0.57053	1
ENSG00000170681	0.506788	0.769192
ENSG00000158773		1
ENSG00000129691	-0.00814193	1
ENSG00000135424	0.479713	1
ENSG00000162702	0.387826	1
ENSG00000143554	0.471922	1
ENSG00000204257	0.402332	1
ENSG00000090020	0.478869	1
ENSG00000131435	0.553588	0.999195
ENSG00000146963		1
ENSG00000153779	1	1
ENSG00000161203		1
ENSG00000130717		1
ENSG00000139211	0.751883	1
ENSG00000090565	0.284949	1
ENSG00000033030	0.476745	1
ENSG00000109511	0.698405	0.291667
ENSG00000125257	0.810601	0.99881
ENSG00000096433	0.588301	1
ENSG00000164751	0.109644	1
ENSG00000196220	0.843331	0.971019
ENSG00000135776	0.260808	1
ENSG00000180543	0.16202	1
ENSG00000148386
ENSG00000102786	0.217924	1
ENSG00000140199	0.496342	1
ENSG00000171861	0.194754	1
ENSG00000141441	0.402505	1
ENSG00000112576	0.268632	1
ENSG00000182389	0.810569	0.914583
ENSG00000198840		1
ENSG00000159433	0.73034	0.992805
ENSG00000198826	0.598812	0.952036
ENSG00000115145	0.482129	1
ENSG00000132842	0.386453	1
ENSG00000198892	0.211771	1
ENSG00000175003	0.386431	0.791667
ENSG00000100065	0.66552	0.99875
ENSG00000138286	-0.0467374	1
ENSG00000169218	0.903241	1
ENSG00000169126	0.755296	0.953515
ENSG00000118946	0.684558	0.883668
ENSG00000198917	0.169419	1
ENSG00000185760	0.647052	0.733694
ENSG00000116685		1
ENSG00000162520	0.725353	0.995077
ENSG00000139410	0.764083	1
ENSG00000119878	0.0147919	1
ENSG00000008086	0.636928	0.995723
ENSG00000130021	0.295168	1
ENSG00000168137		1
ENSG00000183655	0.527824	0.999195
ENSG00000188452	0.78712	0.853562
ENSG00000162062	0.442239	0.723524
ENSG00000164023	0.613599	0.99958
ENSG00000172530	0.436971	1
ENSG00000125977		1
ENSG00000163395	0.75096	0.808258
ENSG00000184602	0.37334	1
ENSG00000169247	0.517719	1
ENSG00000137171	0.00421833	1
ENSG00000124795	-0.284931	1
ENSG00000171310	0.653475	1
ENSG00000167139	0.594089	1
ENSG00000165322	0.221434	1
ENSG00000126790	0.546385	1
ENSG00000170175	0.221212	1
ENSG00000186496	0.758694	0.943008
ENSG00000187097	0.518011	1
ENSG00000124562		1
ENSG00000127412	0.608637	1
ENSG00000167553	0.575041	1
ENSG00000106003	0.489849	1
ENSG00000184451	0.761832	0.940034
ENSG00000204564	0.285023	1
ENSG00000205978	0.771103	1
ENSG00000163581	0.999136	1
ENSG00000185344	0.57387	1
ENSG00000196199		1
ENSG00000184381	0.366452	1
ENSG00000096696	0.590967	0.999095
ENSG00000100867	0.773499	0.960714
ENSG00000155066	0.818764	0.974192
ENSG00000198382	0.269913	1
ENSG00000273274	0.397348
ENSG00000233932	0.32926	0.666667
ENSG00000115652	-0.0496688	1
ENSG00000167711	0.851906	0.998134
ENSG00000144036	0.482429	1
ENSG00000168476	0.55372	1
ENSG00000197879	0.528999	1
ENSG00000177082	0.337666	1
ENSG00000112624	0.552035	1
ENSG00000150403	-0.0669124	1
ENSG00000129151	0.80093	0.955026
ENSG00000137941	0.800731	0.992853
ENSG00000143520	0.533861	0.892857
ENSG00000089057	0.297469	1
ENSG00000104881	0.677468	1
ENSG00000197111		1
ENSG00000131446		1
ENSG00000138138	0.0170334	1
ENSG00000140450	0.0295456	1
ENSG00000181856	0.81931	1
ENSG00000185049	0.214225	1
ENSG00000153814	0.186475	1
ENSG00000152990	0.148859	1
ENSG00000185640	0.793339	0.71627
ENSG00000118217	0.505728	1
ENSG00000141519	0.449094	0.911022
ENSG00000157778	-0.0279401	1
ENSG00000143324	0.285054	1
ENSG00000184185	0.693383	0.874208
ENSG00000251192	0.28442	0.831074
ENSG00000188917	0.479471	1
ENSG00000107099	0.819623	0.999603
ENSG00000204922	0.124645	1
ENSG00000250479	0.284894	1
ENSG00000102265		1
ENSG00000163683	0.478793	1
ENSG00000167173	0.684161	1
ENSG00000088325	0.615133	0.978444
ENSG00000157315	0.781216	0.975926
ENSG00000137947	0.289243	1
ENSG00000081692	0.0409818	1
ENSG00000221914	-0.0814088	1
ENSG00000204175	0.752957	0.966717
ENSG00000129911	0.253638	1
ENSG00000001629	0.39568	1
ENSG00000121440	0.749327	1
ENSG00000159256	-0.0134376	1
ENSG00000067900	-0.0149989	1
ENSG00000036565	0.568999	0.813889
ENSG00000171680	0.576942	0.999603
ENSG00000160999	0.730014	1
ENSG00000161791	0.388168	1
ENSG00000079999		1
ENSG00000137203	0.796711	0.965901
ENSG00000106665	0.31332	1
ENSG00000113580	0.13921	1
ENSG00000236444	0.309379	1
ENSG00000088035	0.408903	1
ENSG00000100116	0.0563276	1
ENSG00000100300		1
ENSG00000128595	0.21979	1
ENSG00000157625	0.347934	1
ENSG00000158122	0.261236	1
ENSG00000184164		1
ENSG00000143110	0.344517	1
ENSG00000168066		1
ENSG00000153339	0.378405	1
ENSG00000175920	0.900078	0.96747
ENSG00000115216		1
ENSG00000164120	0.873594	0.988799
ENSG00000120457	0.735102	0.864453
ENSG00000265107	0.838225	0.994109
ENSG00000114349	0.305099	1
ENSG00000135144	0.693845	0.858621
ENSG00000147813	0.236146	1
ENSG00000185340	0.385915	1
ENSG00000100568	-0.211717	1
ENSG00000151092	-0.130398	1
ENSG00000163209	0.746576	0.997029
ENSG00000172023	0.220625	0.988113
ENSG00000133422	0.344992	1
ENSG00000172922		1
ENSG00000166816	0.526633	1
ENSG00000174059	0.74125	1
ENSG00000164733		1
ENSG00000174915	0.285004	1
ENSG00000114013	0.621959	0.99369
ENSG00000164291	0.611533	1
ENSG00000158711	0.503638	1
ENSG00000111700	0.623101	1
ENSG00000105755	0.283978	1
ENSG00000124467
ENSG00000163527		1
ENSG00000156030	0.282004	1
ENSG00000133477	0.735771	0.962607
ENSG00000035862		1
ENSG00000166340		1
ENSG00000137573	0.75943	0.99565
ENSG00000073060	0.425967	1
ENSG00000147113	0.767822	1
ENSG00000185250	0.763342	0.956418
ENSG00000104774		1
ENSG00000066777	0.461945	1
ENSG00000163026	0.460613	1
ENSG00000065361	0.804494	0.999183
ENSG00000163735	0.596773	0.805769
ENSG00000158517	0.816085	0.994281
ENSG00000070748
ENSG00000198018	0.478205	0.99298
ENSG00000205356	-0.0972031	1
ENSG00000056097	-0.154747	1
ENSG00000124334	0.507513	0.597222
ENSG00000132326	0.523548	1
ENSG00000170099	0.784827	0.932256
ENSG00000096070	0.122219	1
ENSG00000134108		0.902778
ENSG00000164323	0.475616	1
ENSG00000175198	0.300858	1
ENSG00000126106	0.426199	1
ENSG00000198692	0.0761207	1
ENSG00000169347	0.638284	0.960513
ENSG00000177324	0.594089	1
ENSG00000167525	0.788977	0.998787
ENSG00000099998	0.348683	1
ENSG00000100294	-0.161533	1
ENSG00000128609	-0.0249726	1
ENSG00000133302	0.143921	0.829375
ENSG00000145730	0.396617	1
ENSG00000152253	0.496741	0.711462
ENSG00000103995	0.592397	0.998384
ENSG00000137474	0.817065	0.97153
ENSG00000120341	0.645614	0.984277
ENSG00000057019	0.560641	1
ENSG00000162897	0.576676	0.791667
ENSG00000211456	0.28279	1
ENSG00000006327	0.623088	1
ENSG00000237649	0.655869	0.950224
ENSG00000211584		1
ENSG00000146007		1
ENSG00000112787	0.203758	1
ENSG00000172116	0.739265	0.919528
ENSG00000141682	0.66044	0.992297
ENSG00000120160	0.290499	1
ENSG00000062650	0.298497	1
ENSG00000122376	0.637618	1
ENSG00000121578	0.533855	1
ENSG00000140950	0.755348	1
ENSG00000169180		1
ENSG00000137265	0.790127	0.98813
ENSG00000184916	0.651846	1
ENSG00000128694	0.0496845	1
ENSG00000131023	0.500988	1
ENSG00000136643	0.190589	1
ENSG00000108094	-0.285172	1
ENSG00000139637		1
ENSG00000163132	0.719752	0.941012
ENSG00000164347	-0.0289084	1
ENSG00000169372	0.245641	1
ENSG00000116678	0.838024	1
ENSG00000143119	0.638883	1
ENSG00000138449	0.625621	1
ENSG00000087128	0.757994	0.945707
ENSG00000196860	0.341271	1
ENSG00000156411		1
ENSG00000137331	0.474683	0.982792
ENSG00000143420		1
ENSG00000165474	0.687609	0.992925
ENSG00000105618		1
ENSG00000134086	0.192023	1
ENSG00000216649		0.513889
ENSG00000020129	0.299197	1
ENSG00000107443	0.625204	1
ENSG00000184154	0.498188	1
ENSG00000153207	0.450278	1
ENSG00000109576	0.708109	0.999147
ENSG00000101198	0.880056	0.990575
ENSG00000173678		0.555556
ENSG00000144935	0.505311	1
ENSG00000104177	0.670448	0.999603
ENSG00000158874	0.270553	0.742944
ENSG00000162695	0.515887	1
ENSG00000100802	0.522939	1
ENSG00000100721	0.634158	0.825
ENSG00000198218		1
ENSG00000007545	0.43163	1
ENSG00000145864	0.674463	0.90377
ENSG00000172247	0.857426	0.948968
ENSG00000134760	0.637254	0.817798
ENSG00000185842	0.499012	0.90873
ENSG00000105369	0.765392	0.968442
ENSG00000148677	0.367421	0.728897
ENSG00000136807		1
ENSG00000050344	0.586993	0.961807
ENSG00000155657	0.633297	0.791667
ENSG00000157014		1
ENSG00000145494		1
ENSG00000139329	0.820113	0.994365
ENSG00000172819	0.613284	1
ENSG00000136758		1
ENSG00000039139	0.847967	1
ENSG00000014914	0.66749	0.996633
ENSG00000147454	0.350453	1
ENSG00000114021	0.339746	1
ENSG00000146555	0.81517	0.919208
ENSG00000251322	0.284894	1
ENSG00000183751	0.163869	0.960933
ENSG00000169857	0.28282	1
ENSG00000107562	0.760823	1
ENSG00000139370	0.126671	1
ENSG00000079112	0.397847	0.706313
ENSG00000117419	0.268614	1
ENSG00000125703	0.492211	1
ENSG00000198021		0.513889
ENSG00000115084	0.470057	1
ENSG00000102057	0.690772	0.994177
ENSG00000123360	0.582154	0.949488
ENSG00000179913	0.795377	0.972354
ENSG00000167550	0.650096	0.903501
ENSG00000117394	0.393769	1
ENSG00000197894	0.268614	1
ENSG00000160075		1
ENSG00000170832	0.0358215	1
ENSG00000072832	0.422661	0.986281
ENSG00000109132	0.739199	1
ENSG00000204889	0.423693	1
ENSG00000079337	0.52896	1
ENSG00000073598	0.403127	1
ENSG00000134193	0.678375	0.885101
ENSG00000172728	0.641217	0.997029
ENSG00000165794	0.672359	0.888889
ENSG00000164815	0.56067	1
ENSG00000182154		1
ENSG00000017260	-0.121659	1
ENSG00000185000		1
ENSG00000124256	0.558536	0.904449
ENSG00000182541		1
ENSG00000134909	0.531223	1
ENSG00000102271	0.699434	0.930556
ENSG00000105854	0.284949	1
ENSG00000153246	0.895709	0.987302
ENSG00000168679	0.615801	1
ENSG00000169021		1
ENSG00000179119	0.378001	1
ENSG00000175309	0.469863	1
ENSG00000188895		1
ENSG00000147381	0.393919	1
ENSG00000162607	-0.0908505	1
ENSG00000106804	0.623014	1
ENSG00000110944	0.56306	0.794318
ENSG00000109572	0.0831933	1
ENSG00000132793	0.711393	1
ENSG00000087088	0.23607	1
ENSG00000115525	0.703546	1
ENSG00000156831	0.310439	1
ENSG00000036672	0.512187	1
ENSG00000130159		1
ENSG00000134049	0.337434	1
ENSG00000103485	0.591658	1
ENSG00000138758	0.253002	1
ENSG00000023909	0.263212	1
ENSG00000173085	0.32528	1
ENSG00000028203	0.102205	1
ENSG00000186141	0.59817	1
ENSG00000142546		1
ENSG00000154767	0.297469	1
ENSG00000185324		1
ENSG00000104894	0.616752	1
ENSG00000178965	0.880104	0.954798
ENSG00000074803	0.261554	1
ENSG00000176406	0.838973	0.939785
ENSG00000140465	0.82311	0.990575
ENSG00000101680	0.83472	0.85754
ENSG00000196914	0.268874	1
ENSG00000166479	0.273577	1
ENSG00000157303	0.792436	0.997823
ENSG00000189139	0.594089	1
ENSG00000124557	-0.103188	0.0138889
ENSG00000132207	-0.251005	1
ENSG00000100726		1
ENSG00000111801	0.507812	1
ENSG00000109163	0.299679	1
ENSG00000155393	0.318012	1
ENSG00000103018		1
ENSG00000136488	0.11818	0.0555556
ENSG00000037897	0.494572	1
ENSG00000112499	0.33304	1
ENSG00000241973		1
ENSG00000054179	0.736874	0.994834
ENSG00000110042	0.560958	1
ENSG00000138495	-0.203496	1
ENSG00000181826	0.696306	1
ENSG00000114127	0.601923	1
ENSG00000173894	0.649252	0.902935
ENSG00000134283	0.0530808	1
ENSG00000048707	0.0249955	1
ENSG00000198804		1
ENSG00000183513	0.285023	1
ENSG00000154783	0.688718	1
ENSG00000125648	0.107829	1
ENSG00000171148		1
ENSG00000004660	0.427059	1
ENSG00000092531	0.247308	1
ENSG00000108733	0.0401802	1
ENSG00000003402	0.412538	1
ENSG00000148400	0.29525	1
ENSG00000151748	0.13377	1
ENSG00000043039	0.648888	0.948702
ENSG00000135678	0.733149	1
ENSG00000139350	0.505565	1
ENSG00000131653		1
ENSG00000152266	0.226215	0.05
ENSG00000064687	0.539528	1
ENSG00000116062	0.375556	1
ENSG00000143624	0.350883	1
ENSG00000154723		1
ENSG00000149948	0.151966	0.319444
ENSG00000184787		1
ENSG00000166924	0.881849	0.961641
ENSG00000185359		1
ENSG00000104695	0.284894	1
ENSG00000177613	-0.0275037	1
ENSG00000182578	0.379545	1
ENSG00000166783	0.179169	1
ENSG00000197555	0.385313	1
ENSG00000143674	0.808344	0.988095
ENSG00000173540	0.481752	1
ENSG00000174417	1
ENSG00000112984	0.65832	0.848824
ENSG00000005175	0.109985	1
ENSG00000081791		1
ENSG00000107104	0.278328	1
ENSG00000148339	0.58249	1
ENSG00000154736	0.870958	0.987693
ENSG00000166272		1
ENSG00000277462	0.641048	0.979614
ENSG00000132141	0.41269	0.994803
ENSG00000164830	0.0715615	1
ENSG00000164877	-0.0570229	1
ENSG00000075975	-0.260592	1
ENSG00000160818	0.0384492	1
ENSG00000244694	0.54027
ENSG00000050165	0.461419	1
ENSG00000174007	0.689433	0.992512
ENSG00000164172	0.0397291	1
ENSG00000176986	0.449556	1
ENSG00000138794	0.63106	1
ENSG00000145675	-0.18067	1
ENSG00000162032		1
ENSG00000119950		1
ENSG00000124302	0.906291	0.990455
ENSG00000159224	0.438663	0.763889
ENSG00000115318	0.507904	0.999195
ENSG00000143443	0.542392	0.999195
ENSG00000104237	0.615671	0.576389
ENSG00000136141	0.638737	1
ENSG00000159720		1
ENSG00000173575	0.276879	1
ENSG00000184574	0.435519	0.937446
ENSG00000172840	0.463817	1
ENSG00000105245	0.408765	1
ENSG00000089685	0.691512	0.946712
ENSG00000145708	0.81474	0.951699
ENSG00000114107	0.442891	1
ENSG00000135316	-0.203496	1
ENSG00000117724	0.606146	0.85941
ENSG00000203985	0.642947	0.930556
ENSG00000087299	0.267618	1
ENSG00000163687	0.723316	0.993295
ENSG00000116161	-0.0814036	1
ENSG00000273696
ENSG00000165246	0.789304	0.938171
ENSG00000184887	0.284912	1
ENSG00000183837	0.854117	0.96602
ENSG00000144355	0.80088	0.85803
ENSG00000146826	0.346695	1
ENSG00000107262	-0.276879	1
ENSG00000048471	0.605595	1
ENSG00000146066		1
ENSG00000155959	-0.170947	1
ENSG00000122203		1
ENSG00000168309	0.579841	1
ENSG00000170889		1
ENSG00000166483	0.614845	1
ENSG00000177731		1
ENSG00000170734	0.619362	1
ENSG00000197408	0.610776	0.827778
ENSG00000169242	0.479548	1
ENSG00000198585	0.0786424	1
ENSG00000120833	0.711889	1
ENSG00000167513	0.548489	0.911461
ENSG00000162598	0.745666	0.4625
ENSG00000164253	-0.169421	1
ENSG00000163945	0.724877	1
ENSG00000103274	0.305691	1
ENSG00000198625	0.583562	1
ENSG00000083444		1
ENSG00000105290	0.85542	0.994736
ENSG00000152484	-0.0851449	1
ENSG00000198502	0.716279	1
ENSG00000075856	0.211799	1
ENSG00000109220	0.440333	1
ENSG00000160345	0.85124	0.999206
ENSG00000169057	0.275458	1
ENSG00000135549	0.740669	0.983423
ENSG00000152904	0.207119	1
ENSG00000133805	0.621857	1
ENSG00000102290	0.564224	0.826389
ENSG00000167531	0.575564	0.916667
ENSG00000105176	-0.184039	1
ENSG00000120533	-0.268788	1
ENSG00000087157		1
ENSG00000165804	0.401658	1
ENSG00000172987	0.916836	0.999288
ENSG00000163347	0.723294	0.977277
ENSG00000158055	0.659249	0.825336
ENSG00000161610	0.194552	1
ENSG00000083828	0.630428	1
ENSG00000170482	0.720846	0.864996
ENSG00000138772	0.656093	1
ENSG00000139973	0.856904	0.963719
ENSG00000182330	-0.0285714
ENSG00000187243		0.972222
ENSG00000101049	0.806648	0.990121
ENSG00000171159		1
ENSG00000183605	-0.140917	1
ENSG00000091136	0.646187	1
ENSG00000125810	0.668061	0.998366
ENSG00000166987	0.284949	1
ENSG00000162959	-0.410092	1
ENSG00000103260	0.434108	1
ENSG00000143486		1
ENSG00000083807	0.534863	1
ENSG00000172264	0.691901	0.990196
ENSG00000183690	0.76101	0.964753
ENSG00000145743	-0.0663094	0.897255
ENSG00000132603	0.454294	1
ENSG00000155719	0.4688	0.875
ENSG00000127951	0.616543	1
ENSG00000051108		1
ENSG00000122507	0.468808	1
ENSG00000103310	0.601653	0.791667
ENSG00000111335	0.702304	1
ENSG00000137502	0.149546	1
ENSG00000146409	0.5149	1
ENSG00000158716		1
ENSG00000161692	0.537425	0.952644
ENSG00000163093	0.307416	1
ENSG00000104957		1
ENSG00000140632		1
ENSG00000243477	-0.0282774	1
ENSG00000274933	0.301099	1
ENSG00000198464	0.213513	1
ENSG00000065427		1
ENSG00000116701	0.819097	1
ENSG00000123636	0.389266	1
ENSG00000017483	0.845044	1
ENSG00000012963	-0.332523	1
ENSG00000005471	0.682987	0.79817
ENSG00000156261		1
ENSG00000173660		1
ENSG00000198003	0.862353	0.95657
ENSG00000176884	0.86004	1
ENSG00000165731	0.653478	0.881363
ENSG00000166016	0.516242	0.999195
ENSG00000099974	0.497907	0.993821
ENSG00000185670	0.33105	0.983218
ENSG00000147383	0.191793	1
ENSG00000131558	0.511741	1
ENSG00000118094	0.678419	0.868939
ENSG00000162078	0.573651	0.989013
ENSG00000198756	0.780604	0.927005
ENSG00000112149	0.45744	1
ENSG00000131808	0.576176	1
ENSG00000188706	0.395349	1
ENSG00000078246	0.300291	1
ENSG00000119682	0.388487	1
ENSG00000044090	0.688114	1
ENSG00000103202		1
ENSG00000071677	0.280892	1
ENSG00000166592	0.750682	1
ENSG00000142102	0.385648	1
ENSG00000147912	0.194025	1
ENSG00000106823	0.763359	0.999183
ENSG00000151704	0.480236	1
ENSG00000164647	0.785527	1
ENSG00000268350	0.268632	1
ENSG00000188687	0.576314	0.910251
ENSG00000175206	0.401583	0.997513
ENSG00000010292	0.534598	1
ENSG00000224712	0.285372	0.986508
ENSG00000099901	-0.284894	1
ENSG00000089177	0.379793	1
ENSG00000159189	0.334854	1
ENSG00000141448	0.864351	0.97166
ENSG00000131475		1
ENSG00000125735	0.801841	0.989128
ENSG00000151611	0.501133	0.987204
ENSG00000124299		1
ENSG00000176473	-0.0907564	1
ENSG00000176155	0.509097	1
ENSG00000084754		1
ENSG00000126777	0.284894	1
ENSG00000041982	0.631532	0.999603
ENSG00000177992	1	1
ENSG00000065618	0.704563	0.954991
ENSG00000155875	0.42553	1
ENSG00000187288	0.89452	0.954819
ENSG00000198837		1
ENSG00000101473	-0.211704	1
ENSG00000168447	0.800835	0.997316
ENSG00000186635		1
ENSG00000205213	0.502499	1
ENSG00000140044	0.543544	1
ENSG00000205571	0.409027	1
ENSG00000006756	0.688995	1
ENSG00000139651	0.615744	1
ENSG00000026652	0.646953	1
ENSG00000139985	0.319438	1
ENSG00000171766	0.466594	1
ENSG00000172817	0.594103	0.970665
ENSG00000183549	0.819353	0.942108
ENSG00000133818	0.450774	1
ENSG00000111664	0.586482	0.891791
ENSG00000102195	0.816757	1
ENSG00000135414	0.696674	1
ENSG00000169230		1
ENSG00000164048	0.70037	1
ENSG00000160062	0.823325	1
ENSG00000162139	0.260568	1
ENSG00000049192	0.695961
ENSG00000057704	0.477038	1
ENSG00000100350	0.535851	1
ENSG00000140577	0.413861	1
ENSG00000183783	0.761201	0.912683
ENSG00000132153		1
ENSG00000136603	0.0344591	1
ENSG00000084676	0.179226	1
ENSG00000086619	0.426552	1
ENSG00000178718	0.238831	0.999195
ENSG00000161654	-0.594138	1
ENSG00000233276		1
ENSG00000053770	0.0960736	1
ENSG00000100266		1
ENSG00000139656	0.290974	0.763889
ENSG00000065621	0.772909	0.991039
ENSG00000110375	0.605652	0.714286
ENSG00000240857	0.374758	1
ENSG00000167080	0.675662	0.855556
ENSG00000075089	0.0142901	1
ENSG00000236446	1	1
ENSG00000125686	0.433089	1
ENSG00000153827	-0.113965	1
ENSG00000169291	0.765788	1
ENSG00000221878	0.577115	0.763889
ENSG00000248483	0.314733	1
ENSG00000177301	0.695427	0.866832
ENSG00000182346
ENSG00000157873		1
ENSG00000242372		1
ENSG00000163900	0.275849	1
ENSG00000105552	0.0510803	1
ENSG00000126970	0.188411	0.998787
ENSG00000203705	-0.257383	1
ENSG00000164951	0.144959	1
ENSG00000129353	0.284894	1
ENSG00000164932	0.798427	1
ENSG00000140464	0.475894	1
ENSG00000129170	0.442212	0.741667
ENSG00000183111	0.36811	1
ENSG00000165807	0.806545	0.874935
ENSG00000170906		1
ENSG00000196296	0.467461	0.965108
ENSG00000113658	0.436947	1
ENSG00000180626	0.717242	1
ENSG00000174502	0.77851	0.756508
ENSG00000102003	0.733331	0.996508
ENSG00000121281	0.841577	0.999603
ENSG00000165630	0.226702	1
ENSG00000006042	0.264271	1
ENSG00000275713	0.656043	0.851046
ENSG00000181754	0.363368	1
ENSG00000165410	0.252722	1
ENSG00000122026		1
ENSG00000166741	0.756774	0.99855
ENSG00000099330	0.0233636	1
ENSG00000041802	0.132335	1
ENSG00000092621	0.674713	1
ENSG00000124762	0.373745	1
ENSG00000180938	0.538853	0.725394
ENSG00000144136	-0.0488484	1
ENSG00000197872	0.631936	1
ENSG00000103415		1
ENSG00000115041	0.729983	0.99286
ENSG00000115306	0.252351	1
ENSG00000133083	0.802525	0.998366
ENSG00000205927	0.735629	1
ENSG00000163424	0.402374	1
ENSG00000171467	0.542083	1
ENSG00000151773	0.555795	0.991013
ENSG00000124813	0.867087	0.971206
ENSG00000135218	0.842737	0.999206
ENSG00000130052	0.72769	1
ENSG00000170340	0.357953	1
ENSG00000242389		0.513889
ENSG00000101421		1
ENSG00000134986	0.306486	1
ENSG00000132465	0.615178	0.991951
ENSG00000189180	0.509108	1
ENSG00000083097	0.434314	1
ENSG00000138722	0.868031	0.985473
ENSG00000108784	0.322095	1
ENSG00000166268	0.650468	0.868056
ENSG00000197467	0.809964	0.982407
ENSG00000116885	0.442796	1
ENSG00000121879	0.137265	1
ENSG00000152670	0.344846	0.875
ENSG00000166716	0.223036	1
ENSG00000185043		1
ENSG00000136205	0.236887	1
ENSG00000198315	0.480345	1
ENSG00000242732	0.516066	0.867904
ENSG00000125482	0.135567	1
ENSG00000081913	0.500554	1
ENSG00000166455	0.830054	0.803125
ENSG00000114857	0.285059	1
ENSG00000125046	0.416467	0.775397
ENSG00000110063	0.471126	1
ENSG00000167165	0.686429	0.861111
ENSG00000164366	0.0380354	1
ENSG00000214717		1
ENSG00000088367	0.53153	1
ENSG00000123999	0.853186	0.972554
ENSG00000122565		1
ENSG00000197635	0.857478	0.981485
ENSG00000083937	0.0162807	1
ENSG00000110719	0.260491	1
ENSG00000072858	0.79696	0.934335
ENSG00000128923	0.285383	1
ENSG00000144407	0.594566	0.520833
ENSG00000128322	0.411011	0.916667
ENSG00000116918	0.0561507	1
ENSG00000160539	0.686007	1
ENSG00000203485	0.397129	1
ENSG00000186532	0.624145	1
ENSG00000196620	0.730816	0.952778
ENSG00000072778		1
ENSG00000171729	0.704659	1
ENSG00000254122	0.629417	0.999603
ENSG00000138660	0.377045	1
ENSG00000133030	0.284894	1
ENSG00000155085	0.428614	1
ENSG00000087470	0.0732679	1
ENSG00000004478		1
ENSG00000197928	0.477435	1
ENSG00000085514	0.597045	1
ENSG00000182504	0.609065	1
ENSG00000204967		0.541667
ENSG00000165175	-0.0488421	1
ENSG00000171791	0.658855	1
ENSG00000135018		1
ENSG00000174236	0.576603	0.945584
ENSG00000144535	0.426761	1
ENSG00000059145	0.742263	1
ENSG00000127774		1
ENSG00000150787	0.092263	1
ENSG00000108798	0.503408	1
ENSG00000131470	0.224405	0.999195
ENSG00000181404	0.425698	1
ENSG00000175203		1
ENSG00000138780	0.300691	1
ENSG00000131236		1
ENSG00000136492	0.471864	0.589683
ENSG00000196507	0.310209	1
ENSG00000197586		1
ENSG00000049883	0.0741004	1
ENSG00000125895	0.812858	0.997824
ENSG00000183527	0.0652179	1
ENSG00000124107	0.728737	1
ENSG00000156502	-0.0337934	1
ENSG00000133121	0.546733	1
ENSG00000025708	0.525581	1
ENSG00000059573	0.287435	1
ENSG00000145700	0.482404	1
ENSG00000105723		1
ENSG00000129925		1
ENSG00000112379	0.879758	0.987357
ENSG00000130653	0.656195	1
ENSG00000080493	0.834374	0.98107
ENSG00000164068	-0.0770189	1
ENSG00000173890	0.784137	0.969975
ENSG00000214435	0.372212	1
ENSG00000173801	0.170936	1
ENSG00000104687	0.290684	1
ENSG00000074181	0.635046	1
ENSG00000132330	0.236977	1
ENSG00000164300	0.521171	1
ENSG00000126561	0.608951	1
ENSG00000131015	0.573568	0.855104
ENSG00000165923	0.879396	0.970911
ENSG00000135506		1
ENSG00000243147		1
ENSG00000206026	1	1
ENSG00000105173	0.720744	0.955512
ENSG00000108306	0.112274	1
ENSG00000167654	0.891787	0.969591
ENSG00000133812	0.412825	1
ENSG00000182326	0.583515	1
ENSG00000167434	0.699419	0.974272
ENSG00000167863		1
ENSG00000112118	-0.0567632	1
ENSG00000103197		1
ENSG00000179295	-0.22555	1
ENSG00000111540		1
ENSG00000173227	0.846874	0.938492
ENSG00000101126	0.0759169	1
ENSG00000139112		1
ENSG00000151617	0.902848	0.99958
ENSG00000179526		1
ENSG00000092208	-0.00184584	1
ENSG00000143799	-0.244195	1
ENSG00000133063	0.698134	0.832071
ENSG00000144476	0.720863	1
ENSG00000144802	0.638799	1
ENSG00000259207	0.764936	0.99881
ENSG00000148090	0.00602129	1
ENSG00000005302	0.273327	1
ENSG00000196476	0.175396	1
ENSG00000242875
ENSG00000120693	0.435847	0.998046
ENSG00000163702	0.236116	1
ENSG00000181982	0.403071	1
ENSG00000180251	0.628985	0.847222
ENSG00000260230	0.870555	0.940729
ENSG00000168398	0.912084	0.984578
ENSG00000171476	0.537425	1
ENSG00000135346	0.488341	0.752451
ENSG00000125492	0.878233	1
ENSG00000047597	0.753239	0.945188
ENSG00000196154	0.601253	1
ENSG00000142949	0.536041	1
ENSG00000213462	0.744596	1
ENSG00000063241	0.0397291	1
ENSG00000110237	0.465672	1
ENSG00000187754
ENSG00000157554	0.697042	1
ENSG00000164051	0.344495	1
ENSG00000164434	0.831262	0.948107
ENSG00000204195	0.827741	1
ENSG00000173467	0.819171	0.928338
ENSG00000213516	-0.182738	1
ENSG00000080815	0.333952	1
ENSG00000166596	0.760523	0.963889
ENSG00000114544	0.284968	1
ENSG00000134910	0.252465	1
ENSG00000004700	0.419326	1
ENSG00000110756	0.492482	1
ENSG00000159674	0.666722	1
ENSG00000108641	0.291496	1
ENSG00000178982		1
ENSG00000204532
ENSG00000158186	0.497626	1
ENSG00000053702	0.422469	1
ENSG00000221994	0.631903	0.991658
ENSG00000185532	0.78272	0.978563
ENSG00000113448	0.533561	0.953269
ENSG00000183114	0.802684	0.938741
ENSG00000024526	0.576323	0.725893
ENSG00000043093	-0.00130769	1
ENSG00000124535	-0.268632	1
ENSG00000146469	0.72712	0.978394
ENSG00000171960	0.20929	1
ENSG00000106355	-0.0392034	1
ENSG00000185033	0.166527	1
ENSG00000128891	0.164244	1
ENSG00000172410	0.602226	1
ENSG00000187017	0.788793	0.954915
ENSG00000009724	0.644196	0.993946
ENSG00000141552		1
ENSG00000168955	0.415569	0.857639
ENSG00000105379	-0.260491	1
ENSG00000027001	0.430703	1
ENSG00000013563	0.280163	1
ENSG00000103194	-0.0162807	1
ENSG00000243716	0.310112	1
ENSG00000166548	0.216687	1
ENSG00000243480	0.382879	0.961727
ENSG00000085274	0.349575	1
ENSG00000112305	0.122646	1
ENSG00000182551	0.252335	1
ENSG00000183578	0.787189	0.99875
ENSG00000273706	0.837747	0.975
ENSG00000082515	0.102359	1
ENSG00000162972	0.0475495	1
ENSG00000186871	0.322126	0.345238
ENSG00000196230		1
ENSG00000100380		1
ENSG00000183580	0.715017	0.999603
ENSG00000173207	0.469519	1
ENSG00000143612		1
ENSG00000110077	0.760373	1
ENSG00000197496	0.874142	0.999603
ENSG00000010072	0.346723	1
ENSG00000066468	0.737662	0.999183
ENSG00000189184	0.794673	0.999183
ENSG00000169189	-0.0162807	1
ENSG00000129534	0.744209	0.998162
ENSG00000118922	0.333709	1
ENSG00000124157	0.611593	0.847222
ENSG00000137270	0.442561	0.0138889
ENSG00000114120	-0.127592	1
ENSG00000164176	0.640094	0.999183
ENSG00000177455	0.792815	0.812372
ENSG00000185122		1
ENSG00000067082	0.268632	1
ENSG00000135766	0.122105	1
ENSG00000183423	0.272575
ENSG00000083799	0.019473	1
ENSG00000113739	0.762055	0.986303
ENSG00000146834		1
ENSG00000152969	0.880846	0.973468
ENSG00000135929		1
ENSG00000164106	0.708213	0.864541
ENSG00000179071	0.706778	0.813366
ENSG00000181617	0.573133	0.873737
ENSG00000183813	0.450934	0.680195
ENSG00000171121	-0.00858682	1
ENSG00000114541	0.599288	1
ENSG00000122986	0.758121	1
ENSG00000138472	0.802579	0.899306
ENSG00000170819	-0.0509076
ENSG00000143217	0.786899	0.963192
ENSG00000135604	0.865628	0.99702
ENSG00000171478		0.513889
ENSG00000069869	0.636012	0.999603
ENSG00000138032	-0.259959	1
ENSG00000162929	0.528712	0.982371
ENSG00000185130	0.134177	0.166667
ENSG00000137825	0.830992	0.915456
ENSG00000104320	0.269643	1
ENSG00000149503	0.441843	1
ENSG00000023171	0.85035	0.97619
ENSG00000176160	0.301887	1
ENSG00000176994	0.629004	1
ENSG00000169299	0.562661	1
ENSG00000106244		1
ENSG00000120500	0.257946	0.0277778
ENSG00000126246	0.315723	1
ENSG00000187796	0.842534	0.953259
ENSG00000186994	0.685598	1
ENSG00000164919	0.0895381	1
ENSG00000169862	0.884769	0.979634
ENSG00000111796	0.763921	0.951197
ENSG00000221968	0.284949	1
ENSG00000231852	0.59584	0.891803
ENSG00000137842	0.370037	1
ENSG00000168237	0.496755	1
ENSG00000170484	0.551571	1
ENSG00000158825	0.717974	0.994466
ENSG00000103064	0.641198	1
ENSG00000253485	0.579244	0.752561
ENSG00000107201	0.640511	1
ENSG00000165383	0.465418	1
ENSG00000164342	0.561452	0.986433
ENSG00000140943		1
ENSG00000179304		1
ENSG00000160868	0.684936	0.886914
ENSG00000130948	0.662188	0.902848
ENSG00000143740	0.0702623	1
ENSG00000118690	0.503521	1
ENSG00000184148	0.755737	0.796296
ENSG00000153406	0.0977158	1
ENSG00000152467	0.822739	0.96875
ENSG00000140995		1
ENSG00000101076	0.736837	0.980867
ENSG00000185303	0.0328552	0.506061
ENSG00000266338	0.641506	1
ENSG00000266074	0.283185	1
ENSG00000082212	-0.00607425	1
ENSG00000153767	0.208687	1
ENSG00000173548	0.617286	1
ENSG00000188396	0.557927	0.763333
ENSG00000090061	0.608833	1
ENSG00000089327	0.621923	1
ENSG00000110367		1
ENSG00000175895	0.544805	1
ENSG00000148429	0.4479	1
ENSG00000111644	0.796908	0.947616
ENSG00000054983	0.136084	1
ENSG00000105695	0.875049	0.978788
ENSG00000133794	0.443643	1
ENSG00000163933	0.565098	1
ENSG00000170275		1
ENSG00000183476	0.588295	1
ENSG00000131634	0.412919	1
ENSG00000171469	0.503118	1
ENSG00000188869	0.338244
ENSG00000100764		1
ENSG00000108823	0.830396	0.989553
ENSG00000122085	0.166557	1
ENSG00000130703	-0.0976843	1
ENSG00000047579	0.186979	1
ENSG00000118777	0.705031	0.993768
ENSG00000215186	0.473581	0.763889
ENSG00000186094	0.55019	0.783333
ENSG00000080845		1
ENSG00000169047	0.790577	0.997439
ENSG00000082153	0.146517	1
ENSG00000151239	0.263476	1
ENSG00000104818		0.513889
ENSG00000107021		1
ENSG00000219545	0.120332	1
ENSG00000124333	0.162828	1
ENSG00000128564	0.839238	0.892918
ENSG00000005700	0.0851613	1
ENSG00000157212	0.474526	1
ENSG00000108255	-0.040996
ENSG00000138119	0.759627	0.999195
ENSG00000137207		1
ENSG00000255154	0.204576	1
ENSG00000023330		1
ENSG00000128789		1
ENSG00000203666	0.231857	1
ENSG00000034713		1
ENSG00000167394	0.331064	1
ENSG00000198604	0.769626	1
ENSG00000110011		1
ENSG00000122375	0.532019	0.394444
ENSG00000106819	0.720189	1
ENSG00000091986	0.858357	1
ENSG00000173110	0.194697	1
ENSG00000124733		1
ENSG00000120451	0.0642788	1
ENSG00000040341	-0.134412	1
ENSG00000128534	0.566404	1
ENSG00000105550	0.593922	1
ENSG00000112077	0.64854	0.584722
ENSG00000160404	0.554939	1
ENSG00000127554	0.0851339	1
ENSG00000166888	0.219775	1
ENSG00000182583	0.309662	1
ENSG00000126746	0.586835	1
ENSG00000250799	0.718371	1
ENSG00000108561		1
ENSG00000129535	0.783065	0.912626
ENSG00000197563	0.310212	1
ENSG00000128422	0.618055	0.934425
ENSG00000134571	0.730953	1
ENSG00000085832	0.0162818	1
ENSG00000131089	0.404951	1
ENSG00000166920	0.713319	0.987735
ENSG00000277972		0.986111
ENSG00000101193		1
ENSG00000011275	-0.168041	1
ENSG00000176136	0.342407
ENSG00000111348		1
ENSG00000147206	0.833396	0.720966
ENSG00000167741	0.788258	0.965884
ENSG00000204104	0.580893	1
ENSG00000183684		1
ENSG00000204287	0.236055	0.985317
ENSG00000198208	0.676777	0.999195
ENSG00000147684		1
ENSG00000168907	0.737017	0.956527
ENSG00000144589	0.616556	1
ENSG00000076043		1
ENSG00000126467	0.802403	0.875834
ENSG00000013374		1
ENSG00000101928	0.241705	1
ENSG00000198099	0.747072	0.701631
ENSG00000182287	0.318995	1
ENSG00000134324	0.146682	1
ENSG00000171724	0.883337	0.985043
ENSG00000240720	0.317186	1
ENSG00000196663	0.355297	1
ENSG00000035499	0.666269	0.919773
ENSG00000078403	0.311491	1
ENSG00000122257	0.156857	1
ENSG00000184281		1
ENSG00000197763	0.622111	0.995636
ENSG00000105278	0.770848	1
ENSG00000129757	0.478071	1
ENSG00000100271	0.413457	1
ENSG00000105204	0.172062	1
ENSG00000115421	0.603562	1
ENSG00000131828		1
ENSG00000143314		1
ENSG00000167625	0.631953	1
ENSG00000007171	0.739094	0.786905
ENSG00000109670	0.0911843	1
ENSG00000130787	0.219402	1
ENSG00000164530	0.632129	0.997427
ENSG00000138131	0.723939	1
ENSG00000159322		1
ENSG00000162882	0.710625	0.998787
ENSG00000177666		1
ENSG00000144199	0.351406	1
ENSG00000178585	0.0977032	1
ENSG00000131437	0.598778	1
ENSG00000039537	0.832079	0.913093
ENSG00000162368	0.187216	1
ENSG00000203668	0.471221	0.994802
ENSG00000069667	0.542005	1
ENSG00000158792	0.28237	1
ENSG00000170545	0.494037	1
ENSG00000161896	0.867645	0.997446
ENSG00000124440	0.603904	1
ENSG00000168582
ENSG00000120685	0.38431	1
ENSG00000204843		1
ENSG00000164125	0.707324	1
ENSG00000105323		1
ENSG00000168610		1
ENSG00000261609	0.688764	0.980202
ENSG00000100600	0.268614	1
ENSG00000164683	0.756536	1
ENSG00000135372	0.322748	1
ENSG00000250317	0.00437972	1
ENSG00000174437	0.0569788	1
ENSG00000066629	0.518465	1
ENSG00000198301	0.283448	1
ENSG00000167751	0.217991	0.64881
ENSG00000159348		1
ENSG00000185933	0.668684	1
ENSG00000158764	0.507475	0.871032
ENSG00000122873	-0.0725418	1
ENSG00000155099	0.208023	1
ENSG00000197566	0.582998	0.899793
ENSG00000213995		1
ENSG00000068745		1
ENSG00000173991	0.467863	1
ENSG00000129315	0.484624	1
ENSG00000132485	-0.252351	1
ENSG00000134538	0.473834	1
ENSG00000165660	0.28777	1
ENSG00000148948	0.783815	0.910294
ENSG00000135677		1
ENSG00000120029	0.147049	1
ENSG00000091009	0.278126	1
ENSG00000165828	0.594979	0.735714
ENSG00000172534	0.311337	1
ENSG00000015676	-0.0326605	1
ENSG00000162426	0.592001	0.8855
ENSG00000197930	0.185016	1
ENSG00000108474	0.556574	1
ENSG00000186510	0.873158	0.983726
ENSG00000058272	-0.170947	1
ENSG00000060566	0.665143	0.844501
ENSG00000160305	-0.172486	1
ENSG00000013375	0.402445	1
ENSG00000104979		1
ENSG00000103066	0.11768	1
ENSG00000000971	0.541439	1
ENSG00000124422		1
ENSG00000115884	0.639685	0.996719
ENSG00000055917		1
ENSG00000078674	-0.262976	1
ENSG00000115808	0.0172742	1
ENSG00000177054	0.246057	1
ENSG00000142864		1
ENSG00000100441	0.373865	1
ENSG00000145293	-0.000486762	1
ENSG00000121005	0.697413	0.989953
ENSG00000085449	-0.0852383	1
ENSG00000134588
ENSG00000166446	0.715378	0.964592
ENSG00000156050	0.438896	1
ENSG00000139083	0.673585	1
ENSG00000154764	0.754642	0.960034
ENSG00000276409	0.641845	1
ENSG00000123130	0.482073	1
ENSG00000001036	0.122121	1
ENSG00000159596	0.0662746	1
ENSG00000134258	0.760287	0.930556
ENSG00000067715	0.847558	0.945349
ENSG00000143942	0.415794	0.974927
ENSG00000103034	0.824045	1
ENSG00000249992	0.833159	1
ENSG00000145861	0.698559	0.990441
ENSG00000091704	0.452065	1
ENSG00000165487	-0.311245	1
ENSG00000175646	0.350759	0.992055
ENSG00000112981	0.893564	0.968035
ENSG00000113575		1
ENSG00000183479	0.732554	0.889176
ENSG00000278023	0.290351	1
ENSG00000146067		1
ENSG00000121351	0.444321	0.847222
ENSG00000221829	0.48768	1
ENSG00000196724	0.355615	1
ENSG00000095209	0.235233	1
ENSG00000138750	0.0875568	1
ENSG00000187051		1
ENSG00000164134	0.0870798	1
ENSG00000136574	0.697255	0.956944
ENSG00000010310	0.746377	0.988043
ENSG00000177427	0.525084	1
ENSG00000203786	0.595236	0.819444
ENSG00000197838	0.764441	0.666667
ENSG00000105732	0.601696	1
ENSG00000100373	0.725047	0.907143
ENSG00000067057	0.469507	1
ENSG00000198889	0.71407	0.791667
ENSG00000085760	-0.109655	1
ENSG00000118689	0.271293	1
ENSG00000157470	0.761181	0.920635
ENSG00000119541	-0.0377808	1
ENSG00000160188	0.890765	1
ENSG00000144908	0.816863	1
ENSG00000118520	0.780676	0.912393
ENSG00000142669		1
ENSG00000135750	0.421924	0.998162
ENSG00000108091	0.337113	1
ENSG00000109066	-0.0523711	1
ENSG00000154080	0.743709	0.919535
ENSG00000160058		1
ENSG00000219200		1
ENSG00000275832	0.57258	1
ENSG00000131462	-0.268632	1
ENSG00000185010	0.60215	1
ENSG00000159733	0.479362	1
ENSG00000241127	0.193065	1
ENSG00000088002	0.82367	0.988889
ENSG00000170956	0.563767	1
ENSG00000259431	-0.274747	1
ENSG00000105393		1
ENSG00000101888	0.356474	1
ENSG00000198408		1
ENSG00000149295	0.843064	0.907222
ENSG00000115993	-0.236055	1
ENSG00000143153	0.43519	1
ENSG00000152193	0.256434	1
ENSG00000167566	0.122137	1
ENSG00000119414		1
ENSG00000185480	0.426595	0.75582
ENSG00000144591	0.268718	1
ENSG00000130649	0.616241	0.998787
ENSG00000172382	0.800884	0.93983
ENSG00000211455	0.153695	1
ENSG00000006016	0.783972	1
ENSG00000136352	0.525572	1
ENSG00000197323	0.3335	1
ENSG00000152601		1
ENSG00000112218	0.746888	0.815675
ENSG00000104341	0.284912	1
ENSG00000133313		1
ENSG00000011590	0.515219	1
ENSG00000170876		1
ENSG00000178950		1
ENSG00000144747	0.462136	1
ENSG00000144426	0.562354	0.983852
ENSG00000051523	0.503082	1
ENSG00000065357	0.700515	1
ENSG00000135241	-0.118443	1
ENSG00000171385	0.787576	1
ENSG00000123643	0.421424	1
ENSG00000100253	0.431594	0.591667
ENSG00000136819	0.032574	1
ENSG00000111077	0.284912	1
ENSG00000110075		1
ENSG00000066557	-0.22998	1
ENSG00000112029	0.481368	1
ENSG00000130349	-0.100625	1
ENSG00000099783		1
ENSG00000138400	0.77957	0.890757
ENSG00000134453		1
ENSG00000136943	0.750761	0.877083
ENSG00000159216	0.794144	0.999603
ENSG00000092201		1
ENSG00000028839	-0.158016	1
ENSG00000052723	0.380591	1
ENSG00000077984	0.755669	1
ENSG00000109794	0.591528	1
ENSG00000136143	0.0827544	1
ENSG00000107669	0.185442	1
ENSG00000133110	0.88603	0.9948
ENSG00000148187	0.343356	1
ENSG00000106341	0.734793	0.826032
ENSG00000071575	0.187216	1
ENSG00000028528		1
ENSG00000106636		1
ENSG00000135341	0.0279539	1
ENSG00000126878	0.581452	1
ENSG00000175634		1
ENSG00000100558	0.740809	0.981852
ENSG00000187605	0.443442	1
ENSG00000173744	0.00632382	1
ENSG00000184445	0.672547	1
ENSG00000112078		1
ENSG00000143320	0.603185	1
ENSG00000160285	0.284894	1
ENSG00000116954		1
ENSG00000172915	0.616965	1
ENSG00000135127	0.585266	1
ENSG00000141433	0.833393	0.960141
ENSG00000174827	0.764812	0.902778
ENSG00000141367		1
ENSG00000203880	0.285004	1
ENSG00000120896	0.284894	1
ENSG00000077782	0.372643	1
ENSG00000175029	0.460046	1
ENSG00000112559	0.652032	0.998737
ENSG00000105983	0.169902	1
ENSG00000160633		1
ENSG00000127946	0.419191	1
ENSG00000101951	0.435562	0.807688
ENSG00000117877	0.116494	1
ENSG00000078687	-0.00600376	0.865038
ENSG00000168495	0.537547	1
ENSG00000204472	0.462389	1
ENSG00000115648	0.800273	0.995498
ENSG00000147509	0.772656	0.885417
ENSG00000221900	1	1
ENSG00000131788	0.268614	1
ENSG00000111678		1
ENSG00000065154		1
ENSG00000174950	0.697598	0.920635
ENSG00000103150	0.361184	0.772547
ENSG00000213626	0.593571	1
ENSG00000106511	0.902489	0.993907
ENSG00000112941	0.374599	1
ENSG00000144959	0.324052	1
ENSG00000101084		1
ENSG00000164626	0.868173	0.992513
ENSG00000069399	0.601253	1
ENSG00000139648	0.413974	0.694444
ENSG00000176209	0.107265	1
ENSG00000086159	0.826771	0.914286
ENSG00000102145	0.489947	1
ENSG00000134853	0.63787	1
ENSG00000263001	0.388308	1
ENSG00000140553		1
ENSG00000092929	0.485645	1
ENSG00000110786	0.69553	0.866799
ENSG00000171858		1
ENSG00000139174	0.675658	1
ENSG00000132879	0.216673	1
ENSG00000021355	0.0813983	1
ENSG00000116679		1
ENSG00000166049	1	1
ENSG00000107105	0.761339	0.939043
ENSG00000258289	-0.319318	1
ENSG00000135387		1
ENSG00000153956	0.37458	1
ENSG00000100985	0.751846	0.961259
ENSG00000115339	0.476317	0.997549
ENSG00000162814	0.435923	0.576389
ENSG00000143633	0.213551	1
ENSG00000188761	0.787195	0.765938
ENSG00000136636	0.332287	1
ENSG00000123810	0.284216	1
ENSG00000124935	0.632031	0.949718
ENSG00000171794	0.612529	1
ENSG00000176108	0.154935	1
ENSG00000186166		1
ENSG00000115758	-0.0895555	1
ENSG00000131504	0.397129	1
ENSG00000125650	0.586198	0.768366
ENSG00000161914	-0.0839774	1
ENSG00000133884		1
ENSG00000139722		1
ENSG00000117614		1
ENSG00000162753	0.427363	1
ENSG00000108582	0.300324	1
ENSG00000182197	0.575283	0.993831
ENSG00000131069	0.0525578	1
ENSG00000104671	-0.0244211	1
ENSG00000109917	-0.0327836	1
ENSG00000138615	0.849581	0.993947
ENSG00000162065	0.572551	0.947392
ENSG00000170558	0.793439	0.927643
ENSG00000077585	0.295961	1
ENSG00000134308		1
ENSG00000152932	0.725293	0.861528
ENSG00000105197	-0.356248	1
ENSG00000156313	0.300514	1
ENSG00000136021	0.273052	1
ENSG00000168077	0.627007	1
ENSG00000204524	0.485832	0.952671
ENSG00000144746		1
ENSG00000151553	0.271805	1
ENSG00000166135	0.277947	1
ENSG00000176978		1
ENSG00000166130	0.706226	0.999206
ENSG00000010244		1
ENSG00000083782
ENSG00000172466	-0.108696	1
ENSG00000116726
ENSG00000198754	0.740702	0.875505
ENSG00000156697	0.482372	1
ENSG00000168216		1
ENSG00000180992		1
ENSG00000067836	0.101637	1
ENSG00000123307	0.521894	0.763889
ENSG00000143157	0.343466	1
ENSG00000020922	0.578564	1
ENSG00000047849	0.284912	1
ENSG00000116560		1
ENSG00000164181	0.806352	1
ENSG00000165029	0.64253	1
ENSG00000105877	0.691386	0.645833
ENSG00000183496	0.655908	0.874034
ENSG00000147592	0.412348	1
ENSG00000197448		1
ENSG00000242802		0.986111
ENSG00000105722		1
ENSG00000187783	0.686479	0.86627
ENSG00000101098	0.898929	0.981744
ENSG00000059122	0.236192	1
ENSG00000113638	0.0347137	0.999603
ENSG00000131115	0.189717	1
ENSG00000136828	0.50363	1
ENSG00000146576	0.276986	1
ENSG00000151224	0.629873	1
ENSG00000184945	0.521894	1
ENSG00000159921	0.350498	1
ENSG00000091656	0.766854	0.913643
ENSG00000164325	0.816582	1
ENSG00000086548	0.735698	0.954132
ENSG00000003249	0.833871	0.995771
ENSG00000134569	0.64057	0.992027
ENSG00000117266	0.558364	1
ENSG00000213923	0.22793	1
ENSG00000119771	0.589171	0.98788
ENSG00000143321		1
ENSG00000153902	0.704827	1
ENSG00000164687	0.58261	1
ENSG00000163625	0.396742	1
ENSG00000132698	0.720752	0.994048
ENSG00000174373	0.209886	1
ENSG00000164346		1
ENSG00000198931		1
ENSG00000141401	0.602131	1
ENSG00000165813	0.400826	1
ENSG00000128218	0.636108	0.874466
ENSG00000261857	0.841773	0.999206
ENSG00000163466		1
ENSG00000102312	0.0811529	1
ENSG00000110092	0.479548	1
ENSG00000129646	0.489469	0.956992
ENSG00000116497	0.304536	1
ENSG00000134371	0.172593	1
ENSG00000152944	-0.210787	1
ENSG00000150768	0.253872	1
ENSG00000105186	0.362637	1
ENSG00000086475	-0.00814929	1
ENSG00000109920	0.284912	1
ENSG00000116194	0.793877	0.997819
ENSG00000167615		1
ENSG00000165376	0.746888	0.806439
ENSG00000135049	0.128214	1
ENSG00000213949	0.799086	0.9972
ENSG00000105223		1
ENSG00000116663	0.105791	1
ENSG00000002330		1
ENSG00000166454	0.249839	1
ENSG00000163482	0.638631	1
ENSG00000106633	0.801566	0.965278
ENSG00000105662	0.0785204	1
ENSG00000088888		1
ENSG00000120093	0.874254	1
ENSG00000164168	0.417585	1
ENSG00000006071	0.945877	0.97037
ENSG00000196344	0.650815	0.861111
ENSG00000047230	0.456518	1
ENSG00000138071		1
ENSG00000161265		1
ENSG00000127452	0.368843	1
ENSG00000144035	0.657927	1
ENSG00000175489	0.803312	0.986898
ENSG00000164362	0.493152
ENSG00000113648	0.0162797	1
ENSG00000015285	0.610056	1
ENSG00000077514	0.507826	1
ENSG00000053747	0.817834	0.997475
ENSG00000139351	0.581077	1
ENSG00000145632	0.457659	1
ENSG00000198131	0.0485883	1
ENSG00000176049	0.793086	0.922386
ENSG00000115361	0.845178	0.959639
ENSG00000134440		1
ENSG00000142319	0.452223	0.25
ENSG00000223547	0.397626	1
ENSG00000178234	-0.00271408	1
ENSG00000103249	0.385573	1
ENSG00000169231	0.414612	1
ENSG00000137166	0.430884	1
ENSG00000005194		1
ENSG00000161920	-0.154806	1
ENSG00000128918	0.76587	0.985164
ENSG00000221955	0.652104	0.98675
ENSG00000153786		1
ENSG00000129255		1
ENSG00000179832	0.324702	1
ENSG00000138100	0.730622	0.872569
ENSG00000177283	0.640377	0.910515
ENSG00000067646	0.493659	1
ENSG00000164163	-0.11335	1
ENSG00000104164	-0.236611	1
ENSG00000076351	0.569349	1
ENSG00000132437	0.80179	0.90864
ENSG00000196263	0.644101	1
ENSG00000159593	-0.249335	1
ENSG00000085563	0.713951	0.98148
ENSG00000160799		1
ENSG00000125733	0.328515	1
ENSG00000197601	0.0113519	1
ENSG00000188404	0.599358	0.99063
ENSG00000164284	0.318229	1
ENSG00000108100		1
ENSG00000129991	0.589811	0.884396
ENSG00000119965	0.325453	0.998367
ENSG00000213658	0.604023	1
ENSG00000165841	0.682428	0.789683
ENSG00000089053		1
ENSG00000137200		1
ENSG00000141338	0.582553	1
ENSG00000029153	0.653396	0.98664
ENSG00000159708	0.39199	1
ENSG00000143226	0.694522	1
ENSG00000215305		1
ENSG00000131013	-0.181689	1
ENSG00000177098	0.673969	0.995689
ENSG00000063015	0.724155	1
ENSG00000109272	0.676996	1
ENSG00000155629	0.813903	0.98049
ENSG00000177674	0.284894	1
ENSG00000213047	0.274336	0.999603
ENSG00000173480	0.303268	1
ENSG00000166949	0.468076	1
ENSG00000185101	0.675282	0.963524
ENSG00000265241		1
ENSG00000102870	0.231551	1
ENSG00000070761	-0.105825	1
ENSG00000173905	0.252367	1
ENSG00000162878	0.645495	0.998268
ENSG00000106635		1
ENSG00000163754	0.284949	1
ENSG00000132423	0.130269	1
ENSG00000100979	0.397266	1
ENSG00000167034	0.679626	0.906693
ENSG00000110801	0.0570192	1
ENSG00000176988	0.402374	1
ENSG00000105499	0.596143	1
ENSG00000149243	0.746552	0.902222
ENSG00000155096	-0.0162797	1
ENSG00000109861	0.646221	1
ENSG00000000938	0.592774	1
ENSG00000115828	0.845913	0.999603
ENSG00000165879	0.516095	1
ENSG00000198643	0.805249	0.97076
ENSG00000078795	0.289596	0.666667
ENSG00000204628		1
ENSG00000117480	0.219755	1
ENSG00000113212	0.698301	0.90499
ENSG00000145016	0.0537228	1
ENSG00000186288	0.91058	1
ENSG00000118640	0.425967	1
ENSG00000103222	0.641883	1
ENSG00000182463	0.821161	1
ENSG00000122218		1
ENSG00000206077	0.641695	0.910885
ENSG00000064545	0.404507	1
ENSG00000160307	0.657256	1
ENSG00000214128	0.677428	0.906746
ENSG00000163959	0.701665	0.962039
ENSG00000188266	0.511588	1
ENSG00000078898	0.607713	0.658796
ENSG00000153107	0.505456	1
ENSG00000173653	0.380289	1
ENSG00000179933		1
ENSG00000213139	-0.220833	1
ENSG00000131148	-0.276933	1
ENSG00000170037	0.357694	1
ENSG00000140675	0.47553	1
ENSG00000203859	0.42111	0.793084
ENSG00000184378	0.636799	0.752733
ENSG00000148840	0.547265	1
ENSG00000183722	0.397291	1
ENSG00000065150	-0.164906	1
ENSG00000104812		1
ENSG00000172232	0.643103	0.876068
ENSG00000206107
ENSG00000132763	0.355085	1
ENSG00000163634		1
ENSG00000182768		1
ENSG00000138735	0.814106	1
ENSG00000080345	0.35393	1
ENSG00000115520	-0.106249	1
ENSG00000135525	0.695928	1
ENSG00000102984	0.743095	1
ENSG00000106078	0.614551	1
ENSG00000178445	0.790322	0.929319
ENSG00000100142	0.222706	1
ENSG00000132600	-0.169164	1
ENSG00000128487	0.625507	1
ENSG00000162975	0.720691	0.859375
ENSG00000204438	0.200051	1
ENSG00000270946
ENSG00000161860	0.542812	0.538712
ENSG00000124098		1
ENSG00000178381	0.260508	1
ENSG00000167619	0.621494	0.842388
ENSG00000059691	-0.103411	1
ENSG00000163161		1
ENSG00000050405	0.284949	1
ENSG00000182600	0.844422	0.957469
ENSG00000149534	0.819405	0.996995
ENSG00000197641	0.690487	0.824603
ENSG00000100031	0.646076	1
ENSG00000157060	0.594089	1
ENSG00000073754	0.758965	0.894444
ENSG00000182621	0.602225	1
ENSG00000188611	0.0824176	0.405556
ENSG00000213928		1
ENSG00000198546	-0.244321	1
ENSG00000107521		1
ENSG00000197721	0.5	1
ENSG00000134278	0.492601	1
ENSG00000143319	0.5415	1
ENSG00000166527	0.4932	0.784524
ENSG00000169410	0.392255	0.941469
ENSG00000178878	0.392364	1
ENSG00000003393	-0.121321	1
ENSG00000132613	0.343206	1
ENSG00000102974		1
ENSG00000143436		1
ENSG00000048028	0.457764	1
ENSG00000122042	0.296266	1
ENSG00000134900	0.283604	1
ENSG00000157103	0.795448	0.956329
ENSG00000088543	0.568362	1
ENSG00000154258	0.771033	1
ENSG00000268182	0.569217	1
ENSG00000171115	0.658634	0.990688
ENSG00000166908	0.195356	1
ENSG00000167037	0.685905	0.972545
ENSG00000107566	0.642891	1
ENSG00000055332	0.31678	1
ENSG00000185274	0.689153	1
ENSG00000105894	0.632827	1
ENSG00000183607	0.372246	0.747222
ENSG00000108849	0.442448	0.769841
ENSG00000173826	0.769556	0.973923
ENSG00000170374	0.375293
ENSG00000100426	0.391684	1
ENSG00000171049	0.568993	0.713662
ENSG00000140691	-0.00859935	1
ENSG00000187837		1
ENSG00000261115	0.81873	0.978671
ENSG00000224531	0.222425	1
ENSG00000197461	0.363239	1
ENSG00000213930		1
ENSG00000183801	0.80148	0.995236
ENSG00000136261	0.528123	1
ENSG00000163666	0.374784	0.878542
ENSG00000152348	0.295478	1
ENSG00000168904	0.191186	1
ENSG00000135426	0.69826	0.90625
ENSG00000239672	0.0835069	1
ENSG00000120889	0.385915	1
ENSG00000186654	0.412947	1
ENSG00000137491	0.630881	1
ENSG00000077549		1
ENSG00000186469	0.669454	1
ENSG00000132024		1
ENSG00000134072		1
ENSG00000165650	0.161977	1
ENSG00000215883	0.306567	1
ENSG00000163874	0.669631	1
ENSG00000182670	0.123396	1
ENSG00000029363	-0.284986	1
ENSG00000060237		1
ENSG00000167658		1
ENSG00000214782	0.352232	0.0277778
ENSG00000127472	0.853241	1
ENSG00000268043	0.476889	1
ENSG00000127241	0.802817	0.993975
ENSG00000109736		1
ENSG00000186479	0.7658	0.892248
ENSG00000170852		1
ENSG00000007129	0.749891	0.832183
ENSG00000140968	0.780106	1
ENSG00000178235	0.920006	0.958759
ENSG00000119408	0.656452	1
ENSG00000149782	0.620587	1
ENSG00000154548	0.73618	0.888725
ENSG00000215021		1
ENSG00000112183	0.889877	0.991111
ENSG00000170801	0.866453	0.998502
ENSG00000148824		1
ENSG00000171860	0.655798	1
ENSG00000136485	-0.0162912	1
ENSG00000196544	0.0985021	1
ENSG00000108239	0.443441	1
ENSG00000144320	-0.024313	1
ENSG00000101871	0.661964	0.999206
ENSG00000128815	0.619124	0.857158
ENSG00000183735	-0.0553643	1
ENSG00000186111	0.268632	1
ENSG00000100418		1
ENSG00000176381	0.775215	1
ENSG00000184047	-0.222698	1
ENSG00000213638	0.420097	0.99382
ENSG00000189298	0.66855	1
ENSG00000124469	0.584944	1
ENSG00000142327		1
ENSG00000163106	0.795021	0.977282
ENSG00000144824	0.594823	0.997776
ENSG00000119411	0.625714	0.992313
ENSG00000164506	0.597219	1
ENSG00000147647	0.78809	0.904167
ENSG00000185947	0.496395	1
ENSG00000100258		1
ENSG00000137574	0.583432	1
ENSG00000013016	0.592305	1
ENSG00000181191	0.365631	1
ENSG00000061938	0.0488421	1
ENSG00000089159	0.252335	1
ENSG00000119888	0.627645	0.998366
ENSG00000197409	0.729586	0.689752
ENSG00000106348	0.284912	1
ENSG00000135596	0.306462	1
ENSG00000075790	0.094116	1
ENSG00000106245		1
ENSG00000086288	0.612796	1
ENSG00000148153	-0.148393	1
ENSG00000135211	0.183914	1
ENSG00000117906	0.0745419	1
ENSG00000114487	0.392184	1
ENSG00000132561	0.580281	1
ENSG00000198466	0.576561	1
ENSG00000116703
ENSG00000175600	0.643632	0.930298
ENSG00000112110		1
ENSG00000169398	0.232714	1
ENSG00000183688	0.326127	1
ENSG00000144034	-0.14181	1
ENSG00000063660	0.284912	1
ENSG00000262874	0.580836	1
ENSG00000177728		1
ENSG00000085063		1
ENSG00000159377		1
ENSG00000163071	0.814038	0.998455
ENSG00000178287
ENSG00000083123	0.282476	1
ENSG00000141526	0.706317	1
ENSG00000169122	0.489345	1
ENSG00000011405	0.382997	1
ENSG00000159650	0.412694	1
ENSG00000125743		1
ENSG00000113312		1
ENSG00000185345	0.728483	0.97179
ENSG00000189143	0.722115	0.990689
ENSG00000186197	0.788094	0.916126
ENSG00000136059	0.481909	1
ENSG00000180596	0.591022	0.999206
ENSG00000143549		1
ENSG00000184007		1
ENSG00000112320	0.583559	0.999206
ENSG00000120697	0.146003	1
ENSG00000197506	0.796502	0.872876
ENSG00000065054	0.284894	1
ENSG00000171223		1
ENSG00000187514		1
ENSG00000243244	0.684188	0.994069
ENSG00000171703	0.284894	1
ENSG00000135250	-0.02336	1
ENSG00000128463		1
ENSG00000167701	0.492397	0.967617
ENSG00000185813	0.0624275	1
ENSG00000125864	0.647995	0.790411
ENSG00000168795	0.384938	1
ENSG00000145431	0.579385	0.946598
ENSG00000212725	0.72731	1
ENSG00000151322	0.758762	0.920635
ENSG00000204740	0.400059	0.712302
ENSG00000179796	0.774516	1
ENSG00000132780		1
ENSG00000214193	0.695036	0.999095
ENSG00000130119	0.393687	1
ENSG00000059804	0.175401	1
ENSG00000167508	0.284912	1
ENSG00000171262	0.058502	1
ENSG00000007237	0.71157	1
ENSG00000118257	0.787201	0.999206
ENSG00000162980	0.125641	1
ENSG00000065060	0.23119	1
ENSG00000196449	-0.0426618	1
ENSG00000173214	0.629861	0.978861
ENSG00000158669	0.0488673	1
ENSG00000128708	-0.332909	1
ENSG00000167286	0.740086	0.966809
ENSG00000178776	0.759142	0.949798
ENSG00000013619	0.709839	1
ENSG00000027697		1
ENSG00000138823	0.679902	0.905934
ENSG00000171209	0.658043	0.85
ENSG00000124120	0.354821	1
ENSG00000168310		1
ENSG00000153721	0.609536	0.997549
ENSG00000171314		1
ENSG00000179456	-0.0813983	1
ENSG00000214655	0.252351	1
ENSG00000253729	0.515911	1
ENSG00000264522	0.336562	1
ENSG00000114098	-0.152609	1
ENSG00000083857	0.621197	0.999603
ENSG00000126067		1
ENSG00000165185	0.652782	1
ENSG00000166289	0.683257	1
ENSG00000120549	0.653155	1
ENSG00000107036	0.534095	1
ENSG00000185278	0.595025	1
ENSG00000105851	0.506801	0.787626
ENSG00000101290	0.00794839	1
ENSG00000123066	0.52543	1
ENSG00000182187
ENSG00000111452	0.782422	0.999183
ENSG00000062822	0.49222	1
ENSG00000089351	0.122097	1
ENSG00000133265	0.284912	1
ENSG00000111261	0.71969	1
ENSG00000179455	0.628067	0.861111
ENSG00000053372	0.110125	1
ENSG00000132694	0.164743	1
ENSG00000099624		1
ENSG00000177685	0.491156	1
ENSG00000136932	0.442854	1
ENSG00000185900	0.104065	0.876667
ENSG00000107020	0.274162	1
ENSG00000172053		1
ENSG00000075461	0.79785	0.971174
ENSG00000166963	0.648248	1
ENSG00000230797	0.499412	0.67298
ENSG00000115590	0.785476	1
ENSG00000005961	0.840744	0.925557
ENSG00000068971		1
ENSG00000125409	0.757531	1
ENSG00000166860	0.500553	1
ENSG00000185666	0.661453	0.837963
ENSG00000133773	-0.131386	1
ENSG00000072062		1
ENSG00000151247	-0.00900953	1
ENSG00000204444	0.534234	1
ENSG00000123364	0.558329	1
ENSG00000156232	0.3455	1
ENSG00000089280		1
ENSG00000166025	0.581928	1
ENSG00000233232	0.273897	0.657118
ENSG00000158158	0.623966	1
ENSG00000005073	0.926305	0.961016
ENSG00000100722	0.390985	1
ENSG00000144233	0.573228	1
ENSG00000160299	0.2511	1
ENSG00000173039		1
ENSG00000113645	0.761627	0.998737
ENSG00000115317		1
ENSG00000236126
ENSG00000165105	0.774581	0.965179
ENSG00000110435	0.018809	1
ENSG00000166436	0.567391	0.888967
ENSG00000133704	0.216169	1
ENSG00000128610	0.651776	1
ENSG00000166603	0.542489	0.708333
ENSG00000182518	0.111674	1
ENSG00000116604		1
ENSG00000100036	0.558634	0.999206
ENSG00000141569	0.249158	1
ENSG00000184110	0.49849	1
ENSG00000087074		1
ENSG00000171495	0.313725	1
ENSG00000163810	0.454098	0.75
ENSG00000185664	0.836454	0.931746
ENSG00000155761	0.71517	0.88315
ENSG00000112539	0.871734	0.951429
ENSG00000123739	0.0384319	1
ENSG00000102981	0.470759	1
ENSG00000159388	0.268614	1
ENSG00000239857	0.41465	1
ENSG00000104763		1
ENSG00000144827	-0.0582454	1
ENSG00000214013	0.560036	1
ENSG00000071242	0.340109	1
ENSG00000111052	0.708797	0.963052
ENSG00000118231	0.73733	0.831349
ENSG00000167967		1
ENSG00000176014	0.450592	1
ENSG00000110218	0.351197	1
ENSG00000265972		1
ENSG00000268629	1	1
ENSG00000102104	0.391468
ENSG00000165475		1
ENSG00000105376	0.602077	0.855405
ENSG00000011114	0.437483	1
ENSG00000090581		1
ENSG00000106771	0.051077	1
ENSG00000163811	0.257988	1
ENSG00000107742	0.825357	1
ENSG00000117298		1
[truncated: 11,274 more rows]

## Sheet: noise_cutoff_3.0
	spearman	aupr
ENSG00000165076	0.522233	1
ENSG00000160211	0.266736	1
ENSG00000176083	0.715146	0.702201
ENSG00000124766	0.280542	1
ENSG00000058668	0.4232	1
ENSG00000148357	0.844745	0.987778
ENSG00000196954	0.712056	1
ENSG00000133115	0.819888	0.870833				mean_spearman	0.4598
ENSG00000137962	0.614254	1				mean_aupr	0.9662
ENSG00000188089	0.607007	0.777778
ENSG00000145911	0.630706	0.980022
ENSG00000160111	0.82295	0.959028
ENSG00000102780	0.884937	0.997772
ENSG00000183914	0.630436	0.875
ENSG00000136861	0.128971	1
ENSG00000128944	-0.096393	1
ENSG00000185942		0.555556
ENSG00000163528	-0.0114545	1
ENSG00000123560	0.804838	0.999183
ENSG00000150760	0.365409	1
ENSG00000157353	0.406953	1
ENSG00000140365	0.0998784	1
ENSG00000145826	0.301911	0.641667
ENSG00000093167	-0.27679	1
ENSG00000170092	0.420575
ENSG00000204427		1
ENSG00000169313	0.750732	0.921816
ENSG00000101040	0.132788	1
ENSG00000172348	0.600683	1
ENSG00000170522	0.501327	0.999603
ENSG00000183747	0.455468	1
ENSG00000141959		1
ENSG00000115221	0.674522	0.8631
ENSG00000174132	0.175943	1
ENSG00000165629		1
ENSG00000125691		1
ENSG00000125848	0.798282	0.977927
ENSG00000147488	0.73564	0.916667
ENSG00000105778	0.0337389	1
ENSG00000134318	0.467049	1
ENSG00000137285	0.745845	0.995744
ENSG00000091483		1
ENSG00000102901		1
ENSG00000185567	0.904654	0.997549
ENSG00000104518	0.512501	1
ENSG00000131737	0.756612	0.75625
ENSG00000142303	0.457801	1
ENSG00000180190	0.632762	1
ENSG00000146166	0.351905	0.638889
ENSG00000139163	0.230906	1
ENSG00000097033		1
ENSG00000128253	0.703944	1
ENSG00000135407	0.604665	0.9323
ENSG00000152229	0.809329	0.999527
ENSG00000182552	0.278198	1
ENSG00000125888	0.352137	0.527778
ENSG00000139835	0.895853	1
ENSG00000186326	0.291826	0.430556
ENSG00000174483	0.291854	1
ENSG00000135821		1
ENSG00000171408	0.74528	0.994444
ENSG00000114391		1
ENSG00000166387	0.413509	1
ENSG00000025039	0.480941	1
ENSG00000185864	0.694542	1
ENSG00000125266	0.493596	1
ENSG00000132670		1
ENSG00000146776	0.654505	1
ENSG00000082805	0.325968	1
ENSG00000152495	0.761659	0.885898
ENSG00000109775	0.0283834	1
ENSG00000118680		1
ENSG00000111799	0.842503	0.999183
ENSG00000101849	0.535521	1
ENSG00000155307	0.681836	0.999206
ENSG00000188641	0.756089	1
ENSG00000135226	0.573315	0.0277778
ENSG00000116350		1
ENSG00000117091	0.72363	0.99183
ENSG00000168496	0.225363	1
ENSG00000141098	0.331412	1
ENSG00000143437	0.385598	1
ENSG00000141294	0.832958	0.795663
ENSG00000186350	0.385955	1
ENSG00000128340	0.756658	1
ENSG00000152939	0.715353	0.976125
ENSG00000162433	0.741744	0.997946
ENSG00000164331	0.135655	1
ENSG00000197122	0.697546	1
ENSG00000118557	0.393654	1
ENSG00000132872	0.793499	0.90358
ENSG00000137692	0.160499	1
ENSG00000143862		1
ENSG00000006118	0.667844	0.999603
ENSG00000011143	0.690343	1
ENSG00000138698	0.379039	1
ENSG00000134248		1
ENSG00000135617	0.284912	1
ENSG00000177675	0.628498	0.832162
ENSG00000132702	0.799512	0.884503
ENSG00000070814	0.339751	1
ENSG00000131507		1
ENSG00000164715	-0.0762257	1
ENSG00000143194	0.528112	0.696051
ENSG00000104808	0.845532	1
ENSG00000134962	0.649508	0.871528
ENSG00000142856	0.452315	0.987811
ENSG00000099889	0.202456	1
ENSG00000151806	-0.0685836	1
ENSG00000179361	0.742043	1
ENSG00000205085	0.554968	0.987814
ENSG00000116584	0.373916	1
ENSG00000113971	0.630434	0.993837
ENSG00000136518	0.499452	1
ENSG00000146453	0.64248	0.657639
ENSG00000148843	0.587088	1
ENSG00000170681	0.596287	0.791093
ENSG00000158773		1
ENSG00000129691	-0.00814193	1
ENSG00000135424	0.479713	1
ENSG00000162702	0.493156	1
ENSG00000143554	0.469803	1
ENSG00000204257	0.489332	1
ENSG00000090020	0.500411	1
ENSG00000131435	0.629339	0.999195
ENSG00000146963		1
ENSG00000153779	1	1
ENSG00000161203		1
ENSG00000130717		1
ENSG00000139211	0.75513	0.999603
ENSG00000090565	0.284949	1
ENSG00000033030	0.535143	1
ENSG00000109511	0.697833	0.291667
ENSG00000125257	0.784746	0.99881
ENSG00000096433	0.58969	1
ENSG00000164751	0.247201	1
ENSG00000196220	0.841518	0.964929
ENSG00000135776	0.262862	1
ENSG00000180543	0.265944	1
ENSG00000148386
ENSG00000102786	0.209653	1
ENSG00000140199	0.500346	1
ENSG00000171861	0.198405	1
ENSG00000141441	0.508455	1
ENSG00000112576	0.37394	1
ENSG00000182389	0.785728	0.909722
ENSG00000198840		1
ENSG00000159433	0.751879	0.992949
ENSG00000198826	0.59475	0.952679
ENSG00000115145	0.449304	1
ENSG00000132842	0.448194	1
ENSG00000198892	0.352502	0.999195
ENSG00000175003	0.378609	0.791667
ENSG00000100065	0.664101	0.999183
ENSG00000138286	0.0160717	1
ENSG00000169218	0.906659	0.998684
ENSG00000169126	0.699482	0.879381
ENSG00000118946	0.684015	0.879937
ENSG00000198917	0.290715	1
ENSG00000185760	0.621182	0.746389
ENSG00000116685		1
ENSG00000162520	0.78608	0.997475
ENSG00000139410	0.796551	1
ENSG00000119878	0.131634	1
ENSG00000008086	0.659387	0.996181
ENSG00000130021	0.320795	1
ENSG00000168137		1
ENSG00000183655	0.649577	0.999603
ENSG00000188452	0.781132	0.816997
ENSG00000162062	0.476377	0.752789
ENSG00000164023	0.647557	1
ENSG00000172530	0.450579	1
ENSG00000125977		1
ENSG00000163395	0.67325	0.795139
ENSG00000184602	0.371075	1
ENSG00000169247	0.553471	1
ENSG00000137171	0.0706071	1
ENSG00000124795	-0.284931	1
ENSG00000171310	0.663374	1
ENSG00000167139	0.594089	1
ENSG00000165322	0.311693	1
ENSG00000126790	0.489259	1
ENSG00000170175	0.330826	1
ENSG00000186496	0.666329	0.936303
ENSG00000187097	0.457298	1
ENSG00000124562		1
ENSG00000127412	0.545611	1
ENSG00000167553	0.661419	1
ENSG00000106003	0.491972	1
ENSG00000184451	0.744958	0.935892
ENSG00000204564	0.0170334	1
ENSG00000205978	0.831133	1
ENSG00000163581	0.999136	1
ENSG00000185344	0.59345	1
ENSG00000196199		1
ENSG00000184381	0.366452	1
ENSG00000096696	0.604131	0.999095
ENSG00000100867	0.776931	0.958333
ENSG00000155066	0.810904	0.977863
ENSG00000198382	0.220891	1
ENSG00000273274	0.297712
ENSG00000233932	0.32926	0.666667
ENSG00000115652	0.0154711	1
ENSG00000167711	0.865005	0.998661
ENSG00000144036	0.497151	1
ENSG00000168476	0.551701	1
ENSG00000197879	0.529958	1
ENSG00000177082	0.321207	1
ENSG00000112624	0.591137	1
ENSG00000150403	-0.0162089	1
ENSG00000129151	0.811602	0.955026
ENSG00000137941	0.774256	0.992484
ENSG00000143520	0.533861	0.892857
ENSG00000089057	0.44938	1
ENSG00000104881	0.681457	1
ENSG00000197111		1
ENSG00000131446	0.252335	1
ENSG00000138138	0.0170334	1
ENSG00000140450	0.0295456	1
ENSG00000181856	0.839069	0.999496
ENSG00000185049	0.269447	1
ENSG00000153814	0.283729	1
ENSG00000152990	0.214521	1
ENSG00000185640	0.791295	0.71627
ENSG00000118217	0.467705	1
ENSG00000141519	0.477935	0.916839
ENSG00000157778	0.0902728	1
ENSG00000143324	0.337874	1
ENSG00000184185	0.681114	0.865919
ENSG00000251192	0.452199	0.872725
ENSG00000188917	0.570809	1
ENSG00000107099	0.816966	0.999206
ENSG00000204922	0.196307	1
ENSG00000250479	0.284894	1
ENSG00000102265		1
ENSG00000163683	0.478793	1
ENSG00000167173	0.6837	1
ENSG00000088325	0.646174	0.969359
ENSG00000157315	0.763824	0.979938
ENSG00000137947	0.289243	1
ENSG00000081692	0.00657104	1
ENSG00000221914	-0.0814088	1
ENSG00000204175	0.774126	0.969434
ENSG00000129911	0.190355	1
ENSG00000001629	0.454597	1
ENSG00000121440	0.790911	0.999603
ENSG00000159256	0.269997	1
ENSG00000067900	0.245093	1
ENSG00000036565	0.470424	0.667778
ENSG00000171680	0.550857	0.999603
ENSG00000160999	0.745937	1
ENSG00000161791	0.501947	1
ENSG00000079999		1
ENSG00000137203	0.772308	0.941667
ENSG00000106665	0.386835	1
ENSG00000113580	0.235701	1
ENSG00000236444	0.309379	1
ENSG00000088035	0.422983	1
ENSG00000100116	-0.0272775	1
ENSG00000100300		1
ENSG00000128595	0.21979	1
ENSG00000157625	0.247148	1
ENSG00000158122	0.250237	1
ENSG00000184164		1
ENSG00000143110	0.398785	1
ENSG00000168066		1
ENSG00000153339	0.403392	1
ENSG00000175920	0.914357	0.962624
ENSG00000115216		1
ENSG00000164120	0.877855	0.988799
ENSG00000120457	0.758011	0.870286
ENSG00000265107	0.848143	0.992287
ENSG00000114349	0.305099	1
ENSG00000135144	0.745103	0.88746
ENSG00000147813	0.348848	1
ENSG00000185340	0.385915	1
ENSG00000100568	-0.211717	1
ENSG00000151092	0.258992	1
ENSG00000163209	0.73678	0.995982
ENSG00000172023	0.206654	0.988653
ENSG00000133422	0.500425	1
ENSG00000172922		1
ENSG00000166816	0.520044	1
ENSG00000174059	0.733665	1
ENSG00000164733		1
ENSG00000174915	0.0397419	1
ENSG00000114013	0.582737	0.988183
ENSG00000164291	0.609657	1
ENSG00000158711	0.418539	1
ENSG00000111700	0.623101	1
ENSG00000105755	0.283978	1
ENSG00000124467
ENSG00000163527		1
ENSG00000156030	0.331867	1
ENSG00000133477	0.739771	0.946581
ENSG00000035862		1
ENSG00000166340		1
ENSG00000137573	0.697448	0.993687
ENSG00000073060	0.462474	1
ENSG00000147113	0.732715	1
ENSG00000185250	0.777917	0.953065
ENSG00000104774	0.450135	1
ENSG00000066777	0.41131	1
ENSG00000163026	0.532129	1
ENSG00000065361	0.814591	0.999183
ENSG00000163735	0.586713	0.796726
ENSG00000158517	0.833864	0.994281
ENSG00000070748
ENSG00000198018	0.546018	0.992511
ENSG00000205356	-0.0815127	1
ENSG00000056097	-0.244663	1
ENSG00000124334	0.425267	0.472222
ENSG00000132326	0.537159	1
ENSG00000170099	0.785478	0.932256
ENSG00000096070	0.336916	1
ENSG00000134108		0.902778
ENSG00000164323	0.53549	1
ENSG00000175198	0.358367	1
ENSG00000126106	0.412552	1
ENSG00000198692	0.0939807	1
ENSG00000169347	0.711682	0.996324
ENSG00000177324	0.594089	1
ENSG00000167525	0.77665	0.99881
ENSG00000099998	0.445432	1
ENSG00000100294	-0.175419	1
ENSG00000128609	-0.0249726	1
ENSG00000133302	0.159017	0.855918
ENSG00000145730	0.470014	1
ENSG00000152253	0.517718	0.736111
ENSG00000103995	0.621228	0.996648
ENSG00000137474	0.825264	0.976831
ENSG00000120341	0.620775	0.987687
ENSG00000057019	0.633803	1
ENSG00000162897	0.576676	0.791667
ENSG00000211456	0.28279	1
ENSG00000006327	0.531424	1
ENSG00000237649	0.634702	0.94476
ENSG00000211584		1
ENSG00000146007		1
ENSG00000112787	0.161401	1
ENSG00000172116	0.738881	0.919138
ENSG00000141682	0.696506	0.992352
ENSG00000120160	0.290499	1
ENSG00000062650	0.345117	1
ENSG00000122376	0.669588	1
ENSG00000121578	0.503362	1
ENSG00000140950	0.749784	1
ENSG00000169180	0.276754	1
ENSG00000137265	0.79692	0.985499
ENSG00000184916	0.71418	1
ENSG00000128694	0.0356187	1
ENSG00000131023	0.507409	1
ENSG00000136643	0.182019	1
ENSG00000108094	-0.26759	1
ENSG00000139637		1
ENSG00000163132	0.806895	0.969999
ENSG00000164347	0.0878167	1
ENSG00000169372	0.312076	1
ENSG00000116678	0.839895	1
ENSG00000143119	0.667792	1
ENSG00000138449	0.613487	1
ENSG00000087128	0.723074	0.948889
ENSG00000196860	0.341271	1
ENSG00000156411		1
ENSG00000137331	0.488882	0.980976
ENSG00000143420		1
ENSG00000165474	0.727387	0.992308
ENSG00000105618		1
ENSG00000134086	0.217826	1
ENSG00000216649		0.513889
ENSG00000020129	0.305216	1
ENSG00000107443	0.617777	1
ENSG00000184154	0.57891	1
ENSG00000153207	0.357757	1
ENSG00000109576	0.720268	0.999183
ENSG00000101198	0.881475	0.993323
ENSG00000173678		0.555556
ENSG00000144935	0.500063	0.999183
ENSG00000104177	0.673214	0.99881
ENSG00000158874	0.394108	0.770425
ENSG00000162695	0.632751	1
ENSG00000100802	0.600419	1
ENSG00000100721	0.656268	0.854167
ENSG00000198218	0.236101	1
ENSG00000007545	0.432983	1
ENSG00000145864	0.58653	0.883333
ENSG00000172247	0.840819	0.948511
ENSG00000134760	0.633522	0.809048
ENSG00000185842	0.486408	0.904762
ENSG00000105369	0.78104	0.965812
ENSG00000148677	0.3999	0.756643
ENSG00000136807		1
ENSG00000050344	0.592607	0.9707
ENSG00000155657	0.600374	0.824653
ENSG00000157014	0.114031	1
ENSG00000145494		1
ENSG00000139329	0.819231	0.994216
ENSG00000172819	0.657479	1
ENSG00000136758	-0.227915	1
ENSG00000039139	0.822024	0.958333
ENSG00000014914	0.667763	0.997081
ENSG00000147454	0.265616	1
ENSG00000114021	0.416539	1
ENSG00000146555	0.806964	0.910923
ENSG00000251322	0.284894	1
ENSG00000183751	0.162082	0.958096
ENSG00000169857	0.334077	1
ENSG00000107562	0.791525	1
ENSG00000139370	0.231306	1
ENSG00000079112	0.397847	0.706313
ENSG00000117419	0.268614	1
ENSG00000125703	0.537709	1
ENSG00000198021		0.513889
ENSG00000115084	0.474429	1
ENSG00000102057	0.711077	0.99436
ENSG00000123360	0.621468	0.949319
ENSG00000179913	0.799999	0.983025
ENSG00000167550	0.668418	0.910807
ENSG00000117394	0.393769	1
ENSG00000197894	0.268614	1
ENSG00000160075		1
ENSG00000170832	0.0778775	1
ENSG00000072832	0.40679	0.983227
ENSG00000109132	0.863651	1
ENSG00000204889	0.423693	1
ENSG00000079337	0.709918	1
ENSG00000073598	0.403127	1
ENSG00000134193	0.678099	0.885101
ENSG00000172728	0.624685	0.99565
ENSG00000165794	0.672359	0.888889
ENSG00000164815	0.482811	1
ENSG00000182154		1
ENSG00000017260	-0.121659	1
ENSG00000185000	0.268926	1
ENSG00000124256	0.616485	0.910598
ENSG00000182541	0.169386	1
ENSG00000134909	0.54241	1
ENSG00000102271	0.754777	0.936869
ENSG00000105854	0.284949	1
ENSG00000153246	0.885302	0.987708
ENSG00000168679	0.605354	1
ENSG00000169021		1
ENSG00000179119	0.388388	1
ENSG00000175309	0.482924	1
ENSG00000188895		1
ENSG00000147381	0.393919	1
ENSG00000162607	0.184272	1
ENSG00000106804	0.64584	1
ENSG00000110944	0.590944	0.818353
ENSG00000109572	0.111743	1
ENSG00000132793	0.697142	1
ENSG00000087088	0.23607	1
ENSG00000115525	0.69641	1
ENSG00000156831	0.306789	1
ENSG00000036672	0.594383	1
ENSG00000130159		1
ENSG00000134049	0.332997	1
ENSG00000103485	0.701639	1
ENSG00000138758	0.33756	1
ENSG00000023909	0.260397	1
ENSG00000173085	0.314675	1
ENSG00000028203	0.0433217	1
ENSG00000186141	0.579298	1
ENSG00000142546		1
ENSG00000154767	0.297469	1
ENSG00000185324	0.268632	1
ENSG00000104894	0.615877	1
ENSG00000178965	0.879834	0.954798
ENSG00000074803	0.305347	1
ENSG00000176406	0.806636	0.920613
ENSG00000140465	0.832018	0.988678
ENSG00000101680	0.783799	0.85754
ENSG00000196914	0.268874	1
ENSG00000166479	0.200483	1
ENSG00000157303	0.812256	0.997029
ENSG00000189139	0.594089	1
ENSG00000124557	-0.103188	0.0138889
ENSG00000132207	-0.164667	1
ENSG00000100726		1
ENSG00000111801	0.513842	1
ENSG00000109163	0.299679	1
ENSG00000155393	0.31855	1
ENSG00000103018		1
ENSG00000136488	0.11818	0.0555556
ENSG00000037897	0.496876	1
ENSG00000112499	0.33304	1
ENSG00000241973	-0.350498	1
ENSG00000054179	0.75467	0.993067
ENSG00000110042	0.659911	1
ENSG00000138495	-0.203496	1
ENSG00000181826	0.669988	1
ENSG00000114127	0.526738	1
ENSG00000173894	0.682384	0.917335
ENSG00000134283	0.0491322	1
ENSG00000048707	0.0394412	1
ENSG00000198804		1
ENSG00000183513	0.158978	1
ENSG00000154783	0.728418	0.99875
ENSG00000125648	0.107829	1
ENSG00000171148		1
ENSG00000004660	0.518093	1
ENSG00000092531	0.337332	1
ENSG00000108733	0.054468	1
ENSG00000003402	0.501987	1
ENSG00000148400	0.408619	1
ENSG00000151748	0.240862	1
ENSG00000043039	0.659392	0.952616
ENSG00000135678	0.752564	1
ENSG00000139350	0.511706	1
ENSG00000131653	0.411443	1
ENSG00000152266	0.280972	0.0555556
ENSG00000064687	0.6119	1
ENSG00000116062	0.333616	1
ENSG00000143624	0.351065	1
ENSG00000154723		1
ENSG00000149948	-0.10718	0.0833333
ENSG00000184787		1
ENSG00000166924	0.882917	0.96447
ENSG00000185359		1
ENSG00000104695	0.284894	1
ENSG00000177613	0.00985978	1
ENSG00000182578	0.436149	1
ENSG00000166783	0.179169	1
ENSG00000197555	0.367329	1
ENSG00000143674	0.816666	0.984127
ENSG00000173540	0.527643	1
ENSG00000174417
ENSG00000112984	0.640347	0.862364
ENSG00000005175	0.104285	1
ENSG00000081791		1
ENSG00000107104	0.293666	1
ENSG00000148339	0.584226	1
ENSG00000154736	0.857893	0.985008
ENSG00000166272		1
ENSG00000277462	0.603775	0.974134
ENSG00000132141	0.391164	0.996212
ENSG00000164830	0.0872625	1
ENSG00000164877	0.114804	1
ENSG00000075975	0.0175272	1
ENSG00000160818	0.0384492	1
ENSG00000244694	0.478078
ENSG00000050165	0.461419	1
ENSG00000174007	0.672307	0.991568
ENSG00000164172	0.0397291	1
ENSG00000176986	0.448492	1
ENSG00000138794	0.664159	1
ENSG00000145675	-0.17968	1
ENSG00000162032		1
ENSG00000119950		1
ENSG00000124302	0.851921	0.995455
ENSG00000159224		0.527778
ENSG00000115318	0.532236	1
ENSG00000143443	0.452534	0.998787
ENSG00000104237	0.56482	0.597222
ENSG00000136141	0.700733	1
ENSG00000159720		1
ENSG00000173575	0.276879	1
ENSG00000184574	0.446177	0.932115
ENSG00000172840	0.561627	1
ENSG00000105245	0.467165	1
ENSG00000089685	0.655794	0.938259
ENSG00000145708	0.80674	0.955294
ENSG00000114107	0.50877	1
ENSG00000135316	-0.0932359	1
ENSG00000117724	0.613117	0.862271
ENSG00000203985	0.644339	0.930556
ENSG00000087299	0.290956	1
ENSG00000163687	0.694475	0.98659
ENSG00000116161	-0.0814036	1
ENSG00000273696
ENSG00000165246	0.791989	0.936847
ENSG00000184887	0.284912	1
ENSG00000183837	0.869174	0.962478
ENSG00000144355	0.805684	0.891667
ENSG00000146826	0.346695	1
ENSG00000107262	-0.276879	1
ENSG00000048471	0.546974	1
ENSG00000146066		1
ENSG00000155959	-0.307617	1
ENSG00000122203		1
ENSG00000168309	0.57973	1
ENSG00000170889		1
ENSG00000166483	0.577451	1
ENSG00000177731		1
ENSG00000170734	0.556961	1
ENSG00000197408	0.610776	0.827778
ENSG00000169242	0.545885	1
ENSG00000198585	0.161327	1
ENSG00000120833	0.729341	1
ENSG00000167513	0.56557	0.916202
ENSG00000162598	0.744741	0.441667
ENSG00000164253	-0.165285	1
ENSG00000163945	0.698111	1
ENSG00000103274	0.419699	1
ENSG00000198625	0.571774	1
ENSG00000083444		1
ENSG00000105290	0.859157	0.993369
ENSG00000152484	-0.0650326	1
ENSG00000198502	0.760571	1
ENSG00000075856	0.467251	1
ENSG00000109220	0.505687	1
ENSG00000160345	0.870892	0.998413
ENSG00000169057	0.297019	1
ENSG00000135549	0.754811	0.979735
ENSG00000152904	0.314657	1
ENSG00000133805	0.672995	1
ENSG00000102290	0.487181	0.694444
ENSG00000167531	0.575564	0.916667
ENSG00000105176	-0.184039	1
ENSG00000120533	-0.357121	1
ENSG00000087157	0.21338	1
ENSG00000165804	0.471117	1
ENSG00000172987	0.922613	0.998548
ENSG00000163347	0.716476	0.970446
ENSG00000158055	0.673375	0.834845
ENSG00000161610	0.194552	1
ENSG00000083828	0.596798	1
ENSG00000170482	0.72248	0.867918
ENSG00000138772	0.840529	1
ENSG00000139973	0.760712	0.902494
ENSG00000182330	-0.0285714
ENSG00000187243		0.972222
ENSG00000101049	0.84797	0.991574
ENSG00000171159		1
ENSG00000183605	-0.140917	1
ENSG00000091136	0.648567	1
ENSG00000125810	0.671486	0.998367
ENSG00000166987	0.373817	1
ENSG00000162959	-0.422298	1
ENSG00000103260	0.438629	1
ENSG00000143486		1
ENSG00000083807	0.579438	1
ENSG00000172264	0.580514	0.985294
ENSG00000183690	0.724343	0.942518
ENSG00000145743	-0.0918111	0.894385
ENSG00000132603	0.313316	1
ENSG00000155719	0.273295	0.638889
ENSG00000127951	0.639446	1
ENSG00000051108		1
ENSG00000122507	0.554123	1
ENSG00000103310	0.602333	0.916667
ENSG00000111335	0.719137	1
ENSG00000137502	0.230678	1
ENSG00000146409	0.516806	1
ENSG00000158716		1
ENSG00000161692	0.531435	0.957851
ENSG00000163093	0.236962	1
ENSG00000104957		1
ENSG00000140632		1
ENSG00000243477	0.0184162	1
ENSG00000274933	0.301099	1
ENSG00000198464	0.331544	1
ENSG00000065427		1
ENSG00000116701	0.824127	0.999603
ENSG00000123636	0.413524	1
ENSG00000017483	0.826032	1
ENSG00000012963	-0.332523	1
ENSG00000005471	0.554345	0.714198
ENSG00000156261		1
ENSG00000173660		1
ENSG00000198003	0.860952	0.952771
ENSG00000176884	0.859055	1
ENSG00000165731	0.655281	0.878061
ENSG00000166016	0.585081	0.999195
ENSG00000099974	0.460683	0.99382
ENSG00000185670	0.388113	0.98896
ENSG00000147383	0.282705	1
ENSG00000131558	0.632857	1
ENSG00000118094	0.669185	0.885101
ENSG00000162078	0.600642	0.985839
ENSG00000198756	0.780685	0.922573
ENSG00000112149	0.542627	1
ENSG00000131808	0.576176	1
ENSG00000188706	0.4693	1
ENSG00000078246	0.42235	1
ENSG00000119682	0.286426	1
ENSG00000044090	0.685131	1
ENSG00000103202		1
ENSG00000071677	0.286079	1
ENSG00000166592	0.75614	1
ENSG00000142102	0.580277	1
ENSG00000147912	0.239996	1
ENSG00000106823	0.782044	0.999183
ENSG00000151704	0.480236	1
ENSG00000164647	0.824359	1
ENSG00000268350		1
ENSG00000188687	0.598781	0.921405
ENSG00000175206	0.383786	0.99708
ENSG00000010292	0.5414	1
ENSG00000224712		0.986111
ENSG00000099901	-0.00664812	1
ENSG00000089177	0.433234	1
ENSG00000159189	0.404241	1
ENSG00000141448	0.873	0.971506
ENSG00000131475		1
ENSG00000125735	0.792308	0.990741
ENSG00000151611	0.479277	0.98555
ENSG00000124299		1
ENSG00000176473	0.0487642	1
ENSG00000176155	0.546994	1
ENSG00000084754		1
ENSG00000126777	0.284894	1
ENSG00000041982	0.633726	0.999603
ENSG00000177992	1	1
ENSG00000065618	0.710537	0.954333
ENSG00000155875	0.42553	1
ENSG00000187288	0.919982	0.96132
ENSG00000198837		1
ENSG00000101473	-0.275256	1
ENSG00000168447	0.775887	0.989541
ENSG00000186635		1
ENSG00000205213	0.561579	1
ENSG00000140044	0.506202	1
ENSG00000205571	0.345208	1
ENSG00000006756	0.71394	1
ENSG00000139651	0.616167	1
ENSG00000026652	0.666373	1
ENSG00000139985	0.319438	1
ENSG00000171766	0.468733	1
ENSG00000172817	0.565017	0.975386
ENSG00000183549	0.825195	0.94922
ENSG00000133818	0.465407	1
ENSG00000111664	0.566788	0.875998
ENSG00000102195	0.816934	1
ENSG00000135414	0.722898	1
ENSG00000169230		1
ENSG00000164048	0.802385	1
ENSG00000160062	0.81529	1
ENSG00000162139	0.238527	1
ENSG00000049192	0.701913
ENSG00000057704	0.537882	1
ENSG00000100350	0.591713	1
ENSG00000140577	0.389033	1
ENSG00000183783	0.724646	0.889878
ENSG00000132153	-0.211704	1
ENSG00000136603	0.0973349	1
ENSG00000084676	0.179226	1
ENSG00000086619	0.412562	1
ENSG00000178718	0.234731	0.999195
ENSG00000161654	-0.489963	1
ENSG00000233276		1
ENSG00000053770	0.162337	1
ENSG00000100266		1
ENSG00000139656	0.290974	0.763889
ENSG00000065621	0.777197	0.988799
ENSG00000110375	0.607161	0.732143
ENSG00000240857	0.177802	1
ENSG00000167080	0.601862	0.844444
ENSG00000075089	-0.0613019	1
ENSG00000236446	1	1
ENSG00000125686	0.447626	1
ENSG00000153827	-0.113965	1
ENSG00000169291	0.787613	1
ENSG00000221878	0.577115	0.763889
ENSG00000248483	0.314733	1
ENSG00000177301	0.684274	0.875569
ENSG00000182346
ENSG00000157873	0.219775	1
ENSG00000242372		1
ENSG00000163900	0.372172	1
ENSG00000105552	0.279569	1
ENSG00000126970	0.230652	0.998787
ENSG00000203705	-0.19536	1
ENSG00000164951	0.216689	1
ENSG00000129353	0.284894	1
ENSG00000164932	0.816051	1
ENSG00000140464	0.547551	1
ENSG00000129170	0.430866	0.790368
ENSG00000183111	0.473112	1
ENSG00000165807	0.811604	0.881485
ENSG00000170906		1
ENSG00000196296	0.397331	0.952153
ENSG00000113658	0.437191	1
ENSG00000180626	0.72147	0.999206
ENSG00000174502	0.787207	0.7975
ENSG00000102003	0.753321	0.994687
ENSG00000121281	0.836927	0.99881
ENSG00000165630	0.383391	1
ENSG00000006042	0.264271	1
ENSG00000275713	0.665214	0.832371
ENSG00000181754	0.355067	0.999603
ENSG00000165410	0.336918	1
ENSG00000122026		1
ENSG00000166741	0.75175	0.999053
ENSG00000099330	0.113615	1
ENSG00000041802	0.22248	1
ENSG00000092621	0.768001	1
ENSG00000124762	0.374565	1
ENSG00000180938	0.573703	0.654066
ENSG00000144136	0.0992951	1
ENSG00000197872	0.723797	1
ENSG00000103415	-0.260475	1
ENSG00000115041	0.695547	0.995961
ENSG00000115306	0.252351	1
ENSG00000133083	0.793977	0.998366
ENSG00000205927	0.735629	1
ENSG00000163424	0.402374	1
ENSG00000171467	0.556021	1
ENSG00000151773	0.566704	0.986111
ENSG00000124813	0.868432	0.966798
ENSG00000135218	0.863846	0.999206
ENSG00000130052	0.788078	1
ENSG00000170340	0.384264	1
ENSG00000242389		0.513889
ENSG00000101421		1
ENSG00000134986	0.354704	1
ENSG00000132465	0.618188	0.991951
ENSG00000189180	0.541472	1
ENSG00000083097	0.465552	1
ENSG00000138722	0.887737	0.987617
ENSG00000108784	0.322095	1
ENSG00000166268	0.669633	0.882937
ENSG00000197467	0.826963	0.974686
ENSG00000116885	0.460908	1
ENSG00000121879	0.0948132	1
ENSG00000152670	0.344846	0.875
ENSG00000166716	0.196995	1
ENSG00000185043		1
ENSG00000136205	0.2612	1
ENSG00000198315	0.439901	1
ENSG00000242732	0.505182	0.841846
ENSG00000125482	0.185246	1
ENSG00000081913	0.51312	1
ENSG00000166455	0.840102	0.896701
ENSG00000114857	-0.011357	1
ENSG00000125046	0.413085	0.704932
ENSG00000110063	0.543946	1
ENSG00000167165	0.615886	0.826389
ENSG00000164366	0.0783482	1
ENSG00000214717		1
ENSG00000088367	0.585027	1
ENSG00000123999	0.838547	0.968101
ENSG00000122565		1
ENSG00000197635	0.848647	0.978189
ENSG00000083937	-0.175295	1
ENSG00000110719	0.344568	1
ENSG00000072858	0.833815	0.943772
ENSG00000128923	0.382612	1
ENSG00000144407	0.53382	0.469246
ENSG00000128322	0.516747	1
ENSG00000116918	0.0561507	1
ENSG00000160539	0.67193	0.99958
ENSG00000203485	0.396643	1
ENSG00000186532	0.57572	1
ENSG00000196620	0.676584	0.958333
ENSG00000072778		1
ENSG00000171729	0.787084	1
ENSG00000254122	0.654073	0.999603
ENSG00000138660	0.487517	1
ENSG00000133030	0.284894	1
ENSG00000155085	0.481772	1
ENSG00000087470	0.023638	1
ENSG00000004478	0.0976843	1
ENSG00000197928	0.531383	1
ENSG00000085514	0.610335	1
ENSG00000182504	0.724845	1
ENSG00000204967		0.541667
ENSG00000165175	-0.0488421	1
ENSG00000171791	0.645808	1
ENSG00000135018		1
ENSG00000174236	0.57505	0.951389
ENSG00000144535	0.48248	1
ENSG00000059145	0.759341	1
ENSG00000127774		1
ENSG00000150787	0.092263	1
ENSG00000108798	0.533714	1
ENSG00000131470	0.280808	0.998787
ENSG00000181404	0.41272	1
ENSG00000175203		1
ENSG00000138780	0.287958	1
ENSG00000131236		1
ENSG00000136492	0.423351	0.527778
ENSG00000196507	0.310209	1
ENSG00000197586	0.285004	1
ENSG00000049883	0.0832902	1
ENSG00000125895	0.819439	0.997378
ENSG00000183527	0.0744547	1
ENSG00000124107	0.717674	1
ENSG00000156502	-0.034613	1
ENSG00000133121	0.511971	1
ENSG00000025708	0.557411	1
ENSG00000059573	0.461207	1
ENSG00000145700	0.38686	1
ENSG00000105723		1
ENSG00000129925		1
ENSG00000112379	0.896746	0.985483
ENSG00000130653	0.67336	1
ENSG00000080493	0.855049	0.980489
ENSG00000164068	-0.027186	1
ENSG00000173890	0.807544	0.959975
ENSG00000214435	0.490498	1
ENSG00000173801	0.399646	1
ENSG00000104687	0.350344	1
ENSG00000074181	0.635046	1
ENSG00000132330	0.28371	1
ENSG00000164300	0.46799	1
ENSG00000126561	0.66661	1
ENSG00000131015	0.562919	0.835636
ENSG00000165923	0.806388	0.948018
ENSG00000135506		1
ENSG00000243147		1
ENSG00000206026	1	1
ENSG00000105173	0.764398	0.968677
ENSG00000108306	0.170778	1
ENSG00000167654	0.883365	0.983333
ENSG00000133812	0.441332	1
ENSG00000182326	0.581588	1
ENSG00000167434	0.685607	0.972888
ENSG00000167863		1
ENSG00000112118	-0.0567632	1
ENSG00000103197	0.244447	1
ENSG00000179295	-0.22555	1
ENSG00000111540		1
ENSG00000173227	0.851463	0.938492
ENSG00000101126	0.0822097	1
ENSG00000139112		1
ENSG00000151617	0.903726	0.999183
ENSG00000179526		1
ENSG00000092208	0.0204434	1
ENSG00000143799	-0.117558	1
ENSG00000133063	0.68369	0.847222
ENSG00000144476	0.721991	1
ENSG00000144802	0.642344	1
ENSG00000259207	0.783052	0.999384
ENSG00000148090	-0.0205449	1
ENSG00000005302	0.325667	1
ENSG00000196476	0.19122	1
ENSG00000242875
ENSG00000120693	0.488658	0.997021
ENSG00000163702	0.416119	1
ENSG00000181982	0.37048	1
ENSG00000180251	0.563407	0.811111
ENSG00000260230	0.846887	0.952503
ENSG00000168398	0.902057	0.987778
ENSG00000171476	0.522643	1
ENSG00000135346	0.421222	0.727124
ENSG00000125492	0.878233	1
ENSG00000047597	0.761562	0.950483
ENSG00000196154	0.601681	1
ENSG00000142949	0.552373	1
ENSG00000213462	0.746039	1
ENSG00000063241	0.0397291	1
ENSG00000110237	0.539879	1
ENSG00000187754
ENSG00000157554	0.704084	1
ENSG00000164051	0.341707	1
ENSG00000164434	0.831867	0.948107
ENSG00000204195	0.827741	1
ENSG00000173467	0.819572	0.934877
ENSG00000213516	-0.0984746	1
ENSG00000080815	0.384909	1
ENSG00000166596	0.728485	0.927778
ENSG00000114544	0.130564	1
ENSG00000134910	0.278335	1
ENSG00000004700	0.398293	1
ENSG00000110756	0.35309	1
ENSG00000159674	0.752438	1
ENSG00000108641	0.511427	1
ENSG00000178982		1
ENSG00000204532
ENSG00000158186	0.515075	1
ENSG00000053702	0.421809	1
ENSG00000221994	0.665802	0.995251
ENSG00000185532	0.757343	0.977664
ENSG00000113448	0.516492	0.950301
ENSG00000183114	0.809703	0.950491
ENSG00000024526	0.569594	0.780952
ENSG00000043093	-0.0623282	1
ENSG00000124535	-0.268632	1
ENSG00000146469	0.745348	0.980392
ENSG00000171960	0.314512	1
ENSG00000106355	0.0324528	1
ENSG00000185033	0.166527	1
ENSG00000128891	0.197198	1
ENSG00000172410	0.602226	1
ENSG00000187017	0.811349	0.957265
ENSG00000009724	0.639444	0.993924
ENSG00000141552		1
ENSG00000168955	0.532812	0.888889
ENSG00000105379	-0.260491	1
ENSG00000027001	0.400258	1
ENSG00000013563	0.364196	1
ENSG00000103194	0.152592	1
ENSG00000243716	0.402671	1
ENSG00000166548	0.216531	1
ENSG00000243480	0.463732	0.967014
ENSG00000085274	0.278496	1
ENSG00000112305	0.135243	1
ENSG00000182551	0.252335	1
ENSG00000183578	0.822941	0.998343
ENSG00000273706	0.837747	0.975
ENSG00000082515	0.110641	1
ENSG00000162972	0.105546	1
ENSG00000186871	0.293592	0.385417
ENSG00000196230		1
ENSG00000100380		1
ENSG00000183580	0.625993	0.999206
ENSG00000173207	0.491766	1
ENSG00000143612		1
ENSG00000110077	0.795782	1
ENSG00000197496	0.87083	0.999603
ENSG00000010072	0.336651	1
ENSG00000066468	0.745239	0.998366
ENSG00000189184	0.813137	0.998366
ENSG00000169189	-0.0162807	1
ENSG00000129534	0.725961	0.99637
ENSG00000118922	0.398073	0.999603
ENSG00000124157	0.611593	0.847222
ENSG00000137270	0.347613	0.0138889
ENSG00000114120	-0.018289	1
ENSG00000164176	0.642984	0.999183
ENSG00000177455	0.727892	0.81127
ENSG00000185122		1
ENSG00000067082	0.268632	1
ENSG00000135766	-0.102971	1
ENSG00000183423	0.0857878
ENSG00000083799	-0.0885636	1
ENSG00000113739	0.780614	0.986303
ENSG00000146834		1
ENSG00000152969	0.875425	0.980303
ENSG00000135929	0.268666	1
ENSG00000164106	0.74395	0.869917
ENSG00000179071	0.689963	0.841486
ENSG00000181617	0.580626	0.885175
ENSG00000183813	0.445702	0.676136
ENSG00000171121	0.118639	1
ENSG00000114541	0.562476	1
ENSG00000122986	0.770955	1
ENSG00000138472	0.803626	0.899306
ENSG00000170819	-0.0509219
ENSG00000143217	0.787846	0.966624
ENSG00000135604	0.885214	0.997616
ENSG00000171478		0.513889
ENSG00000069869	0.641872	0.999206
ENSG00000138032	-0.259959	1
ENSG00000162929	0.605047	0.984455
ENSG00000185130	0.134177	0.166667
ENSG00000137825	0.828912	0.907508
ENSG00000104320	0.272565	1
ENSG00000149503	0.542066	1
ENSG00000023171	0.856579	0.972222
ENSG00000176160	0.301887	1
ENSG00000176994	0.617382	1
ENSG00000169299	0.60439	1
ENSG00000106244		1
ENSG00000120500		0.527778
ENSG00000126246	0.44374	1
ENSG00000187796	0.821865	0.937052
ENSG00000186994	0.698366	1
ENSG00000164919	0.0895381	1
ENSG00000169862	0.908022	0.984259
ENSG00000111796	0.77702	0.957989
ENSG00000221968	0.284949	1
ENSG00000231852	0.601303	0.899119
ENSG00000137842	0.360804	1
ENSG00000168237	0.489889	1
ENSG00000170484	0.462357	1
ENSG00000158825	0.726793	0.996427
ENSG00000103064	0.659633	1
ENSG00000253485	0.603739	0.762626
ENSG00000107201	0.583218	1
ENSG00000165383	0.437194	1
ENSG00000164342	0.547968	0.983996
ENSG00000140943		1
ENSG00000179304		1
ENSG00000160868	0.68564	0.886616
ENSG00000130948	0.629559	0.899725
ENSG00000143740	-0.0147265	1
ENSG00000118690	0.480391	1
ENSG00000184148	0.755767	0.796296
ENSG00000153406	0.0977158	1
ENSG00000152467	0.824208	0.96875
ENSG00000140995		1
ENSG00000101076	0.700987	1
ENSG00000185303	0.100153	0.518704
ENSG00000266338	0.647814	1
ENSG00000266074	0.264027	1
ENSG00000082212	0.0556617	1
ENSG00000153767	0.273025	1
ENSG00000173548	0.620263	1
ENSG00000188396	0.585094	0.51
ENSG00000090061	0.625473	1
ENSG00000089327	0.65204	1
ENSG00000110367		1
ENSG00000175895	0.573756	1
ENSG00000148429	0.492669	1
ENSG00000111644	0.758055	0.937963
ENSG00000054983	0.199166	1
ENSG00000105695	0.81276	0.970609
ENSG00000133794	0.576848	1
ENSG00000163933	0.532433	1
ENSG00000170275		1
ENSG00000183476	0.588295	1
ENSG00000131634	0.50177	1
ENSG00000171469	0.500456	1
ENSG00000188869	0.299192
ENSG00000100764		1
ENSG00000108823	0.823906	0.986653
ENSG00000122085	0.240278	1
ENSG00000130703	-0.0976843	1
ENSG00000047579	0.186979	1
ENSG00000118777	0.744495	0.990909
ENSG00000215186	0.473581	0.763889
ENSG00000186094	0.474262	0.747222
ENSG00000080845	0.362088	1
ENSG00000169047	0.814308	0.997439
ENSG00000082153	-0.079291	1
ENSG00000151239	0.275562	1
ENSG00000104818		0.513889
ENSG00000107021		1
ENSG00000219545	0.265227	1
ENSG00000124333	0.162828	1
ENSG00000128564	0.828837	0.86688
ENSG00000005700	0.181898	1
ENSG00000157212	0.489653	1
ENSG00000108255	-0.040996
ENSG00000138119	0.766688	0.999195
ENSG00000137207		1
ENSG00000255154	0.219974	1
ENSG00000023330	0.154657	1
ENSG00000128789		1
ENSG00000203666	0.199458	1
ENSG00000034713		1
ENSG00000167394	0.336607	1
ENSG00000198604	0.794547	1
ENSG00000110011		1
ENSG00000122375	0.54035	0.402778
ENSG00000106819	0.734584	1
ENSG00000091986	0.864237	1
ENSG00000173110	0.200427	1
ENSG00000124733		1
ENSG00000120451	0.0546796	1
ENSG00000040341	-0.19717	1
ENSG00000128534	0.523752	1
ENSG00000105550	0.593922	1
ENSG00000112077	0.645654	0.534722
ENSG00000160404	0.558401	1
ENSG00000127554	0.149877	1
ENSG00000166888	0.421067	1
ENSG00000182583	0.309662	1
ENSG00000126746	0.625792	1
ENSG00000250799	0.718371	1
ENSG00000108561		1
ENSG00000129535	0.618569	0.876263
ENSG00000197563	0.266113	1
ENSG00000128422	0.636762	0.940317
ENSG00000134571	0.789648	1
ENSG00000085832	0.0162818	1
ENSG00000131089	0.437053	1
ENSG00000166920	0.691925	0.977319
ENSG00000277972		0.986111
ENSG00000101193	0.162818	1
ENSG00000011275	0.172699	1
ENSG00000176136	0.342407
ENSG00000111348	0.284968	1
ENSG00000147206	0.707017	0.761481
ENSG00000167741	0.784589	0.966766
ENSG00000204104	0.430833	1
ENSG00000183684		1
ENSG00000204287	0.236055	0.985317
ENSG00000198208	0.710812	0.999195
ENSG00000147684		1
ENSG00000168907	0.740644	0.954979
ENSG00000144589	0.612107	1
ENSG00000076043	0.151834	1
ENSG00000126467	0.776217	0.783277
ENSG00000013374	-0.0651187	1
ENSG00000101928	0.26175	1
ENSG00000198099	0.72787	0.735951
ENSG00000182287	0.303562	1
ENSG00000134324	0.217301	1
ENSG00000171724	0.8677	0.979097
ENSG00000240720	0.317186	1
ENSG00000196663	0.379345	1
ENSG00000035499	0.588474	0.868403
ENSG00000078403	0.311458	1
ENSG00000122257	0.245046	1
ENSG00000184281	0.252416	1
ENSG00000197763	0.628615	0.998366
ENSG00000105278	0.771106	1
ENSG00000129757	0.408322	1
ENSG00000100271	0.362856	1
ENSG00000105204	0.12298	1
ENSG00000115421	0.573963	1
ENSG00000131828		1
ENSG00000143314	0.284894	1
ENSG00000167625	0.646121	1
ENSG00000007171	0.738821	0.833333
ENSG00000109670	0.0922099	1
ENSG00000130787	0.219402	1
ENSG00000164530	0.628871	0.995635
ENSG00000138131	0.684205	0.999425
ENSG00000159322		1
ENSG00000162882	0.679063	0.999206
ENSG00000177666		1
ENSG00000144199	0.333714	1
ENSG00000178585	0.0977032	1
ENSG00000131437	0.573653	1
ENSG00000039537	0.827269	0.908075
ENSG00000162368	0.187216	1
ENSG00000203668	0.500743	0.998366
ENSG00000069667	0.496054	1
ENSG00000158792	0.287157	1
ENSG00000170545	0.503978	1
ENSG00000161896	0.878962	0.999339
ENSG00000124440	0.686603	1
ENSG00000168582
ENSG00000120685	0.462515	1
ENSG00000204843		1
ENSG00000164125	0.723835	1
ENSG00000105323		1
ENSG00000168610		1
ENSG00000261609	0.725963	0.986071
ENSG00000100600	0.351215	1
ENSG00000164683	0.782251	1
ENSG00000135372	0.401172	1
ENSG00000250317	0.00437972	1
ENSG00000174437	0.0569788	1
ENSG00000066629	0.502476	0.999603
ENSG00000198301	0.326908	1
ENSG00000167751	0.217991	0.64881
ENSG00000159348	0.166	1
ENSG00000185933	0.667916	1
ENSG00000158764	0.588961	0.880556
ENSG00000122873	-0.0725418	1
ENSG00000155099	0.216122	1
ENSG00000197566	0.471721	0.881123
ENSG00000213995		1
ENSG00000068745		1
ENSG00000173991	0.451979	1
ENSG00000129315	0.492649	1
ENSG00000132485	-0.252351	1
ENSG00000134538	0.473834	1
ENSG00000165660	0.182584	1
ENSG00000148948	0.813536	0.920692
ENSG00000135677		1
ENSG00000120029	0.246196	1
ENSG00000091009	0.256458	1
ENSG00000165828	0.592744	0.760073
ENSG00000172534	0.31298	1
ENSG00000015676	-0.183473	1
ENSG00000162426	0.637188	0.868712
ENSG00000197930	0.510685	1
ENSG00000108474	0.601312	1
ENSG00000186510	0.863702	0.964387
ENSG00000058272	0.142824	1
ENSG00000060566	0.616049	0.859127
ENSG00000160305	0.160739	1
ENSG00000013375	0.511581	1
ENSG00000104979		1
ENSG00000103066	0.126445	1
ENSG00000000971	0.684018	1
ENSG00000124422		1
ENSG00000115884	0.635924	0.996199
ENSG00000055917	0.00814036	1
ENSG00000078674	-0.263355	1
ENSG00000115808	0.240343	1
ENSG00000177054	0.233095	1
ENSG00000142864		1
ENSG00000100441	0.464775	1
ENSG00000145293	-0.000486762	1
ENSG00000121005	0.697186	0.989448
ENSG00000085449	0.177352	1
ENSG00000134588
ENSG00000166446	0.723762	0.958974
ENSG00000156050	0.513057	1
ENSG00000139083	0.676853	1
ENSG00000154764	0.707914	0.913889
ENSG00000276409	0.613948	1
ENSG00000123130	0.477716	1
ENSG00000001036	0.158268	1
ENSG00000159596	0.327318	1
ENSG00000134258	0.764685	0.930556
ENSG00000067715	0.848807	0.945141
ENSG00000143942	0.401385	0.978295
ENSG00000103034	0.832751	1
ENSG00000249992	0.854172	1
ENSG00000145861	0.689864	0.989641
ENSG00000091704	0.4456	1
ENSG00000165487	-0.311245	1
ENSG00000175646	0.291244	0.981252
ENSG00000112981	0.881466	0.960552
ENSG00000113575		1
ENSG00000183479	0.74693	0.912072
ENSG00000278023	0.290351	1
ENSG00000146067	0.268614	1
ENSG00000121351	0.318639	0.694444
ENSG00000221829	0.498944	1
ENSG00000196724	0.311657	1
ENSG00000095209	0.297671	1
ENSG00000138750	0.191007	1
ENSG00000187051		1
ENSG00000164134	0.0078577	1
ENSG00000136574	0.687523	0.955107
ENSG00000010310	0.760067	0.990516
ENSG00000177427	0.470455	1
ENSG00000203786	0.595236	0.819444
ENSG00000197838	0.649442	0.25
ENSG00000105732	0.593911	1
ENSG00000100373	0.650944	0.922052
ENSG00000067057	0.544622	1
ENSG00000198889	0.549249	0.916667
ENSG00000085760	-0.109655	1
ENSG00000118689	0.447595	1
ENSG00000157470	0.752685	0.900794
ENSG00000119541	-0.020593	1
ENSG00000160188	0.887341	1
ENSG00000144908	0.820507	1
ENSG00000118520	0.799033	0.916239
ENSG00000142669		1
ENSG00000135750	0.461866	0.998737
ENSG00000108091	0.364309	1
ENSG00000109066	-0.18669	1
ENSG00000154080	0.656981	0.898206
ENSG00000160058		1
ENSG00000219200		1
ENSG00000275832	0.53319	1
ENSG00000131462	-0.268632	1
ENSG00000185010	0.627783	1
ENSG00000159733	0.526606	1
ENSG00000241127	0.22405	1
ENSG00000088002	0.826512	0.988889
ENSG00000170956	0.493446	1
ENSG00000259431	-0.148672	1
ENSG00000105393		1
ENSG00000101888	0.364041	1
ENSG00000198408		1
ENSG00000149295	0.786824	0.889316
ENSG00000115993	-0.0661569	1
ENSG00000143153	0.427646	1
ENSG00000152193	0.3596	1
ENSG00000167566	0.0134108	1
ENSG00000119414	0.130254	1
ENSG00000185480	0.393031	0.726852
ENSG00000144591	0.374061	1
ENSG00000130649	0.617111	0.998366
ENSG00000172382	0.785082	0.941093
ENSG00000211455	0.300605	1
ENSG00000006016	0.80312	1
ENSG00000136352	0.525572	1
ENSG00000197323	0.275472	1
ENSG00000152601		1
ENSG00000112218	0.734433	0.834647
ENSG00000104341	0.117544	1
ENSG00000133313		1
ENSG00000011590	0.568958	1
ENSG00000170876		1
ENSG00000178950		1
ENSG00000144747	0.447582	1
ENSG00000144426	0.555143	0.983333
ENSG00000051523	0.530507	1
ENSG00000065357	0.694868	1
ENSG00000135241	-0.118443	1
ENSG00000171385	0.785548	0.99916
ENSG00000123643	0.574022	1
ENSG00000100253	0.451154	0.641667
ENSG00000136819	0.032574	1
ENSG00000111077	0.284912	1
ENSG00000110075		1
ENSG00000066557	-0.0908823	1
ENSG00000112029	0.48594	1
ENSG00000130349	-0.0725036	1
ENSG00000099783		1
ENSG00000138400	0.782931	0.894569
ENSG00000134453		1
ENSG00000136943	0.758788	0.893627
ENSG00000159216	0.793019	0.999206
ENSG00000092201		1
ENSG00000028839	-0.034917	1
ENSG00000052723	0.421987	1
ENSG00000077984	0.751069	1
ENSG00000109794	0.517948	0.999603
ENSG00000136143	0.0827544	1
ENSG00000107669	0.110558	1
ENSG00000133110	0.867038	0.995394
ENSG00000148187	0.369514	1
ENSG00000106341	0.734793	0.826032
ENSG00000071575	0.187216	1
ENSG00000028528		1
ENSG00000106636		1
ENSG00000135341	0.145469	1
ENSG00000126878	0.576834	1
ENSG00000175634		1
ENSG00000100558	0.749897	0.981852
ENSG00000187605	0.506105	1
ENSG00000173744	0.00632382	1
ENSG00000184445	0.697139	1
ENSG00000112078	0.0488421	1
ENSG00000143320	0.604284	1
ENSG00000160285	0.284894	1
ENSG00000116954	-0.0896479	1
ENSG00000172915	0.630472	1
ENSG00000135127	0.618964	1
ENSG00000141433	0.796934	0.94423
ENSG00000174827	0.764812	0.902778
ENSG00000141367		1
ENSG00000203880	0.0624516	1
ENSG00000120896	0.284894	1
ENSG00000077782	0.362531	1
ENSG00000175029	0.541696	1
ENSG00000112559	0.621308	0.998737
ENSG00000105983	0.0889303	1
ENSG00000160633		1
ENSG00000127946	0.569277	1
ENSG00000101951	0.363446	0.761905
ENSG00000117877	0.0855812	1
ENSG00000078687	-0.00374975	0.869131
ENSG00000168495	0.560207	1
ENSG00000204472	0.493081	1
ENSG00000115648	0.799178	0.995498
ENSG00000147509	0.814562	0.875189
ENSG00000221900	1	1
ENSG00000131788	0.362065	1
ENSG00000111678		1
ENSG00000065154		1
ENSG00000174950	0.698834	0.920635
ENSG00000103150	0.483415	0.794784
ENSG00000213626	0.655131	1
ENSG00000106511	0.883345	0.991667
ENSG00000112941	0.373691	1
ENSG00000144959	0.395932	1
ENSG00000101084		1
ENSG00000164626	0.88643	0.994349
ENSG00000069399	0.648865	1
ENSG00000139648	0.545298	0.777778
ENSG00000176209	0.131494	1
ENSG00000086159	0.723949	0.831746
ENSG00000102145	0.398507	1
ENSG00000134853	0.648267	1
ENSG00000263001	0.382508	1
ENSG00000140553	0.236101	1
ENSG00000092929	0.482424	1
ENSG00000110786	0.690981	0.889601
ENSG00000171858		1
ENSG00000139174	0.67353	1
ENSG00000132879	0.216673	1
ENSG00000021355	0.338789	1
ENSG00000116679		1
ENSG00000166049	1	1
ENSG00000107105	0.761339	0.939043
ENSG00000258289	-0.177652	1
ENSG00000135387	0.0162797	1
ENSG00000153956	0.441776	1
ENSG00000100985	0.763095	0.977152
ENSG00000115339	0.48012	0.996732
ENSG00000162814	0.382482	0.597222
ENSG00000143633	0.298555	1
ENSG00000188761	0.755442	0.767302
ENSG00000136636	0.332287	1
ENSG00000123810	0.399324	1
ENSG00000124935	0.621973	0.931652
ENSG00000171794	0.612529	1
ENSG00000176108	0.192774	1
ENSG00000186166		1
ENSG00000115758	-0.0895555	1
ENSG00000131504	0.30145	1
ENSG00000125650	0.626842	0.777331
ENSG00000161914	0.158003	1
ENSG00000133884		1
ENSG00000139722	0.310296	1
ENSG00000117614		1
ENSG00000162753	0.438931	1
ENSG00000108582	0.30177	1
ENSG00000182197	0.676333	0.993833
ENSG00000131069	0.0426453	1
ENSG00000104671	-0.0244211	1
ENSG00000109917	0.0990797	1
ENSG00000138615	0.849513	0.997631
ENSG00000162065	0.585569	0.954727
ENSG00000170558	0.817	0.943295
ENSG00000077585	0.312841	1
ENSG00000134308		1
ENSG00000152932	0.75572	0.864569
ENSG00000105197	-0.24382	1
ENSG00000156313	0.454532	1
ENSG00000136021	0.356908	1
ENSG00000168077	0.622527	0.999603
ENSG00000204524	0.460585	0.954198
ENSG00000144746		1
ENSG00000151553	0.268786	1
ENSG00000166135	0.262465	1
ENSG00000176978		1
ENSG00000166130	0.771433	0.999206
ENSG00000010244	0.295407	1
ENSG00000083782
ENSG00000172466	-0.108696	1
ENSG00000116726
ENSG00000198754	0.609139	0.863889
ENSG00000156697	0.495136	1
ENSG00000168216	0.284949	1
ENSG00000180992		1
ENSG00000067836	0.108402	1
ENSG00000123307	0.521894	0.763889
ENSG00000143157	0.343466	1
ENSG00000020922	0.587399	1
ENSG00000047849	0.284912	1
ENSG00000116560		1
ENSG00000164181	0.817422	1
ENSG00000165029	0.686278	1
ENSG00000105877	0.678956	0.633333
ENSG00000183496	0.599357	0.863967
ENSG00000147592	0.481228	1
ENSG00000197448		1
ENSG00000242802	0.373817	0.9845
ENSG00000105722		1
ENSG00000187783	0.678407	0.886111
ENSG00000101098	0.914097	0.98869
ENSG00000059122	0.125356	1
ENSG00000113638	0.0528762	0.99708
ENSG00000131115	0.287328	1
ENSG00000136828	0.56176	1
ENSG00000146576	0.245476	1
ENSG00000151224	0.615519	1
ENSG00000184945	0.521894	1
ENSG00000159921	0.340543	1
ENSG00000091656	0.720982	0.896821
ENSG00000164325	0.594089	1
ENSG00000086548	0.755592	0.963972
ENSG00000003249	0.826386	0.996583
ENSG00000134569	0.699886	0.990103
ENSG00000117266	0.667336	1
ENSG00000213923	0.22793	1
ENSG00000119771	0.594091	0.993037
ENSG00000143321		1
ENSG00000153902	0.738598	1
ENSG00000164687	0.475189	1
ENSG00000163625	0.404484	1
ENSG00000132698	0.734293	0.997835
ENSG00000174373	0.201601	1
ENSG00000164346		1
ENSG00000198931		1
ENSG00000141401	0.601759	1
ENSG00000165813	0.419883	1
ENSG00000128218	0.731599	0.907222
ENSG00000261857	0.851559	0.99881
ENSG00000163466		1
ENSG00000102312	0.102212	1
ENSG00000110092	0.479683	1
ENSG00000129646	0.477924	0.958948
ENSG00000116497	0.374283	1
ENSG00000134371	0.255606	1
ENSG00000152944	0.133548	1
ENSG00000150768	0.238231	1
ENSG00000105186	0.468172	1
ENSG00000086475	-0.108279	1
ENSG00000109920	0.284912	1
ENSG00000116194	0.787952	0.997819
ENSG00000167615	0.268614	1
ENSG00000165376	0.742296	0.831667
ENSG00000135049	0.119467	1
ENSG00000213949	0.861372	0.996712
ENSG00000105223		1
ENSG00000116663	-0.0500321	1
ENSG00000002330		1
ENSG00000166454	0.249839	1
ENSG00000163482	0.719287	1
ENSG00000106633	0.805369	0.965278
ENSG00000105662	0.0684212	1
ENSG00000088888	0.338793	1
ENSG00000120093	0.869952	0.996648
ENSG00000164168	0.224654	1
ENSG00000006071	0.951336	0.978272
ENSG00000196344	0.650815	0.861111
ENSG00000047230	0.49537	1
ENSG00000138071		1
ENSG00000161265	-0.277058	1
ENSG00000127452	0.359943	1
ENSG00000144035	0.657927	1
ENSG00000175489	0.830575	0.993082
ENSG00000164362	0.302372
ENSG00000113648	0.160655	1
ENSG00000015285	0.730359	1
ENSG00000077514	0.51061	1
ENSG00000053747	0.819304	0.996212
ENSG00000139351	0.568104	1
ENSG00000145632	0.592403	1
ENSG00000198131	0.170219	1
ENSG00000176049	0.792616	0.922386
ENSG00000115361	0.839889	0.963143
ENSG00000134440		1
ENSG00000142319	0.429825	0.25
ENSG00000223547	0.412991	1
ENSG00000178234	0.189571	1
ENSG00000103249	0.387521	1
ENSG00000169231	0.460127	1
ENSG00000137166	0.434919	1
ENSG00000005194		1
ENSG00000161920	0.0392781	1
ENSG00000128918	0.761057	0.975694
ENSG00000221955	0.651472	0.986111
ENSG00000153786		1
ENSG00000129255	0.179088	1
ENSG00000179832	0.333032	1
ENSG00000138100	0.705471	0.88458
ENSG00000177283	0.62845	0.886185
ENSG00000067646	0.530325	1
ENSG00000164163	-0.11335	1
ENSG00000104164	-0.240172	1
ENSG00000076351	0.639782	1
ENSG00000132437	0.784558	0.910451
ENSG00000196263	0.632488	1
ENSG00000159593	-0.249335	1
ENSG00000085563	0.743553	0.984602
ENSG00000160799		1
ENSG00000125733	0.413612	1
ENSG00000197601	0.0733316	1
ENSG00000188404	0.5913	0.99079
ENSG00000164284	0.279494	1
ENSG00000108100		1
ENSG00000129991	0.587654	0.881131
ENSG00000119965	0.353552	0.996187
ENSG00000213658	0.60358	1
ENSG00000165841	0.660844	0.805556
ENSG00000089053		1
ENSG00000137200	0.285096	1
ENSG00000141338	0.627482	1
ENSG00000029153	0.665938	0.985835
ENSG00000159708	0.401226	1
ENSG00000143226	0.633158	1
ENSG00000215305	0.195419	1
ENSG00000131013	-0.181689	1
ENSG00000177098	0.758214	1
ENSG00000063015	0.700694	1
ENSG00000109272	0.605975	1
ENSG00000155629	0.795997	0.978693
ENSG00000177674	0.284894	1
ENSG00000213047	0.287261	0.998016
ENSG00000173480	0.32857	1
ENSG00000166949	0.541118	1
ENSG00000185101	0.687201	0.968251
ENSG00000265241	-0.0162797	1
ENSG00000102870	0.17493	1
ENSG00000070761	-0.105825	1
ENSG00000173905	0.384668	1
ENSG00000162878	0.64812	0.998268
ENSG00000106635		1
ENSG00000163754	0.284949	1
ENSG00000132423	0.156595	1
ENSG00000100979	0.397266	1
ENSG00000167034	0.699028	0.913309
ENSG00000110801	0.247472	1
ENSG00000176988	0.5	1
ENSG00000105499	0.599275	1
ENSG00000149243	0.74598	0.895972
ENSG00000155096	-0.0162797	1
ENSG00000109861	0.65529	1
ENSG00000000938	0.592388	1
ENSG00000115828	0.833825	0.999603
ENSG00000165879	0.589847	1
ENSG00000198643	0.809042	0.97076
ENSG00000078795	0.289596	0.666667
ENSG00000204628		1
ENSG00000117480	0.219755	1
ENSG00000113212	0.735407	0.926203
ENSG00000145016	0.0374827	1
ENSG00000186288	0.91475	1
ENSG00000118640	0.6073	1
ENSG00000103222	0.647822	1
ENSG00000182463	0.838585	0.999183
ENSG00000122218		1
ENSG00000206077	0.692036	0.928135
ENSG00000064545	0.302958	1
ENSG00000160307	0.656138	1
ENSG00000214128	0.652573	0.916667
ENSG00000163959	0.742621	0.955711
ENSG00000188266	0.478977	1
ENSG00000078898	0.61012	0.707407
ENSG00000153107	0.531774	1
ENSG00000173653	0.504252	1
ENSG00000179933	0.0325656	1
ENSG00000213139	-0.199957	1
ENSG00000131148	-0.164363	1
ENSG00000170037	0.27093	1
ENSG00000140675	0.591924	1
ENSG00000203859	0.37327	0.813492
ENSG00000184378	0.625573	0.685013
ENSG00000148840	0.499718	1
ENSG00000183722	0.397291	1
ENSG00000065150	-0.164906	1
ENSG00000104812	0.373769	1
ENSG00000172232	0.690926	0.889316
ENSG00000206107
ENSG00000132763	0.555318	1
ENSG00000163634		1
ENSG00000182768	0.170947	1
ENSG00000138735	0.828959	1
ENSG00000080345	0.354909	1
ENSG00000115520	-0.129602	1
ENSG00000135525	0.713964	1
ENSG00000102984	0.780014	1
ENSG00000106078	0.591427	1
ENSG00000178445	0.819323	0.929482
ENSG00000100142	0.244518	1
ENSG00000132600	-0.138793	1
ENSG00000128487	0.648289	1
ENSG00000162975	0.660631	0.848801
ENSG00000204438	0.202921	1
ENSG00000270946
ENSG00000161860	0.536091	0.548606
ENSG00000124098		1
ENSG00000178381	0.260508	1
ENSG00000167619	0.562893	0.812748
ENSG00000059691	-0.0805181	1
ENSG00000163161		1
ENSG00000050405	0.353787	1
ENSG00000182600	0.844776	0.956273
ENSG00000149534	0.792871	0.99055
ENSG00000197641	0.688136	0.824603
ENSG00000100031	0.688589	1
ENSG00000157060	0.594089	1
ENSG00000073754	0.617013	0.753968
ENSG00000182621	0.568911	1
ENSG00000188611	0.287197	0.655556
ENSG00000213928		1
ENSG00000198546	0.16464	1
ENSG00000107521	0.162902	1
ENSG00000197721	0.5	1
ENSG00000134278	0.440405	1
ENSG00000143319	0.565947	1
ENSG00000166527	0.4932	0.784524
ENSG00000169410	0.32395	0.930237
ENSG00000178878	0.523105	1
ENSG00000003393	-0.0906588	1
ENSG00000132613	0.346736	1
ENSG00000102974	0.211663	1
ENSG00000143436		1
ENSG00000048028	0.467545	1
ENSG00000122042	0.299185	1
ENSG00000134900	0.335966	1
ENSG00000157103	0.812712	0.966438
ENSG00000088543	0.548613	1
ENSG00000154258	0.778451	1
ENSG00000268182	0.576827	1
ENSG00000171115	0.717182	0.990121
ENSG00000166908	0.319921	1
ENSG00000167037	0.669604	0.961122
ENSG00000107566	0.54128	1
ENSG00000055332	0.214413	1
ENSG00000185274	0.703128	1
ENSG00000105894	0.634304	1
ENSG00000183607	0.364876	0.763889
ENSG00000108849	0.442448	0.769841
ENSG00000173826	0.693595	0.932256
ENSG00000170374	0.375293
ENSG00000100426	0.371959	1
ENSG00000171049	0.561818	0.721612
ENSG00000140691	0.00354267	1
ENSG00000187837		1
ENSG00000261115	0.7856	0.962034
ENSG00000224531	0.325203	1
ENSG00000197461	0.43341	1
ENSG00000213930	-0.140444	1
ENSG00000183801	0.779306	0.99429
ENSG00000136261	0.461053	1
ENSG00000163666	0.419037	0.870108
ENSG00000152348	0.33178	1
ENSG00000168904	0.138911	1
ENSG00000135426	0.704593	0.913889
ENSG00000239672	0.0835069	1
ENSG00000120889	0.646384	1
ENSG00000186654	0.449114	1
ENSG00000137491	0.665996	1
ENSG00000077549		1
ENSG00000186469	0.692301	1
ENSG00000132024		1
ENSG00000134072	0.187228	1
ENSG00000165650	0.0525123	1
ENSG00000215883	0.222762	1
ENSG00000163874	0.633858	1
ENSG00000182670	0.123396	1
ENSG00000029363	-0.284986	1
ENSG00000060237		1
ENSG00000167658		1
ENSG00000214782	0.352232	0.0277778
ENSG00000127472	0.851656	0.999527
ENSG00000268043	0.464707	1
ENSG00000127241	0.816656	0.994031
ENSG00000109736		1
ENSG00000186479	0.673989	0.858309
ENSG00000170852		1
ENSG00000007129	0.762357	0.823803
ENSG00000140968	0.775201	1
ENSG00000178235	0.866544	0.932256
ENSG00000119408	0.660181	1
ENSG00000149782	0.620125	1
ENSG00000154548	0.660064	0.872222
ENSG00000215021		1
ENSG00000112183	0.891967	0.988218
ENSG00000170801	0.865078	0.996752
ENSG00000148824	0.162818	1
ENSG00000171860	0.676789	1
ENSG00000136485	-0.0162912	1
ENSG00000196544	0.12445	1
ENSG00000108239	0.345889	1
ENSG00000144320	0.0259213	1
ENSG00000101871	0.682915	0.999206
ENSG00000128815	0.577365	0.834807
ENSG00000183735	0.11268	1
ENSG00000186111	0.268632	1
ENSG00000100418	-0.260542	1
ENSG00000176381	0.775215	1
ENSG00000184047	-0.191229	1
ENSG00000213638	0.502366	0.993814
ENSG00000189298	0.663752	1
ENSG00000124469	0.584812	1
ENSG00000142327	0.219775	1
ENSG00000163106	0.776314	0.975411
ENSG00000144824	0.607637	0.997776
ENSG00000119411	0.649104	0.992168
ENSG00000164506	0.638	1
ENSG00000147647	0.789418	0.919048
ENSG00000185947	0.488364	1
ENSG00000100258		1
ENSG00000137574	0.528536	1
ENSG00000013016	0.568308	1
ENSG00000181191	0.365631	1
ENSG00000061938	0.0488421	1
ENSG00000089159	0.252335	1
ENSG00000119888	0.623256	0.997549
ENSG00000197409	0.709102	0.673134
ENSG00000106348	0.397291	1
ENSG00000135596	0.306462	1
ENSG00000075790	0.221143	1
ENSG00000106245		1
ENSG00000086288	0.5574	1
ENSG00000148153	-0.127589	1
ENSG00000135211	0.375381	1
ENSG00000117906	0.145367	1
ENSG00000114487	0.392184	1
ENSG00000132561	0.674603	1
ENSG00000198466	0.544425	1
ENSG00000116703
ENSG00000175600	0.619992	0.930556
ENSG00000112110		1
ENSG00000169398	0.369437	1
ENSG00000183688	0.394036	1
ENSG00000144034	0.00177005	1
ENSG00000063660	0.284912	1
ENSG00000262874	0.676741	1
ENSG00000177728		1
ENSG00000085063		1
ENSG00000159377		1
ENSG00000163071	0.798942	0.999022
ENSG00000178287
ENSG00000083123	0.366716	1
ENSG00000141526	0.694671	1
ENSG00000169122	0.474225	1
ENSG00000011405	0.295155	1
ENSG00000159650	0.412694	1
ENSG00000125743		1
ENSG00000113312		1
ENSG00000185345	0.74568	0.976266
ENSG00000189143	0.739624	0.993889
ENSG00000186197	0.747274	0.896465
ENSG00000136059	0.484421	1
ENSG00000180596	0.617425	0.99881
ENSG00000143549		1
ENSG00000184007		1
ENSG00000112320	0.552403	0.999206
ENSG00000120697	0.22965	1
ENSG00000197506	0.751254	0.857536
ENSG00000065054	0.284894	1
ENSG00000171223		1
ENSG00000187514		1
ENSG00000243244	0.759781	0.993673
ENSG00000171703	0.0846262	1
ENSG00000135250	0.0822223	1
ENSG00000128463		1
ENSG00000167701	0.57652	0.975932
ENSG00000185813	0.0624275	1
ENSG00000125864	0.671273	0.790476
ENSG00000168795	0.467129	1
ENSG00000145431	0.635259	0.973829
ENSG00000212725	0.72731	1
ENSG00000151322	0.653126	0.843434
ENSG00000204740	0.286897	0.654762
ENSG00000179796	0.76539	1
ENSG00000132780		1
ENSG00000214193	0.738108	0.998636
ENSG00000130119	0.411376	1
ENSG00000059804	0.183317	1
ENSG00000167508	0.309527	1
ENSG00000171262	0.0914478	1
ENSG00000007237	0.711479	1
ENSG00000118257	0.77868	0.99881
ENSG00000162980	0.253482	1
ENSG00000065060	0.318585	1
ENSG00000196449	0.320686	1
ENSG00000173214	0.625256	0.978878
ENSG00000158669	0.216196	1
ENSG00000128708	-0.213378	1
ENSG00000167286	0.680008	0.956235
ENSG00000178776	0.719667	0.907778
ENSG00000013619	0.708628	1
ENSG00000027697		1
ENSG00000138823	0.666585	0.913889
ENSG00000171209	0.482699	0.875
ENSG00000124120	0.365642	1
ENSG00000168310	0.284949	1
ENSG00000153721	0.573667	0.996732
ENSG00000171314	-0.195356	1
ENSG00000179456	-0.0813983	1
ENSG00000214655	0.252351	1
ENSG00000253729	0.460427	1
ENSG00000264522	0.349703	1
ENSG00000114098	-0.161058	1
ENSG00000083857	0.654356	0.999603
ENSG00000126067	-0.0814036	1
ENSG00000165185	0.668738	1
ENSG00000166289	0.73263	1
ENSG00000120549	0.621986	1
ENSG00000107036	0.562647	1
ENSG00000185278	0.659437	1
ENSG00000105851	0.526896	0.819129
ENSG00000101290	0.00794839	1
ENSG00000123066	0.59511	1
ENSG00000182187
ENSG00000111452	0.769131	0.998366
ENSG00000062822	0.49784	1
ENSG00000089351	0.122097	1
ENSG00000133265	0.284912	1
ENSG00000111261	0.796549	1
ENSG00000179455	0.584086	0.833333
ENSG00000053372	0.223631	1
ENSG00000132694	0.266467	1
ENSG00000099624		1
ENSG00000177685	0.549503	1
ENSG00000136932	0.410101	1
ENSG00000185900	0.172721	0.909722
ENSG00000107020	0.423081	1
ENSG00000172053		1
ENSG00000075461	0.783952	0.961577
ENSG00000166963	0.663012	1
ENSG00000230797	0.505081	0.77904
ENSG00000115590	0.787146	1
ENSG00000005961	0.846289	0.930456
ENSG00000068971		1
ENSG00000125409	0.644774	1
ENSG00000166860	0.481588	1
ENSG00000185666	0.662655	0.834259
ENSG00000133773	0.00873753	1
ENSG00000072062		1
ENSG00000151247	0.0415006	1
ENSG00000204444	0.570543	1
ENSG00000123364	0.48792	1
ENSG00000156232	0.426496	1
ENSG00000089280		1
ENSG00000166025	0.613334	1
ENSG00000233232	0.182361	0.505208
ENSG00000158158	0.586626	1
ENSG00000005073	0.926512	0.954054
ENSG00000100722	0.271819	1
ENSG00000144233	0.564982	1
ENSG00000160299	0.258989	1
ENSG00000173039		1
ENSG00000113645	0.736361	0.996212
ENSG00000115317	0.397385	1
ENSG00000236126
ENSG00000165105	0.815921	0.972222
ENSG00000110435	0.018809	1
ENSG00000166436	0.540064	0.88955
ENSG00000133704	0.430553	1
ENSG00000128610	0.651776	1
ENSG00000166603	0.536086	0.666667
ENSG00000182518	0.169509	1
ENSG00000116604		1
ENSG00000100036	0.586283	0.999206
ENSG00000141569	0.420343	1
ENSG00000184110	0.511492	1
ENSG00000087074		1
ENSG00000171495	0.594089	1
ENSG00000163810	0.326465	0.597222
ENSG00000185664	0.810277	0.918067
ENSG00000155761	0.70851	0.879076
ENSG00000112539	0.871852	0.963333
ENSG00000123739	0.0384319	1
ENSG00000102981	0.53359	1
ENSG00000159388	0.268614	1
ENSG00000239857	0.443685	1
ENSG00000104763		1
ENSG00000144827	-0.0582454	1
ENSG00000214013	0.493918	1
ENSG00000071242	0.430824	1
ENSG00000111052	0.718183	0.96847
ENSG00000118231	0.710397	0.844104
ENSG00000167967	0.203758	1
ENSG00000176014	0.450592	1
ENSG00000110218	0.38505	1
ENSG00000265972		1
ENSG00000268629	1	1
ENSG00000102104	0.391468
ENSG00000165475	0.23943	1
ENSG00000105376	0.581504	0.876588
ENSG00000011114	0.492791	1
ENSG00000090581		1
ENSG00000106771	0.157387	1
ENSG00000163811	0.389285	1
ENSG00000107742	0.831298	1
ENSG00000117298		1
[truncated: 11,274 more rows]

## Sheet: noise_cutoff_3.5
	spearman	aupr
ENSG00000165076	0.522233	1
ENSG00000160211	0.377622	1
ENSG00000176083	0.721313	0.705447
ENSG00000124766	0.277642	1
ENSG00000058668	0.426229	1
ENSG00000148357	0.850006	0.989316
ENSG00000196954	0.738006	1
ENSG00000133115	0.81974	0.870833				mean_spearman	0.4627
ENSG00000137962	0.581427	1				mean_aupr	0.9657
ENSG00000188089	0.610485	0.777778
ENSG00000145911	0.661631	0.982579
ENSG00000160111	0.80858	0.953377
ENSG00000102780	0.879905	0.998737
ENSG00000183914	0.630436	0.875
ENSG00000136861	0.134082	1
ENSG00000128944	-0.0568053	1
ENSG00000185942		0.555556
ENSG00000163528	-0.150787	1
ENSG00000123560	0.78645	0.999183
ENSG00000150760	0.419456	1
ENSG00000157353	0.546011	1
ENSG00000140365	0.0888991	1
ENSG00000145826	0.301911	0.641667
ENSG00000093167	-0.0889361	1
ENSG00000170092	0.420575
ENSG00000204427		1
ENSG00000169313	0.70052	0.910263
ENSG00000101040	0.00903226	1
ENSG00000172348	0.507062	1
ENSG00000170522	0.505055	0.999603
ENSG00000183747	0.455468	1
ENSG00000141959		1
ENSG00000115221	0.680961	0.866823
ENSG00000174132	0.175943	1
ENSG00000165629		1
ENSG00000125691		1
ENSG00000125848	0.788352	0.973565
ENSG00000147488	0.735241	0.916667
ENSG00000105778	0.0697846	1
ENSG00000134318	0.45046	1
ENSG00000137285	0.757882	0.996719
ENSG00000091483		1
ENSG00000102901		1
ENSG00000185567	0.914059	0.996732
ENSG00000104518	0.553951	1
ENSG00000131737	0.758547	0.88125
ENSG00000142303	0.49519	1
ENSG00000180190	0.667637	1
ENSG00000146166	0.309921	0.763889
ENSG00000139163	0.171352	1
ENSG00000097033	-0.179076	1
ENSG00000128253	0.69989	1
ENSG00000135407	0.587247	0.940113
ENSG00000152229	0.763258	0.996397
ENSG00000182552	0.247636	1
ENSG00000125888	0.352137	0.527778
ENSG00000139835	0.879564	1
ENSG00000186326	0.0507728	0.0277778
ENSG00000174483	0.309357	1
ENSG00000135821		1
ENSG00000171408	0.703114	0.989903
ENSG00000114391		1
ENSG00000166387	0.464027	1
ENSG00000025039	0.493652	1
ENSG00000185864	0.652539	1
ENSG00000125266	0.515857	1
ENSG00000132670		1
ENSG00000146776	0.644771	1
ENSG00000082805	0.350672	1
ENSG00000152495	0.745252	0.869459
ENSG00000109775	0.138085	1
ENSG00000118680		1
ENSG00000111799	0.857913	0.998366
ENSG00000101849	0.545475	1
ENSG00000155307	0.676308	0.999206
ENSG00000188641	0.701062	1
ENSG00000135226	0.573315	0.0277778
ENSG00000116350		1
ENSG00000117091	0.7003	0.989379
ENSG00000168496	0.383125	1
ENSG00000141098	0.361503	1
ENSG00000143437	0.389115	1
ENSG00000141294	0.833958	0.813946
ENSG00000186350	0.374948	1
ENSG00000128340	0.791225	1
ENSG00000152939	0.736222	0.976125
ENSG00000162433	0.732268	0.997946
ENSG00000164331	0.144804	1
ENSG00000197122	0.70897	1
ENSG00000118557	0.338754	1
ENSG00000132872	0.796869	0.911702
ENSG00000137692	0.115495	1
ENSG00000143862		1
ENSG00000006118	0.698797	0.999603
ENSG00000011143	0.655469	1
ENSG00000138698	0.242366	1
ENSG00000134248		1
ENSG00000135617	0.284912	1
ENSG00000177675	0.652751	0.831871
ENSG00000132702	0.802535	0.885816
ENSG00000070814	0.34421	1
ENSG00000131507		1
ENSG00000164715	0.037228	1
ENSG00000143194	0.442102	0.626263
ENSG00000104808	0.828134	0.993007
ENSG00000134962	0.649766	0.871528
ENSG00000142856	0.467076	0.985942
ENSG00000099889	0.257434	1
ENSG00000151806	-0.0847945	1
ENSG00000179361	0.7708	1
ENSG00000205085	0.61285	0.989568
ENSG00000116584	0.373916	1
ENSG00000113971	0.632276	0.992834
ENSG00000136518	0.671248	1
ENSG00000146453	0.642154	0.427376
ENSG00000148843	0.507552	1
ENSG00000170681	0.569173	0.803211
ENSG00000158773		1
ENSG00000129691	0.0791493	1
ENSG00000135424	0.546038	1
ENSG00000162702	0.506021	1
ENSG00000143554	0.598123	1
ENSG00000204257	0.499938	1
ENSG00000090020	0.513986	1
ENSG00000131435	0.633226	0.999195
ENSG00000146963		1
ENSG00000153779	1	1
ENSG00000161203		1
ENSG00000130717		1
ENSG00000139211	0.799141	0.999603
ENSG00000090565	0.284949	1
ENSG00000033030	0.509222	1
ENSG00000109511	0.699496	0.333333
ENSG00000125257	0.771003	0.998016
ENSG00000096433	0.639776	1
ENSG00000164751	0.248141	1
ENSG00000196220	0.855816	0.96892
ENSG00000135776	0.230465	1
ENSG00000180543	0.282011	1
ENSG00000148386
ENSG00000102786	0.242931	1
ENSG00000140199	0.367277	1
ENSG00000171861	0.205388	1
ENSG00000141441	0.505526	1
ENSG00000112576	0.37394	1
ENSG00000182389	0.779395	0.911111
ENSG00000198840		1
ENSG00000159433	0.787995	0.99408
ENSG00000198826	0.575399	0.94716
ENSG00000115145	0.354199	1
ENSG00000132842	0.455374	1
ENSG00000198892	0.371566	0.998367
ENSG00000175003	0.294263	0.791667
ENSG00000100065	0.624084	0.998366
ENSG00000138286	-0.0423426	1
ENSG00000169218	0.908269	0.998684
ENSG00000169126	0.681024	0.850624
ENSG00000118946	0.706962	0.899324
ENSG00000198917	0.2986	1
ENSG00000185760	0.622352	0.747222
ENSG00000116685		1
ENSG00000162520	0.790503	0.996212
ENSG00000139410	0.794447	1
ENSG00000119878	0.133496	1
ENSG00000008086	0.710904	0.997619
ENSG00000130021	0.454163	1
ENSG00000168137	0.338815	1
ENSG00000183655	0.722962	0.999603
ENSG00000188452	0.772768	0.838205
ENSG00000162062	0.423232	0.709206
ENSG00000164023	0.663286	1
ENSG00000172530	0.542988	1
ENSG00000125977		1
ENSG00000163395	0.668117	0.795139
ENSG00000184602	0.380195	1
ENSG00000169247	0.476446	1
ENSG00000137171	0.0496894	1
ENSG00000124795	-0.284931	1
ENSG00000171310	0.77811	1
ENSG00000167139	0.594089	1
ENSG00000165322	0.286288	1
ENSG00000126790	0.520321	1
ENSG00000170175	0.471695	1
ENSG00000186496	0.564082	0.926245
ENSG00000187097	0.454241	1
ENSG00000124562		1
ENSG00000127412	0.545611	1
ENSG00000167553	0.642434	1
ENSG00000106003	0.517692	1
ENSG00000184451	0.735556	0.933584
ENSG00000204564	0.0170334	1
ENSG00000205978	0.83933	1
ENSG00000163581	0.999136	1
ENSG00000185344	0.552141	1
ENSG00000196199	0.170936	1
ENSG00000184381	0.318552	1
ENSG00000096696	0.600419	0.998278
ENSG00000100867	0.745289	0.934524
ENSG00000155066	0.829508	0.979235
ENSG00000198382	0.235888	1
ENSG00000273274	0.297712
ENSG00000233932	0.32926	0.666667
ENSG00000115652	0.0751479	1
ENSG00000167711	0.906195	0.998661
ENSG00000144036	0.503879	1
ENSG00000168476	0.564806	1
ENSG00000197879	0.529958	1
ENSG00000177082	0.322812	1
ENSG00000112624	0.600985	1
ENSG00000150403	0.0666585	1
ENSG00000129151	0.818418	0.960317
ENSG00000137941	0.785681	0.992986
ENSG00000143520	0.494349	0.788889
ENSG00000089057	0.401892	1
ENSG00000104881	0.743154	1
ENSG00000197111		1
ENSG00000131446	0.252335	1
ENSG00000138138	-0.210726	1
ENSG00000140450	0.0295456	1
ENSG00000181856	0.830442	0.998992
ENSG00000185049	0.387666	1
ENSG00000153814	0.243931	1
ENSG00000152990	0.34093	1
ENSG00000185640	0.748554	0.725529
ENSG00000118217	0.357134	1
ENSG00000141519	0.469594	0.914825
ENSG00000157778	0.0847449	1
ENSG00000143324	0.287043	1
ENSG00000184185	0.653205	0.869785
ENSG00000251192	0.448465	0.872378
ENSG00000188917	0.564594	1
ENSG00000107099	0.831334	0.99881
ENSG00000204922	0.0616999	1
ENSG00000250479	0.284894	1
ENSG00000102265		1
ENSG00000163683	0.479058	1
ENSG00000167173	0.682609	1
ENSG00000088325	0.65316	0.959556
ENSG00000157315	0.751218	0.989899
ENSG00000137947	0.459875	1
ENSG00000081692	0.0609217	1
ENSG00000221914	-0.0814088	1
ENSG00000204175	0.773773	0.96818
ENSG00000129911	0.406649	1
ENSG00000001629	0.454597	1
ENSG00000121440	0.785402	0.999603
ENSG00000159256	0.360214	1
ENSG00000067900	0.277913	1
ENSG00000036565	0.350213	0.541667
ENSG00000171680	0.471724	0.999603
ENSG00000160999	0.754537	1
ENSG00000161791	0.499266	1
ENSG00000079999		1
ENSG00000137203	0.74299	0.937908
ENSG00000106665	0.468333	1
ENSG00000113580	0.170906	1
ENSG00000236444	0.309379	1
ENSG00000088035	0.492436	1
ENSG00000100116	0.212291	1
ENSG00000100300		1
ENSG00000128595	0.21979	1
ENSG00000157625	0.232092	1
ENSG00000158122	0.315887	1
ENSG00000184164	-0.146583	1
ENSG00000143110	0.418879	1
ENSG00000168066		1
ENSG00000153339	0.404643	1
ENSG00000175920	0.890381	0.954942
ENSG00000115216		1
ENSG00000164120	0.874913	0.988799
ENSG00000120457	0.753075	0.866495
ENSG00000265107	0.86223	0.991379
ENSG00000114349	0.305099	1
ENSG00000135144	0.747353	0.902098
ENSG00000147813	0.443489	1
ENSG00000185340	0.385915	1
ENSG00000100568	-0.211717	1
ENSG00000151092	0.307734	1
ENSG00000163209	0.763913	0.992706
ENSG00000172023	0.185595	0.986072
ENSG00000133422	0.506875	1
ENSG00000172922		1
ENSG00000166816	0.435784	0.999603
ENSG00000174059	0.729438	1
ENSG00000164733		1
ENSG00000174915	0.0397419	1
ENSG00000114013	0.51878	0.983068
ENSG00000164291	0.622883	1
ENSG00000158711	0.412487	1
ENSG00000111700	0.623101	1
ENSG00000105755	0.457563	1
ENSG00000124467
ENSG00000163527		1
ENSG00000156030	0.379323	1
ENSG00000133477	0.738495	0.946581
ENSG00000035862		1
ENSG00000166340		1
ENSG00000137573	0.707372	0.994762
ENSG00000073060	0.510679	1
ENSG00000147113	0.75635	1
ENSG00000185250	0.779695	0.953065
ENSG00000104774	0.547096	1
ENSG00000066777	0.441075	1
ENSG00000163026	0.513044	1
ENSG00000065361	0.815117	0.999183
ENSG00000163735	0.62336	0.821181
ENSG00000158517	0.846653	0.99183
ENSG00000070748
ENSG00000198018	0.578405	0.99328
ENSG00000205356	-0.0944064	1
ENSG00000056097	-0.244663	1
ENSG00000124334	0.424432	0.472222
ENSG00000132326	0.466088	1
ENSG00000170099	0.787431	0.932256
ENSG00000096070	0.336916	1
ENSG00000134108		0.902778
ENSG00000164323	0.575034	1
ENSG00000175198	0.428712	1
ENSG00000126106	0.478783	1
ENSG00000198692	0.0843402	1
ENSG00000169347	0.707444	0.987735
ENSG00000177324	0.594089	1
ENSG00000167525	0.715586	0.998016
ENSG00000099998	0.445432	1
ENSG00000100294	-0.159223	1
ENSG00000128609	-0.0249726	1
ENSG00000133302	0.170261	0.856336
ENSG00000145730	0.470014	1
ENSG00000152253	0.517309	0.719211
ENSG00000103995	0.613312	0.993295
ENSG00000137474	0.817397	0.974782
ENSG00000120341	0.630608	0.980792
ENSG00000057019	0.651782	1
ENSG00000162897	0.576676	0.791667
ENSG00000211456	0.354999	1
ENSG00000006327	0.630701	1
ENSG00000237649	0.657	0.939818
ENSG00000211584		1
ENSG00000146007		1
ENSG00000112787	0.145332	1
ENSG00000172116	0.735538	0.911004
ENSG00000141682	0.697679	0.994444
ENSG00000120160	0.293389	1
ENSG00000062650	0.400337	1
ENSG00000122376	0.670826	1
ENSG00000121578	0.438373	1
ENSG00000140950	0.737753	1
ENSG00000169180	0.276754	1
ENSG00000137265	0.788206	0.976473
ENSG00000184916	0.654788	1
ENSG00000128694	0.105852	1
ENSG00000131023	0.491918	1
ENSG00000136643	0.144876	1
ENSG00000108094	-0.17399	1
ENSG00000139637		1
ENSG00000163132	0.814172	0.967487
ENSG00000164347	0.158136	1
ENSG00000169372	0.339232	1
ENSG00000116678	0.839426	1
ENSG00000143119	0.689846	1
ENSG00000138449	0.547376	1
ENSG00000087128	0.723074	0.948889
ENSG00000196860	0.291268	1
ENSG00000156411	-0.154667	1
ENSG00000137331	0.49017	0.98098
ENSG00000143420		1
ENSG00000165474	0.727105	0.986667
ENSG00000105618		1
ENSG00000134086	0.143488	1
ENSG00000216649		0.513889
ENSG00000020129	0.314422	1
ENSG00000107443	0.579421	1
ENSG00000184154	0.616267	1
ENSG00000153207	0.32402	1
ENSG00000109576	0.721246	0.999183
ENSG00000101198	0.881401	0.990575
ENSG00000173678		0.555556
ENSG00000144935	0.546955	0.999183
ENSG00000104177	0.667575	0.99881
ENSG00000158874	0.255831	0.691993
ENSG00000162695	0.543388	1
ENSG00000100802	0.650177	1
ENSG00000100721	0.618724	0.812698
ENSG00000198218	0.236101	1
ENSG00000007545	0.4604	1
ENSG00000145864	0.581296	0.883333
ENSG00000172247	0.841253	0.951346
ENSG00000134760	0.626906	0.8
ENSG00000185842	0.329801	0.896825
ENSG00000105369	0.768735	0.966298
ENSG00000148677	0.36812	0.74963
ENSG00000136807		1
ENSG00000050344	0.582709	0.969019
ENSG00000155657	0.600294	0.819444
ENSG00000157014	0.114031	1
ENSG00000145494		1
ENSG00000139329	0.819074	0.993641
ENSG00000172819	0.734141	1
ENSG00000136758	0.0306462	1
ENSG00000039139	0.775381	0.958333
ENSG00000014914	0.730564	0.996648
ENSG00000147454	0.295838	1
ENSG00000114021	0.315089	1
ENSG00000146555	0.801733	0.925781
ENSG00000251322	0.284894	1
ENSG00000183751	0.164771	0.958575
ENSG00000169857	0.419068	1
ENSG00000107562	0.794152	1
ENSG00000139370	0.230296	1
ENSG00000079112	0.397847	0.706313
ENSG00000117419	0.268614	1
ENSG00000125703	0.466127	1
ENSG00000198021		0.513889
ENSG00000115084	0.47543	1
ENSG00000102057	0.63531	0.990027
ENSG00000123360	0.701128	0.972934
ENSG00000179913	0.806058	0.986111
ENSG00000167550	0.690936	0.929257
ENSG00000117394	0.393382	1
ENSG00000197894	0.268614	1
ENSG00000160075		1
ENSG00000170832	-0.0455451	1
ENSG00000072832	0.383304	0.985754
ENSG00000109132	0.863651	1
ENSG00000204889	0.423785	1
ENSG00000079337	0.711883	1
ENSG00000073598	0.403127	1
ENSG00000134193	0.675875	0.880051
ENSG00000172728	0.621789	0.997549
ENSG00000165794	0.672359	0.888889
ENSG00000164815	0.473824	1
ENSG00000182154		1
ENSG00000017260	-0.0335948	1
ENSG00000185000	0.268926	1
ENSG00000124256	0.634	0.897619
ENSG00000182541	0.30321	1
ENSG00000134909	0.435393	1
ENSG00000102271	0.754289	0.936869
ENSG00000105854	0.284949	1
ENSG00000153246	0.88449	0.98819
ENSG00000168679	0.593781	0.999183
ENSG00000169021		1
ENSG00000179119	0.341052	1
ENSG00000175309	0.47054	1
ENSG00000188895		1
ENSG00000147381	0.393919	1
ENSG00000162607	0.290126	1
ENSG00000106804	0.649475	1
ENSG00000110944	0.626234	0.835137
ENSG00000109572	0.111743	1
ENSG00000132793	0.731507	1
ENSG00000087088	0.23607	1
ENSG00000115525	0.719289	1
ENSG00000156831	0.263515	1
ENSG00000036672	0.693229	0.999603
ENSG00000130159		1
ENSG00000134049	0.331891	1
ENSG00000103485	0.732634	1
ENSG00000138758	0.34303	1
ENSG00000023909	0.311217	1
ENSG00000173085	0.391432	1
ENSG00000028203	0.223773	1
ENSG00000186141	0.580552	1
ENSG00000142546		1
ENSG00000154767	0.413152	1
ENSG00000185324	0.245286	1
ENSG00000104894	0.65399	1
ENSG00000178965	0.880288	0.954798
ENSG00000074803	0.305347	1
ENSG00000176406	0.803885	0.917778
ENSG00000140465	0.805514	0.982639
ENSG00000101680	0.783095	0.897222
ENSG00000196914	0.268874	1
ENSG00000166479	0.241182	1
ENSG00000157303	0.797638	0.996732
ENSG00000189139	1	1
ENSG00000124557	-0.103188	0.0138889
ENSG00000132207	-0.170138	1
ENSG00000100726	0.153084	1
ENSG00000111801	0.571952	1
ENSG00000109163	0.299679	1
ENSG00000155393	0.294621	1
ENSG00000103018		1
ENSG00000136488	0.11818	0.0555556
ENSG00000037897	0.55302	1
ENSG00000112499	0.33304	1
ENSG00000241973	-0.132561	1
ENSG00000054179	0.766312	0.98927
ENSG00000110042	0.671461	1
ENSG00000138495	-0.203496	1
ENSG00000181826	0.695839	1
ENSG00000114127	0.531668	1
ENSG00000173894	0.690074	0.925877
ENSG00000134283	-0.00653154	1
ENSG00000048707	0.0491831	1
ENSG00000198804		1
ENSG00000183513	0.158978	1
ENSG00000154783	0.762894	0.998366
ENSG00000125648	0.107829	1
ENSG00000171148		1
ENSG00000004660	0.460283	1
ENSG00000092531	0.448408	1
ENSG00000108733	0.0601348	1
ENSG00000003402	0.590438	1
ENSG00000148400	0.566179	1
ENSG00000151748	0.245315	1
ENSG00000043039	0.663374	0.952616
ENSG00000135678	0.796	1
ENSG00000139350	0.549266	1
ENSG00000131653	0.412671	1
ENSG00000152266	0.311827	0.0625
ENSG00000064687	0.624597	1
ENSG00000116062	0.33335	1
ENSG00000143624	0.450366	1
ENSG00000154723		1
ENSG00000149948		0.583333
ENSG00000184787		1
ENSG00000166924	0.85276	0.960176
ENSG00000185359		1
ENSG00000104695	0.284894	1
ENSG00000177613	-0.15406	1
ENSG00000182578	0.52202	1
ENSG00000166783	0.296724	1
ENSG00000197555	0.383623	1
ENSG00000143674	0.811392	0.980159
ENSG00000173540	0.570117	1
ENSG00000174417
ENSG00000112984	0.64454	0.842726
ENSG00000005175	0.11519	1
ENSG00000081791		1
ENSG00000107104	0.325057	1
ENSG00000148339	0.587222	1
ENSG00000154736	0.868392	0.984687
ENSG00000166272	0.284912	1
ENSG00000277462	0.592053	0.972557
ENSG00000132141	0.398212	0.994286
ENSG00000164830	-0.090388	1
ENSG00000164877	0.20286	1
ENSG00000075975	0.00665112	1
ENSG00000160818	0.0384492	1
ENSG00000244694	0.38029
ENSG00000050165	0.461419	1
ENSG00000174007	0.671836	0.991533
ENSG00000164172	0.179691	1
ENSG00000176986	0.44536	1
ENSG00000138794	0.653901	1
ENSG00000145675	-0.064534	1
ENSG00000162032		1
ENSG00000119950	0.0875964	1
ENSG00000124302	0.813084	0.948504
ENSG00000159224		0.527778
ENSG00000115318	0.552288	1
ENSG00000143443	0.473808	0.997947
ENSG00000104237	0.56482	0.597222
ENSG00000136141	0.700026	1
ENSG00000159720		1
ENSG00000173575	0.00535334	1
ENSG00000184574	0.44296	0.935554
ENSG00000172840	0.568003	1
ENSG00000105245	0.529199	1
ENSG00000089685	0.661362	0.939327
ENSG00000145708	0.821641	0.955477
ENSG00000114107	0.562341	1
ENSG00000135316	-0.0932359	1
ENSG00000117724	0.581357	0.860061
ENSG00000203985	0.644339	0.930556
ENSG00000087299	0.330507	1
ENSG00000163687	0.711183	0.98659
ENSG00000116161	-0.0770259	1
ENSG00000273696
ENSG00000165246	0.789184	0.933126
ENSG00000184887	0.284912	1
ENSG00000183837	0.866549	0.966435
ENSG00000144355	0.726895	0.922222
ENSG00000146826	0.337267	1
ENSG00000107262	-0.276879	1
ENSG00000048471	0.622357	1
ENSG00000146066		1
ENSG00000155959	-0.309527	1
ENSG00000122203		1
ENSG00000168309	0.64708	1
ENSG00000170889		1
ENSG00000166483	0.577634	1
ENSG00000177731		1
ENSG00000170734	0.595439	1
ENSG00000197408	0.610776	0.827778
ENSG00000169242	0.573193	1
ENSG00000198585	0.161327	1
ENSG00000120833	0.795835	1
ENSG00000167513	0.589345	0.913386
ENSG00000162598	0.74774	0.525
ENSG00000164253	-0.195057	1
ENSG00000163945	0.686443	1
ENSG00000103274	0.424965	1
ENSG00000198625	0.474502	1
ENSG00000083444		1
ENSG00000105290	0.864522	0.993369
ENSG00000152484	0.019717	1
ENSG00000198502	0.78569	1
ENSG00000075856	0.272086	1
ENSG00000109220	0.490367	1
ENSG00000160345	0.818704	0.996825
ENSG00000169057	0.33533	1
ENSG00000135549	0.803601	0.982079
ENSG00000152904	0.179125	1
ENSG00000133805	0.747159	1
ENSG00000102290	0.487637	0.694444
ENSG00000167531	0.726559	1
ENSG00000105176	-0.184039	1
ENSG00000120533	-0.244565	1
ENSG00000087157	0.411539	1
ENSG00000165804	0.517653	1
ENSG00000172987	0.930833	0.997037
ENSG00000163347	0.712146	0.969379
ENSG00000158055	0.673375	0.834845
ENSG00000161610	0.36172	1
ENSG00000083828	0.638132	1
ENSG00000170482	0.723901	0.867918
ENSG00000138772	0.884756	1
ENSG00000139973	0.757631	0.860317
ENSG00000182330	-0.0285714
ENSG00000187243		0.972222
ENSG00000101049	0.8526	0.990499
ENSG00000171159		1
ENSG00000183605	-0.00507339	1
ENSG00000091136	0.649559	1
ENSG00000125810	0.741389	0.998367
ENSG00000166987	0.542802	1
ENSG00000162959	-0.397358	1
ENSG00000103260	0.423074	1
ENSG00000143486	0.268788	1
ENSG00000083807	0.592476	1
ENSG00000172264	0.547444	0.984477
ENSG00000183690	0.718749	0.925098
ENSG00000145743	-0.121768	0.878292
ENSG00000132603	0.429515	1
ENSG00000155719	0.273295	0.638889
ENSG00000127951	0.635786	1
ENSG00000051108		1
ENSG00000122507	0.649674	1
ENSG00000103310	0.602333	0.916667
ENSG00000111335	0.72111	1
ENSG00000137502	0.245947	1
ENSG00000146409	0.51621	1
ENSG00000158716		1
ENSG00000161692	0.525731	0.962869
ENSG00000163093	0.219658	1
ENSG00000104957		1
ENSG00000140632		1
ENSG00000243477	0.0242336	1
ENSG00000274933	0.301099	1
ENSG00000198464	0.402782	1
ENSG00000065427		1
ENSG00000116701	0.848488	0.999603
ENSG00000123636	0.39237	1
ENSG00000017483	0.834423	1
ENSG00000012963	-0.333496	1
ENSG00000005471	0.505713	0.699074
ENSG00000156261		1
ENSG00000173660		1
ENSG00000198003	0.85452	0.946702
ENSG00000176884	0.796195	1
ENSG00000165731	0.692687	0.91306
ENSG00000166016	0.667325	0.999195
ENSG00000099974	0.508562	0.99382
ENSG00000185670	0.348649	0.991723
ENSG00000147383	0.286203	1
ENSG00000131558	0.628543	1
ENSG00000118094	0.670547	0.905303
ENSG00000162078	0.635649	0.993464
ENSG00000198756	0.774409	0.91678
ENSG00000112149	0.59184	1
ENSG00000131808	0.576176	1
ENSG00000188706	0.607505	1
ENSG00000078246	0.526167	1
ENSG00000119682	0.35662	1
ENSG00000044090	0.64149	1
ENSG00000103202		1
ENSG00000071677	0.19425	1
ENSG00000166592	0.760195	1
ENSG00000142102	0.579741	1
ENSG00000147912	0.461074	1
ENSG00000106823	0.756788	0.999183
ENSG00000151704	0.47953	1
ENSG00000164647	0.828484	1
ENSG00000268350		1
ENSG00000188687	0.607015	0.92037
ENSG00000175206	0.327881	0.995724
ENSG00000010292	0.560748	1
ENSG00000224712		0.986111
ENSG00000099901	-0.00664812	1
ENSG00000089177	0.468447	1
ENSG00000159189	0.378727	1
ENSG00000141448	0.880093	0.973963
ENSG00000131475	0.252335	1
ENSG00000125735	0.767117	0.986991
ENSG00000151611	0.409369	0.984848
ENSG00000124299		1
ENSG00000176473	0.16061	1
ENSG00000176155	0.593779	1
ENSG00000084754		1
ENSG00000126777	0.284894	1
ENSG00000041982	0.627402	0.999206
ENSG00000177992	1	1
ENSG00000065618	0.710722	0.954333
ENSG00000155875	0.42553	1
ENSG00000187288	0.920443	0.958298
ENSG00000198837	-0.0896074	1
ENSG00000101473	-0.275256	1
ENSG00000168447	0.78013	0.990338
ENSG00000186635		1
ENSG00000205213	0.623349	1
ENSG00000140044	0.400203	1
ENSG00000205571	0.290343	1
ENSG00000006756	0.714922	1
ENSG00000139651	0.63841	1
ENSG00000026652	0.703019	1
ENSG00000139985	0.319438	1
ENSG00000171766	0.521862	1
ENSG00000172817	0.558286	0.976577
ENSG00000183549	0.767006	0.952179
ENSG00000133818	0.400399	1
ENSG00000111664	0.580757	0.891165
ENSG00000102195	0.718484	1
ENSG00000135414	0.759185	1
ENSG00000169230		1
ENSG00000164048	0.792967	1
ENSG00000160062	0.838047	1
ENSG00000162139	0.275157	1
ENSG00000049192	0.62925
ENSG00000057704	0.604615	1
ENSG00000100350	0.575028	1
ENSG00000140577	0.42934	1
ENSG00000183783	0.720592	0.872024
ENSG00000132153	-0.211704	1
ENSG00000136603	0.141771	1
ENSG00000084676	0.179226	1
ENSG00000086619	0.459556	1
ENSG00000178718	0.214153	0.998787
ENSG00000161654	-0.454243	1
ENSG00000233276		1
ENSG00000053770	0.0952155	1
ENSG00000100266		1
ENSG00000139656	0.290974	0.763889
ENSG00000065621	0.781213	0.988799
ENSG00000110375	0.546284	0.827381
ENSG00000240857	0.335125	1
ENSG00000167080	0.601862	0.844444
ENSG00000075089	0.0210488	1
ENSG00000236446	1	1
ENSG00000125686	0.383541	1
ENSG00000153827	-0.271293	1
ENSG00000169291	0.778631	1
ENSG00000221878	0.577115	0.763889
ENSG00000248483	0.314733	1
ENSG00000177301	0.615577	0.809749
ENSG00000182346
ENSG00000157873	0.219775	1
ENSG00000242372		1
ENSG00000163900	0.388412	1
ENSG00000105552	0.352743	1
ENSG00000126970	0.335623	0.997971
ENSG00000203705	-0.065301	1
ENSG00000164951	0.277695	1
ENSG00000129353	0.284894	1
ENSG00000164932	0.845204	1
ENSG00000140464	0.552615	1
ENSG00000129170	0.430866	0.790368
ENSG00000183111	0.587103	1
ENSG00000165807	0.789174	0.870601
ENSG00000170906		1
ENSG00000196296	0.423926	0.978535
ENSG00000113658	0.529765	1
ENSG00000180626	0.70744	0.999206
ENSG00000174502	0.797122	0.773333
ENSG00000102003	0.741916	0.990471
ENSG00000121281	0.83566	0.998413
ENSG00000165630	0.285029	1
ENSG00000006042	0.308357	1
ENSG00000275713	0.681531	0.835484
ENSG00000181754	0.378952	0.999195
ENSG00000165410	0.349633	1
ENSG00000122026		1
ENSG00000166741	0.75483	0.999081
ENSG00000099330	0.132376	1
ENSG00000041802	0.321663	1
ENSG00000092621	0.738032	1
ENSG00000124762	0.529836	1
ENSG00000180938	0.534792	0.656764
ENSG00000144136	0.232781	1
ENSG00000197872	0.691716	1
ENSG00000103415	-0.260475	1
ENSG00000115041	0.720758	0.997541
ENSG00000115306	0.252351	1
ENSG00000133083	0.802808	0.997549
ENSG00000205927	0.737868	1
ENSG00000163424	0.402374	1
ENSG00000171467	0.550597	1
ENSG00000151773	0.569405	0.982026
ENSG00000124813	0.895556	0.978632
ENSG00000135218	0.857188	0.999206
ENSG00000130052	0.747422	1
ENSG00000170340	0.392061	1
ENSG00000242389		0.513889
ENSG00000101421		1
ENSG00000134986	0.437304	1
ENSG00000132465	0.610657	0.991951
ENSG00000189180	0.601814	1
ENSG00000083097	0.56119	1
ENSG00000138722	0.868991	0.982486
ENSG00000108784	0.504766	1
ENSG00000166268	0.61308	0.75
ENSG00000197467	0.804024	0.972302
ENSG00000116885	0.508628	1
ENSG00000121879	0.0950927	1
ENSG00000152670	0.344846	0.875
ENSG00000166716	0.2601	1
ENSG00000185043		1
ENSG00000136205	0.267271	1
ENSG00000198315	0.466419	1
ENSG00000242732	0.543413	0.857637
ENSG00000125482	0.25061	1
ENSG00000081913	0.548362	1
[truncated: 12,450 more rows]

## Sheet: noise_cutoff_4.0
	spearman	aupr
[truncated: 13,273 more rows]

[truncated: 1 more sheets: noise_cutoff_4.5]
